# Supplementary material for: Scrt1, a transcriptional regulator of β-cell proliferation identified by differential chromatin accessibility during islet maturation
Source: Sci Rep. 2021 Apr 22;11:8800. doi: 10.1038/s41598-021-88003-2 (PMC8062533; doi:10.1038/s41598-021-88003-2)
Supplement: Supplementary file 1 — Supplementary Table 1. [file 41598_2021_88003_MOESM1_ESM.xlsx]

## Sheet: ATAC-seq_Quantification_annotat
chr	start	end	A2_4	A2_5	A2_6	P2_1	P2_2	P2_3	width	strand	peak	feature	start_position	end_position	feature_strand	insideFeature	distancetoFeature	shortestDistance	fromOverlappingOrNearest	feature_symbol	logFC	logCPM	F	PValue	fdr	class
1	45453	45696	21	35	11	47	45	52	244	+	1	502213	388173	401149	+	upstream	-342720	342477	NearestLocation	Vom2r1	-0.268571	-3.0738	0.532149	0.4715	0.752215	DISTAL
1	45958	46219	54	36	21	87	61	112	262	+	2	502213	388173	401149	+	upstream	-342215	341954	NearestLocation	Vom2r1	-0.3706	-2.32695	1.47165	0.234781	0.544105	DISTAL
1	106257	106526	12	22	3	25	23	40	270	+	3	502213	388173	401149	+	upstream	-281916	281647	NearestLocation	Vom2r1	-0.413465	-3.79061	0.810825	0.375222	0.67992	DISTAL
1	107215	107496	17	44	13	56	47	50	282	+	4	502213	388173	401149	+	upstream	-280958	280677	NearestLocation	Vom2r1	-0.199212	-2.97101	0.281194	0.599918	0.831281	DISTAL
1	170230	170567	184	143	121	390	275	365	338	+	5	502213	388173	401149	+	upstream	-217943	217606	NearestLocation	Vom2r1	-0.321867	-0.359058	2.62549	0.11588	0.378892	DISTAL
1	171394	172177	3270	2383	2049	5213	3941	5582	784	+	6	502213	388173	401149	+	upstream	-216779	215996	NearestLocation	Vom2r1	-0.064532	3.58882	0.195236	0.66184	0.863378	DISTAL
1	187329	187582	29	20	39	56	53	57	254	+	7	502213	388173	401149	+	upstream	-200844	200591	NearestLocation	Vom2r1	-0.00496392	-2.77503	0.000197873	0.988872	0.996493	DISTAL
1	202463	202673	6	19	5	21	7	23	211	+	8	502213	388173	401149	+	upstream	-185710	185500	NearestLocation	Vom2r1	0.138356	-4.33337	0.0772876	0.782961	0.920084	DISTAL
1	205565	205766	8	6	6	21	8	24	202	+	9	502213	388173	401149	+	upstream	-182608	182407	NearestLocation	Vom2r1	-0.48382	-4.48679	0.997681	0.326055	0.63708	DISTAL
1	206846	207134	12	36	7	49	31	45	289	+	10	502213	388173	401149	+	upstream	-181327	181039	NearestLocation	Vom2r1	-0.321061	-3.31012	0.59367	0.447176	0.735926	DISTAL
1	214334	215011	60	56	39	101	119	109	678	+	11	502213	388173	401149	+	upstream	-173839	173162	NearestLocation	Vom2r1	-0.256892	-1.90387	0.848039	0.364632	0.6709	DISTAL
1	215343	215718	16	48	14	53	42	35	376	+	12	502213	388173	401149	+	upstream	-172830	172455	NearestLocation	Vom2r1	0.113467	-3.06469	0.0833504	0.774841	0.917003	DISTAL
1	232977	233264	16	14	4	43	30	41	288	+	13	502213	388173	401149	+	upstream	-155196	154909	NearestLocation	Vom2r1	-0.892321	-3.60233	4.63293	0.0397359	0.205644	DISTAL
1	252287	252605	21	32	30	68	38	59	319	+	14	502213	388173	401149	+	upstream	-135886	135568	NearestLocation	Vom2r1	-0.0592732	-2.84292	0.0304137	0.862755	0.953183	DISTAL
1	263152	263373	60	44	32	93	65	101	222	+	15	502213	388173	401149	+	upstream	-125021	124800	NearestLocation	Vom2r1	-0.0594864	-2.20267	0.0442915	0.83477	0.942131	DISTAL
1	396105	396327	5	6	7	25	15	12	223	+	16	502213	388173	401149	+	inside	7932	4822	NearestLocation	Vom2r1	-0.616693	-4.52836	1.54299	0.22403	0.531299	PROXIMAL
1	396667	397041	7	12	9	32	10	33	375	+	17	502213	388173	401149	+	inside	8494	4108	NearestLocation	Vom2r1	-0.476789	-4.06094	1.07669	0.307932	0.61989	PROXIMAL
1	481314	481609	12	16	11	18	27	15	296	+	18	502213	388173	401149	+	downstream	93141	80165	NearestLocation	Vom2r1	0.207868	-4.02552	0.214622	0.646594	0.855904	DISTAL
1	481780	482014	4	7	8	10	20	14	235	+	19	502213	388173	401149	+	downstream	93607	80631	NearestLocation	Vom2r1	-0.356247	-4.6146	0.443813	0.510503	0.777926	DISTAL
1	582707	583001	5	3	26	28	25	33	295	+	20	308257	733501	743682	-	downstream	160975	150500	NearestLocation	Vom2r6	-0.357655	-3.80683	0.428128	0.518015	0.782387	DISTAL
1	604615	604955	12	12	15	35	14	21	341	+	21	308257	733501	743682	-	downstream	139067	128546	NearestLocation	Vom2r6	0.0991661	-3.94491	0.0535796	0.818557	0.935283	DISTAL
1	604985	605277	8	24	17	24	17	42	293	+	22	308257	733501	743682	-	downstream	138697	128224	NearestLocation	Vom2r6	0.158034	-3.67549	0.128008	0.723073	0.893196	DISTAL
1	605994	606634	31	41	14	60	80	90	641	+	23	308257	733501	743682	-	downstream	137688	126867	NearestLocation	Vom2r6	-0.611257	-2.53519	3.19424	0.0842535	0.319379	DISTAL
1	610985	611254	7	21	11	24	16	31	270	+	24	308257	733501	743682	-	downstream	132697	122247	NearestLocation	Vom2r6	0.0362351	-3.92782	0.00663851	0.935617	0.979006	DISTAL
1	611315	611640	10	13	11	28	19	29	326	+	25	308257	733501	743682	-	downstream	132367	121861	NearestLocation	Vom2r6	-0.258565	-3.94343	0.381733	0.541453	0.796204	DISTAL
1	611803	612020	5	9	5	23	6	13	218	+	26	308257	733501	743682	-	downstream	131879	121481	NearestLocation	Vom2r6	-0.2126	-4.69929	0.173457	0.680095	0.872984	DISTAL
1	612051	612609	18	53	39	81	48	98	559	+	27	308257	733501	743682	-	downstream	131631	120892	NearestLocation	Vom2r6	-0.108148	-2.42161	0.09675	0.757969	0.909259	DISTAL
1	612805	613213	6	25	14	39	11	47	409	+	28	308257	733501	743682	-	downstream	130877	120288	NearestLocation	Vom2r6	-0.152757	-3.62576	0.106949	0.74597	0.903837	DISTAL
1	615530	615739	17	21	9	53	38	50	210	+	29	308257	733501	743682	-	downstream	128152	117762	NearestLocation	Vom2r6	-0.719072	-3.2716	3.78139	0.0614861	0.267201	DISTAL
1	641691	641909	17	28	14	38	26	35	219	+	30	308257	733501	743682	-	downstream	101991	91592	NearestLocation	Vom2r6	0.132654	-3.44233	0.124076	0.727178	0.89496	DISTAL
1	656255	656780	86	142	75	175	108	215	526	+	31	308257	733501	743682	-	downstream	87427	76721	NearestLocation	Vom2r6	0.178823	-1.17933	0.506551	0.482268	0.760042	DISTAL
1	659378	660055	70	159	107	213	204	184	678	+	32	308257	733501	743682	-	downstream	84304	73446	NearestLocation	Vom2r6	0.0394293	-0.930161	0.0217921	0.883653	0.96031	DISTAL
1	729074	729372	18	38	15	52	27	56	299	+	33	308257	733501	743682	-	downstream	14608	4129	NearestLocation	Vom2r6	-0.0312151	-3.10934	0.0070856	0.933489	0.978355	DISTAL
1	764344	764757	22	31	21	60	48	58	414	+	34	308257	733501	743682	-	upstream	-20662	20662	NearestLocation	Vom2r6	-0.285203	-2.89828	0.722594	0.402191	0.701343	DISTAL
1	818189	818433	4	5	8	14	5	12	245	+	35	308257	733501	743682	-	upstream	-74507	74507	NearestLocation	Vom2r6	0.071942	-4.9565	0.0174106	0.895927	0.964623	DISTAL
1	854443	854791	6	15	14	24	13	29	349	+	36	308257	733501	743682	-	upstream	-110761	110761	NearestLocation	Vom2r6	0.0207843	-4.03921	0.00203025	0.964367	0.988644	DISTAL
1	2825579	2826394	56	98	70	238	162	219	816	+	37	679825	2810883	2825886	-	overlapStart	307	307	NearestLocation	Raet1c	-0.558604	-1.17952	5.00198	0.0330958	0.183872	TSS
1	2890437	2890865	90	65	68	160	116	233	429	+	38	679825	2810883	2825886	-	upstream	-64551	64551	NearestLocation	Raet1c	-0.292133	-1.35425	1.30707	0.262187	0.574233	DISTAL
1	2920878	2921086	16	15	8	27	21	26	209	+	39	679825	2810883	2825886	-	upstream	-94992	94992	NearestLocation	Raet1c	-0.0640609	-3.8987	0.0245203	0.876643	0.957769	DISTAL
1	3098988	3099330	13	29	24	57	51	70	343	+	40	292461	2810605	3143765	-	inside	44777	44435	NearestLocation	NA	-0.529685	-2.88623	2.10513	0.157435	0.445223	DISTAL
1	3101212	3101552	35	46	34	110	89	132	341	+	41	292461	2810605	3143765	-	inside	42553	42213	NearestLocation	NA	-0.638427	-2.07587	5.03569	0.0325531	0.182185	DISTAL
1	3129967	3130516	184	185	108	150	105	153	550	+	42	292461	2810605	3143765	-	inside	13798	13249	NearestLocation	NA	1.09034	-0.918464	24.1763	3.12099e-05	0.001489	DISTAL
1	3175619	3175962	85	68	38	196	108	183	344	+	43	292461	2810605	3143765	-	upstream	-31854	31854	NearestLocation	NA	-0.474975	-1.50569	3.55345	0.06938	0.286297	DISTAL
1	3177983	3178721	85	154	88	199	159	230	739	+	44	292461	2810605	3143765	-	upstream	-34218	34218	NearestLocation	NA	0.0353415	-0.989278	0.0209615	0.885876	0.961226	DISTAL
1	3181641	3181895	25	50	19	68	68	82	255	+	45	292461	2810605	3143765	-	upstream	-37876	37876	NearestLocation	NA	-0.370138	-2.54139	1.23033	0.276368	0.588915	DISTAL
1	3182509	3182776	33	53	42	63	46	112	268	+	46	292461	2810605	3143765	-	upstream	-38744	38744	NearestLocation	NA	0.127534	-2.34622	0.153128	0.698397	0.881513	DISTAL
1	3183813	3184246	58	100	43	91	95	186	434	+	47	292461	2810605	3143765	-	upstream	-40048	40048	NearestLocation	NA	-0.0350496	-1.66515	0.0137538	0.907442	0.968924	DISTAL
1	3217744	3218124	14	15	12	33	18	34	381	+	48	292461	2810605	3143765	-	upstream	-73979	73979	NearestLocation	NA	-0.144561	-3.76844	0.130602	0.720404	0.892126	DISTAL
1	3220706	3221223	12	14	22	35	35	42	518	+	49	292461	2810605	3143765	-	upstream	-76941	76941	NearestLocation	NA	-0.311849	-3.43099	0.586427	0.449933	0.737843	DISTAL
1	3334056	3334316	54	44	40	65	39	77	261	+	50	292462	3400376	3428890	+	upstream	-66320	66060	NearestLocation	Lrp11	0.510394	-2.44226	2.90208	0.0990571	0.348902	DISTAL
1	3355246	3355611	24	28	19	44	40	50	366	+	51	292462	3400376	3428890	+	upstream	-45130	44765	NearestLocation	Lrp11	-0.0500859	-3.09182	0.0208469	0.886186	0.961269	DISTAL
1	3368529	3369593	1028	790	581	1615	1182	1336	1065	+	52	292462	3400376	3428890	+	upstream	-31847	30783	NearestLocation	Lrp11	0.0731658	1.82749	0.221046	0.641727	0.853129	DISTAL
1	3399971	3400843	683	473	456	1010	577	765	873	+	53	292462	3400376	3428890	+	overlapStart	-405	405	NearestLocation	Lrp11	0.356501	1.14162	4.57158	0.0409765	0.209426	TSS
1	3405434	3405835	118	92	85	280	139	174	402	+	54	292462	3400376	3428890	+	inside	5058	5058	NearestLocation	Lrp11	-0.092914	-1.07206	0.159375	0.692629	0.879236	PROXIMAL
1	3412283	3412586	27	44	18	73	47	63	304	+	55	292462	3400376	3428890	+	inside	11907	11907	NearestLocation	Lrp11	-0.167014	-2.73271	0.257493	0.615648	0.839541	DISTAL
1	3419204	3419485	71	38	38	69	52	72	282	+	56	292462	3400376	3428890	+	inside	18828	9405	NearestLocation	Lrp11	0.473982	-2.35173	2.51551	0.123472	0.391632	DISTAL
1	3439119	3439453	59	38	19	130	55	102	335	+	57	25604	3432543	3464945	-	inside	25826	6576	NearestLocation	Pcmt1	-0.425168	-2.24217	1.89516	0.179056	0.47496	DISTAL
1	3442426	3442916	143	96	71	224	111	166	491	+	58	25604	3432543	3464945	-	inside	22519	9883	NearestLocation	Pcmt1	0.196198	-1.17449	0.683458	0.415084	0.71173	DISTAL
1	3464264	3464945	173	169	94	372	187	301	682	+	59	25604	3432543	3464945	-	inside	681	0	NearestLocation	Pcmt1	-0.0918413	-0.544246	0.189807	0.666272	0.865899	TSS
1	3468322	3468740	225	205	123	481	305	310	419	+	60	683983	3468471	3478304	+	overlapStart	-149	149	NearestLocation	Nup43	-0.122398	-0.186573	0.373476	0.545831	0.799109	TSS
1	3480404	3481591	474	333	260	886	440	698	1188	+	61	308265	3480828	3514060	+	overlapStart	-424	424	NearestLocation	Lats1	-0.0268678	0.71136	0.0232803	0.879777	0.958999	TSS
1	3496821	3497423	183	120	83	258	128	173	603	+	62	308265	3480828	3514060	+	inside	15993	15993	NearestLocation	Lats1	0.346649	-0.939118	2.21615	0.147264	0.429929	DISTAL
1	3522560	3523401	370	294	231	622	385	506	842	+	63	292464	3522927	3564344	+	overlapStart	-367	367	NearestLocation	Katna1	0.126872	0.391428	0.535116	0.470277	0.751421	TSS
1	3536411	3536678	27	17	13	24	20	45	268	+	64	292464	3522927	3564344	+	inside	13484	13484	NearestLocation	Katna1	0.221696	-3.54376	0.305929	0.584387	0.822339	DISTAL
1	3567754	3568343	534	444	344	751	405	576	590	+	65	361449	3593965	3626926	+	upstream	-26211	25622	NearestLocation	Ppil4	0.508849	0.781515	9.27652	0.0048747	0.0536774	DISTAL
1	3579527	3579847	132	84	58	264	110	140	321	+	66	361449	3593965	3626926	+	upstream	-14438	14118	NearestLocation	Ppil4	-0.0127551	-1.25292	0.00246335	0.960753	0.987751	DISTAL
1	3581904	3582901	460	406	324	888	518	596	998	+	67	361449	3593965	3626926	+	upstream	-12061	11064	NearestLocation	Ppil4	0.145312	0.80032	0.744345	0.395283	0.696002	DISTAL
1	3593605	3594430	286	252	174	526	259	407	826	+	68	361449	3593965	3626926	+	overlapStart	-360	360	NearestLocation	Ppil4	0.157052	0.043187	0.69858	0.410029	0.707041	TSS
1	3613659	3614114	34	25	24	62	36	51	456	+	69	361449	3593965	3626926	+	inside	19694	12812	NearestLocation	Ppil4	0.0547486	-2.93033	0.0273249	0.869842	0.955607	DISTAL
1	3634734	3635331	94	130	82	270	178	227	598	+	70	308266	3635034	3669533	+	overlapStart	-300	297	NearestLocation	Zc3h12d	-0.25111	-0.935204	1.24361	0.273844	0.586228	TSS
1	3666768	3667193	121	147	91	203	90	171	426	+	71	308266	3635034	3669533	+	inside	31734	2340	NearestLocation	Zc3h12d	0.545576	-1.1061	5.3633	0.0277625	0.165644	DISTAL
1	3670591	3670835	188	131	102	191	66	110	245	+	72	308266	3635034	3669533	+	downstream	35557	1058	NearestLocation	Zc3h12d	1.11698	-1.1069	19.7405	0.000116713	0.00390693	DISTAL
1	3674901	3675265	94	62	43	165	80	101	365	+	73	308266	3635034	3669533	+	downstream	39867	5368	NearestLocation	Zc3h12d	0.0865675	-1.75309	0.104635	0.748636	0.90519	DISTAL
1	3703066	3703676	142	83	62	111	89	119	611	+	74	308267	3696189	3770496	-	inside	67430	6877	NearestLocation	Tab2	0.691236	-1.51067	7.25135	0.0115991	0.0958525	DISTAL
1	3712560	3713091	48	62	33	74	43	62	532	+	75	308267	3696189	3770496	-	inside	57936	16371	NearestLocation	Tab2	0.560284	-2.42882	3.58021	0.0683966	0.284338	DISTAL
1	3724367	3724628	61	48	29	59	20	42	262	+	76	308267	3696189	3770496	-	inside	46129	28178	NearestLocation	Tab2	1.09034	-2.70288	10.9097	0.00252751	0.0343431	DISTAL
1	3733005	3733266	75	39	35	65	42	91	262	+	77	308267	3696189	3770496	-	inside	37491	36816	NearestLocation	Tab2	0.463612	-2.3366	2.22143	0.1468	0.429324	DISTAL
1	3749462	3749672	58	36	28	46	36	30	211	+	78	308267	3696189	3770496	-	inside	21034	20824	NearestLocation	Tab2	0.970501	-2.82751	8.35189	0.0071851	0.0693886	DISTAL
1	3758339	3758673	71	38	37	81	55	62	335	+	79	308267	3696189	3770496	-	inside	12157	11823	NearestLocation	Tab2	0.429432	-2.34287	2.07185	0.160644	0.44949	DISTAL
1	3769912	3770496	121	93	40	198	123	147	585	+	80	308267	3696189	3770496	-	inside	584	0	NearestLocation	Tab2	-0.0397663	-1.36532	0.0237408	0.878603	0.958505	TSS
1	3778514	3779047	196	114	72	283	159	228	534	+	81	308267	3696189	3770496	-	upstream	-8018	8018	NearestLocation	Tab2	0.0483551	-0.823837	0.0419886	0.839059	0.943854	PROXIMAL
1	3856737	3857395	121	111	118	175	82	161	659	+	82	308267	3696189	3770496	-	upstream	-86241	86241	NearestLocation	Tab2	0.686866	-1.17005	7.99098	0.00838893	0.0769466	DISTAL
1	3890807	3891070	19	23	22	38	21	31	264	+	83	308267	3696189	3770496	-	upstream	-120311	120311	NearestLocation	Tab2	0.428073	-3.45314	1.30115	0.263247	0.575315	DISTAL
1	3953759	3954027	15	25	8	48	26	55	269	+	84	308267	3696189	3770496	-	upstream	-183263	183263	NearestLocation	Tab2	-0.542236	-3.35394	1.91254	0.177136	0.472336	DISTAL
1	3955256	3955820	59	52	27	97	58	91	565	+	85	308267	3696189	3770496	-	upstream	-184760	184760	NearestLocation	Tab2	0.0341491	-2.24291	0.0142139	0.905914	0.96833	DISTAL
1	3982412	3982646	98	62	53	109	75	105	235	+	86	308267	3696189	3770496	-	upstream	-211916	211916	NearestLocation	Tab2	0.430524	-1.80959	2.70339	0.11083	0.370533	DISTAL
1	4011118	4011478	109	99	88	148	108	140	361	+	87	308267	3696189	3770496	-	upstream	-240622	240622	NearestLocation	Tab2	0.469303	-1.33436	3.99278	0.0550569	0.249976	DISTAL
1	4030005	4030416	12	27	13	54	42	46	412	+	88	308267	3696189	3770496	-	upstream	-259509	259509	NearestLocation	Tab2	-0.572953	-3.21032	2.29114	0.140834	0.419949	DISTAL
1	4030869	4031223	32	68	21	91	64	59	355	+	89	308267	3696189	3770496	-	upstream	-260373	260373	NearestLocation	Tab2	0.0303315	-2.42123	0.00835139	0.927808	0.976551	DISTAL
1	4038328	4038706	61	32	46	48	55	50	379	+	90	308267	3696189	3770496	-	upstream	-267832	267832	NearestLocation	Tab2	0.719382	-2.51227	4.80722	0.0364324	0.195412	DISTAL
1	4053105	4053340	8	11	6	19	14	23	236	+	91	361450	4022062	4313796	-	inside	260691	31043	NearestLocation	Ust	-0.281776	-4.33581	0.387554	0.538406	0.794253	DISTAL
1	4059849	4060171	45	51	44	73	49	63	323	+	92	361450	4022062	4313796	-	inside	253947	37787	NearestLocation	Ust	0.499606	-2.40571	2.89458	0.0994744	0.349823	DISTAL
1	4085565	4085914	172	153	107	118	44	72	350	+	93	361450	4022062	4313796	-	inside	228231	63503	NearestLocation	Ust	1.79863	-1.25996	51.0393	6.90946e-08	1.93272e-05	DISTAL
1	4103654	4104014	130	76	57	73	71	99	361	+	94	361450	4022062	4313796	-	inside	210142	81592	NearestLocation	Ust	0.947284	-1.73365	11.8373	0.00176615	0.0268975	DISTAL
1	4130908	4131208	31	23	19	40	50	60	301	+	95	361450	4022062	4313796	-	inside	182888	108846	NearestLocation	Ust	-0.199396	-2.97909	0.319426	0.576258	0.817548	DISTAL
1	4146156	4146580	76	78	44	215	164	234	425	+	96	361450	4022062	4313796	-	inside	167640	124094	NearestLocation	Ust	-0.769455	-1.26245	10.3812	0.00311447	0.0394861	DISTAL
1	4155479	4155846	135	83	86	132	68	157	368	+	97	361450	4022062	4313796	-	inside	158317	133417	NearestLocation	Ust	0.67772	-1.39565	6.89692	0.0135924	0.106505	DISTAL
1	4160409	4160752	49	48	55	100	93	93	344	+	98	361450	4022062	4313796	-	inside	153387	138347	NearestLocation	Ust	-0.0229123	-2.01982	0.00642393	0.936664	0.979399	DISTAL
1	4185237	4185455	17	16	22	53	21	42	219	+	99	361450	4022062	4313796	-	inside	128559	128341	NearestLocation	Ust	-0.120036	-3.36532	0.0964041	0.758387	0.909418	DISTAL
1	4192856	4193453	281	202	184	508	325	371	598	+	100	361450	4022062	4313796	-	inside	120940	120343	NearestLocation	Ust	0.0340609	0.0222677	0.0321232	0.858992	0.95152	DISTAL
1	4197178	4197381	47	35	23	93	59	68	204	+	101	361450	4022062	4313796	-	inside	116618	116415	NearestLocation	Ust	-0.198863	-2.49077	0.432572	0.515867	0.780982	DISTAL
1	4200196	4200562	12	28	12	70	42	66	367	+	102	361450	4022062	4313796	-	inside	113600	113234	NearestLocation	Ust	-0.879904	-3.01818	5.66446	0.024036	0.151345	DISTAL
1	4220465	4220943	25	37	51	100	69	108	479	+	103	361450	4022062	4313796	-	inside	93331	92853	NearestLocation	Ust	-0.344209	-2.22703	1.12277	0.297984	0.609992	DISTAL
1	4229445	4229847	91	52	54	88	49	66	403	+	104	361450	4022062	4313796	-	inside	84351	83949	NearestLocation	Ust	0.849506	-2.0884	9.03277	0.00539315	0.0574771	DISTAL
1	4233029	4233641	54	42	33	155	68	110	613	+	105	361450	4022062	4313796	-	inside	80767	80155	NearestLocation	Ust	-0.45568	-2.0445	2.66415	0.113341	0.374593	DISTAL
1	4245398	4245882	259	212	168	295	193	253	485	+	106	361450	4022062	4313796	-	inside	68398	67914	NearestLocation	Ust	0.668385	-0.329048	11.6443	0.00190134	0.028269	DISTAL
1	4267669	4268048	68	68	57	128	56	82	380	+	107	361450	4022062	4313796	-	inside	46127	45748	NearestLocation	Ust	0.464179	-1.94261	2.91858	0.0981459	0.347259	DISTAL
1	4312843	4313091	33	40	38	102	68	89	249	+	108	361450	4022062	4313796	-	inside	953	705	NearestLocation	Ust	-0.310264	-2.30709	1.1063	0.301491	0.613229	TSS
1	4313255	4314245	257	282	220	562	313	467	991	+	109	361450	4022062	4313796	-	overlapStart	541	449	NearestLocation	Ust	0.0915341	0.191013	0.252763	0.618897	0.841017	TSS
1	4316389	4316760	218	147	113	366	183	217	372	+	110	361450	4022062	4313796	-	upstream	-2593	2593	NearestLocation	Ust	0.208983	-0.559666	0.908641	0.348278	0.657224	PROXIMAL
1	4395151	4395388	59	64	65	56	45	47	238	+	111	361450	4022062	4313796	-	upstream	-81355	81355	NearestLocation	Ust	1.24386	-2.26457	17.6484	0.000227662	0.00637517	DISTAL
1	4397584	4398072	66	71	40	94	50	82	489	+	112	361450	4022062	4313796	-	upstream	-83788	83788	NearestLocation	Ust	0.535067	-2.12069	3.7499	0.0625142	0.269764	DISTAL
1	4426730	4427342	39	56	31	84	85	95	613	+	113	361450	4022062	4313796	-	upstream	-112934	112934	NearestLocation	Ust	-0.217533	-2.21247	0.544523	0.466437	0.748978	DISTAL
1	4437284	4437597	34	19	41	66	49	57	314	+	114	361450	4022062	4313796	-	upstream	-123488	123488	NearestLocation	Ust	0.0539697	-2.71691	0.0236991	0.878709	0.958572	DISTAL
1	4462872	4463286	176	118	87	218	192	203	415	+	115	361450	4022062	4313796	-	upstream	-149076	149076	NearestLocation	Ust	0.150786	-0.858489	0.440348	0.512145	0.778817	DISTAL
1	4468077	4468326	30	9	34	59	37	36	250	+	116	361450	4022062	4313796	-	upstream	-154281	154281	NearestLocation	Ust	0.0835613	-3.07886	0.0415945	0.839805	0.944155	DISTAL
1	4469215	4469472	88	51	58	118	55	61	258	+	117	361450	4022062	4313796	-	upstream	-155419	155419	NearestLocation	Ust	0.665478	-2.00675	5.28074	0.0288919	0.169577	DISTAL
1	4488680	4489222	78	44	42	119	105	116	543	+	118	361450	4022062	4313796	-	upstream	-174884	174884	NearestLocation	Ust	-0.201083	-1.85952	0.539617	0.468433	0.750296	DISTAL
1	4498071	4498433	73	36	70	130	101	101	363	+	119	361450	4022062	4313796	-	upstream	-184275	184275	NearestLocation	Ust	0.0167293	-1.80454	0.00320813	0.955216	0.985691	DISTAL
1	4515013	4515253	17	27	18	24	18	48	241	+	120	361450	4022062	4313796	-	upstream	-201217	201217	NearestLocation	Ust	0.360406	-3.47529	0.79533	0.379763	0.683529	DISTAL
1	4535368	4535718	42	46	28	88	71	68	351	+	121	361450	4022062	4313796	-	upstream	-221572	221572	NearestLocation	Ust	-0.110113	-2.39092	0.138495	0.712461	0.888416	DISTAL
1	4544606	4544868	18	12	25	66	24	43	263	+	122	361450	4022062	4313796	-	upstream	-230810	230810	NearestLocation	Ust	-0.297945	-3.25322	0.557379	0.46127	0.745477	DISTAL
1	4548357	4548847	137	126	99	174	127	202	491	+	123	361450	4022062	4313796	-	upstream	-234561	234561	NearestLocation	Ust	0.409055	-1.02918	3.31476	0.078894	0.308004	DISTAL
1	4561309	4561572	10	13	17	30	35	45	264	+	124	361450	4022062	4313796	-	upstream	-247513	247513	NearestLocation	Ust	-0.565615	-3.53241	1.82261	0.187346	0.486005	DISTAL
1	4564363	4564932	112	92	67	171	149	145	570	+	125	361450	4022062	4313796	-	upstream	-250567	250567	NearestLocation	Ust	0.0688965	-1.2921	0.0833891	0.77479	0.917003	DISTAL
1	4579157	4579640	251	161	105	207	230	214	484	+	126	361450	4022062	4313796	-	upstream	-265361	265361	NearestLocation	Ust	0.46953	-0.580498	3.99494	0.054995	0.249783	DISTAL
1	4580730	4581107	95	101	64	99	96	117	378	+	127	361450	4022062	4313796	-	upstream	-266934	266934	NearestLocation	Ust	0.586328	-1.58828	5.3956	0.0273339	0.164132	DISTAL
1	4598220	4598531	66	41	62	118	75	116	312	+	128	361450	4022062	4313796	-	upstream	-284424	284424	NearestLocation	Ust	0.052158	-1.9112	0.0341436	0.854675	0.95001	DISTAL
1	4603869	4604337	35	31	23	73	39	52	469	+	129	361450	4022062	4313796	-	upstream	-290073	290073	NearestLocation	Ust	0.0146197	-2.82025	0.00206059	0.964102	0.988639	DISTAL
1	4620046	4620261	31	24	7	43	41	28	216	+	130	361450	4022062	4313796	-	upstream	-306250	306250	NearestLocation	Ust	-0.0504116	-3.32013	0.0156491	0.901302	0.966364	DISTAL
1	4631013	4632194	517	391	309	935	569	789	1182	+	131	361450	4022062	4313796	-	upstream	-317217	317217	NearestLocation	Ust	-0.0299539	0.908175	0.0331135	0.856859	0.950754	DISTAL
1	4665733	4666062	30	40	24	81	73	69	330	+	132	361450	4022062	4313796	-	upstream	-351937	351937	NearestLocation	Ust	-0.389116	-2.51857	1.56013	0.221538	0.528348	DISTAL
1	4677099	4677530	203	138	116	261	145	218	432	+	133	361450	4022062	4313796	-	upstream	-363303	363303	NearestLocation	Ust	0.44099	-0.722192	4.1725	0.0501786	0.236667	DISTAL
1	4678438	4679018	137	140	124	286	176	230	581	+	134	361450	4022062	4313796	-	upstream	-364642	364642	NearestLocation	Ust	0.12262	-0.731827	0.329276	0.570467	0.814505	DISTAL
1	4693589	4693830	33	48	25	66	28	70	242	+	135	361450	4022062	4313796	-	upstream	-379793	379793	NearestLocation	Ust	0.281383	-2.71524	0.717647	0.403787	0.702506	DISTAL
1	4731771	4732193	47	56	54	69	44	138	423	+	136	361450	4022062	4313796	-	upstream	-417975	417975	NearestLocation	Ust	0.253122	-2.11793	0.613692	0.439691	0.730135	DISTAL
1	4743748	4743986	88	72	44	64	32	41	239	+	137	361450	4022062	4313796	-	upstream	-429952	429952	NearestLocation	Ust	1.45192	-2.26293	24.5213	2.83077e-05	0.00139315	DISTAL
1	4759332	4759717	142	116	93	127	98	114	386	+	138	361450	4022062	4313796	-	upstream	-445536	445536	NearestLocation	Ust	0.918479	-1.28551	15.4067	0.000483841	0.010857	DISTAL
1	4762367	4763186	338	164	229	368	184	274	820	+	139	361450	4022062	4313796	-	upstream	-448571	448571	NearestLocation	Ust	0.745846	-0.149188	11.2056	0.00225199	0.0316787	DISTAL
1	4768130	4768387	13	19	14	31	19	25	258	+	140	361450	4022062	4313796	-	upstream	-454334	454334	NearestLocation	Ust	0.196408	-3.79265	0.239691	0.628077	0.845863	DISTAL
1	4769001	4769337	12	28	15	52	43	52	337	+	141	361450	4022062	4313796	-	upstream	-455205	455205	NearestLocation	Ust	-0.538431	-3.15056	2.05653	0.162148	0.451704	DISTAL
1	4777391	4777785	35	35	35	70	50	69	395	+	142	361450	4022062	4313796	-	upstream	-463595	463595	NearestLocation	Ust	0.0549905	-2.58926	0.0316567	0.860008	0.95191	DISTAL
1	4781871	4782371	122	92	90	265	111	188	501	+	143	361450	4022062	4313796	-	upstream	-468075	468075	NearestLocation	Ust	0.0407959	-1.09606	0.0294702	0.864879	0.95396	DISTAL
1	4830870	4831078	8	5	7	13	14	21	209	+	144	361450	4022062	4313796	-	upstream	-517074	517074	NearestLocation	Ust	-0.382381	-4.54506	0.610084	0.441025	0.731184	DISTAL
1	4837139	4837499	47	38	44	57	36	74	361	+	145	361450	4022062	4313796	-	upstream	-523343	523343	NearestLocation	Ust	0.5446	-2.53596	2.98754	0.0944396	0.340157	DISTAL
1	4845736	4846309	233	159	192	298	133	199	574	+	146	361450	4022062	4313796	-	upstream	-531940	531940	NearestLocation	Ust	0.831718	-0.49495	13.8365	0.000842099	0.0158687	DISTAL
1	4853338	4853652	61	60	51	59	34	49	315	+	147	361450	4022062	4313796	-	upstream	-539542	539542	NearestLocation	Ust	1.18043	-2.38966	16.3033	0.000356106	0.00876988	DISTAL
1	4853889	4854214	25	23	29	47	39	35	326	+	148	361450	4022062	4313796	-	upstream	-540093	540093	NearestLocation	Ust	0.245357	-3.10583	0.466745	0.499858	0.771448	DISTAL
1	4886405	4886700	15	11	9	38	29	29	296	+	149	365038	5388579	5437905	-	downstream	551500	501879	NearestLocation	Samd5	-0.584403	-3.73295	2.09214	0.158678	0.446879	DISTAL
1	4925927	4926653	282	212	200	425	210	265	727	+	150	365038	5388579	5437905	-	downstream	511978	461926	NearestLocation	Samd5	0.540645	-0.147921	7.21629	0.0117813	0.0969024	DISTAL
1	4955859	4956116	20	24	11	64	38	60	258	+	151	365038	5388579	5437905	-	downstream	482046	432463	NearestLocation	Samd5	-0.677331	-3.08558	3.66947	0.0652281	0.276376	DISTAL
1	4976637	4977118	126	128	102	68	40	76	482	+	152	365038	5388579	5437905	-	downstream	461268	411461	NearestLocation	Samd5	1.85533	-1.53624	52.8076	4.99517e-08	1.53613e-05	DISTAL
1	4996732	4996981	22	39	14	23	31	31	250	+	153	365038	5388579	5437905	-	downstream	441173	391598	NearestLocation	Samd5	0.638285	-3.36932	2.60229	0.117436	0.381771	DISTAL
1	5008195	5008428	5	7	9	14	28	36	234	+	154	365038	5388579	5437905	-	downstream	429710	380151	NearestLocation	Samd5	-1.02457	-4.08452	4.08765	0.0524189	0.242908	DISTAL
1	5008989	5009673	45	45	51	108	70	147	685	+	155	365038	5388579	5437905	-	downstream	428916	378906	NearestLocation	Samd5	-0.277032	-1.98601	0.908249	0.34838	0.657315	DISTAL
1	5034588	5035376	192	133	157	242	258	306	789	+	156	365038	5388579	5437905	-	downstream	403317	353203	NearestLocation	Samd5	0.126401	-0.466907	0.314031	0.57948	0.819433	DISTAL
1	5035832	5036124	30	27	17	44	33	71	293	+	157	365038	5388579	5437905	-	downstream	402073	352455	NearestLocation	Samd5	-0.126322	-3.00535	0.128756	0.7223	0.892794	DISTAL
1	5071040	5071556	274	193	164	244	130	187	517	+	158	365038	5388579	5437905	-	downstream	366865	317023	NearestLocation	Samd5	1.06506	-0.496817	25.9142	1.92178e-05	0.00105376	DISTAL
1	5074211	5074763	404	316	257	465	249	354	553	+	159	365038	5388579	5437905	-	downstream	363694	313816	NearestLocation	Samd5	0.770535	0.241976	18.0468	0.000199962	0.00577415	DISTAL
1	5094477	5095022	215	205	230	339	272	320	546	+	160	365038	5388579	5437905	-	downstream	343428	293557	NearestLocation	Samd5	0.388039	-0.142957	3.54969	0.0695195	0.286569	DISTAL
1	5135713	5136278	34	22	13	66	35	92	566	+	161	365038	5388579	5437905	-	downstream	302192	252301	NearestLocation	Samd5	-0.602156	-2.8357	2.87154	0.100769	0.352086	DISTAL
1	5147957	5148275	83	111	52	136	104	173	319	+	162	365038	5388579	5437905	-	downstream	289948	240304	NearestLocation	Samd5	0.114189	-1.46022	0.200782	0.657388	0.861078	DISTAL
1	5188494	5189055	26	44	45	112	60	133	562	+	163	365038	5388579	5437905	-	downstream	249411	199524	NearestLocation	Samd5	-0.454583	-2.15448	2.05107	0.162688	0.452444	DISTAL
1	5247674	5248370	384	252	204	654	375	536	697	+	164	365038	5388579	5437905	-	downstream	190231	140209	NearestLocation	Samd5	-0.015402	0.36104	0.00712941	0.933285	0.978233	DISTAL
1	5258769	5259430	534	537	389	679	483	596	662	+	165	365038	5388579	5437905	-	downstream	179136	129149	NearestLocation	Samd5	0.610633	0.888998	14.1187	0.000760967	0.0148156	DISTAL
1	5276738	5277108	87	79	56	85	67	95	371	+	166	365038	5388579	5437905	-	downstream	161167	111471	NearestLocation	Samd5	0.7133	-1.86633	7.4736	0.0105129	0.089895	DISTAL
1	5321636	5322023	87	85	64	78	65	79	388	+	167	365038	5388579	5437905	-	downstream	116269	66556	NearestLocation	Samd5	0.957188	-1.8652	13.3859	0.000991505	0.0178569	DISTAL
1	5333706	5333999	50	33	27	52	75	94	294	+	168	365038	5388579	5437905	-	downstream	104199	54580	NearestLocation	Samd5	-0.182286	-2.42974	0.311788	0.58083	0.820048	DISTAL
1	5399559	5399916	136	74	83	219	127	184	358	+	169	365038	5388579	5437905	-	inside	38346	10980	NearestLocation	Samd5	0.0417383	-1.15784	0.02993	0.863839	0.953623	DISTAL
1	5401607	5402276	433	333	337	492	281	365	670	+	170	365038	5388579	5437905	-	inside	36298	13028	NearestLocation	Samd5	0.867552	0.401349	22.9777	4.404e-05	0.00192768	DISTAL
1	5436872	5437916	160	156	141	348	173	280	1045	+	171	365038	5388579	5437905	-	overlapStart	1033	11	NearestLocation	Samd5	0.119298	-0.544035	0.321909	0.574787	0.816798	PROXIMAL
1	5442752	5443310	108	123	73	292	130	127	559	+	172	365038	5388579	5437905	-	upstream	-4847	4847	NearestLocation	Samd5	0.0546015	-1.12073	0.0467272	0.830358	0.940149	PROXIMAL
1	5444265	5444603	71	49	47	89	59	101	339	+	173	365038	5388579	5437905	-	upstream	-6360	6360	NearestLocation	Samd5	0.313833	-2.08711	1.27547	0.267909	0.580308	PROXIMAL
1	5458710	5459581	49	93	73	136	98	158	872	+	174	365038	5388579	5437905	-	upstream	-20805	20805	NearestLocation	Samd5	0.0510246	-1.56758	0.034408	0.854121	0.949875	DISTAL
1	5472986	5473200	25	25	18	37	51	38	215	+	175	365038	5388579	5437905	-	upstream	-35081	35081	NearestLocation	Samd5	-0.06483	-3.14711	0.0307179	0.862077	0.952977	DISTAL
1	5480146	5480600	35	21	16	45	46	66	455	+	176	365038	5388579	5437905	-	upstream	-42241	42241	NearestLocation	Samd5	-0.282392	-2.96254	0.641981	0.429448	0.722874	DISTAL
1	5503274	5503522	16	15	14	45	54	70	249	+	177	365038	5388579	5437905	-	upstream	-65369	65369	NearestLocation	Samd5	-1.0476	-3.09323	7.8126	0.0090633	0.0811777	DISTAL
1	5508360	5508612	36	34	27	77	51	94	253	+	178	365038	5388579	5437905	-	upstream	-70455	70455	NearestLocation	Samd5	-0.300313	-2.52178	0.96243	0.334611	0.64516	DISTAL
1	5528830	5529375	46	71	47	113	85	148	546	+	179	365038	5388579	5437905	-	upstream	-90925	90925	NearestLocation	Samd5	-0.183073	-1.84741	0.437587	0.513461	0.779538	DISTAL
1	5530704	5530950	16	3	6	24	28	34	247	+	180	365038	5388579	5437905	-	upstream	-92799	92799	NearestLocation	Samd5	-0.938599	-3.95509	3.78027	0.0615224	0.267301	DISTAL
1	5533869	5534238	32	19	17	61	49	55	370	+	181	365038	5388579	5437905	-	upstream	-95964	95964	NearestLocation	Samd5	-0.418021	-2.9532	1.49154	0.231719	0.540594	DISTAL
1	5549291	5549641	35	59	29	70	89	94	351	+	182	365038	5388579	5437905	-	upstream	-111386	111386	NearestLocation	Samd5	-0.208991	-2.25278	0.442751	0.511005	0.778242	DISTAL
1	5561593	5561947	55	48	61	125	75	86	355	+	183	81022	5535192	5682141	-	inside	120548	26401	NearestLocation	Stxbp5	0.125716	-1.98633	0.197958	0.659646	0.862105	DISTAL
1	5589747	5589957	1	7	4	30	10	37	211	+	184	81022	5535192	5682141	-	inside	92394	54555	NearestLocation	Stxbp5	-1.72395	-4.29289	9.35553	0.00471841	0.0525172	DISTAL
1	5608935	5609150	12	10	12	28	21	27	216	+	185	81022	5535192	5682141	-	inside	73206	72991	NearestLocation	Stxbp5	-0.262714	-3.93906	0.393011	0.535578	0.792477	DISTAL
1	5615794	5616009	54	54	40	37	26	36	216	+	186	81022	5535192	5682141	-	inside	66347	66132	NearestLocation	Stxbp5	1.46001	-2.70341	21.439	6.94031e-05	0.00267579	DISTAL
1	5620492	5620744	30	10	10	52	37	42	253	+	187	81022	5535192	5682141	-	inside	61649	61397	NearestLocation	Stxbp5	-0.536093	-3.31158	1.84441	0.184807	0.482508	DISTAL
1	5627102	5627579	220	127	121	233	148	218	478	+	188	81022	5535192	5682141	-	inside	55039	54562	NearestLocation	Stxbp5	0.523692	-0.723628	5.56483	0.0252041	0.156239	DISTAL
1	5627921	5628127	5	17	21	36	35	31	207	+	189	81022	5535192	5682141	-	inside	54220	54014	NearestLocation	Stxbp5	-0.328487	-3.55872	0.522376	0.475563	0.755235	DISTAL
1	5628441	5628676	51	13	19	38	50	56	236	+	190	81022	5535192	5682141	-	inside	53700	53465	NearestLocation	Stxbp5	0.0195866	-2.94021	0.00248287	0.960597	0.987697	DISTAL
1	5654668	5655179	219	204	145	451	250	530	512	+	191	81022	5535192	5682141	-	inside	27473	26962	NearestLocation	Stxbp5	-0.21484	-0.0837841	1.15363	0.291561	0.60419	DISTAL
1	5664514	5664770	18	18	5	23	33	29	257	+	192	81022	5535192	5682141	-	inside	17627	17371	NearestLocation	Stxbp5	-0.254111	-3.75035	0.339704	0.564462	0.810641	DISTAL
1	5673266	5674064	105	71	61	190	113	158	799	+	193	81022	5535192	5682141	-	inside	8875	8077	NearestLocation	Stxbp5	-0.0734498	-1.40708	0.0928458	0.762745	0.91152	PROXIMAL
1	5681603	5682837	563	399	358	972	585	899	1235	+	194	81022	5535192	5682141	-	overlapStart	538	538	NearestLocation	Stxbp5	-0.00176314	1.01824	0.000112778	0.991599	0.997427	TSS
1	5682854	5683336	395	314	247	625	431	592	483	+	195	81022	5535192	5682141	-	upstream	-713	713	NearestLocation	Stxbp5	0.0906805	0.504018	0.283492	0.598438	0.830431	TSS
1	5710102	5710339	3	14	5	16	18	24	238	+	196	81022	5535192	5682141	-	upstream	-27961	27961	NearestLocation	Stxbp5	-0.532588	-4.35062	1.09522	0.303879	0.615854	DISTAL
1	5710908	5711155	20	11	28	32	33	51	248	+	197	81022	5535192	5682141	-	upstream	-28767	28767	NearestLocation	Stxbp5	-0.0575657	-3.2926	0.0195993	0.88962	0.962248	DISTAL
1	5711414	5711656	8	12	17	26	22	16	243	+	198	81022	5535192	5682141	-	upstream	-29273	29273	NearestLocation	Stxbp5	0.121032	-4.01334	0.0702441	0.792838	0.924457	DISTAL
1	5712651	5712871	8	11	7	15	19	22	221	+	199	81022	5535192	5682141	-	upstream	-30510	30510	NearestLocation	Stxbp5	-0.250752	-4.30319	0.296713	0.590075	0.825654	DISTAL
1	5713377	5713681	6	24	10	29	27	24	305	+	200	81022	5535192	5682141	-	upstream	-31236	31236	NearestLocation	Stxbp5	-0.134192	-3.81113	0.0883153	0.768428	0.913968	DISTAL
1	5714918	5715686	43	58	49	120	67	132	769	+	201	81022	5535192	5682141	-	upstream	-32777	32777	NearestLocation	Stxbp5	-0.161338	-1.97241	0.327719	0.571375	0.814911	DISTAL
1	5748788	5749103	49	39	32	56	44	66	316	+	202	81022	5535192	5682141	-	upstream	-66647	66647	NearestLocation	Stxbp5	0.405009	-2.59834	1.74422	0.196834	0.498414	DISTAL
1	5749814	5750423	20	25	24	58	50	61	610	+	203	81022	5535192	5682141	-	upstream	-67673	67673	NearestLocation	Stxbp5	-0.399384	-2.91174	1.35445	0.253897	0.565056	DISTAL
1	5768988	5769775	249	143	170	257	225	291	788	+	204	81022	5535192	5682141	-	upstream	-86847	86847	NearestLocation	Stxbp5	0.412994	-0.392558	3.56113	0.0690961	0.285729	DISTAL
1	5825434	5826023	371	219	213	382	223	420	590	+	205	81022	5535192	5682141	-	upstream	-143293	143293	NearestLocation	Stxbp5	0.541194	0.0479348	7.14948	0.0121373	0.098756	DISTAL
1	5834936	5835408	34	21	33	96	93	90	473	+	206	81022	5535192	5682141	-	upstream	-152795	152795	NearestLocation	Stxbp5	-0.783583	-2.33894	6.03022	0.0202302	0.135984	DISTAL
1	5846059	5846378	14	24	8	17	24	26	320	+	207	81022	5535192	5682141	-	upstream	-163918	163918	NearestLocation	Stxbp5	0.279042	-3.86265	0.411529	0.526184	0.787229	DISTAL
1	5858212	5858695	97	63	56	147	129	179	484	+	208	81022	5535192	5682141	-	upstream	-176071	176071	NearestLocation	Stxbp5	-0.216371	-1.46058	0.742703	0.395799	0.696393	DISTAL
1	5871762	5872527	60	137	72	155	95	174	766	+	209	81022	5535192	5682141	-	upstream	-189621	189621	NearestLocation	Stxbp5	0.249601	-1.37156	0.833205	0.368802	0.674692	DISTAL
1	5896668	5897431	379	279	201	315	171	335	764	+	210	81022	5535192	5682141	-	upstream	-214527	214527	NearestLocation	Stxbp5	0.951744	-0.0245918	22.8078	4.62758e-05	0.0019967	DISTAL
1	5922334	5922720	94	80	63	141	116	150	387	+	211	81022	5535192	5682141	-	upstream	-240193	240193	NearestLocation	Stxbp5	0.0868165	-1.48373	0.128688	0.722369	0.892794	DISTAL
1	5950907	5951432	40	47	41	92	91	128	526	+	212	81022	5535192	5682141	-	upstream	-268766	268766	NearestLocation	Stxbp5	-0.400935	-2.06318	1.92488	0.175788	0.470806	DISTAL
1	5952630	5953041	34	35	47	80	54	74	412	+	213	81022	5535192	5682141	-	upstream	-270489	270489	NearestLocation	Stxbp5	0.0890506	-2.44471	0.0801451	0.779093	0.918461	DISTAL
1	5959987	5960390	12	16	13	70	44	44	404	+	214	81022	5535192	5682141	-	upstream	-277846	277846	NearestLocation	Stxbp5	-1.04222	-3.21353	7.69835	0.00952601	0.0841119	DISTAL
1	5976992	5977639	243	188	188	287	212	296	648	+	215	81022	5535192	5682141	-	upstream	-294851	294851	NearestLocation	Stxbp5	0.530636	-0.300344	6.98116	0.013087	0.103698	DISTAL
1	5984207	5984659	43	41	26	74	96	69	453	+	216	81022	5535192	5682141	-	upstream	-302066	302066	NearestLocation	Stxbp5	-0.306915	-2.35907	0.943632	0.339301	0.649334	DISTAL
1	5987976	5988196	13	8	10	22	23	29	221	+	217	81022	5535192	5682141	-	upstream	-305835	305835	NearestLocation	Stxbp5	-0.384391	-3.99852	0.783196	0.383375	0.686337	DISTAL
1	6066088	6066320	10	31	11	10	18	27	233	+	218	365042	6299748	6314539	-	downstream	248451	233428	NearestLocation	Rab32	0.755043	-3.90266	2.51471	0.123529	0.391715	DISTAL
1	6070336	6070674	26	16	19	45	50	65	339	+	219	365042	6299748	6314539	-	downstream	244203	229074	NearestLocation	Rab32	-0.52884	-3.01835	2.14606	0.153591	0.439412	DISTAL
1	6076326	6076639	20	22	11	52	33	42	314	+	220	365042	6299748	6314539	-	downstream	238213	223109	NearestLocation	Rab32	-0.38651	-3.31102	1.12439	0.297644	0.60964	DISTAL
1	6087616	6087944	90	79	53	80	71	100	329	+	221	365042	6299748	6314539	-	downstream	226923	211804	NearestLocation	Rab32	0.676681	-1.85672	6.5278	0.0160724	0.118043	DISTAL
1	6088538	6089075	137	138	121	254	249	267	538	+	222	365042	6299748	6314539	-	downstream	226001	210673	NearestLocation	Rab32	-0.0927642	-0.641308	0.179355	0.675022	0.870226	DISTAL
1	6093716	6094029	23	25	22	35	48	47	314	+	223	365042	6299748	6314539	-	downstream	220823	205719	NearestLocation	Rab32	-0.0443481	-3.10414	0.01471	0.904294	0.967592	DISTAL
1	6174822	6175045	30	24	35	60	64	64	224	+	224	365042	6299748	6314539	-	downstream	139717	124703	NearestLocation	Rab32	-0.193345	-2.67044	0.326979	0.571807	0.815128	DISTAL
1	6192073	6192298	4	18	7	22	14	17	226	+	225	365042	6299748	6314539	-	downstream	122466	107450	NearestLocation	Rab32	0.0206955	-4.30609	0.00180721	0.96638	0.989391	DISTAL
1	6192351	6192599	12	11	1	19	11	22	249	+	226	365042	6299748	6314539	-	downstream	122188	107149	NearestLocation	Rab32	-0.260899	-4.42817	0.265048	0.610538	0.836729	DISTAL
1	6193489	6193697	14	13	8	17	12	33	209	+	227	365042	6299748	6314539	-	downstream	121050	106051	NearestLocation	Rab32	0.0552819	-4.0949	0.0154044	0.902073	0.966656	DISTAL
1	6223936	6224527	34	50	26	72	46	68	592	+	228	365042	6299748	6314539	-	downstream	90603	75221	NearestLocation	Rab32	0.125387	-2.58654	0.16319	0.689171	0.877825	DISTAL
1	6226283	6226587	10	11	11	23	22	19	305	+	229	365042	6299748	6314539	-	downstream	88256	73161	NearestLocation	Rab32	-0.122845	-4.09725	0.0794024	0.780091	0.91878	DISTAL
1	6227401	6227692	12	13	9	20	22	35	292	+	230	365042	6299748	6314539	-	downstream	87138	72056	NearestLocation	Rab32	-0.315012	-3.92609	0.540301	0.468154	0.750084	DISTAL
1	6227935	6228492	56	72	29	83	54	72	558	+	231	365042	6299748	6314539	-	downstream	86604	71256	NearestLocation	Rab32	0.446366	-2.26221	2.31995	0.138451	0.416404	DISTAL
1	6244661	6244892	8	8	4	18	23	17	232	+	232	365042	6299748	6314539	-	downstream	69878	54856	NearestLocation	Rab32	-0.69969	-4.3824	2.10835	0.157128	0.44482	DISTAL
1	6313848	6314832	385	300	228	667	589	719	985	+	233	365042	6299748	6314539	-	overlapStart	691	293	NearestLocation	Rab32	-0.263892	0.618273	2.2607	0.143403	0.423817	TSS
1	6621517	6621926	16	18	16	39	29	24	410	+	234	24414	6413420	6818377	-	inside	196860	196451	NearestLocation	Grm1	0.00790348	-3.58403	0.000404902	0.984082	0.995011	DISTAL
1	6622217	6622504	8	13	2	19	13	16	288	+	235	24414	6413420	6818377	-	inside	196160	195873	NearestLocation	Grm1	-0.205067	-4.50141	0.172346	0.681061	0.873373	DISTAL
1	6694101	6694324	4	12	7	17	9	17	224	+	236	24414	6413420	6818377	-	inside	124276	124053	NearestLocation	Grm1	0.00707566	-4.57897	0.00019588	0.988928	0.996494	DISTAL
1	6775589	6775982	48	57	38	50	62	107	394	+	237	24414	6413420	6818377	-	inside	42788	42395	NearestLocation	Grm1	0.241342	-2.27058	0.584663	0.450609	0.738333	DISTAL
1	6802217	6802651	46	59	39	96	87	95	435	+	238	24414	6413420	6818377	-	inside	16160	15726	NearestLocation	Grm1	-0.0853781	-2.09095	0.0928126	0.762786	0.91152	DISTAL
1	6818149	6818388	6	13	5	25	17	25	240	+	239	24414	6413420	6818377	-	overlapStart	228	11	NearestLocation	Grm1	-0.596839	-4.20669	1.69656	0.20289	0.506064	TSS
1	6839061	6839267	17	8	10	19	12	18	207	+	240	24414	6413420	6818377	-	upstream	-20684	20684	NearestLocation	Grm1	0.398435	-4.25743	0.81271	0.374675	0.679538	DISTAL
1	6839949	6840555	36	35	32	56	43	71	607	+	241	24414	6413420	6818377	-	upstream	-21572	21572	NearestLocation	Grm1	0.170698	-2.68249	0.289647	0.594514	0.82811	DISTAL
1	6841880	6842166	33	44	21	39	56	67	287	+	242	24414	6413420	6818377	-	upstream	-23503	23503	NearestLocation	Grm1	0.096889	-2.74105	0.0784014	0.781444	0.919413	DISTAL
1	6842778	6843232	17	35	20	58	28	39	455	+	243	24414	6413420	6818377	-	upstream	-24401	24401	NearestLocation	Grm1	0.120635	-3.15311	0.107938	0.744842	0.903346	DISTAL
1	6843620	6843826	12	9	13	17	19	21	207	+	244	24414	6413420	6818377	-	upstream	-25243	25243	NearestLocation	Grm1	0.134057	-4.14876	0.0909344	0.765124	0.912395	DISTAL
1	6889427	6889842	136	105	49	219	136	259	416	+	245	308282	6891253	6965113	+	upstream	-1826	1411	NearestLocation	Shprh	-0.228991	-1.07201	0.846255	0.36513	0.671368	PROXIMAL
1	6890929	6891771	979	877	743	1527	1345	1694	843	+	246	308282	6891253	6965113	+	overlapStart	-324	324	NearestLocation	Shprh	0.0561198	1.97566	0.128227	0.722846	0.89305	TSS
1	6914097	6914516	135	97	101	180	135	250	420	+	247	308282	6891253	6965113	+	inside	22844	22844	NearestLocation	Shprh	0.131904	-1.00889	0.307105	0.583669	0.821834	DISTAL
1	6933847	6934402	23	40	30	54	41	84	556	+	248	308282	6891253	6965113	+	inside	42594	30711	NearestLocation	Shprh	-0.0371631	-2.70758	0.0117946	0.914258	0.971176	DISTAL
1	6971928	6972278	38	27	24	50	35	73	351	+	249	308283	7018429	7039844	+	upstream	-46501	46151	NearestLocation	Fbxo30	0.0579681	-2.84205	0.029739	0.86427	0.953804	DISTAL
1	6975002	6975491	31	18	32	68	73	36	490	+	250	308283	7018429	7039844	+	upstream	-43427	42938	NearestLocation	Fbxo30	-0.261172	-2.76573	0.476713	0.495351	0.768398	DISTAL
1	7012653	7012896	107	84	73	112	92	97	244	+	251	308283	7018429	7039844	+	upstream	-5776	5533	NearestLocation	Fbxo30	0.677094	-1.59615	7.37052	0.0110023	0.0927587	PROXIMAL
1	7017408	7018638	1110	823	752	1793	1113	1547	1231	+	252	308283	7018429	7039844	+	overlapStart	-1021	209	NearestLocation	Fbxo30	0.165193	1.96407	1.16272	0.289705	0.602408	PROXIMAL
1	7037832	7038055	18	21	8	28	18	25	224	+	253	308283	7018429	7039844	+	inside	19403	1789	NearestLocation	Fbxo30	0.266444	-3.82919	0.431347	0.516457	0.781339	DISTAL
1	7075497	7075704	5	10	10	21	6	8	208	+	254	114005	7100639	7223402	+	upstream	-25142	24935	NearestLocation	Epm2a	0.459902	-4.68146	0.787463	0.382099	0.685352	DISTAL
1	7088117	7088461	15	29	25	58	46	38	345	+	255	114005	7100639	7223402	+	upstream	-12522	12178	NearestLocation	Epm2a	-0.141176	-3.05246	0.144569	0.706524	0.885554	DISTAL
1	7100273	7101133	508	356	329	818	590	886	861	+	256	114005	7100639	7223402	+	overlapStart	-366	366	NearestLocation	Epm2a	-0.0620834	0.905766	0.132671	0.718295	0.891127	TSS
1	7108655	7108858	4	9	4	14	4	15	204	+	257	114005	7100639	7223402	+	inside	8016	8016	NearestLocation	Epm2a	-0.041573	-4.92251	0.00596372	0.93897	0.980305	PROXIMAL
1	7119233	7119624	27	39	21	40	43	45	392	+	258	114005	7100639	7223402	+	inside	18594	18594	NearestLocation	Epm2a	0.288321	-2.9921	0.687753	0.413639	0.710242	DISTAL
1	7133751	7134226	66	24	57	98	104	153	476	+	259	114005	7100639	7223402	+	inside	33112	33112	NearestLocation	Epm2a	-0.381794	-1.86727	1.38603	0.248557	0.559573	DISTAL
1	7213530	7214187	129	91	112	267	136	198	658	+	260	114005	7100639	7223402	+	inside	112891	9215	NearestLocation	Epm2a	0.0767348	-0.971962	0.106905	0.746022	0.90387	DISTAL
1	7214758	7215082	26	19	33	61	47	76	325	+	261	114005	7100639	7223402	+	inside	114119	8320	NearestLocation	Epm2a	-0.313717	-2.77562	0.804299	0.377125	0.681454	DISTAL
1	7287089	7287790	767	502	598	845	510	736	702	+	262	114005	7100639	7223402	+	downstream	186450	63687	NearestLocation	Epm2a	0.752329	1.20904	18.6316	0.000165644	0.00505136	DISTAL
1	7303406	7303892	76	62	31	142	72	125	487	+	263	114005	7100639	7223402	+	downstream	202767	80004	NearestLocation	Epm2a	-0.129193	-1.87867	0.223302	0.640038	0.852132	DISTAL
1	7396908	7397515	29	34	27	64	58	81	608	+	264	114005	7100639	7223402	+	downstream	296269	173506	NearestLocation	Epm2a	-0.295042	-2.62073	0.866335	0.359582	0.667058	DISTAL
1	7399709	7400024	15	10	7	31	29	31	316	+	265	114005	7100639	7223402	+	downstream	299070	176307	NearestLocation	Epm2a	-0.656551	-3.81427	2.48355	0.125785	0.395601	DISTAL
1	7421550	7422026	34	55	21	59	88	92	477	+	266	114005	7100639	7223402	+	downstream	320911	198148	NearestLocation	Epm2a	-0.312306	-2.36438	0.871424	0.358195	0.665826	DISTAL
1	7438519	7438885	13	24	7	28	20	23	367	+	267	114005	7100639	7223402	+	downstream	337880	215117	NearestLocation	Epm2a	0.166151	-3.86505	0.153798	0.697772	0.881227	DISTAL
1	7455245	7455508	36	44	23	21	23	18	264	+	268	114005	7100639	7223402	+	downstream	354606	231843	NearestLocation	Epm2a	1.56418	-3.2592	17.5108	0.000238165	0.00658084	DISTAL
1	7460043	7460460	25	12	30	36	53	73	418	+	269	114005	7100639	7223402	+	downstream	359404	236641	NearestLocation	Epm2a	-0.385956	-2.94135	0.919488	0.34546	0.654489	DISTAL
1	7501762	7502354	49	53	48	139	96	125	593	+	270	114005	7100639	7223402	+	downstream	401123	278360	NearestLocation	Epm2a	-0.360793	-1.86467	1.85262	0.183862	0.481306	DISTAL
1	7504613	7504897	18	18	7	37	23	24	285	+	271	114005	7100639	7223402	+	downstream	403974	281211	NearestLocation	Epm2a	-0.104901	-3.75698	0.0664851	0.798328	0.926665	DISTAL
1	7519591	7519893	30	36	30	77	20	49	303	+	272	114005	7100639	7223402	+	downstream	418952	296189	NearestLocation	Epm2a	0.35662	-2.86772	1.01244	0.322562	0.633886	DISTAL
1	7534899	7535302	37	20	17	44	38	53	404	+	273	114005	7100639	7223402	+	downstream	434260	311497	NearestLocation	Epm2a	-0.0152804	-3.07103	0.00185766	0.965914	0.989206	DISTAL
1	7565321	7565585	47	43	35	79	61	87	265	+	274	114005	7100639	7223402	+	downstream	464682	341919	NearestLocation	Epm2a	0.0191798	-2.34486	0.00442153	0.947436	0.983162	DISTAL
1	7568584	7568834	4	14	9	47	24	42	251	+	275	114005	7100639	7223402	+	downstream	467945	345182	NearestLocation	Epm2a	-1.13411	-3.68896	6.46036	0.0165767	0.120374	DISTAL
1	7584672	7585430	1086	615	720	1341	758	963	759	+	276	114005	7100639	7223402	+	downstream	484033	361270	NearestLocation	Epm2a	0.567957	1.64282	10.4234	0.00306264	0.0390276	DISTAL
1	7606539	7606911	50	51	37	65	66	87	373	+	277	114005	7100639	7223402	+	downstream	505900	383137	NearestLocation	Epm2a	0.198224	-2.3003	0.457671	0.504023	0.773837	DISTAL
1	7726311	7726761	85	66	37	68	68	93	451	+	278	114005	7100639	7223402	+	downstream	625672	502909	NearestLocation	Epm2a	0.543952	-2.05344	3.60327	0.0675616	0.282326	DISTAL
1	7732716	7733116	173	101	135	100	75	110	401	+	279	114005	7100639	7223402	+	downstream	632077	509314	NearestLocation	Epm2a	1.42008	-1.20654	31.5439	4.43583e-06	0.000369706	DISTAL
1	7772542	7772847	23	20	19	37	33	59	306	+	280	114005	7100639	7223402	+	downstream	671903	549140	NearestLocation	Epm2a	-0.173088	-3.20049	0.22406	0.639474	0.851809	DISTAL
1	7773203	7773501	11	22	6	42	25	41	299	+	281	114005	7100639	7223402	+	downstream	672564	549801	NearestLocation	Epm2a	-0.592791	-3.5978	2.03449	0.164341	0.454722	DISTAL
1	7773573	7773796	7	7	3	22	17	18	224	+	282	114005	7100639	7223402	+	downstream	672934	550171	NearestLocation	Epm2a	-0.874445	-4.47052	3.30509	0.0793094	0.30897	DISTAL
1	7774221	7774749	16	32	16	46	66	69	529	+	283	114005	7100639	7223402	+	downstream	673582	550819	NearestLocation	Epm2a	-0.666497	-2.87618	3.20998	0.0835309	0.317804	DISTAL
1	7795403	7795673	4	4	3	17	17	18	271	+	284	114005	7100639	7223402	+	downstream	694764	572001	NearestLocation	Epm2a	-1.35856	-4.66972	6.69772	0.0148743	0.112617	DISTAL
1	7796344	7796770	21	18	21	32	23	41	427	+	285	114005	7100639	7223402	+	downstream	695705	572942	NearestLocation	Epm2a	0.228263	-3.44562	0.361985	0.552036	0.803467	DISTAL
1	7798236	7798752	14	21	10	34	30	46	517	+	286	114005	7100639	7223402	+	downstream	697597	574834	NearestLocation	Epm2a	-0.424502	-3.5013	1.17223	0.287778	0.600369	DISTAL
1	7799333	7799555	9	8	8	21	12	11	223	+	287	114005	7100639	7223402	+	downstream	698694	575931	NearestLocation	Epm2a	0.0834706	-4.51899	0.0318148	0.859663	0.951802	DISTAL
1	7834558	7834807	8	9	4	25	18	25	250	+	288	114005	7100639	7223402	+	downstream	733919	611156	NearestLocation	Epm2a	-0.818745	-4.24372	3.24523	0.0819372	0.314811	DISTAL
1	7836996	7837524	46	50	42	81	73	74	529	+	289	114005	7100639	7223402	+	downstream	736357	613594	NearestLocation	Epm2a	0.148395	-2.26275	0.263611	0.611502	0.837186	DISTAL
1	7845053	7845410	44	36	21	78	58	83	358	+	290	114005	7100639	7223402	+	downstream	744414	621651	NearestLocation	Epm2a	-0.258588	-2.51342	0.721252	0.402623	0.701592	DISTAL
1	7866795	7867264	29	28	25	31	34	45	470	+	291	25600	8098759	8608676	-	downstream	741881	231495	NearestLocation	Utrn	0.442839	-3.13299	1.55023	0.222973	0.529915	DISTAL
1	7867873	7868144	7	9	11	18	11	22	272	+	292	25600	8098759	8608676	-	downstream	740803	230615	NearestLocation	Utrn	0.00410794	-4.36677	7.01186e-05	0.993376	0.99796	DISTAL
1	7868433	7868751	25	29	3	36	35	30	319	+	293	25600	8098759	8608676	-	downstream	740243	230008	NearestLocation	Utrn	-0.030444	-3.4531	0.00473303	0.945619	0.982605	DISTAL
1	7911980	7912306	12	28	20	25	24	26	327	+	294	25600	8098759	8608676	-	downstream	696696	186453	NearestLocation	Utrn	0.563421	-3.60261	1.88469	0.180225	0.47642	DISTAL
1	7912326	7912879	36	25	33	56	41	67	554	+	295	25600	8098759	8608676	-	downstream	696350	185880	NearestLocation	Utrn	0.103063	-2.76603	0.0969541	0.757722	0.909208	DISTAL
1	7913096	7913517	12	18	8	26	26	20	422	+	296	25600	8098759	8608676	-	downstream	695580	185242	NearestLocation	Utrn	-0.0787275	-3.92225	0.0339095	0.855169	0.950118	DISTAL
1	7913798	7914048	10	10	8	18	14	20	251	+	297	25600	8098759	8608676	-	downstream	694878	184711	NearestLocation	Utrn	-0.0111108	-4.3349	0.000628214	0.980174	0.993791	DISTAL
1	7935697	7936294	70	90	58	141	93	127	598	+	298	25600	8098759	8608676	-	downstream	672979	162465	NearestLocation	Utrn	0.161422	-1.63462	0.416914	0.523509	0.785752	DISTAL
1	7936449	7936766	20	22	10	33	25	27	318	+	299	25600	8098759	8608676	-	downstream	672227	161993	NearestLocation	Utrn	0.145306	-3.63209	0.139658	0.711314	0.887713	DISTAL
1	7937115	7937355	13	23	19	38	16	39	241	+	300	25600	8098759	8608676	-	downstream	671561	161404	NearestLocation	Utrn	0.182836	-3.53463	0.206871	0.652585	0.858714	DISTAL
1	7937593	7938106	27	31	32	57	38	65	514	+	301	25600	8098759	8608676	-	downstream	671083	160653	NearestLocation	Utrn	0.0880037	-2.81296	0.0699098	0.79332	0.924616	DISTAL
1	7939530	7939783	25	21	10	15	15	22	254	+	302	25600	8098759	8608676	-	downstream	669146	158976	NearestLocation	Utrn	0.940776	-3.89459	5.08639	0.0317556	0.179641	DISTAL
1	7939895	7940169	9	15	13	31	17	27	275	+	303	25600	8098759	8608676	-	downstream	668781	158590	NearestLocation	Utrn	-0.0975534	-3.91454	0.0535072	0.818678	0.935311	DISTAL
1	7940241	7940473	10	16	14	44	28	33	233	+	304	25600	8098759	8608676	-	downstream	668435	158286	NearestLocation	Utrn	-0.479694	-3.59519	1.43118	0.241168	0.551698	DISTAL
1	7940931	7941283	28	30	17	38	41	61	353	+	305	25600	8098759	8608676	-	downstream	667745	157476	NearestLocation	Utrn	-0.0531814	-3.02744	0.0227023	0.881267	0.959398	DISTAL
1	7941403	7941699	28	23	26	52	32	56	297	+	306	25600	8098759	8608676	-	downstream	667273	157060	NearestLocation	Utrn	0.0508846	-3.01687	0.0218877	0.8834	0.960223	DISTAL
1	7977898	7978270	204	139	145	194	154	182	373	+	307	25600	8098759	8608676	-	downstream	630778	120489	NearestLocation	Utrn	0.758919	-0.739329	11.8916	0.00172998	0.0265207	DISTAL
1	7994108	7994780	191	195	137	178	103	169	673	+	308	25600	8098759	8608676	-	downstream	614568	103979	NearestLocation	Utrn	1.11307	-0.777903	26.7988	1.51084e-05	0.000888833	DISTAL
1	8013432	8013759	17	22	8	29	28	70	328	+	309	25600	8098759	8608676	-	downstream	595244	85000	NearestLocation	Utrn	-0.57646	-3.36441	1.90887	0.17754	0.472821	DISTAL
1	8082524	8082899	36	22	15	61	38	67	376	+	310	25600	8098759	8608676	-	downstream	526152	15860	NearestLocation	Utrn	-0.314682	-2.92793	0.842602	0.366153	0.672282	DISTAL
1	8082963	8083164	16	28	20	13	11	15	202	+	311	25600	8098759	8608676	-	downstream	525713	15595	NearestLocation	Utrn	1.59762	-3.90508	14.1098	0.000763411	0.0148406	DISTAL
1	8114490	8114709	109	45	76	122	53	77	220	+	312	25600	8098759	8608676	-	inside	494186	15731	NearestLocation	Utrn	0.799775	-1.82965	7.18306	0.0119569	0.097806	DISTAL
1	8129007	8129436	131	25	15	155	32	55	430	+	313	25600	8098759	8608676	-	inside	479669	30248	NearestLocation	Utrn	0.378519	-2.16876	0.717371	0.403877	0.702554	DISTAL
1	8131616	8131953	86	50	38	197	91	164	338	+	314	25600	8098759	8608676	-	inside	477060	32857	NearestLocation	Utrn	-0.484689	-1.62673	3.30758	0.0792024	0.308724	DISTAL
1	8171259	8171803	141	138	87	159	191	209	545	+	315	25600	8098759	8608676	-	inside	437417	72500	NearestLocation	Utrn	0.213453	-0.936681	0.807196	0.376279	0.680748	DISTAL
1	8182075	8182488	28	45	35	96	76	90	414	+	316	25600	8098759	8608676	-	inside	426601	83316	NearestLocation	Utrn	-0.383938	-2.3061	1.61468	0.213837	0.519274	DISTAL
1	8192636	8192918	2	8	4	22	24	29	283	+	317	25600	8098759	8608676	-	inside	416040	93877	NearestLocation	Utrn	-1.54054	-4.25318	8.90276	0.00569384	0.0594954	DISTAL
1	8193654	8193923	21	36	25	43	23	37	270	+	318	25600	8098759	8608676	-	inside	415022	94895	NearestLocation	Utrn	0.586493	-3.19231	2.64163	0.114812	0.377014	DISTAL
1	8203225	8203628	97	74	38	149	109	131	404	+	319	25600	8098759	8608676	-	inside	405451	104466	NearestLocation	Utrn	-0.0559137	-1.62167	0.0465641	0.83065	0.940298	DISTAL
1	8203988	8204210	8	3	13	25	18	29	223	+	320	25600	8098759	8608676	-	inside	404688	105229	NearestLocation	Utrn	-0.649438	-4.13038	1.73384	0.198134	0.500236	DISTAL
1	8206581	8206825	8	9	14	37	18	36	245	+	321	25600	8098759	8608676	-	inside	402095	107822	NearestLocation	Utrn	-0.603083	-3.83535	1.89433	0.179148	0.475105	DISTAL
1	8210127	8210417	14	29	6	36	27	27	291	+	322	25600	8098759	8608676	-	inside	398549	111368	NearestLocation	Utrn	-0.0341859	-3.62758	0.006433	0.936619	0.979393	DISTAL
1	8215774	8216051	95	51	69	126	79	114	278	+	323	25600	8098759	8608676	-	inside	392902	117015	NearestLocation	Utrn	0.33552	-1.72687	1.55887	0.221721	0.528436	DISTAL
1	8223277	8223652	61	59	55	93	99	124	376	+	324	25600	8098759	8608676	-	inside	385399	124518	NearestLocation	Utrn	0.0162338	-1.85778	0.00350974	0.953161	0.985139	DISTAL
1	8249531	8249813	51	20	12	76	39	58	283	+	325	25600	8098759	8608676	-	inside	359145	150772	NearestLocation	Utrn	-0.203564	-2.83843	0.310521	0.581595	0.820479	DISTAL
1	8270711	8271076	84	64	62	124	111	131	366	+	326	25600	8098759	8608676	-	inside	337965	171952	NearestLocation	Utrn	0.0676496	-1.63554	0.0707493	0.792113	0.924279	DISTAL
1	8282178	8283181	120	104	93	326	170	230	1004	+	327	25600	8098759	8608676	-	inside	326498	183419	NearestLocation	Utrn	-0.280584	-0.863995	1.61818	0.213355	0.518782	DISTAL
1	8296643	8297321	104	76	56	199	141	159	679	+	328	25600	8098759	8608676	-	inside	312033	197884	NearestLocation	Utrn	-0.217788	-1.34197	0.830969	0.369436	0.67506	DISTAL
1	8322136	8322406	48	44	29	57	29	43	271	+	329	25600	8098759	8608676	-	inside	286540	223377	NearestLocation	Utrn	0.798179	-2.76472	6.32175	0.0176685	0.125017	DISTAL
1	8330098	8330340	38	42	29	97	65	94	243	+	330	25600	8098759	8608676	-	inside	278578	231339	NearestLocation	Utrn	-0.344287	-2.33746	1.42273	0.24253	0.553165	DISTAL
1	8337803	8338066	16	21	15	61	29	43	264	+	331	25600	8098759	8608676	-	inside	270873	239044	NearestLocation	Utrn	-0.436455	-3.28452	1.4119	0.244289	0.555129	DISTAL
1	8340213	8340471	16	10	17	37	25	46	259	+	332	25600	8098759	8608676	-	inside	268463	241454	NearestLocation	Utrn	-0.409404	-3.53657	1.02703	0.319158	0.63068	DISTAL
1	8341189	8341405	5	4	7	27	13	35	217	+	333	25600	8098759	8608676	-	inside	267487	242430	NearestLocation	Utrn	-1.28561	-4.24084	6.64666	0.0152237	0.114237	DISTAL
1	8380696	8380986	11	10	16	61	33	55	291	+	334	25600	8098759	8608676	-	inside	227980	227690	NearestLocation	Utrn	-1.06714	-3.30924	7.26812	0.011513	0.0953949	DISTAL
1	8390138	8390397	7	9	3	21	16	31	260	+	335	25600	8098759	8608676	-	inside	218538	218279	NearestLocation	Utrn	-0.96319	-4.27903	4.0722	0.0528386	0.24405	DISTAL
1	8423985	8424191	78	33	25	96	70	125	207	+	336	25600	8098759	8608676	-	inside	184691	184485	NearestLocation	Utrn	-0.251914	-2.12093	0.648757	0.427049	0.721118	DISTAL
1	8424651	8425166	162	157	96	345	197	274	516	+	337	25600	8098759	8608676	-	inside	184025	183510	NearestLocation	Utrn	-0.0923769	-0.607429	0.198052	0.65957	0.862105	DISTAL
1	8445693	8446708	182	179	119	447	334	274	1016	+	338	25600	8098759	8608676	-	inside	162983	161968	NearestLocation	Utrn	-0.277831	-0.291716	1.75774	0.195157	0.496156	DISTAL
1	8458554	8458926	48	67	51	166	79	89	373	+	339	25600	8098759	8608676	-	inside	150122	149750	NearestLocation	Utrn	-0.0801775	-1.87996	0.0817984	0.776888	0.91763	DISTAL
1	8459848	8460260	144	104	75	177	104	119	413	+	340	25600	8098759	8608676	-	inside	148828	148416	NearestLocation	Utrn	0.565485	-1.28085	5.60801	0.0246904	0.154123	DISTAL
1	8464290	8464494	14	10	12	31	21	23	205	+	341	25600	8098759	8608676	-	inside	144386	144182	NearestLocation	Utrn	-0.162755	-3.92482	0.152844	0.698662	0.881607	DISTAL
1	8469991	8470266	37	29	8	41	37	31	276	+	342	25600	8098759	8608676	-	inside	138685	138410	NearestLocation	Utrn	0.246167	-3.23528	0.397734	0.533153	0.791213	DISTAL
1	8516101	8516328	9	8	12	15	15	15	228	+	343	25600	8098759	8608676	-	inside	92575	92348	NearestLocation	Utrn	0.255999	-4.40624	0.301264	0.587252	0.824007	DISTAL
1	8545100	8545585	109	103	101	162	130	124	486	+	344	25600	8098759	8608676	-	inside	63576	63091	NearestLocation	Utrn	0.476575	-1.24655	3.91783	0.057246	0.256014	DISTAL
1	8553114	8553555	211	155	119	364	154	214	442	+	345	25600	8098759	8608676	-	inside	55562	55121	NearestLocation	Utrn	0.315553	-0.583768	2.03759	0.16403	0.454306	DISTAL
1	8559132	8559579	96	72	56	202	139	181	448	+	346	25600	8098759	8608676	-	inside	49544	49097	NearestLocation	Utrn	-0.347697	-1.33726	2.16352	0.151986	0.437095	DISTAL
1	8559913	8560359	133	138	114	398	154	264	447	+	347	25600	8098759	8608676	-	inside	48763	48317	NearestLocation	Utrn	-0.139345	-0.661177	0.384305	0.540102	0.795251	DISTAL
1	8564992	8565604	159	115	83	301	143	167	613	+	348	25600	8098759	8608676	-	inside	43684	43072	NearestLocation	Utrn	0.1179	-0.932862	0.254112	0.617966	0.840647	DISTAL
1	8572598	8572801	9	10	3	22	19	21	204	+	349	25600	8098759	8608676	-	inside	36078	35875	NearestLocation	Utrn	-0.642401	-4.30407	1.90205	0.178292	0.473882	DISTAL
1	8573804	8574270	29	41	22	73	60	67	467	+	350	25600	8098759	8608676	-	inside	34872	34406	NearestLocation	Utrn	-0.257306	-2.628	0.662307	0.422315	0.717391	DISTAL
1	8586357	8586899	297	263	183	504	279	366	543	+	351	25600	8098759	8608676	-	inside	22319	21777	NearestLocation	Utrn	0.260737	0.056492	1.98533	0.169361	0.461608	DISTAL
1	8588839	8589235	190	124	84	184	92	105	397	+	352	25600	8098759	8608676	-	inside	19837	19441	NearestLocation	Utrn	0.938265	-1.13892	14.4076	0.000686551	0.0137902	DISTAL
1	8594374	8594584	20	12	16	32	32	36	211	+	353	25600	8098759	8608676	-	inside	14302	14092	NearestLocation	Utrn	-0.187007	-3.53491	0.22537	0.638499	0.851316	DISTAL
1	8607867	8608729	235	237	190	542	287	427	863	+	354	25600	8098759	8608676	-	overlapStart	809	53	NearestLocation	Utrn	-0.00864786	0.0423923	0.00215261	0.963309	0.98854	TSS
1	8608800	8609475	339	237	230	677	483	472	676	+	355	25600	8098759	8608676	-	upstream	-124	124	NearestLocation	Utrn	-0.140144	0.387976	0.570481	0.4561	0.742138	TSS
1	8621858	8622251	16	40	23	94	92	107	394	+	356	25600	8098759	8608676	-	upstream	-13182	13182	NearestLocation	Utrn	-1.01923	-2.34533	9.37256	0.00468545	0.0522872	DISTAL
1	8646831	8647239	34	18	21	63	36	44	409	+	357	25600	8098759	8608676	-	upstream	-38155	38155	NearestLocation	Utrn	-0.0747135	-3.04043	0.0456508	0.832293	0.941055	DISTAL
1	8655327	8656467	245	178	171	509	365	438	1141	+	358	292483	8676470	8702777	-	downstream	47450	20003	NearestLocation	NA	-0.26046	0.0171044	1.88765	0.179894	0.476033	DISTAL
1	8656484	8657040	204	114	118	336	176	291	557	+	359	292483	8676470	8702777	-	downstream	46293	19430	NearestLocation	NA	0.0206458	-0.585493	0.00869845	0.926328	0.976027	DISTAL
1	8677459	8678012	53	28	24	104	71	84	554	+	360	292483	8676470	8702777	-	inside	25318	989	NearestLocation	NA	-0.439304	-2.3531	2.10502	0.157445	0.445223	DISTAL
1	8687436	8687653	14	14	5	37	22	27	218	+	361	292483	8676470	8702777	-	inside	15341	10966	NearestLocation	NA	-0.51293	-3.86797	1.48417	0.232848	0.54204	DISTAL
1	8702561	8703391	346	279	228	545	281	465	831	+	362	292483	8676470	8702777	-	overlapStart	216	216	NearestLocation	NA	0.308743	0.241196	2.89367	0.0995253	0.349884	TSS
1	8720504	8720810	11	12	7	21	35	27	307	+	363	292483	8676470	8702777	-	upstream	-17727	17727	NearestLocation	NA	-0.650092	-3.9005	2.10805	0.157156	0.444868	DISTAL
1	8733248	8733725	62	52	51	141	95	112	478	+	364	680891	8739573	8740285	+	upstream	-6325	5848	NearestLocation	Sf3b5	-0.180388	-1.8389	0.474826	0.496199	0.769058	PROXIMAL
1	8739214	8740318	548	367	348	839	525	726	1105	+	365	680891	8739573	8740285	+	includeFeature	-359	33	NearestLocation	Sf3b5	0.163626	0.87501	0.927609	0.343371	0.652728	TSS
1	8747137	8747464	22	22	25	67	60	48	328	+	366	680891	8739573	8740285	+	downstream	7564	6852	NearestLocation	Sf3b5	-0.458728	-2.87523	1.72717	0.198974	0.501472	PROXIMAL
1	8761546	8761966	41	51	16	44	40	67	421	+	367	680891	8739573	8740285	+	downstream	21973	21261	NearestLocation	Sf3b5	0.348455	-2.75065	1.01304	0.322421	0.633719	DISTAL
1	8769112	8769378	21	20	18	58	45	56	267	+	368	680891	8739573	8740285	+	downstream	29539	28827	NearestLocation	Sf3b5	-0.544541	-3.05067	2.47971	0.126067	0.396121	DISTAL
1	8771659	8772481	111	79	77	201	154	198	823	+	369	680891	8739573	8740285	+	downstream	32086	31374	NearestLocation	Sf3b5	-0.171692	-1.17231	0.54344	0.466876	0.749154	DISTAL
1	8777182	8777578	91	52	54	178	99	142	397	+	370	680891	8739573	8740285	+	downstream	37609	36897	NearestLocation	Sf3b5	-0.192087	-1.59954	0.558799	0.460705	0.745237	DISTAL
1	8786644	8786989	18	26	9	35	35	45	346	+	371	680891	8739573	8740285	+	downstream	47071	46359	NearestLocation	Sf3b5	-0.279238	-3.38179	0.519842	0.476626	0.755973	DISTAL
1	8787858	8788385	35	41	36	60	44	91	528	+	372	680891	8739573	8740285	+	downstream	48285	47573	NearestLocation	Sf3b5	0.106175	-2.52761	0.11147	0.740855	0.901191	DISTAL
1	8789283	8789656	8	8	13	26	36	40	374	+	373	680891	8739573	8740285	+	downstream	49710	48998	NearestLocation	Sf3b5	-0.93338	-3.72412	4.30927	0.0467884	0.226871	DISTAL
1	8790487	8790861	37	34	38	60	45	67	375	+	374	680891	8739573	8740285	+	downstream	50914	50202	NearestLocation	Sf3b5	0.247408	-2.63047	0.614478	0.439402	0.729937	DISTAL
1	8812372	8812645	4	7	14	10	14	15	274	+	375	25157	8857033	8897008	+	upstream	-44661	44388	NearestLocation	Plagl1	0.265029	-4.57452	0.246317	0.623385	0.84337	DISTAL
1	8812985	8813326	14	16	14	17	14	15	342	+	376	25157	8857033	8897008	+	upstream	-44048	43707	NearestLocation	Plagl1	0.816724	-4.13311	3.69207	0.0644526	0.274553	DISTAL
1	8813667	8813915	6	7	3	13	18	22	249	+	377	25157	8857033	8897008	+	upstream	-43366	43118	NearestLocation	Plagl1	-0.878222	-4.5427	2.99513	0.0940419	0.339478	DISTAL
1	8823053	8823314	165	109	108	240	279	273	262	+	378	25157	8857033	8897008	+	upstream	-33980	33719	NearestLocation	Plagl1	-0.216214	-0.641234	0.866396	0.359565	0.667046	DISTAL
1	8830246	8830496	8	14	9	51	27	33	251	+	379	25157	8857033	8897008	+	upstream	-26787	26537	NearestLocation	Plagl1	-0.926429	-3.6594	5.00131	0.0331066	0.183902	DISTAL
1	8843731	8844013	22	16	18	47	20	35	283	+	380	25157	8857033	8897008	+	upstream	-13302	13020	NearestLocation	Plagl1	0.0616434	-3.46001	0.0263146	0.872249	0.956163	DISTAL
1	8856556	8857388	439	246	195	636	373	497	833	+	381	25157	8857033	8897008	+	overlapStart	-477	355	NearestLocation	Plagl1	0.0918339	0.361693	0.224762	0.638951	0.851552	TSS
1	8901871	8902412	91	55	36	92	36	95	542	+	382	25157	8857033	8897008	+	downstream	44838	4863	NearestLocation	Plagl1	0.597223	-2.12566	3.86473	0.0588559	0.260302	DISTAL
1	8923880	8924308	14	8	15	48	36	62	429	+	383	100361672	8933727	8957672	-	downstream	33792	9419	NearestLocation	Zc2hc1b	-1.06633	-3.32018	7.08371	0.0124991	0.100649	DISTAL
1	8947712	8947947	4	3	2	6	22	31	236	+	384	100361672	8933727	8957672	-	inside	9960	9725	NearestLocation	Zc2hc1b	-1.86455	-4.57306	8.63627	0.00636848	0.0640726	PROXIMAL
1	8951518	8952088	102	65	71	216	110	135	571	+	385	100361672	8933727	8957672	-	inside	6154	5584	NearestLocation	Zc2hc1b	-0.0407683	-1.40289	0.0264041	0.872033	0.956158	PROXIMAL
1	8953420	8953675	61	45	30	74	76	67	256	+	386	100361672	8933727	8957672	-	inside	4252	3997	NearestLocation	Zc2hc1b	0.152078	-2.31748	0.25797	0.615323	0.839322	PROXIMAL
1	8970663	8971446	610	508	439	1014	742	1007	784	+	387	361452	8958291	8971014	-	overlapStart	351	351	NearestLocation	Ltv1	0.0556536	1.23488	0.123014	0.728299	0.89536	TSS
1	9003293	9003724	438	309	332	521	415	453	432	+	388	361452	8958291	8971014	-	upstream	-32279	32279	NearestLocation	Ltv1	0.516909	0.506878	8.04968	0.0081791	0.075613	DISTAL
1	9023209	9023467	22	16	10	25	27	61	259	+	389	361452	8958291	8971014	-	upstream	-52195	52195	NearestLocation	Ltv1	-0.381331	-3.45012	0.851797	0.363587	0.670148	DISTAL
1	9042972	9043340	33	38	30	68	42	65	369	+	390	308291	8990542	9111369	-	inside	68397	52430	NearestLocation	Phactr2	0.110313	-2.68137	0.124583	0.726644	0.894756	DISTAL
1	9043909	9044325	46	61	29	104	69	95	417	+	391	308291	8990542	9111369	-	inside	67460	53367	NearestLocation	Phactr2	-0.107764	-2.17743	0.143737	0.707329	0.885967	DISTAL
1	9056682	9056940	7	8	7	23	21	15	259	+	392	308291	8990542	9111369	-	inside	54687	54429	NearestLocation	Phactr2	-0.54877	-4.33469	1.37554	0.250314	0.561645	DISTAL
1	9059876	9060122	8	7	3	12	11	23	247	+	393	308291	8990542	9111369	-	inside	51493	51247	NearestLocation	Phactr2	-0.487067	-4.63336	0.926049	0.343771	0.653114	DISTAL
1	9062141	9063367	53	78	42	130	114	175	1227	+	394	308291	8990542	9111369	-	inside	49228	48002	NearestLocation	Phactr2	-0.410913	-1.65897	2.35996	0.135221	0.411328	DISTAL
1	9063443	9063819	22	30	16	43	25	53	377	+	395	308291	8990542	9111369	-	inside	47926	47550	NearestLocation	Phactr2	0.060429	-3.21434	0.0278349	0.868644	0.955165	DISTAL
1	9071909	9072268	37	17	18	98	47	92	360	+	396	308291	8990542	9111369	-	inside	39460	39101	NearestLocation	Phactr2	-0.816935	-2.62812	5.94542	0.0210497	0.139418	DISTAL
1	9074072	9074533	17	21	23	97	76	124	462	+	397	308291	8990542	9111369	-	inside	37297	36836	NearestLocation	Phactr2	-1.37272	-2.43607	17.4349	0.000244182	0.00669454	DISTAL
1	9084067	9085191	752	495	459	644	360	457	1125	+	398	308291	8990542	9111369	-	inside	27302	26178	NearestLocation	Phactr2	1.11851	0.925502	40.8705	5.2147e-07	7.9583e-05	DISTAL
1	9111096	9111731	190	122	104	303	257	340	636	+	399	308291	8990542	9111369	-	overlapStart	273	273	NearestLocation	Phactr2	-0.259544	-0.510744	1.46575	0.235699	0.545256	TSS
1	9157253	9157905	132	86	98	104	96	118	653	+	400	308291	8990542	9111369	-	upstream	-45884	45884	NearestLocation	Phactr2	0.864216	-1.40022	11.7371	0.00183497	0.027555	DISTAL
1	9163889	9164451	27	48	32	69	72	73	563	+	401	308291	8990542	9111369	-	upstream	-52520	52520	NearestLocation	Phactr2	-0.134827	-2.46753	0.177275	0.6768	0.871413	DISTAL
1	9175997	9176580	236	171	160	325	259	301	584	+	402	308291	8990542	9111369	-	upstream	-64628	64628	NearestLocation	Phactr2	0.228697	-0.302211	1.29802	0.263809	0.575803	DISTAL
1	9190308	9190603	48	114	36	90	70	65	296	+	403	308291	8990542	9111369	-	upstream	-78939	78939	NearestLocation	Phactr2	0.66129	-2.02182	4.34885	0.0458556	0.224348	DISTAL
1	9196783	9197081	68	59	39	47	51	48	299	+	404	308291	8990542	9111369	-	upstream	-85414	85414	NearestLocation	Phactr2	1.01727	-2.40368	11.3022	0.00216919	0.0308841	DISTAL
1	9209672	9210014	65	63	46	89	73	92	343	+	405	292485	9287057	9301801	+	upstream	-77385	77043	NearestLocation	Fuca2	0.322417	-2.03542	1.43354	0.24079	0.551351	DISTAL
1	9215633	9215910	28	10	13	35	58	29	278	+	406	292485	9287057	9301801	+	upstream	-71424	71147	NearestLocation	Fuca2	-0.466739	-3.31981	1.16485	0.289271	0.602072	DISTAL
1	9236358	9236916	146	127	99	243	225	276	559	+	407	292485	9287057	9301801	+	upstream	-50699	50141	NearestLocation	Fuca2	-0.143658	-0.722214	0.43926	0.512663	0.779043	DISTAL
1	9261476	9262398	196	196	162	436	234	396	923	+	408	292485	9287057	9301801	+	upstream	-25581	24659	NearestLocation	Fuca2	-0.0266789	-0.201473	0.0185776	0.892517	0.963329	DISTAL
1	9280849	9281243	30	33	33	96	66	59	395	+	409	292485	9287057	9301801	+	upstream	-6208	5814	NearestLocation	Fuca2	-0.299638	-2.51604	0.90106	0.350266	0.659113	PROXIMAL
1	9286668	9287348	446	419	308	748	524	757	681	+	410	292485	9287057	9301801	+	overlapStart	-389	291	NearestLocation	Fuca2	0.0897929	0.80284	0.299948	0.588065	0.824503	TSS
1	9297930	9298169	13	15	8	25	29	29	240	+	411	292485	9287057	9301801	+	inside	10873	3632	NearestLocation	Fuca2	-0.364454	-3.83327	0.761157	0.390064	0.691559	DISTAL
1	9310709	9311204	186	130	121	195	122	191	496	+	412	292485	9287057	9301801	+	downstream	23652	8908	NearestLocation	Fuca2	0.674914	-0.87413	9.32817	0.00477191	0.0528763	DISTAL
1	9339354	9339902	55	43	57	148	122	93	549	+	413	83519	9313349	9354376	-	inside	15022	14474	NearestLocation	Pex3	-0.335602	-1.81997	1.36457	0.25217	0.563372	DISTAL
1	9354177	9355003	381	258	224	608	380	599	827	+	414	83519	9313349	9354376	-	overlapStart	199	199	NearestLocation	Pex3	0.00625029	0.397299	0.00120769	0.972513	0.991374	TSS
1	9359667	9360190	162	126	77	156	78	113	524	+	415	361453	9354585	9371494	+	inside	5082	5082	NearestLocation	NA	0.952212	-1.26591	15.5884	0.000454445	0.0103891	PROXIMAL
1	9373021	9373441	112	83	71	192	196	218	421	+	416	361453	9354585	9371494	+	downstream	18436	1527	NearestLocation	NA	-0.342636	-1.09058	2.08071	0.159782	0.448269	DISTAL
1	9399971	9400220	43	59	22	62	36	70	250	+	417	361453	9354585	9371494	+	downstream	45386	28477	NearestLocation	NA	0.431648	-2.5872	1.79335	0.190821	0.490618	DISTAL
1	9443184	9443620	49	36	36	69	41	48	437	+	418	361453	9354585	9371494	+	downstream	88599	71690	NearestLocation	NA	0.513041	-2.62692	2.73683	0.10874	0.366747	DISTAL
1	9469854	9470253	36	37	26	72	54	82	400	+	419	361453	9354585	9371494	+	downstream	115269	98360	NearestLocation	NA	-0.1923	-2.55901	0.39827	0.532879	0.791059	DISTAL
1	9498885	9499158	45	16	25	39	41	42	274	+	420	361453	9354585	9371494	+	downstream	144300	127391	NearestLocation	NA	0.34426	-3.0331	0.857072	0.362126	0.669063	DISTAL
1	9509548	9509880	29	18	17	114	75	134	333	+	421	361453	9354585	9371494	+	downstream	154963	138054	NearestLocation	NA	-1.44575	-2.35171	21.2708	7.30058e-05	0.00277091	DISTAL
1	9512827	9513091	38	29	15	65	39	45	265	+	422	292486	9445188	9665235	-	inside	152408	67639	NearestLocation	Aig1	-0.000384459	-2.94832	1.06392e-06	0.999184	0.999649	DISTAL
1	9538491	9539227	448	278	229	517	264	415	737	+	423	292486	9445188	9665235	-	inside	126744	93303	NearestLocation	Aig1	0.565254	0.275678	8.76204	0.00603988	0.0618825	DISTAL
1	9567530	9567749	13	5	7	35	11	39	220	+	424	292486	9445188	9665235	-	inside	97705	97486	NearestLocation	Aig1	-0.834764	-3.99998	3.12345	0.0875941	0.32604	DISTAL
1	9606346	9606761	148	85	75	216	85	150	416	+	425	292486	9445188	9665235	-	inside	58889	58474	NearestLocation	Aig1	0.360359	-1.25707	2.02154	0.165646	0.456565	DISTAL
1	9610724	9611293	162	89	113	278	188	235	570	+	426	292486	9445188	9665235	-	inside	54511	53942	NearestLocation	Aig1	-0.0509743	-0.788972	0.0490423	0.826275	0.938348	DISTAL
1	9625595	9625838	6	9	5	22	22	15	244	+	427	292486	9445188	9665235	-	inside	39640	39397	NearestLocation	Aig1	-0.700976	-4.37092	2.13474	0.154643	0.441056	DISTAL
1	9633208	9633672	56	38	28	133	78	78	465	+	428	292486	9445188	9665235	-	inside	32027	31563	NearestLocation	Aig1	-0.368906	-2.18389	1.60591	0.215053	0.520864	DISTAL
1	9657983	9658414	40	37	12	98	34	80	432	+	429	292486	9445188	9665235	-	inside	7252	6821	NearestLocation	Aig1	-0.361537	-2.6461	1.08381	0.306366	0.618254	PROXIMAL
1	9664515	9664978	89	86	63	199	122	109	464	+	430	292486	9445188	9665235	-	inside	720	257	NearestLocation	Aig1	0.0321718	-1.44896	0.0165654	0.89847	0.965374	TSS
1	9665047	9665714	400	279	262	551	337	509	668	+	431	292486	9445188	9665235	-	overlapStart	188	188	NearestLocation	Aig1	0.325155	0.378532	3.30204	0.0794413	0.309301	TSS
1	9730366	9730719	55	45	43	109	51	68	354	+	432	29721	9755847	9953696	+	upstream	-25481	25128	NearestLocation	Hivep2	0.247397	-2.26548	0.729455	0.399993	0.699912	DISTAL
1	9731249	9731469	21	15	20	36	23	31	221	+	433	29721	9755847	9953696	+	upstream	-24598	24378	NearestLocation	Hivep2	0.225076	-3.53689	0.342584	0.562825	0.809718	DISTAL
1	9752833	9753732	577	451	391	1087	540	743	900	+	434	29721	9755847	9953696	+	upstream	-3014	2115	NearestLocation	Hivep2	0.172279	1.04042	1.04727	0.314517	0.626506	PROXIMAL
1	9754042	9754919	445	326	290	962	531	728	878	+	435	29721	9755847	9953696	+	upstream	-1805	928	NearestLocation	Hivep2	-0.164742	0.79028	0.938044	0.340713	0.6505	PROXIMAL
1	9755305	9755606	106	109	83	230	123	129	302	+	436	29721	9755847	9953696	+	upstream	-542	241	NearestLocation	Hivep2	0.211758	-1.21234	0.786263	0.382457	0.685605	TSS
1	9756057	9756397	220	131	115	374	186	278	341	+	437	29721	9755847	9953696	+	inside	210	210	NearestLocation	Hivep2	0.0484235	-0.514392	0.0497915	0.824976	0.937813	TSS
1	9771587	9772248	254	192	173	440	259	327	662	+	438	29721	9755847	9953696	+	inside	15740	15740	NearestLocation	Hivep2	0.167971	-0.148474	0.754091	0.392245	0.693511	DISTAL
1	9775524	9775798	95	84	38	88	61	87	275	+	439	29721	9755847	9953696	+	inside	19677	19677	NearestLocation	Hivep2	0.723563	-1.93251	6.898	0.0135858	0.106478	DISTAL
1	9788880	9789472	124	108	72	111	79	88	593	+	440	29721	9755847	9953696	+	inside	33033	33033	NearestLocation	Hivep2	0.991659	-1.52947	16.4151	0.000342913	0.00854752	DISTAL
1	9796327	9796672	33	38	16	56	23	49	346	+	441	29721	9755847	9953696	+	inside	40480	40480	NearestLocation	Hivep2	0.334571	-3.03078	0.905896	0.348996	0.657957	DISTAL
1	9811096	9811454	28	22	30	69	76	65	359	+	442	29721	9755847	9953696	+	inside	55249	55249	NearestLocation	Hivep2	-0.520762	-2.63335	2.37345	0.134151	0.409847	DISTAL
1	9830032	9830440	333	212	216	247	110	153	409	+	443	29721	9755847	9953696	+	inside	74185	74185	NearestLocation	Hivep2	1.4958	-0.347891	46.4394	1.66502e-07	3.49785e-05	DISTAL
1	9834193	9834478	167	86	70	162	79	84	286	+	444	29721	9755847	9953696	+	inside	78346	78346	NearestLocation	Hivep2	0.867738	-1.41277	10.3339	0.00317373	0.0399787	DISTAL
1	9839319	9839618	35	24	30	40	36	58	300	+	445	29721	9755847	9953696	+	inside	83472	83472	NearestLocation	Hivep2	0.29862	-2.9444	0.740623	0.396453	0.696835	DISTAL
1	9847074	9847353	24	21	13	58	35	57	280	+	446	29721	9755847	9953696	+	inside	91227	91227	NearestLocation	Hivep2	-0.488177	-3.12747	1.94036	0.174115	0.468647	DISTAL
1	9857040	9857261	25	20	29	63	51	71	222	+	447	29721	9755847	9953696	+	inside	101193	96435	NearestLocation	Hivep2	-0.412708	-2.79884	1.46086	0.236463	0.546168	DISTAL
1	9858167	9858770	53	39	40	163	121	175	604	+	448	29721	9755847	9953696	+	inside	102320	94926	NearestLocation	Hivep2	-0.909139	-1.71415	11.9853	0.00166947	0.025857	DISTAL
1	9890030	9890659	170	157	93	193	79	181	630	+	449	29721	9755847	9953696	+	inside	134183	63037	NearestLocation	Hivep2	0.794569	-0.999374	11.0999	0.00234648	0.0325774	DISTAL
1	9890704	9891359	175	85	75	191	117	199	656	+	450	29721	9755847	9953696	+	inside	134857	62337	NearestLocation	Hivep2	0.270011	-1.10541	1.17138	0.28795	0.60052	DISTAL
1	9907454	9907656	54	38	34	45	22	39	203	+	451	29721	9755847	9953696	+	inside	151607	46040	NearestLocation	Hivep2	1.14864	-2.83387	12.273	0.00149748	0.0239526	DISTAL
1	9918944	9919396	168	89	80	100	61	48	453	+	452	29721	9755847	9953696	+	inside	163097	34300	NearestLocation	Hivep2	1.55287	-1.56508	30.4593	5.81671e-06	0.000444517	DISTAL
1	10007771	10008261	111	81	78	177	125	154	491	+	453	29721	9755847	9953696	+	downstream	251924	54075	NearestLocation	Hivep2	0.128591	-1.31207	0.296718	0.590072	0.825654	DISTAL
1	10015267	10016042	66	50	44	112	108	108	776	+	454	29721	9755847	9953696	+	downstream	259420	61571	NearestLocation	Hivep2	-0.183542	-1.89396	0.45957	0.503147	0.773337	DISTAL
1	10071549	10071811	92	60	68	138	84	119	263	+	455	29721	9755847	9953696	+	downstream	315702	117853	NearestLocation	Hivep2	0.271927	-1.66671	1.12425	0.297673	0.60964	DISTAL
1	10081777	10082083	7	16	3	22	18	20	307	+	456	29721	9755847	9953696	+	downstream	325930	128081	NearestLocation	Hivep2	-0.3547	-4.26357	0.548991	0.464631	0.747728	DISTAL
1	10129626	10129939	32	18	14	34	30	79	314	+	457	292640	10447776	10495500	-	downstream	365874	317837	NearestLocation	Vta1	-0.296203	-3.11383	0.57171	0.45562	0.741828	DISTAL
1	10138254	10138736	19	9	20	46	46	44	483	+	458	292640	10447776	10495500	-	downstream	357246	309040	NearestLocation	Vta1	-0.614846	-3.26538	2.38044	0.133601	0.408927	DISTAL
1	10202048	10202693	214	221	133	483	430	499	646	+	459	292640	10447776	10495500	-	downstream	293452	245083	NearestLocation	Vta1	-0.468729	0.0520976	6.00944	0.0204278	0.136781	DISTAL
1	10317085	10317436	5	15	10	16	16	20	352	+	460	292640	10447776	10495500	-	downstream	178415	130340	NearestLocation	Vta1	0.0910067	-4.2884	0.0369976	0.848798	0.947759	DISTAL
1	10368196	10369413	93	123	133	363	329	479	1218	+	461	292640	10447776	10495500	-	downstream	127304	78363	NearestLocation	Vta1	-0.833041	-0.353879	12.4634	0.0013942	0.0226917	DISTAL
1	10391569	10392386	47	31	44	163	162	230	818	+	462	292640	10447776	10495500	-	downstream	103931	55390	NearestLocation	Vta1	-1.30017	-1.53953	21.421	6.978e-05	0.00268642	DISTAL
1	10441322	10441660	31	25	10	38	28	32	339	+	463	292640	10447776	10495500	-	downstream	54178	6116	NearestLocation	Vta1	0.268311	-3.38754	0.506506	0.482287	0.760056	DISTAL
1	10482374	10483044	59	37	49	98	105	136	671	+	464	292640	10447776	10495500	-	inside	13126	12456	NearestLocation	Vta1	-0.352755	-1.91652	1.48136	0.23328	0.542569	DISTAL
1	10488206	10488416	8	5	4	17	11	36	211	+	465	292640	10447776	10495500	-	inside	7294	7084	NearestLocation	Vta1	-1.01376	-4.37357	3.93666	0.056687	0.25448	PROXIMAL
1	10495122	10495960	336	223	220	488	317	538	839	+	466	292640	10447776	10495500	-	overlapStart	378	378	NearestLocation	Vta1	0.108042	0.210275	0.323945	0.573586	0.816097	TSS
1	10514384	10514801	181	210	111	149	85	202	418	+	467	681263	10501325	10503331	-	upstream	-11053	11053	NearestLocation	Gje1	1.08856	-0.845246	20.6412	8.83833e-05	0.00319992	DISTAL
1	10527343	10527580	23	43	28	49	67	78	238	+	468	25264	10550181	10560850	+	upstream	-22838	22601	NearestLocation	NA	-0.192489	-2.61606	0.309801	0.582031	0.82071	DISTAL
1	10549207	10549889	65	67	44	105	97	154	683	+	469	25264	10550181	10560850	+	upstream	-974	292	NearestLocation	NA	-0.155012	-1.78095	0.335663	0.566774	0.812138	TSS
1	10550166	10550656	32	24	10	54	62	56	491	+	470	25264	10550181	10560850	+	overlapStart	-15	15	NearestLocation	NA	-0.576755	-2.92478	2.53173	0.122317	0.389675	TSS
1	10639483	10639901	9	16	18	26	33	39	419	+	471	25264	10550181	10560850	+	downstream	89302	78633	NearestLocation	NA	-0.299438	-3.59364	0.4902	0.489364	0.764726	DISTAL
1	10706024	10706522	30	43	14	75	35	58	499	+	472	25264	10550181	10560850	+	downstream	155843	145174	NearestLocation	NA	-0.0675698	-2.83042	0.0385225	0.845753	0.946565	DISTAL
1	10707357	10707619	4	20	12	16	6	10	263	+	473	25264	10550181	10560850	+	downstream	157176	146507	NearestLocation	NA	1.09245	-4.48954	4.47833	0.0429453	0.215482	DISTAL
1	10707868	10708363	16	30	8	46	27	50	496	+	474	25264	10550181	10560850	+	downstream	157687	147018	NearestLocation	NA	-0.315677	-3.33584	0.643692	0.42884	0.72246	DISTAL
1	10708563	10709133	20	28	15	58	35	79	571	+	475	25264	10550181	10560850	+	downstream	158382	147713	NearestLocation	NA	-0.553871	-2.96816	2.43895	0.129099	0.401631	DISTAL
1	10710189	10710524	16	7	11	26	25	43	336	+	476	25264	10550181	10560850	+	downstream	160008	149339	NearestLocation	NA	-0.587393	-3.75862	1.85147	0.183994	0.481393	DISTAL
1	10729375	10730267	29	40	28	52	43	49	893	+	477	25264	10550181	10560850	+	downstream	179194	168525	NearestLocation	NA	0.308301	-2.83749	0.882052	0.355323	0.663351	DISTAL
1	10730505	10730993	12	32	19	49	26	40	489	+	478	25264	10550181	10560850	+	downstream	180324	169655	NearestLocation	NA	0.0509343	-3.29129	0.0172404	0.896434	0.964853	DISTAL
1	10745415	10745709	12	27	12	23	29	31	295	+	479	25264	10550181	10560850	+	downstream	195234	184565	NearestLocation	NA	0.140532	-3.64218	0.11295	0.739207	0.900432	DISTAL
1	10748618	10748967	13	9	7	27	18	30	350	+	480	25264	10550181	10560850	+	downstream	198437	187768	NearestLocation	NA	-0.487992	-4.03389	1.29976	0.263497	0.575457	DISTAL
1	10749058	10749356	11	13	5	29	21	28	299	+	481	25264	10550181	10560850	+	downstream	198877	188208	NearestLocation	NA	-0.561527	-3.9998	1.70441	0.201877	0.504782	DISTAL
1	10750944	10751169	5	20	3	11	6	16	226	+	482	25264	10550181	10560850	+	downstream	200763	190094	NearestLocation	NA	0.628853	-4.65389	1.331	0.257956	0.569309	DISTAL
1	10778830	10779360	324	201	169	216	177	267	531	+	483	25264	10550181	10560850	+	downstream	228649	217980	NearestLocation	NA	0.927805	-0.320606	18.9895	0.000147804	0.00465469	DISTAL
1	10820439	10820749	87	59	33	181	127	196	311	+	484	25264	10550181	10560850	+	downstream	270258	259589	NearestLocation	NA	-0.643652	-1.50185	6.15876	0.0190538	0.130893	DISTAL
1	10892450	10892986	67	59	55	102	129	117	537	+	485	25264	10550181	10560850	+	downstream	342269	331600	NearestLocation	NA	-0.101333	-1.75286	0.134248	0.716701	0.890486	DISTAL
1	11062453	11062737	19	6	12	17	19	23	285	+	486	25264	10550181	10560850	+	downstream	512272	501603	NearestLocation	NA	0.188842	-4.08188	0.171685	0.681638	0.873729	DISTAL
1	11121983	11122502	114	102	64	181	130	221	520	+	487	25264	10550181	10560850	+	downstream	571802	561133	NearestLocation	NA	-0.0583353	-1.1869	0.0615925	0.805728	0.929434	DISTAL
1	11202681	11203002	13	22	15	37	35	30	322	+	488	25264	10550181	10560850	+	downstream	652500	641831	NearestLocation	NA	-0.159091	-3.49636	0.163686	0.688725	0.877597	DISTAL
1	11215736	11216404	152	97	79	272	177	284	669	+	489	25264	10550181	10560850	+	downstream	665555	654886	NearestLocation	NA	-0.285896	-0.838285	1.62343	0.212633	0.517856	DISTAL
1	11380625	11381055	68	40	47	79	69	59	431	+	490	25264	10550181	10560850	+	downstream	830444	819775	NearestLocation	NA	0.447908	-2.24856	2.24403	0.144834	0.426096	DISTAL
1	11450564	11450839	7	19	4	20	15	28	276	+	491	25264	10550181	10560850	+	downstream	900383	889714	NearestLocation	NA	-0.206196	-4.16194	0.187189	0.668436	0.867181	DISTAL
1	11560101	11560610	223	217	127	281	197	258	510	+	492	25264	10550181	10560850	+	downstream	1009920	999251	NearestLocation	NA	0.485147	-0.440232	5.78138	0.0227403	0.145966	DISTAL
1	11567334	11568213	274	162	152	255	256	342	880	+	493	25264	10550181	10560850	+	downstream	1017153	1006484	NearestLocation	NA	0.307537	-0.299959	1.97494	0.170445	0.463217	DISTAL
1	11623333	11623934	563	385	335	407	275	457	602	+	494	25264	10550181	10560850	+	downstream	1073152	1062483	NearestLocation	NA	1.05219	0.532418	33.8426	2.53899e-06	0.000242493	DISTAL
1	11642015	11642635	19	26	16	57	41	53	621	+	495	25264	10550181	10560850	+	downstream	1091834	1081165	NearestLocation	NA	-0.425019	-3.08485	1.48771	0.232305	0.541405	DISTAL
1	11643692	11643984	41	61	26	39	59	53	293	+	496	25264	10550181	10560850	+	downstream	1093511	1082842	NearestLocation	NA	0.567665	-2.59496	2.76988	0.10672	0.363122	DISTAL
1	11644019	11644443	28	43	31	56	45	64	425	+	497	25264	10550181	10560850	+	downstream	1093838	1083169	NearestLocation	NA	0.196475	-2.70698	0.36753	0.549025	0.801314	DISTAL
1	11644798	11645081	23	22	5	39	31	36	284	+	498	25264	10550181	10560850	+	downstream	1094617	1083948	NearestLocation	NA	-0.25617	-3.49138	0.397354	0.533347	0.791321	DISTAL
1	11654164	11654402	11	12	7	14	11	31	239	+	499	25264	10550181	10560850	+	downstream	1103983	1093314	NearestLocation	NA	-0.0203839	-4.25012	0.00191457	0.965396	0.988968	DISTAL
1	11655349	11655579	17	21	22	34	39	41	231	+	500	25264	10550181	10560850	+	downstream	1105168	1094499	NearestLocation	NA	-0.0484939	-3.29742	0.0162983	0.899287	0.965632	DISTAL
1	11657878	11658096	16	9	7	24	18	20	219	+	501	25264	10550181	10560850	+	downstream	1107697	1097028	NearestLocation	NA	-0.0922253	-4.13841	0.045126	0.833244	0.941575	DISTAL
1	11679403	11679656	201	369	205	395	319	364	254	+	502	25264	10550181	10560850	+	downstream	1129222	1118553	NearestLocation	NA	0.397666	0.0740496	3.56615	0.0689113	0.285459	DISTAL
1	11680139	11680711	28	27	27	55	38	57	573	+	503	25264	10550181	10560850	+	downstream	1129958	1119289	NearestLocation	NA	0.0323445	-2.92188	0.00939981	0.923425	0.974748	DISTAL
1	11681263	11681598	14	13	16	34	29	29	336	+	504	25264	10550181	10560850	+	downstream	1131082	1120413	NearestLocation	NA	-0.204668	-3.65954	0.259966	0.613965	0.838482	DISTAL
1	11787334	11788258	58	70	32	88	92	122	925	+	505	25264	10550181	10560850	+	downstream	1237153	1226484	NearestLocation	NA	-0.0836914	-1.96929	0.0860817	0.771288	0.91563	DISTAL
1	11832327	11832572	59	155	74	143	122	152	246	+	506	25264	10550181	10560850	+	downstream	1282146	1271477	NearestLocation	NA	0.339134	-1.31846	1.45773	0.236954	0.546699	DISTAL
1	11833432	11833738	4	9	11	16	18	18	307	+	507	25264	10550181	10560850	+	downstream	1283251	1272582	NearestLocation	NA	-0.219179	-4.39055	0.196051	0.661181	0.863018	DISTAL
1	11833979	11834360	11	20	18	27	47	33	382	+	508	25264	10550181	10560850	+	downstream	1283798	1273129	NearestLocation	NA	-0.2836	-3.44143	0.442667	0.511045	0.778257	DISTAL
1	11896844	11897150	66	54	39	47	38	62	307	+	509	25264	10550181	10560850	+	downstream	1346663	1335994	NearestLocation	NA	0.977551	-2.44808	10.5769	0.00288163	0.0375348	DISTAL
1	11948955	11949325	150	116	86	77	73	75	371	+	510	25264	10550181	10560850	+	downstream	1398774	1388105	NearestLocation	NA	1.48805	-1.47533	34.8404	2.00602e-06	0.000203589	DISTAL
1	11958755	11958975	12	19	5	12	16	17	221	+	511	25264	10550181	10560850	+	downstream	1408574	1397905	NearestLocation	NA	0.498408	-4.28756	1.13407	0.29561	0.608042	DISTAL
1	11975249	11975633	12	6	15	23	15	21	385	+	512	25264	10550181	10560850	+	downstream	1425068	1414399	NearestLocation	NA	0.0859595	-4.14886	0.0351923	0.852487	0.949313	DISTAL
1	12029338	12029905	152	144	105	235	164	257	568	+	513	25264	10550181	10560850	+	downstream	1479157	1468488	NearestLocation	NA	0.172009	-0.777056	0.649617	0.426746	0.720864	DISTAL
1	12076533	12076851	35	38	20	42	27	45	319	+	514	25264	10550181	10560850	+	downstream	1526352	1515683	NearestLocation	NA	0.578015	-3.04356	2.88905	0.0997835	0.350382	DISTAL
1	12098736	12099290	20	22	19	49	50	49	555	+	515	25264	10550181	10560850	+	downstream	1548555	1537886	NearestLocation	NA	-0.413231	-3.08325	1.35172	0.254366	0.565616	DISTAL
1	12099486	12099755	8	15	16	23	18	24	270	+	516	25264	10550181	10560850	+	downstream	1549305	1538636	NearestLocation	NA	0.177512	-3.97968	0.163653	0.688755	0.877613	DISTAL
1	12100376	12100707	6	16	15	18	20	20	332	+	517	25264	10550181	10560850	+	downstream	1550195	1539526	NearestLocation	NA	0.243057	-4.08269	0.274676	0.604157	0.833107	DISTAL
1	12122083	12122982	65	42	38	89	51	73	900	+	518	25264	10550181	10560850	+	downstream	1571902	1561233	NearestLocation	NA	0.334535	-2.30346	1.34632	0.255295	0.566657	DISTAL
1	12124911	12125436	22	26	12	53	30	46	526	+	519	25264	10550181	10560850	+	downstream	1574730	1564061	NearestLocation	NA	-0.223618	-3.23927	0.386867	0.538764	0.79447	DISTAL
1	12164189	12164505	17	16	18	41	24	29	317	+	520	25264	10550181	10560850	+	downstream	1614008	1603339	NearestLocation	NA	0.0329878	-3.56289	0.00724496	0.932747	0.978059	DISTAL
1	12164640	12165025	31	20	30	49	46	61	386	+	521	25264	10550181	10560850	+	downstream	1614459	1603790	NearestLocation	NA	-0.0538032	-2.88535	0.0239615	0.878045	0.958267	DISTAL
1	12165189	12165679	137	104	91	157	94	134	491	+	522	25264	10550181	10560850	+	downstream	1615008	1604339	NearestLocation	NA	0.67968	-1.27083	8.52146	0.00668537	0.0660694	DISTAL
1	12194565	12194951	30	21	19	40	51	53	387	+	523	25264	10550181	10560850	+	downstream	1644384	1633715	NearestLocation	NA	-0.203437	-3.03185	0.324114	0.573487	0.816097	DISTAL
1	12352620	12353003	59	78	37	92	95	111	384	+	524	25264	10550181	10560850	+	downstream	1802439	1791770	NearestLocation	NA	0.0589669	-1.92068	0.0444802	0.834424	0.942046	DISTAL
1	12367341	12367970	119	44	75	161	133	155	630	+	525	25264	10550181	10560850	+	downstream	1817160	1806491	NearestLocation	NA	-0.0407737	-1.40146	0.0214895	0.884458	0.960685	DISTAL
1	12393174	12393442	11	15	11	31	29	42	269	+	526	25264	10550181	10560850	+	downstream	1842993	1832324	NearestLocation	NA	-0.583871	-3.64881	2.07783	0.160061	0.448592	DISTAL
1	12422729	12423577	136	142	109	167	115	185	849	+	527	25264	10550181	10560850	+	downstream	1872548	1861879	NearestLocation	NA	0.621748	-1.01983	7.6689	0.0096494	0.0848273	DISTAL
1	12463964	12464371	175	118	95	92	57	76	408	+	528	25264	10550181	10560850	+	downstream	1913783	1903114	NearestLocation	NA	1.65991	-1.38418	45.3517	2.06651e-07	3.97628e-05	DISTAL
1	12475524	12475810	29	23	21	23	23	59	287	+	529	25264	10550181	10560850	+	downstream	1925343	1914674	NearestLocation	NA	0.355274	-3.25717	0.817775	0.373211	0.678317	DISTAL
1	12517038	12517687	565	374	411	488	335	438	650	+	530	25264	10550181	10560850	+	downstream	1966857	1956188	NearestLocation	NA	0.993726	0.646648	30.6213	5.58401e-06	0.000431906	DISTAL
1	12545053	12545324	7	11	12	20	11	23	272	+	531	114490	14515629	14518072	+	upstream	-1970576	1970305	NearestLocation	Cited2	0.079644	-4.27159	0.0299947	0.863694	0.953519	DISTAL
1	12599134	12599357	16	11	16	26	34	36	224	+	532	114490	14515629	14518072	+	upstream	-1916495	1916272	NearestLocation	Cited2	-0.292406	-3.61392	0.497938	0.485984	0.762317	DISTAL
1	12666398	12666927	15	22	18	50	29	34	530	+	533	114490	14515629	14518072	+	upstream	-1849231	1848702	NearestLocation	Cited2	-0.125406	-3.37868	0.111669	0.740634	0.901068	DISTAL
1	12667888	12668100	5	16	4	6	4	20	213	+	534	114490	14515629	14518072	+	upstream	-1847741	1847529	NearestLocation	Cited2	0.60959	-4.77694	1.12188	0.298173	0.610057	DISTAL
1	12679746	12680110	13	16	13	18	8	35	365	+	535	114490	14515629	14518072	+	upstream	-1835883	1835519	NearestLocation	Cited2	0.380751	-4.00108	0.701368	0.409108	0.706561	DISTAL
1	12680829	12681286	17	23	32	26	22	41	458	+	536	114490	14515629	14518072	+	upstream	-1834800	1834343	NearestLocation	Cited2	0.626234	-3.35636	2.42353	0.130268	0.403503	DISTAL
1	12682817	12683019	7	7	4	22	8	18	203	+	537	114490	14515629	14518072	+	upstream	-1832812	1832610	NearestLocation	Cited2	-0.501557	-4.61264	1.04902	0.31412	0.626074	DISTAL
1	12698684	12699064	68	35	39	96	52	75	381	+	538	114490	14515629	14518072	+	upstream	-1816945	1816565	NearestLocation	Cited2	0.244735	-2.28762	0.679566	0.416401	0.712754	DISTAL
1	12699315	12699761	79	58	95	158	111	173	447	+	539	114490	14515629	14518072	+	upstream	-1816314	1815868	NearestLocation	Cited2	0.00635803	-1.41917	0.000554175	0.981378	0.994214	DISTAL
1	12721178	12721431	13	11	11	24	18	28	254	+	540	114490	14515629	14518072	+	upstream	-1794451	1794198	NearestLocation	Cited2	-0.109115	-3.99341	0.0677772	0.796423	0.925728	DISTAL
1	12763842	12764210	13	22	16	35	21	39	369	+	541	114490	14515629	14518072	+	upstream	-1751787	1751419	NearestLocation	Cited2	0.0143166	-3.55751	0.00131544	0.971314	0.990908	DISTAL
1	12853497	12853957	128	49	52	86	55	105	461	+	542	114490	14515629	14518072	+	upstream	-1662132	1661672	NearestLocation	Cited2	0.761291	-1.86132	6.47136	0.0164932	0.119963	DISTAL
1	12919966	12920586	124	90	79	116	85	155	621	+	543	114490	14515629	14518072	+	upstream	-1595663	1595043	NearestLocation	Cited2	0.600161	-1.41928	5.82351	0.0222924	0.144362	DISTAL
1	12955969	12956695	332	182	190	338	211	337	727	+	544	114490	14515629	14518072	+	upstream	-1559660	1558934	NearestLocation	Cited2	0.555273	-0.145803	7.16968	0.0120284	0.0981913	DISTAL
1	13012492	13013273	988	614	561	862	562	761	782	+	545	114490	14515629	14518072	+	upstream	-1503137	1502356	NearestLocation	Cited2	0.862685	1.34945	26.596	1.59595e-05	0.000922145	DISTAL
1	13033281	13033601	213	155	122	138	109	151	321	+	546	114490	14515629	14518072	+	upstream	-1482348	1482028	NearestLocation	Cited2	1.16116	-0.897387	26.834	1.49654e-05	0.000884225	DISTAL
1	13062909	13063210	4	11	8	16	9	26	302	+	547	114490	14515629	14518072	+	upstream	-1452720	1452419	NearestLocation	Cited2	-0.228832	-4.44804	0.208684	0.651172	0.857874	DISTAL
1	13065112	13065349	3	11	2	10	8	17	238	+	548	114490	14515629	14518072	+	upstream	-1450517	1450280	NearestLocation	Cited2	-0.256551	-4.8953	0.206161	0.653141	0.858959	DISTAL
1	13097554	13097871	75	77	48	75	44	54	318	+	549	114490	14515629	14518072	+	upstream	-1418075	1417758	NearestLocation	Cited2	1.09023	-2.16164	15.3223	0.000498187	0.0110694	DISTAL
1	13143619	13143928	14	15	4	34	18	33	310	+	550	114490	14515629	14518072	+	upstream	-1372010	1371701	NearestLocation	Cited2	-0.492524	-3.88394	1.30067	0.263333	0.575331	DISTAL
1	13157619	13157959	55	41	46	64	45	68	341	+	551	114490	14515629	14518072	+	upstream	-1358010	1357670	NearestLocation	Cited2	0.582131	-2.42307	3.80425	0.0607517	0.265228	DISTAL
1	13194163	13194695	92	77	68	156	119	165	533	+	552	114490	14515629	14518072	+	upstream	-1321466	1320934	NearestLocation	Cited2	-0.0106652	-1.42586	0.00197701	0.964837	0.988782	DISTAL
1	13199733	13200194	58	66	43	131	86	104	462	+	553	114490	14515629	14518072	+	upstream	-1315896	1315435	NearestLocation	Cited2	-0.0595254	-1.90231	0.0514231	0.822181	0.936874	DISTAL
1	13253194	13253598	34	19	20	54	18	52	405	+	554	114490	14515629	14518072	+	upstream	-1262435	1262031	NearestLocation	Cited2	0.160848	-3.16574	0.185644	0.669722	0.867741	DISTAL
1	13272915	13273375	56	44	46	129	106	129	461	+	555	114490	14515629	14518072	+	upstream	-1242714	1242254	NearestLocation	Cited2	-0.435011	-1.86442	2.63777	0.115067	0.377471	DISTAL
1	13278549	13278927	20	20	17	39	34	33	379	+	556	114490	14515629	14518072	+	upstream	-1237080	1236702	NearestLocation	Cited2	-0.0230074	-3.39805	0.00385489	0.950915	0.984483	DISTAL
1	13279865	13280292	45	51	32	108	56	95	428	+	557	114490	14515629	14518072	+	upstream	-1235764	1235337	NearestLocation	Cited2	-0.115353	-2.24708	0.164335	0.688142	0.877225	DISTAL
1	13280981	13281203	34	90	19	94	103	68	223	+	558	114490	14515629	14518072	+	upstream	-1234648	1234426	NearestLocation	Cited2	-0.0924073	-2.13556	0.0658598	0.799258	0.927076	DISTAL
1	13283683	13283932	50	37	41	37	47	43	250	+	559	114490	14515629	14518072	+	upstream	-1231946	1231697	NearestLocation	Cited2	0.863362	-2.68771	6.73352	0.0146346	0.111392	DISTAL
1	13309949	13310182	49	51	29	52	13	55	234	+	560	114490	14515629	14518072	+	upstream	-1205680	1205447	NearestLocation	Cited2	1.02567	-2.76678	8.27131	0.00743667	0.0710128	DISTAL
1	13317176	13317696	235	148	183	269	179	198	521	+	561	114490	14515629	14518072	+	upstream	-1198453	1197933	NearestLocation	Cited2	0.711174	-0.496449	10.526	0.00294024	0.0380087	DISTAL
1	13322788	13323250	95	103	95	156	144	112	463	+	562	114490	14515629	14518072	+	upstream	-1192841	1192379	NearestLocation	Cited2	0.381352	-1.29628	2.26888	0.142707	0.422881	DISTAL
1	13325045	13325345	29	34	36	71	61	68	301	+	563	114490	14515629	14518072	+	upstream	-1190584	1190284	NearestLocation	Cited2	-0.117051	-2.56938	0.135439	0.715505	0.889929	DISTAL
1	13388247	13388663	102	91	53	119	67	97	417	+	564	114490	14515629	14518072	+	upstream	-1127382	1126966	NearestLocation	Cited2	0.673345	-1.71846	6.99849	0.0129855	0.103143	DISTAL
1	13410573	13411044	38	32	35	86	38	46	472	+	565	114490	14515629	14518072	+	upstream	-1105056	1104585	NearestLocation	Cited2	0.238554	-2.6833	0.535186	0.470249	0.751421	DISTAL
1	13436126	13436812	302	207	174	466	333	404	687	+	566	114490	14515629	14518072	+	upstream	-1079503	1078817	NearestLocation	Cited2	0.0507863	0.0375153	0.0721271	0.790148	0.923462	DISTAL
1	13473658	13474092	116	77	71	57	47	77	435	+	567	114490	14515629	14518072	+	upstream	-1041971	1041537	NearestLocation	Cited2	1.41418	-1.86222	26.4035	1.68147e-05	0.000952689	DISTAL
1	13485482	13485748	8	8	4	10	18	23	267	+	568	114490	14515629	14518072	+	upstream	-1030147	1029881	NearestLocation	Cited2	-0.514295	-4.49111	1.04097	0.315951	0.627553	DISTAL
1	13497332	13498275	1245	1799	1071	2847	2376	2521	944	+	569	114490	14515629	14518072	+	upstream	-1018297	1017354	NearestLocation	Cited2	-0.0494508	2.68473	0.0920366	0.763749	0.911865	DISTAL
1	13500192	13500516	830	976	692	2107	1375	1918	325	+	570	114490	14515629	14518072	+	upstream	-1015437	1015113	NearestLocation	Cited2	-0.216303	2.0584	2.03426	0.164364	0.454722	DISTAL
1	13503290	13504149	2590	3152	1972	6653	4380	5446	860	+	571	114490	14515629	14518072	+	upstream	-1012339	1011480	NearestLocation	Cited2	-0.212312	3.67086	2.1934	0.149284	0.433172	DISTAL
1	13504298	13504852	1796	2212	1409	4879	3193	3893	555	+	572	114490	14515629	14518072	+	upstream	-1011331	1010777	NearestLocation	Cited2	-0.257861	3.1884	3.08714	0.0893659	0.329925	DISTAL
1	13505246	13505533	686	838	498	1821	1163	1572	288	+	573	114490	14515629	14518072	+	upstream	-1010383	1010096	NearestLocation	Cited2	-0.289395	1.77926	3.44904	0.0733725	0.295138	DISTAL
1	13509092	13509302	255	292	211	518	393	439	211	+	574	114490	14515629	14518072	+	upstream	-1006537	1006327	NearestLocation	Cited2	0.0456374	0.207598	0.0625897	0.804196	0.928829	DISTAL
1	13510017	13510322	527	420	392	1137	702	924	306	+	575	114490	14515629	14518072	+	upstream	-1005612	1005307	NearestLocation	Cited2	-0.143726	1.12434	0.787616	0.382053	0.685352	DISTAL
1	13517677	13517944	49	198	96	295	100	173	268	+	576	114490	14515629	14518072	+	upstream	-997952	997685	NearestLocation	Cited2	0.23287	-1.00697	0.52686	0.473692	0.754019	DISTAL
1	13518028	13518707	180	527	323	955	325	575	680	+	577	114490	14515629	14518072	+	upstream	-997601	996922	NearestLocation	Cited2	0.129915	0.633359	0.248642	0.621758	0.842464	DISTAL
1	13519477	13520049	215	815	387	1204	481	699	573	+	578	114490	14515629	14518072	+	upstream	-996152	995580	NearestLocation	Cited2	0.199858	1.04382	0.539216	0.468597	0.750374	DISTAL
1	13520416	13520789	170	657	317	947	375	603	374	+	579	114490	14515629	14518072	+	upstream	-995213	994840	NearestLocation	Cited2	0.201914	0.736557	0.536398	0.469751	0.751167	DISTAL
1	13522947	13524055	700	2581	1396	4139	1368	2445	1109	+	580	114490	14515629	14518072	+	upstream	-992682	991574	NearestLocation	Cited2	0.216186	2.7696	0.638217	0.430789	0.72384	DISTAL
1	13527469	13527777	133	259	159	370	174	274	309	+	581	114490	14515629	14518072	+	upstream	-988160	987852	NearestLocation	Cited2	0.363182	-0.390622	2.45279	0.12806	0.399776	DISTAL
1	13529930	13530138	78	94	57	91	72	147	209	+	582	114490	14515629	14518072	+	upstream	-985699	985491	NearestLocation	Cited2	0.440199	-1.70332	2.64301	0.114721	0.37691	DISTAL
1	13531924	13532295	146	179	155	286	168	289	372	+	583	114490	14515629	14518072	+	upstream	-983705	983334	NearestLocation	Cited2	0.295522	-0.548496	1.87572	0.181233	0.477666	DISTAL
1	13535333	13535688	105	329	242	510	199	329	356	+	584	114490	14515629	14518072	+	upstream	-980296	979941	NearestLocation	Cited2	0.365286	-0.0629033	1.70613	0.201655	0.504561	DISTAL
1	13536795	13537095	83	168	107	166	107	201	301	+	585	114490	14515629	14518072	+	upstream	-978834	978534	NearestLocation	Cited2	0.509993	-1.0698	3.87313	0.0585978	0.259507	DISTAL
1	13538800	13539022	45	100	54	104	57	116	223	+	586	114490	14515629	14518072	+	upstream	-976829	976607	NearestLocation	Cited2	0.436792	-1.88672	2.177	0.150759	0.435312	DISTAL
1	13540062	13540273	49	84	49	116	69	109	212	+	587	114490	14515629	14518072	+	upstream	-975567	975356	NearestLocation	Cited2	0.210635	-1.91019	0.580755	0.452111	0.739252	DISTAL
1	13540733	13541140	127	285	172	458	227	393	408	+	588	114490	14515629	14518072	+	upstream	-974896	974489	NearestLocation	Cited2	0.0504396	-0.154255	0.0460447	0.831582	0.940798	DISTAL
1	13550744	13551020	480	379	339	940	668	771	277	+	589	114490	14515629	14518072	+	upstream	-964885	964609	NearestLocation	Cited2	-0.107949	0.940781	0.427011	0.518557	0.782676	DISTAL
1	13551266	13551765	736	710	730	2000	1454	1953	500	+	590	114490	14515629	14518072	+	upstream	-964363	963864	NearestLocation	Cited2	-0.40149	1.98856	6.16077	0.019036	0.13082	DISTAL
1	13553089	13553320	336	468	320	984	724	702	232	+	591	114490	14515629	14518072	+	upstream	-962540	962309	NearestLocation	Cited2	-0.216891	0.915731	1.45022	0.238137	0.547796	DISTAL
1	13555231	13555517	782	898	558	1514	1303	1423	287	+	592	114490	14515629	14518072	+	upstream	-960398	960112	NearestLocation	Cited2	-0.0694241	1.80882	0.189957	0.666149	0.86586	DISTAL
1	13556139	13556509	835	1205	719	2330	1529	1747	371	+	593	114490	14515629	14518072	+	upstream	-959490	959120	NearestLocation	Cited2	-0.136362	2.15378	0.701186	0.409168	0.706576	DISTAL
1	13560828	13561127	2260	2361	1521	3780	3016	3143	300	+	594	114490	14515629	14518072	+	upstream	-954801	954502	NearestLocation	Cited2	0.160585	3.1475	1.18646	0.284928	0.597536	DISTAL
1	13562761	13563402	1496	1296	736	2603	1728	1865	642	+	595	114490	14515629	14518072	+	upstream	-952868	952227	NearestLocation	Cited2	0.0376557	2.38478	0.0564253	0.813892	0.9331	DISTAL
1	13563830	13564361	1353	1113	656	2128	1536	1586	532	+	596	114490	14515629	14518072	+	upstream	-951799	951268	NearestLocation	Cited2	0.0917028	2.18221	0.32477	0.573102	0.815915	DISTAL
1	13583834	13584733	320	202	198	551	343	429	900	+	597	114490	14515629	14518072	+	upstream	-931795	930896	NearestLocation	Cited2	0.0101534	0.141837	0.00285637	0.95774	0.98669	DISTAL
1	13595648	13596428	335	288	224	563	455	587	781	+	598	114490	14515629	14518072	+	upstream	-919981	919201	NearestLocation	Cited2	-0.0559374	0.408117	0.102502	0.751121	0.906259	DISTAL
1	13645025	13645264	19	23	10	22	21	35	240	+	599	114490	14515629	14518072	+	upstream	-870604	870365	NearestLocation	Cited2	0.264625	-3.69088	0.429719	0.517244	0.78184	DISTAL
1	13705039	13705686	53	38	26	55	46	94	648	+	600	114490	14515629	14518072	+	upstream	-810590	809943	NearestLocation	Cited2	0.12288	-2.5118	0.147347	0.703857	0.884156	DISTAL
1	13715085	13715866	74	101	70	91	99	177	782	+	601	114490	14515629	14518072	+	upstream	-800544	799763	NearestLocation	Cited2	0.289302	-1.52201	1.093	0.304362	0.616346	DISTAL
1	13751128	13751599	19	18	10	28	18	38	472	+	602	114490	14515629	14518072	+	upstream	-764501	764030	NearestLocation	Cited2	0.0392362	-3.70619	0.00966818	0.922343	0.974311	DISTAL
1	13753003	13753231	2	3	4	15	9	13	229	+	603	114490	14515629	14518072	+	upstream	-762626	762398	NearestLocation	Cited2	-1.11075	-5.03576	3.73203	0.0631059	0.271398	DISTAL
1	13787702	13788766	238	153	145	296	220	364	1065	+	604	114490	14515629	14518072	+	upstream	-727927	726863	NearestLocation	Cited2	0.162283	-0.358223	0.594156	0.446992	0.735771	DISTAL
1	13816634	13816861	6	18	4	17	9	23	228	+	605	114490	14515629	14518072	+	upstream	-698995	698768	NearestLocation	Cited2	0.0740743	-4.39262	0.0221065	0.882823	0.959981	DISTAL
1	13874337	13874705	18	17	8	26	18	33	369	+	606	114490	14515629	14518072	+	upstream	-641292	640924	NearestLocation	Cited2	0.0247256	-3.82146	0.00369162	0.951964	0.984798	DISTAL
1	13874794	13875057	10	16	7	20	20	23	264	+	607	114490	14515629	14518072	+	upstream	-640835	640572	NearestLocation	Cited2	-0.0794574	-4.10182	0.0329786	0.857148	0.950818	DISTAL
1	13875422	13875659	23	24	35	32	20	74	238	+	608	114490	14515629	14518072	+	upstream	-640207	639970	NearestLocation	Cited2	0.331302	-3.04452	0.663259	0.421985	0.717144	DISTAL
1	13903317	13903663	17	16	14	79	34	74	347	+	609	114490	14515629	14518072	+	upstream	-612312	611966	NearestLocation	Cited2	-1.06294	-3.02075	8.70025	0.00619897	0.0629191	DISTAL
1	13957140	13957492	46	18	35	81	45	61	353	+	610	114490	14515629	14518072	+	upstream	-558489	558137	NearestLocation	Cited2	0.000709664	-2.64379	3.98038e-06	0.998422	0.999487	DISTAL
1	13971175	13971466	15	8	6	41	18	36	292	+	611	114490	14515629	14518072	+	upstream	-544454	544163	NearestLocation	Cited2	-0.810953	-3.84047	3.57137	0.0687198	0.285047	DISTAL
1	14036634	14037243	211	162	123	227	94	108	610	+	612	114490	14515629	14518072	+	upstream	-478995	478386	NearestLocation	Cited2	1.11873	-0.866839	21.6475	6.51974e-05	0.0025602	DISTAL
1	14068920	14069156	5	4	11	14	11	17	237	+	613	114490	14515629	14518072	+	upstream	-446709	446473	NearestLocation	Cited2	-0.143576	-4.64645	0.0758928	0.784877	0.921106	DISTAL
1	14069633	14070041	9	17	11	35	17	30	409	+	614	114490	14515629	14518072	+	upstream	-445996	445588	NearestLocation	Cited2	-0.229386	-3.85046	0.299459	0.588368	0.824664	DISTAL
1	14077414	14078025	42	41	17	54	41	104	612	+	615	114490	14515629	14518072	+	upstream	-438215	437604	NearestLocation	Cited2	-0.135997	-2.60476	0.155626	0.696074	0.880697	DISTAL
1	14099578	14100109	222	124	139	319	188	243	532	+	616	114490	14515629	14518072	+	upstream	-416051	415520	NearestLocation	Cited2	0.267361	-0.546001	1.48974	0.231994	0.540955	DISTAL
1	14132711	14134196	222	228	164	296	160	246	1486	+	617	114490	14515629	14518072	+	upstream	-382918	381433	NearestLocation	Cited2	0.710859	-0.398671	12.6465	0.0013021	0.0216415	DISTAL
1	14146675	14147049	38	28	31	56	62	66	375	+	618	114490	14515629	14518072	+	upstream	-368954	368580	NearestLocation	Cited2	-0.0626124	-2.64523	0.0372406	0.848308	0.947594	DISTAL
1	14167635	14167992	64	37	36	83	45	40	358	+	619	114490	14515629	14518072	+	upstream	-347994	347637	NearestLocation	Cited2	0.593309	-2.50152	3.47112	0.0725069	0.293076	DISTAL
1	14212320	14212703	83	27	48	90	26	80	384	+	620	114490	14515629	14518072	+	upstream	-303309	302926	NearestLocation	Cited2	0.630221	-2.30743	3.23315	0.0824794	0.315803	DISTAL
1	14245701	14246580	367	249	203	789	370	632	880	+	621	114490	14515629	14518072	+	upstream	-269928	269049	NearestLocation	Cited2	-0.224979	0.437771	1.47683	0.233978	0.543166	DISTAL
1	14287104	14287575	65	28	34	129	114	103	472	+	622	114490	14515629	14518072	+	upstream	-228525	228054	NearestLocation	Cited2	-0.597462	-1.98389	4.00098	0.0548231	0.249432	DISTAL
1	14310127	14310385	30	20	16	28	27	43	259	+	623	114490	14515629	14518072	+	upstream	-205502	205244	NearestLocation	Cited2	0.284679	-3.37416	0.575959	0.453966	0.740766	DISTAL
1	14318704	14319377	64	65	72	134	113	95	674	+	624	114490	14515629	14518072	+	upstream	-196925	196252	NearestLocation	Cited2	0.126576	-1.70096	0.216328	0.645292	0.855091	DISTAL
1	14325186	14325443	28	13	11	42	31	57	258	+	625	114490	14515629	14518072	+	upstream	-190443	190186	NearestLocation	Cited2	-0.458262	-3.30038	1.42132	0.242757	0.553362	DISTAL
1	14327756	14328046	25	23	21	42	48	68	291	+	626	114490	14515629	14518072	+	upstream	-187873	187583	NearestLocation	Cited2	-0.330498	-2.96682	0.877166	0.356639	0.664443	DISTAL
1	14344368	14344886	75	91	50	108	86	70	519	+	627	114490	14515629	14518072	+	upstream	-171261	170743	NearestLocation	Cited2	0.562493	-1.84627	4.26598	0.0478332	0.229758	DISTAL
1	14362528	14363776	502	370	322	822	500	688	1249	+	628	114490	14515629	14518072	+	upstream	-153101	151853	NearestLocation	Cited2	0.139637	0.804093	0.69765	0.410337	0.707281	DISTAL
1	14391012	14391232	28	31	27	42	22	47	221	+	629	114490	14515629	14518072	+	upstream	-124617	124397	NearestLocation	Cited2	0.549769	-3.11105	2.4574	0.127716	0.399069	DISTAL
1	14415152	14415377	59	90	56	120	96	116	226	+	630	114490	14515629	14518072	+	upstream	-100477	100252	NearestLocation	Cited2	0.181896	-1.72725	0.479107	0.494279	0.76777	DISTAL
1	14422764	14423053	39	19	23	48	50	54	290	+	631	114490	14515629	14518072	+	upstream	-92865	92576	NearestLocation	Cited2	-0.0575206	-2.91108	0.027041	0.870513	0.955715	DISTAL
1	14424109	14424478	18	36	19	65	68	77	370	+	632	114490	14515629	14518072	+	upstream	-91520	91151	NearestLocation	Cited2	-0.667228	-2.69235	3.77361	0.0617382	0.267817	DISTAL
1	14424701	14424979	15	10	17	40	36	21	279	+	633	114490	14515629	14518072	+	upstream	-90928	90650	NearestLocation	Cited2	-0.321375	-3.62081	0.565295	0.458135	0.743376	DISTAL
1	14442772	14443050	22	22	10	39	34	39	279	+	634	114490	14515629	14518072	+	upstream	-72857	72579	NearestLocation	Cited2	-0.208296	-3.39624	0.308916	0.582568	0.821076	DISTAL
1	14482510	14482756	21	37	37	46	31	28	247	+	635	114490	14515629	14518072	+	upstream	-33119	32873	NearestLocation	Cited2	0.779348	-3.04718	4.42743	0.0440643	0.218934	DISTAL
1	14488922	14489168	44	45	20	23	39	29	247	+	636	114490	14515629	14518072	+	upstream	-26707	26461	NearestLocation	Cited2	1.048	-3.0224	7.81436	0.00905636	0.081144	DISTAL
1	14514556	14516229	894	711	588	1562	1099	1291	1674	+	637	114490	14515629	14518072	+	overlapStart	-1073	600	NearestLocation	Cited2	0.0261778	1.73509	0.0290739	0.865781	0.954265	PROXIMAL
1	14516247	14517048	391	311	209	530	362	498	802	+	638	114490	14515629	14518072	+	inside	618	618	NearestLocation	Cited2	0.253884	0.343028	2.05129	0.162666	0.452444	TSS
1	14520566	14520871	62	61	36	142	88	99	306	+	639	114490	14515629	14518072	+	downstream	4937	2494	NearestLocation	Cited2	-0.17506	-1.92139	0.431698	0.516288	0.781282	PROXIMAL
1	14526175	14526640	65	43	49	118	49	104	466	+	640	114490	14515629	14518072	+	downstream	10546	8103	NearestLocation	Cited2	0.14604	-2.08189	0.255785	0.616817	0.840039	DISTAL
1	14561027	14561617	8	51	22	71	48	75	591	+	641	114490	14515629	14518072	+	downstream	45398	42955	NearestLocation	Cited2	-0.356675	-2.72526	0.784669	0.382933	0.686005	DISTAL
1	14576401	14576924	39	41	31	69	67	60	524	+	642	308622	14609470	14655258	+	upstream	-33069	32546	NearestLocation	Txlnb	0.0355885	-2.5186	0.0133797	0.908703	0.969304	DISTAL
1	14609051	14609659	151	152	103	159	146	164	609	+	643	308622	14609470	14655258	+	overlapStart	-419	189	NearestLocation	Txlnb	0.643904	-0.971807	8.19624	0.0076796	0.0724516	TSS
1	14635270	14636098	72	66	59	174	121	171	829	+	644	308622	14609470	14655258	+	inside	25800	19160	NearestLocation	Txlnb	-0.347414	-1.49751	2.03795	0.163994	0.45427	DISTAL
1	14650928	14651306	16	41	24	48	28	39	379	+	645	308622	14609470	14655258	+	inside	41458	3952	NearestLocation	Txlnb	0.405133	-3.12567	1.18044	0.28613	0.598569	DISTAL
1	14657817	14658061	23	25	15	41	38	44	245	+	646	308622	14609470	14655258	+	downstream	48347	2559	NearestLocation	Txlnb	-0.110525	-3.22986	0.095581	0.759387	0.909915	DISTAL
1	14659254	14659540	23	26	28	44	27	74	287	+	647	308622	14609470	14655258	+	downstream	49784	3996	NearestLocation	Txlnb	0.0167125	-2.98875	0.00205046	0.96419	0.988639	DISTAL
1	14660927	14661164	9	10	14	16	16	25	238	+	648	308622	14609470	14655258	+	downstream	51457	5669	NearestLocation	Txlnb	0.114472	-4.16684	0.063168	0.803312	0.92869	DISTAL
1	14661485	14661746	8	7	8	21	15	22	262	+	649	308622	14609470	14655258	+	downstream	52015	6227	NearestLocation	Txlnb	-0.434223	-4.33961	0.908751	0.348249	0.65719	DISTAL
1	14662217	14662726	39	51	26	113	38	129	510	+	650	308622	14609470	14655258	+	downstream	52747	6959	NearestLocation	Txlnb	-0.346822	-2.25984	1.15926	0.29041	0.603137	DISTAL
1	14663236	14663739	43	56	25	96	61	81	504	+	651	308622	14609470	14655258	+	downstream	53766	7978	NearestLocation	Txlnb	-0.0711436	-2.32968	0.0584275	0.810683	0.931735	DISTAL
1	14668779	14669370	331	250	233	230	153	236	592	+	652	308622	14609470	14655258	+	downstream	59309	13521	NearestLocation	Txlnb	1.28808	-0.18648	42.2759	3.87582e-07	6.38248e-05	DISTAL
1	14677774	14678341	220	197	116	352	295	436	568	+	653	308624	14730556	14744291	-	downstream	66517	52215	NearestLocation	Heca	-0.175668	-0.213053	0.750793	0.39327	0.694192	DISTAL
1	14690507	14690738	3	6	2	11	8	20	232	+	654	308624	14730556	14744291	-	downstream	53784	39818	NearestLocation	Heca	-0.929462	-4.93947	2.66901	0.113026	0.374161	DISTAL
1	14692295	14692534	4	5	4	19	11	14	240	+	655	308624	14730556	14744291	-	downstream	51996	38022	NearestLocation	Heca	-0.849326	-4.78584	2.71915	0.109839	0.368647	DISTAL
1	14737556	14737790	110	72	64	43	30	29	235	+	656	308624	14730556	14744291	-	inside	6735	6501	NearestLocation	Heca	2.13687	-2.152	51.9131	5.88068e-08	1.71545e-05	PROXIMAL
1	14746105	14746473	12	8	18	29	14	43	369	+	657	308624	14730556	14744291	-	upstream	-1814	1814	NearestLocation	Heca	-0.221685	-3.78998	0.239578	0.628158	0.845878	PROXIMAL
1	14754788	14755054	36	18	17	51	20	45	267	+	658	308624	14730556	14744291	-	upstream	-10497	10497	NearestLocation	Heca	0.195838	-3.23198	0.276915	0.602693	0.832531	DISTAL
1	14762801	14763278	91	85	77	179	133	209	478	+	659	308624	14730556	14744291	-	upstream	-18510	18510	NearestLocation	Heca	-0.147488	-1.25248	0.388048	0.538149	0.79412	DISTAL
1	14780541	14780861	62	64	31	95	88	85	321	+	660	308624	14730556	14744291	-	upstream	-36250	36250	NearestLocation	Heca	0.0586878	-2.07322	0.042947	0.837259	0.943185	DISTAL
1	14829859	14830741	228	144	132	309	183	218	883	+	661	685045	14859230	14869420	-	downstream	39561	28489	NearestLocation	Abracl	0.390733	-0.55678	3.33566	0.0780047	0.305948	DISTAL
1	14831028	14831528	148	122	111	157	108	213	501	+	662	685045	14859230	14869420	-	downstream	38392	27702	NearestLocation	Abracl	0.570612	-1.01994	5.90929	0.0214099	0.140979	DISTAL
1	14868397	14869676	553	414	318	912	655	816	1280	+	663	685045	14859230	14869420	-	overlapStart	1023	256	NearestLocation	Abracl	-0.0263902	0.981357	0.0257589	0.873593	0.956647	PROXIMAL
1	14888776	14889041	5	11	7	30	46	35	266	+	664	685045	14859230	14869420	-	upstream	-19356	19356	NearestLocation	Abracl	-1.43085	-3.71167	9.49216	0.0044608	0.0505818	DISTAL
1	14893821	14894398	184	141	88	175	89	128	578	+	665	685045	14859230	14869420	-	upstream	-24401	24401	NearestLocation	Abracl	0.953968	-1.08846	16.6071	0.000321467	0.00817291	DISTAL
1	14903299	14903529	97	51	33	107	79	122	231	+	666	685045	14859230	14869420	-	upstream	-33879	33879	NearestLocation	Abracl	0.0736789	-1.89522	0.0662375	0.798696	0.926903	DISTAL
1	14910168	14910374	113	76	67	145	80	106	207	+	667	685045	14859230	14869420	-	upstream	-40748	40748	NearestLocation	Abracl	0.521237	-1.58267	4.34427	0.0459624	0.224617	DISTAL
1	14912542	14913245	174	136	146	275	143	242	704	+	668	292944	14951299	14987342	+	upstream	-38757	38054	NearestLocation	NA	0.394284	-0.673832	3.26319	0.0811387	0.31291	DISTAL
1	14928056	14928300	130	71	79	121	104	81	245	+	669	292944	14951299	14987342	+	upstream	-23243	22999	NearestLocation	NA	0.726863	-1.53368	7.29745	0.0113641	0.0946143	DISTAL
1	14934251	14934652	19	23	10	34	30	29	402	+	670	292944	14951299	14987342	+	upstream	-17048	16647	NearestLocation	NA	0.00547137	-3.55974	0.000203791	0.988707	0.996483	DISTAL
1	14935094	14935295	5	9	4	14	12	12	202	+	671	292944	14951299	14987342	+	upstream	-16205	16004	NearestLocation	NA	-0.207863	-4.77728	0.170564	0.68262	0.874302	DISTAL
1	14972884	14973334	94	78	92	152	82	112	451	+	672	292944	14951299	14987342	+	inside	21585	14008	NearestLocation	NA	0.541384	-1.51089	4.56101	0.0411946	0.210053	DISTAL
1	15010230	15010685	105	60	42	114	68	90	456	+	673	292944	14951299	14987342	+	downstream	58931	22888	NearestLocation	NA	0.466564	-1.88512	2.87427	0.100615	0.351801	DISTAL
1	15055482	15056007	420	327	277	527	281	477	526	+	674	361454	15072109	15083325	-	downstream	27843	16102	NearestLocation	Ccdc28a	0.57762	0.389085	10.5037	0.00296646	0.0382556	DISTAL
1	15069682	15070056	109	62	60	173	85	145	375	+	675	361454	15072109	15083325	-	downstream	13643	2053	NearestLocation	Ccdc28a	0.0982495	-1.5332	0.147061	0.70413	0.884295	DISTAL
1	15083133	15083801	320	225	187	446	311	352	669	+	676	361454	15072109	15083325	-	overlapStart	192	192	NearestLocation	Ccdc28a	0.269438	0.0324778	2.02318	0.16548	0.456378	TSS
1	15120643	15121058	104	63	82	95	55	83	416	+	677	361454	15072109	15083325	-	upstream	-37318	37318	NearestLocation	Ccdc28a	1.01053	-1.79146	13.8967	0.000824034	0.0156613	DISTAL
1	15150540	15151222	98	109	53	249	150	228	683	+	678	361454	15072109	15083325	-	upstream	-67215	67215	NearestLocation	Ccdc28a	-0.397846	-1.11127	2.90574	0.098854	0.34852	DISTAL
1	15159535	15160717	427	313	300	792	517	691	1183	+	679	361454	15072109	15083325	-	upstream	-76210	76210	NearestLocation	Ccdc28a	-0.0499704	0.708941	0.0862132	0.771119	0.915542	DISTAL
1	15169870	15170467	108	108	87	238	85	199	598	+	680	361454	15072109	15083325	-	upstream	-86545	86545	NearestLocation	Ccdc28a	0.159007	-1.16026	0.413324	0.52529	0.786679	DISTAL
1	15171201	15171510	84	70	47	133	95	71	310	+	681	361454	15072109	15083325	-	upstream	-87876	87876	NearestLocation	Ccdc28a	0.283274	-1.8258	1.06602	0.310299	0.622011	DISTAL
1	15183475	15183711	14	31	15	31	26	19	237	+	682	361454	15072109	15083325	-	upstream	-100150	100150	NearestLocation	Ccdc28a	0.522597	-3.60357	1.61723	0.213485	0.518872	DISTAL
1	15192135	15192583	142	76	99	239	139	231	449	+	683	361454	15072109	15083325	-	upstream	-108810	108810	NearestLocation	Ccdc28a	-0.0312892	-0.996185	0.0168775	0.897523	0.965156	DISTAL
1	15202098	15202501	7	24	9	104	42	71	404	+	684	361454	15072109	15083325	-	upstream	-118773	118773	NearestLocation	Ccdc28a	-1.51135	-2.92822	14.2963	0.000714259	0.0141821	DISTAL
1	15213513	15214402	265	225	177	329	276	289	890	+	685	361454	15072109	15083325	-	upstream	-130188	130188	NearestLocation	Ccdc28a	0.436307	-0.168525	5.01402	0.0329009	0.183288	DISTAL
1	15218738	15219266	144	102	77	211	123	183	529	+	686	361454	15072109	15083325	-	upstream	-135413	135413	NearestLocation	Ccdc28a	0.202185	-1.11417	0.778031	0.384927	0.687429	DISTAL
1	15236023	15236567	201	90	89	190	146	136	545	+	687	361454	15072109	15083325	-	upstream	-152698	152698	NearestLocation	Ccdc28a	0.530365	-1.03823	4.32015	0.04653	0.226198	DISTAL
1	15255141	15255683	156	154	114	322	228	272	543	+	688	308632	15397245	15404431	-	downstream	149290	141562	NearestLocation	Hebp2	-0.075718	-0.568855	0.137585	0.713364	0.888891	DISTAL
1	15268506	15269379	249	185	168	365	192	238	874	+	689	308632	15397245	15404431	-	downstream	135925	127866	NearestLocation	Hebp2	0.504347	-0.341443	6.07775	0.0197862	0.134074	DISTAL
1	15280412	15281237	128	126	97	246	119	200	826	+	690	308632	15397245	15404431	-	downstream	124019	116008	NearestLocation	Hebp2	0.229701	-0.988833	1.05165	0.313525	0.6255	DISTAL
1	15299379	15299704	61	27	17	128	48	69	326	+	691	308632	15397245	15404431	-	downstream	105052	97541	NearestLocation	Hebp2	-0.33722	-2.43468	0.974688	0.331601	0.642304	DISTAL
1	15306280	15306638	55	76	37	112	64	92	359	+	692	308632	15397245	15404431	-	downstream	98151	90607	NearestLocation	Hebp2	0.209956	-2.0424	0.574768	0.454429	0.741131	DISTAL
1	15314781	15315369	107	96	82	212	106	179	589	+	693	308632	15397245	15404431	-	downstream	89650	81876	NearestLocation	Hebp2	0.114826	-1.22653	0.242333	0.626197	0.844965	DISTAL
1	15324537	15325127	295	201	163	369	229	265	591	+	694	308632	15397245	15404431	-	downstream	79894	72118	NearestLocation	Hebp2	0.485859	-0.219077	5.90634	0.0214396	0.141053	DISTAL
1	15326677	15327237	291	181	126	603	269	313	561	+	695	308632	15397245	15404431	-	downstream	77754	70008	NearestLocation	Hebp2	-0.0995763	-0.098089	0.204364	0.654552	0.859712	DISTAL
1	15333428	15333911	86	46	39	100	77	69	484	+	696	308632	15397245	15404431	-	downstream	71003	63334	NearestLocation	Hebp2	0.321225	-2.07918	1.22013	0.278328	0.590698	DISTAL
1	15335678	15336012	41	24	8	78	84	65	335	+	697	308632	15397245	15404431	-	downstream	68753	61233	NearestLocation	Hebp2	-0.847774	-2.63218	5.33756	0.0281093	0.166768	DISTAL
1	15360514	15360762	50	53	26	87	51	83	249	+	698	308632	15397245	15404431	-	downstream	43917	36483	NearestLocation	Hebp2	0.0975471	-2.36529	0.110452	0.741998	0.901932	DISTAL
1	15363632	15364057	69	51	55	167	87	91	426	+	699	308632	15397245	15404431	-	downstream	40799	33188	NearestLocation	Hebp2	-0.0628012	-1.81893	0.0529988	0.819526	0.935701	DISTAL
1	15371473	15371708	20	10	13	25	23	16	236	+	700	308632	15397245	15404431	-	downstream	32958	25537	NearestLocation	Hebp2	0.286043	-3.93582	0.442668	0.511044	0.778257	DISTAL
1	15385539	15385809	41	32	20	76	55	57	271	+	701	308632	15397245	15404431	-	downstream	18892	11436	NearestLocation	Hebp2	-0.158793	-2.68126	0.251281	0.619922	0.841512	DISTAL
1	15403819	15404696	468	328	266	919	449	656	878	+	702	308632	15397245	15404431	-	overlapStart	612	265	NearestLocation	Hebp2	-0.0297986	0.709398	0.0283823	0.867371	0.954664	TSS
1	15587059	15587960	185	85	103	215	128	171	902	+	703	308632	15397245	15404431	-	upstream	-182628	182628	NearestLocation	Hebp2	0.425904	-1.0012	3.0207	0.0927146	0.336884	DISTAL
1	15613243	15613734	119	106	86	358	142	141	492	+	704	292949	15786756	15799201	+	upstream	-173513	173022	NearestLocation	Perp	-0.113159	-0.989401	0.197059	0.660368	0.862475	DISTAL
1	15619565	15619935	68	45	38	83	42	48	371	+	705	292949	15786756	15799201	+	upstream	-167191	166821	NearestLocation	Perp	0.695169	-2.41017	5.31597	0.0284039	0.167738	DISTAL
1	15628528	15629142	481	366	240	660	246	393	615	+	706	292949	15786756	15799201	+	upstream	-158228	157614	NearestLocation	Perp	0.652454	0.419954	10.6868	0.00275904	0.0363838	DISTAL
1	15637246	15637954	899	703	492	1312	687	827	709	+	707	292949	15786756	15799201	+	upstream	-149510	148802	NearestLocation	Perp	0.453613	1.45386	7.4568	0.010591	0.0903284	DISTAL
1	15648338	15648817	106	95	55	176	67	68	480	+	708	292949	15786756	15799201	+	upstream	-138418	137939	NearestLocation	Perp	0.623707	-1.6418	4.87766	0.0351844	0.191281	DISTAL
1	15653433	15653732	9	17	12	18	19	40	300	+	709	292949	15786756	15799201	+	upstream	-133323	133024	NearestLocation	Perp	-0.131054	-3.86983	0.0865696	0.77066	0.915302	DISTAL
1	15668266	15668547	12	18	16	49	31	44	282	+	710	292949	15786756	15799201	+	upstream	-118490	118209	NearestLocation	Perp	-0.515602	-3.38822	1.82894	0.186604	0.485028	DISTAL
1	15684349	15684834	170	163	125	372	122	212	486	+	711	292949	15786756	15799201	+	upstream	-102407	101922	NearestLocation	Perp	0.32141	-0.653125	1.90051	0.178462	0.474199	DISTAL
1	15786024	15787043	603	449	391	1246	773	873	1020	+	712	292949	15786756	15799201	+	overlapStart	-732	287	NearestLocation	Perp	-0.115961	1.20575	0.499061	0.485496	0.762154	TSS
1	15804166	15804602	123	69	62	153	90	161	437	+	713	292949	15786756	15799201	+	downstream	17410	4965	NearestLocation	Perp	0.212606	-1.46137	0.700282	0.409466	0.706654	DISTAL
1	15817475	15818011	216	150	130	305	185	334	537	+	714	292949	15786756	15799201	+	downstream	30719	18274	NearestLocation	Perp	0.158473	-0.470494	0.570059	0.456265	0.742239	DISTAL
1	15834170	15834374	23	42	21	54	23	38	205	+	715	292949	15786756	15799201	+	downstream	47414	34969	NearestLocation	Perp	0.492766	-3.09973	1.87561	0.181245	0.477666	DISTAL
1	15842111	15842581	53	26	29	81	53	53	471	+	716	292949	15786756	15799201	+	downstream	55355	42910	NearestLocation	Perp	0.0838812	-2.59188	0.0680078	0.796085	0.925665	DISTAL
1	15848795	15849131	56	25	31	88	59	75	337	+	717	292949	15786756	15799201	+	downstream	62039	49594	NearestLocation	Perp	-0.107535	-2.43812	0.118681	0.732932	0.8975	DISTAL
1	15861883	15862177	22	28	18	43	29	42	295	+	718	292949	15786756	15799201	+	downstream	75127	62682	NearestLocation	Perp	0.141191	-3.24986	0.158563	0.693371	0.879592	DISTAL
1	15914698	15914926	7	15	15	23	20	24	229	+	719	292949	15786756	15799201	+	downstream	127942	115497	NearestLocation	Perp	0.0499594	-3.98437	0.0126049	0.911374	0.970228	DISTAL
1	15961477	15961692	77	74	43	47	18	40	216	+	720	292949	15786756	15799201	+	downstream	174721	162276	NearestLocation	Perp	1.78075	-2.42374	32.7613	3.29209e-06	0.000293807	DISTAL
1	15966621	15967851	535	484	421	988	562	729	1231	+	721	292949	15786756	15799201	+	downstream	179865	167420	NearestLocation	Perp	0.247435	1.03676	2.29225	0.140741	0.419775	DISTAL
1	16019546	16019842	18	25	10	20	8	25	297	+	722	292949	15786756	15799201	+	downstream	232790	220345	NearestLocation	Perp	0.886441	-3.93907	4.22902	0.0487454	0.232409	DISTAL
1	16032632	16033164	349	223	207	276	123	191	533	+	723	292949	15786756	15799201	+	downstream	245876	233431	NearestLocation	Perp	1.31201	-0.269872	38.0273	9.68965e-07	0.000123972	DISTAL
1	16050350	16050707	106	72	87	103	72	71	358	+	724	292949	15786756	15799201	+	downstream	263594	251149	NearestLocation	Perp	1.00447	-1.69814	14.2211	0.000733651	0.0144512	DISTAL
1	16093794	16094095	68	61	41	107	54	56	302	+	725	293012	16343568	16345637	+	upstream	-249774	249473	NearestLocation	Olig3	0.539568	-2.17644	3.53445	0.0700881	0.287869	DISTAL
1	16098668	16098987	88	41	46	50	63	50	320	+	726	293012	16343568	16345637	+	upstream	-244900	244581	NearestLocation	Olig3	0.923497	-2.29024	8.2315	0.00756443	0.0717964	DISTAL
1	16099674	16099924	75	49	36	52	15	33	251	+	727	293012	16343568	16345637	+	upstream	-243894	243644	NearestLocation	Olig3	1.58523	-2.65038	21.897	6.05212e-05	0.00243655	DISTAL
1	16116328	16116529	35	6	8	36	27	17	202	+	728	293012	16343568	16345637	+	upstream	-227240	227039	NearestLocation	Olig3	0.118743	-3.71733	0.0622921	0.804652	0.929054	DISTAL
1	16120204	16120467	9	26	4	27	14	36	264	+	729	293012	16343568	16345637	+	upstream	-223364	223101	NearestLocation	Olig3	-0.107453	-3.88428	0.0513608	0.822287	0.936911	DISTAL
1	16121499	16122136	36	54	34	91	70	82	638	+	730	293012	16343568	16345637	+	upstream	-222069	221432	NearestLocation	Olig3	-0.0907105	-2.29456	0.0958317	0.759082	0.909741	DISTAL
1	16124872	16125093	7	6	7	12	12	15	222	+	731	293012	16343568	16345637	+	upstream	-218696	218475	NearestLocation	Olig3	-0.0827308	-4.70503	0.0284255	0.867272	0.954651	DISTAL
1	16125525	16125904	17	21	21	48	25	66	380	+	732	293012	16343568	16345637	+	upstream	-218043	217664	NearestLocation	Olig3	-0.30182	-3.17717	0.640843	0.429853	0.723243	DISTAL
1	16131830	16132115	59	47	31	75	39	45	286	+	733	293012	16343568	16345637	+	upstream	-211738	211453	NearestLocation	Olig3	0.667315	-2.54203	4.7318	0.037823	0.199971	DISTAL
1	16151545	16152229	211	142	169	270	202	267	685	+	734	293012	16343568	16345637	+	upstream	-192023	191339	NearestLocation	Olig3	0.394975	-0.479476	3.40606	0.0750909	0.299011	DISTAL
1	16165475	16165819	4	16	9	33	44	47	345	+	735	293012	16343568	16345637	+	upstream	-178093	177749	NearestLocation	Olig3	-1.23555	-3.54004	7.31796	0.0112613	0.094111	DISTAL
1	16173695	16174212	71	67	82	122	63	106	518	+	736	293012	16343568	16345637	+	upstream	-169873	169356	NearestLocation	Olig3	0.542328	-1.76235	3.99619	0.0549593	0.249755	DISTAL
1	16192407	16192806	42	39	26	101	64	94	400	+	737	293012	16343568	16345637	+	upstream	-151161	150762	NearestLocation	Olig3	-0.392983	-2.34367	1.85462	0.183632	0.481043	DISTAL
1	16220172	16220540	52	63	45	100	48	108	369	+	738	293012	16343568	16345637	+	upstream	-123396	123028	NearestLocation	Olig3	0.24151	-2.10683	0.71772	0.403764	0.702477	DISTAL
1	16230168	16230437	27	29	35	56	47	49	270	+	739	293012	16343568	16345637	+	upstream	-113400	113131	NearestLocation	Olig3	0.163761	-2.82935	0.233181	0.632766	0.848278	DISTAL
1	16290695	16290931	22	51	25	71	72	77	237	+	740	293012	16343568	16345637	+	upstream	-52873	52637	NearestLocation	Olig3	-0.309728	-2.50214	0.861087	0.361021	0.668209	DISTAL
1	16296145	16296463	35	31	17	59	63	50	319	+	741	293012	16343568	16345637	+	upstream	-47423	47105	NearestLocation	Olig3	-0.229431	-2.80104	0.459574	0.503145	0.773337	DISTAL
1	16348422	16348659	15	13	4	20	15	11	238	+	742	293012	16343568	16345637	+	downstream	4854	2785	NearestLocation	Olig3	0.314723	-4.35687	0.454934	0.505291	0.774555	PROXIMAL
1	16348774	16348987	3	10	2	17	15	9	214	+	743	293012	16343568	16345637	+	downstream	5206	3137	NearestLocation	Olig3	-0.590485	-4.78916	1.11784	0.299028	0.610838	PROXIMAL
1	16378880	16379577	183	129	132	322	185	224	698	+	744	293012	16343568	16345637	+	downstream	35312	33243	NearestLocation	Olig3	0.185717	-0.626354	0.746532	0.394599	0.695371	DISTAL
1	16383058	16383344	31	20	14	64	39	37	287	+	745	293012	16343568	16345637	+	downstream	39490	37421	NearestLocation	Olig3	-0.237795	-3.12604	0.439995	0.512313	0.778889	DISTAL
1	16427060	16427282	8	9	9	19	21	41	223	+	746	293012	16343568	16345637	+	downstream	83492	81423	NearestLocation	Olig3	-0.751137	-3.9949	2.66668	0.113177	0.374354	DISTAL
1	16453390	16453691	51	34	31	71	41	76	302	+	747	293012	16343568	16345637	+	downstream	109822	107753	NearestLocation	Olig3	0.197229	-2.54703	0.412169	0.525865	0.787032	DISTAL
1	16468424	16468930	100	92	70	80	80	145	507	+	748	293012	16343568	16345637	+	downstream	124856	122787	NearestLocation	Olig3	0.645968	-1.59611	5.79806	0.0225618	0.145304	DISTAL
1	16482763	16483122	64	50	34	100	61	82	360	+	749	116465	16607955	16626390	+	upstream	-125192	124833	NearestLocation	Ifngr1	0.159763	-2.19889	0.327542	0.571478	0.814952	DISTAL
1	16510093	16510366	22	14	15	53	27	33	274	+	750	116465	16607955	16626390	+	upstream	-97862	97589	NearestLocation	Ifngr1	-0.241062	-3.42874	0.405323	0.529299	0.789153	DISTAL
1	16542983	16543620	906	547	636	652	294	467	638	+	751	116465	16607955	16626390	+	upstream	-64972	64335	NearestLocation	Ifngr1	1.4955	1.12396	63.1855	8.50413e-09	4.45259e-06	DISTAL
1	16560917	16561439	31	36	40	86	50	86	523	+	752	116465	16607955	16626390	+	upstream	-47038	46516	NearestLocation	Ifngr1	-0.118478	-2.45615	0.144881	0.706223	0.885491	DISTAL
1	16583580	16583807	74	58	50	67	67	29	228	+	753	116465	16607955	16626390	+	upstream	-24375	24148	NearestLocation	Ifngr1	0.995789	-2.25161	9.21112	0.00500829	0.0546708	DISTAL
1	16593627	16593938	31	26	26	61	41	54	312	+	754	116465	16607955	16626390	+	upstream	-14328	14017	NearestLocation	Ifngr1	-0.0129989	-2.88693	0.00157215	0.968641	0.990233	DISTAL
1	16607414	16608265	1103	980	724	1654	1184	1361	852	+	755	116465	16607955	16626390	+	overlapStart	-541	310	NearestLocation	Ifngr1	0.289276	1.96209	3.71432	0.0636986	0.272808	TSS
1	16628690	16629152	72	48	60	120	85	84	463	+	756	444986	16641825	16655187	+	upstream	-13135	12673	NearestLocation	Il22ra2	0.21341	-1.91419	0.594878	0.446718	0.73557	DISTAL
1	16706474	16707360	184	158	146	394	224	315	887	+	757	308716	16728324	16770911	+	upstream	-21850	20964	NearestLocation	Il20ra	-0.0235772	-0.383642	0.0138145	0.907238	0.968821	DISTAL
1	16727947	16728552	255	152	136	394	180	200	606	+	758	308716	16728324	16770911	+	overlapStart	-377	228	NearestLocation	Il20ra	0.38987	-0.455818	2.9169	0.098238	0.347398	TSS
1	16730949	16731189	41	27	27	67	22	52	241	+	759	308716	16728324	16770911	+	inside	2625	2625	NearestLocation	Il20ra	0.362387	-2.89904	1.09853	0.303163	0.614989	PROXIMAL
1	16734447	16734723	123	60	79	209	65	88	277	+	760	308716	16728324	16770911	+	inside	6123	6123	NearestLocation	Il20ra	0.483306	-1.52133	2.67336	0.112746	0.373739	PROXIMAL
1	16744223	16744874	224	144	189	373	147	197	652	+	761	308716	16728324	16770911	+	inside	15899	15899	NearestLocation	Il20ra	0.591151	-0.464669	6.21112	0.0185962	0.128976	DISTAL
1	16753931	16754596	22	44	35	67	52	60	666	+	762	308716	16728324	16770911	+	inside	25607	16315	NearestLocation	Il20ra	0.0792325	-2.64641	0.0561675	0.814309	0.933217	DISTAL
1	16763804	16764051	5	22	11	45	21	25	248	+	763	308716	16728324	16770911	+	inside	35480	6860	NearestLocation	Il20ra	-0.335537	-3.75226	0.548718	0.46474	0.747748	DISTAL
1	16774596	16774935	127	57	84	272	133	167	340	+	764	308716	16728324	16770911	+	downstream	46272	3685	NearestLocation	Il20ra	-0.17397	-1.16066	0.440618	0.512017	0.778789	DISTAL
1	16805623	16805871	107	89	58	189	71	114	249	+	765	308717	16846809	16850281	-	downstream	44658	40938	NearestLocation	Slc35d3	0.353595	-1.52979	1.8722	0.181631	0.478078	DISTAL
1	16808281	16808910	278	252	220	545	214	219	630	+	766	308717	16846809	16850281	-	downstream	42000	37899	NearestLocation	Slc35d3	0.557365	-0.0386332	6.14208	0.0192022	0.131569	DISTAL
1	16813651	16813996	65	34	61	70	23	65	346	+	767	308717	16846809	16850281	-	downstream	36630	32813	NearestLocation	Slc35d3	0.983143	-2.40034	8.39264	0.00706142	0.0686037	DISTAL
1	16827224	16827489	25	26	14	40	19	34	266	+	768	308717	16846809	16850281	-	downstream	23057	19320	NearestLocation	Slc35d3	0.373717	-3.43887	1.01573	0.321791	0.633275	DISTAL
1	16827862	16828106	5	18	14	30	30	14	245	+	769	308717	16846809	16850281	-	downstream	22419	18703	NearestLocation	Slc35d3	-0.12006	-3.89894	0.0618738	0.805295	0.929304	DISTAL
1	16828187	16828438	14	42	18	52	31	43	252	+	770	308717	16846809	16850281	-	downstream	22094	18371	NearestLocation	Slc35d3	0.127698	-3.12605	0.112023	0.740238	0.900893	DISTAL
1	16829234	16829447	2	6	7	18	12	17	214	+	771	308717	16846809	16850281	-	downstream	21047	17362	NearestLocation	Slc35d3	-0.72235	-4.67489	1.85371	0.183736	0.481151	DISTAL
1	16829782	16830049	6	17	7	20	14	31	268	+	772	308717	16846809	16850281	-	downstream	20499	16760	NearestLocation	Slc35d3	-0.225445	-4.13393	0.233418	0.632593	0.848169	DISTAL
1	16831629	16831833	7	18	6	19	15	23	205	+	773	308717	16846809	16850281	-	downstream	18652	14976	NearestLocation	Slc35d3	-0.00920209	-4.21706	0.000392637	0.984325	0.995113	DISTAL
1	16832208	16832426	5	6	5	12	11	24	219	+	774	308717	16846809	16850281	-	downstream	18073	14383	NearestLocation	Slc35d3	-0.661408	-4.6542	1.65379	0.20852	0.512617	DISTAL
1	16832705	16832996	14	16	10	28	12	36	292	+	775	308717	16846809	16850281	-	downstream	17576	13813	NearestLocation	Slc35d3	-0.0165385	-3.87703	0.00154522	0.968911	0.990317	DISTAL
1	16840800	16841065	130	81	48	159	86	78	266	+	776	308717	16846809	16850281	-	downstream	9481	5744	NearestLocation	Slc35d3	0.539051	-1.60527	3.77218	0.0617847	0.267939	PROXIMAL
1	16848170	16848601	97	78	67	145	96	108	432	+	777	308717	16846809	16850281	-	inside	2111	1361	NearestLocation	Slc35d3	0.356171	-1.58056	2.09553	0.158352	0.446453	PROXIMAL
1	16848763	16849057	53	62	33	118	37	60	295	+	778	308717	16846809	16850281	-	inside	1518	1224	NearestLocation	Slc35d3	0.385834	-2.30551	1.54096	0.224326	0.531632	PROXIMAL
1	16849211	16850017	197	194	100	312	144	210	807	+	779	308717	16846809	16850281	-	inside	1070	264	NearestLocation	Slc35d3	0.447749	-0.639817	4.1233	0.0514641	0.240318	PROXIMAL
1	16850078	16850532	130	89	74	238	113	133	455	+	780	308717	16846809	16850281	-	overlapStart	203	203	NearestLocation	Slc35d3	0.17665	-1.23519	0.520823	0.476214	0.755728	TSS
1	16871117	16871438	29	16	8	61	13	34	322	+	781	308717	16846809	16850281	-	upstream	-20836	20836	NearestLocation	Slc35d3	-0.111474	-3.4814	0.0680446	0.796031	0.925665	DISTAL
1	16879561	16879942	201	106	115	385	146	189	382	+	782	308717	16846809	16850281	-	upstream	-29280	29280	NearestLocation	Slc35d3	0.155866	-0.699523	0.393263	0.535448	0.792444	DISTAL
1	16885442	16886530	984	799	666	1558	722	979	1089	+	783	308717	16846809	16850281	-	upstream	-35161	35161	NearestLocation	Slc35d3	0.505325	1.677	9.41513	0.00460411	0.0516754	DISTAL
1	16904529	16904799	46	27	18	86	27	47	271	+	784	308718	16860051	16922985	-	inside	18456	18186	NearestLocation	Pex7	0.0942486	-2.85206	0.0708905	0.79191	0.924198	DISTAL
1	16922661	16923689	357	302	191	596	383	405	1029	+	785	308718	16860051	16922985	-	overlapStart	324	324	NearestLocation	Pex7	0.15956	0.286699	0.753857	0.392318	0.693551	TSS
1	16925496	16925707	6	11	4	14	10	26	212	+	786	308718	16860051	16922985	-	upstream	-2511	2511	NearestLocation	Pex7	-0.368365	-4.50656	0.545032	0.466231	0.748845	PROXIMAL
1	16955152	16955398	32	21	24	39	24	15	247	+	787	365057	16961080	17160996	+	upstream	-5928	5682	NearestLocation	Map3k5	0.872235	-3.40618	4.93785	0.0341557	0.187761	PROXIMAL
1	16960083	16961073	637	503	347	1157	596	693	991	+	788	365057	16961080	17160996	+	upstream	-997	7	NearestLocation	Map3k5	0.16891	1.08867	0.952953	0.336965	0.647212	TSS
1	16961106	16961375	56	66	42	154	72	79	270	+	789	365057	16961080	17160996	+	inside	26	26	NearestLocation	Map3k5	0.0140279	-1.96649	0.00251068	0.960378	0.987625	TSS
1	16972301	16972723	271	214	133	278	141	149	423	+	790	365057	16961080	17160996	+	inside	11221	11221	NearestLocation	Map3k5	0.999585	-0.523388	20.1334	0.000103312	0.00358044	DISTAL
1	16985218	16985647	57	63	50	131	107	109	430	+	791	365057	16961080	17160996	+	inside	24138	24138	NearestLocation	Map3k5	-0.153164	-1.81424	0.339832	0.564389	0.810641	DISTAL
1	16986565	16987073	107	64	63	184	80	108	509	+	792	365057	16961080	17160996	+	inside	25485	25485	NearestLocation	Map3k5	0.244209	-1.58242	0.861731	0.360844	0.668122	DISTAL
1	17020378	17020609	6	8	5	17	27	35	232	+	793	365057	16961080	17160996	+	inside	59298	59298	NearestLocation	Map3k5	-1.20414	-4.11441	6.15753	0.0190647	0.130905	DISTAL
1	17034673	17035105	122	92	54	199	120	169	433	+	794	365057	16961080	17160996	+	inside	73593	73593	NearestLocation	Map3k5	-0.000826674	-1.29221	1.17226e-05	0.997291	0.999063	DISTAL
1	17066838	17067151	48	92	33	161	76	98	314	+	795	365057	16961080	17160996	+	inside	105758	93845	NearestLocation	Map3k5	-0.0618078	-1.86895	0.0439434	0.835411	0.942462	DISTAL
1	17078062	17078320	21	211	12	101	144	126	259	+	796	293016	17189224	17293867	+	upstream	-111162	110904	NearestLocation	Map7	0.154551	-1.53301	0.0985344	0.755821	0.908351	DISTAL
1	17089489	17089976	67	33	46	140	62	107	488	+	797	293016	17189224	17293867	+	upstream	-99735	99248	NearestLocation	Map7	-0.154059	-2.02813	0.27517	0.603833	0.832954	DISTAL
1	17093619	17093896	22	34	25	95	35	77	278	+	798	293016	17189224	17293867	+	upstream	-95605	95328	NearestLocation	Map7	-0.407444	-2.69268	1.45845	0.23684	0.546622	DISTAL
1	17109690	17109893	30	31	22	63	22	37	204	+	799	293016	17189224	17293867	+	upstream	-79534	79331	NearestLocation	Map7	0.370527	-3.09066	1.10254	0.302298	0.614217	DISTAL
1	17125173	17125408	23	32	14	68	32	46	236	+	800	293016	17189224	17293867	+	upstream	-64051	63816	NearestLocation	Map7	-0.186767	-3.06872	0.279754	0.600849	0.831661	DISTAL
1	17135399	17135816	130	77	102	268	112	139	418	+	801	293016	17189224	17293867	+	upstream	-53825	53408	NearestLocation	Map7	0.194492	-1.13777	0.564635	0.458395	0.743514	DISTAL
1	17145399	17145869	63	61	50	121	69	99	471	+	802	293016	17189224	17293867	+	upstream	-43825	43355	NearestLocation	Map7	0.172614	-1.95483	0.426649	0.518734	0.782709	DISTAL
1	17146011	17146585	246	181	185	377	176	252	575	+	803	293016	17189224	17293867	+	upstream	-43213	42639	NearestLocation	Map7	0.531663	-0.319075	6.49534	0.016313	0.11923	DISTAL
1	17167435	17167780	119	95	56	234	188	203	346	+	804	293016	17189224	17293867	+	upstream	-21789	21444	NearestLocation	Map7	-0.37099	-1.0765	2.52506	0.12279	0.390352	DISTAL
1	17167853	17168597	103	111	58	224	106	119	745	+	805	293016	17189224	17293867	+	upstream	-21371	20627	NearestLocation	Map7	0.167425	-1.34646	0.443868	0.510476	0.777924	DISTAL
1	17177302	17177563	14	23	14	38	29	22	262	+	806	293016	17189224	17293867	+	upstream	-11922	11661	NearestLocation	Map7	0.0723937	-3.59915	0.0327273	0.857687	0.950962	DISTAL
1	17177901	17178126	31	38	23	48	47	61	226	+	807	293016	17189224	17293867	+	upstream	-11323	11098	NearestLocation	Map7	0.0949523	-2.81701	0.0831139	0.775152	0.917124	DISTAL
1	17188647	17189242	172	115	108	320	181	204	596	+	808	293016	17189224	17293867	+	overlapStart	-577	18	NearestLocation	Map7	0.0586983	-0.742229	0.0701189	0.793019	0.924566	TSS
1	17206700	17207224	113	107	58	222	117	118	525	+	809	293016	17189224	17293867	+	inside	17476	17476	NearestLocation	Map7	0.159766	-1.31524	0.410651	0.526623	0.787485	DISTAL
1	17210557	17210918	39	47	45	99	50	45	362	+	810	293016	17189224	17293867	+	inside	21333	21333	NearestLocation	Map7	0.364129	-2.42713	1.31285	0.261157	0.572938	DISTAL
1	17217930	17218489	79	100	80	166	77	113	560	+	811	293016	17189224	17293867	+	inside	28706	28706	NearestLocation	Map7	0.47369	-1.51959	3.48918	0.0718078	0.291427	DISTAL
1	17221346	17221733	91	88	52	158	74	70	388	+	812	293016	17189224	17293867	+	inside	32122	32122	NearestLocation	Map7	0.505935	-1.7322	3.40791	0.0750158	0.298833	DISTAL
1	17232487	17232808	82	79	62	159	30	76	322	+	813	293016	17189224	17293867	+	inside	43263	43263	NearestLocation	Map7	0.724262	-1.85586	5.25238	0.0292915	0.171077	DISTAL
1	17238230	17238711	378	273	205	754	364	464	482	+	814	293016	17189224	17293867	+	inside	49006	49006	NearestLocation	Map7	0.00956997	0.375018	0.00260186	0.959665	0.987312	DISTAL
1	17246946	17247278	42	36	12	173	39	90	333	+	815	293016	17189224	17293867	+	inside	57722	46589	NearestLocation	Map7	-0.823612	-2.34668	5.26033	0.0291788	0.170614	DISTAL
1	17249473	17250021	364	254	159	508	206	299	549	+	816	293016	17189224	17293867	+	inside	60249	43846	NearestLocation	Map7	0.510721	-0.0136834	5.74139	0.0231746	0.147806	DISTAL
1	17270121	17270461	56	49	30	85	53	48	341	+	817	293017	17344331	17371115	+	upstream	-74210	73870	NearestLocation	NA	0.404952	-2.44686	1.78728	0.191552	0.491598	DISTAL
1	17292671	17292919	46	47	8	72	37	28	249	+	818	293017	17344331	17371115	+	upstream	-51660	51412	NearestLocation	NA	0.39506	-2.88759	0.979017	0.330547	0.641386	DISTAL
1	17292974	17293209	33	21	14	51	24	17	236	+	819	293017	17344331	17371115	+	upstream	-51357	51122	NearestLocation	NA	0.443464	-3.4178	1.23106	0.27623	0.588766	DISTAL
1	17298278	17298963	296	225	123	465	170	293	686	+	820	293017	17344331	17371115	+	upstream	-46053	45368	NearestLocation	NA	0.370411	-0.227283	2.72791	0.109293	0.367701	DISTAL
1	17299309	17299641	52	90	20	79	48	45	333	+	821	293017	17344331	17371115	+	upstream	-45022	44690	NearestLocation	NA	0.753755	-2.36714	4.84415	0.0357721	0.193252	DISTAL
1	17313616	17313856	5	19	6	33	27	28	241	+	822	293017	17344331	17371115	+	upstream	-30715	30475	NearestLocation	NA	-0.683933	-3.8718	2.22002	0.146924	0.429506	DISTAL
1	17337055	17337575	177	157	79	285	180	196	521	+	823	293017	17344331	17371115	+	upstream	-7276	6756	NearestLocation	NA	0.173825	-0.767378	0.598561	0.445329	0.734509	PROXIMAL
1	17343701	17345091	811	636	523	1682	765	1131	1391	+	824	293017	17344331	17371115	+	overlapStart	-630	630	NearestLocation	NA	0.0553343	1.56436	0.112528	0.739676	0.900698	TSS
1	17351349	17351557	3	6	0	17	10	13	209	+	825	293017	17344331	17371115	+	inside	7018	7018	NearestLocation	NA	-1.25858	-4.97546	4.19185	0.0496827	0.235154	PROXIMAL
1	17368910	17369211	43	41	38	48	17	30	302	+	826	100911069	17379257	17394537	+	upstream	-10347	10046	NearestLocation	NA	1.29535	-2.91479	14.217	0.00073473	0.0144648	DISTAL
1	17378922	17379277	235	177	103	461	315	314	356	+	827	100911069	17379257	17394537	+	overlapStart	-335	20	NearestLocation	NA	-0.23676	-0.239414	1.2813	0.266841	0.579263	TSS
1	17395281	17395533	8	13	7	38	11	22	253	+	828	100911069	17379257	17394537	+	downstream	16024	744	NearestLocation	NA	-0.407087	-4.11358	0.800051	0.378371	0.682429	DISTAL
1	17410958	17411241	8	8	9	13	15	22	284	+	829	100911069	17379257	17394537	+	downstream	31701	16421	NearestLocation	NA	-0.119386	-4.41007	0.0641543	0.801816	0.928281	DISTAL
1	17464184	17464616	140	85	83	120	49	103	433	+	830	100911069	17379257	17394537	+	downstream	84927	69647	NearestLocation	NA	1.09495	-1.53958	17.3053	0.000254833	0.00690261	DISTAL
1	17508967	17509489	215	193	108	382	186	252	523	+	831	100911069	17379257	17394537	+	downstream	129710	114430	NearestLocation	NA	0.216166	-0.461982	1.04145	0.315842	0.627504	DISTAL
1	17530808	17531355	226	146	112	435	229	234	548	+	832	140929	17438272	17650394	-	inside	119586	92536	NearestLocation	Pde7b	-0.0106923	-0.436	0.00232756	0.961849	0.9882	DISTAL
1	17547121	17547612	71	58	37	113	75	85	492	+	833	140929	17438272	17650394	-	inside	103273	102782	NearestLocation	Pde7b	0.146669	-2.03326	0.292064	0.592988	0.827326	DISTAL
1	17577097	17577481	124	99	64	170	44	70	385	+	834	140929	17438272	17650394	-	inside	73297	72913	NearestLocation	Pde7b	0.947284	-1.60472	10.4337	0.00305005	0.0389226	DISTAL
1	17581884	17582423	113	106	61	185	140	173	540	+	835	140929	17438272	17650394	-	inside	68510	67971	NearestLocation	Pde7b	0.0229135	-1.23267	0.0096812	0.922291	0.9743	DISTAL
1	17593393	17593937	39	27	29	129	51	105	545	+	836	140929	17438272	17650394	-	inside	57001	56457	NearestLocation	Pde7b	-0.649592	-2.33486	4.47019	0.0431221	0.21604	DISTAL
1	17602871	17603596	74	76	65	131	105	159	726	+	837	140929	17438272	17650394	-	inside	47523	46798	NearestLocation	Pde7b	0.011133	-1.56719	0.00197211	0.96488	0.988802	DISTAL
1	17617066	17617579	219	167	91	275	122	186	514	+	838	140929	17438272	17650394	-	inside	33328	32815	NearestLocation	Pde7b	0.591374	-0.751951	6.5285	0.0160672	0.118035	DISTAL
1	17630897	17631463	63	80	47	135	95	120	567	+	839	140929	17438272	17650394	-	inside	19497	18931	NearestLocation	Pde7b	-0.00531851	-1.75147	0.000429491	0.983606	0.994793	DISTAL
1	17631995	17632231	2	11	6	38	24	21	237	+	840	140929	17438272	17650394	-	inside	18399	18163	NearestLocation	Pde7b	-1.21688	-4.08631	5.8831	0.0216752	0.141986	DISTAL
1	17646856	17647071	28	26	15	32	16	25	216	+	841	140929	17438272	17650394	-	inside	3538	3323	NearestLocation	Pde7b	0.800871	-3.54797	4.49153	0.0426604	0.2146	PROXIMAL
1	17649182	17649584	309	221	191	256	104	166	403	+	842	140929	17438272	17650394	-	inside	1212	810	NearestLocation	Pde7b	1.37382	-0.399159	39.882	6.44881e-07	9.26035e-05	PROXIMAL
1	17661807	17662213	83	55	60	159	77	118	407	+	843	140929	17438272	17650394	-	upstream	-11413	11413	NearestLocation	Pde7b	0.0814692	-1.72469	0.0964979	0.758274	0.909384	DISTAL
1	17688133	17688409	7	7	7	55	24	15	277	+	844	140929	17438272	17650394	-	upstream	-37739	37739	NearestLocation	Pde7b	-1.23029	-3.95102	6.4082	0.0169786	0.122217	DISTAL
1	17741905	17742677	94	118	79	315	192	262	773	+	845	140929	17438272	17650394	-	upstream	-91511	91511	NearestLocation	Pde7b	-0.503994	-0.860958	5.23787	0.0294983	0.171731	DISTAL
1	17790465	17790732	10	19	4	33	15	33	268	+	846	140929	17438272	17650394	-	upstream	-140071	140071	NearestLocation	Pde7b	-0.40982	-3.92713	0.827027	0.370558	0.67589	DISTAL
1	17834325	17835139	371	217	263	562	345	558	815	+	847	293408	17974876	18051511	+	upstream	-140551	139737	NearestLocation	Hbs1l	0.124515	0.340266	0.413192	0.525355	0.786731	DISTAL
1	17847929	17848286	49	40	32	123	99	106	358	+	848	293408	17974876	18051511	+	upstream	-126947	126590	NearestLocation	Hbs1l	-0.573726	-2.0602	4.31312	0.0466969	0.226654	DISTAL
1	17848721	17849638	302	188	148	554	273	386	918	+	849	293408	17974876	18051511	+	upstream	-126155	125238	NearestLocation	Hbs1l	-0.0376478	-0.0276806	0.0347217	0.853465	0.949661	DISTAL
1	17870591	17870910	8	8	7	19	8	19	320	+	850	293408	17974876	18051511	+	upstream	-104285	103966	NearestLocation	Hbs1l	-0.0848041	-4.5349	0.032549	0.858071	0.951127	DISTAL
1	17878750	17879435	118	76	98	210	135	181	686	+	851	293408	17974876	18051511	+	upstream	-96126	95441	NearestLocation	Hbs1l	0.0621403	-1.1496	0.0667823	0.797888	0.926479	DISTAL
1	17933387	17933593	17	19	6	40	20	37	207	+	852	293408	17974876	18051511	+	upstream	-41489	41283	NearestLocation	Hbs1l	-0.330735	-3.66275	0.659081	0.423435	0.718388	DISTAL
1	17936184	17936547	16	39	18	63	49	60	364	+	853	293408	17974876	18051511	+	upstream	-38692	38329	NearestLocation	Hbs1l	-0.359737	-2.87909	1.02089	0.320584	0.632032	DISTAL
1	17948215	17948481	16	33	22	69	26	37	267	+	854	293408	17974876	18051511	+	upstream	-26661	26395	NearestLocation	Hbs1l	0.0485696	-3.12564	0.0165918	0.898389	0.965374	DISTAL
1	17948829	17949263	52	32	28	83	90	84	435	+	855	293408	17974876	18051511	+	upstream	-26047	25613	NearestLocation	Hbs1l	-0.365822	-2.29971	1.44445	0.23905	0.54904	DISTAL
1	17967137	17967455	29	34	40	54	51	50	319	+	856	293408	17974876	18051511	+	upstream	-7739	7421	NearestLocation	Hbs1l	0.308073	-2.72579	0.83835	0.367348	0.673469	PROXIMAL
1	17974453	17975423	337	273	266	596	454	578	971	+	857	293408	17974876	18051511	+	overlapStart	-423	423	NearestLocation	Hbs1l	-0.0061639	0.448601	0.00122068	0.972366	0.991339	TSS
1	17983120	17983554	67	52	36	98	64	81	435	+	858	293408	17974876	18051511	+	inside	8244	8244	NearestLocation	Hbs1l	0.221331	-2.16371	0.638863	0.430559	0.723656	PROXIMAL
1	17993095	17993537	90	60	47	177	66	100	443	+	859	293408	17974876	18051511	+	inside	18219	18219	NearestLocation	Hbs1l	0.114385	-1.77276	0.172628	0.680816	0.873306	DISTAL
1	18001029	18001414	67	49	15	119	115	119	386	+	860	293408	17974876	18051511	+	inside	26153	26153	NearestLocation	Hbs1l	-0.633123	-1.96615	4.08582	0.0524682	0.242987	DISTAL
1	18039470	18039791	7	17	11	25	20	26	322	+	861	685750	18065379	18084260	+	upstream	-25909	25588	NearestLocation	Aldh8a1	-0.12795	-3.97765	0.0856293	0.771872	0.915855	DISTAL
1	18066745	18067086	63	56	56	74	77	107	342	+	862	685750	18065379	18084260	+	inside	1366	1366	NearestLocation	Aldh8a1	0.315131	-2.00492	1.23796	0.274914	0.587348	PROXIMAL
1	18140227	18140474	9	8	3	32	17	31	248	+	863	685750	18065379	18084260	+	downstream	74848	55967	NearestLocation	Aldh8a1	-1.1097	-4.12138	5.85022	0.0220134	0.143309	DISTAL
1	18155402	18155661	14	19	9	23	20	28	260	+	864	685750	18065379	18084260	+	downstream	90023	71142	NearestLocation	Aldh8a1	0.102698	-3.88525	0.0622236	0.804757	0.929064	DISTAL
1	18156700	18157015	22	53	46	61	47	70	316	+	865	685750	18065379	18084260	+	downstream	91321	72440	NearestLocation	Aldh8a1	0.366797	-2.52347	1.14266	0.293824	0.606368	DISTAL
1	18157609	18157915	13	20	6	24	16	31	307	+	866	685750	18065379	18084260	+	downstream	92230	73349	NearestLocation	Aldh8a1	0.000995886	-3.93819	6.11245e-06	0.998044	0.999336	DISTAL
1	18174901	18175116	5	4	3	17	13	13	216	+	867	685750	18065379	18084260	+	downstream	109522	90641	NearestLocation	Aldh8a1	-0.953667	-4.8251	3.31395	0.0789288	0.30808	DISTAL
1	18221491	18222043	14	20	12	36	25	35	553	+	868	685750	18065379	18084260	+	downstream	156112	137231	NearestLocation	Aldh8a1	-0.175819	-3.60561	0.205023	0.654034	0.859469	DISTAL
1	18244727	18245093	15	26	11	41	17	25	367	+	869	685750	18065379	18084260	+	downstream	179348	160467	NearestLocation	Aldh8a1	0.228373	-3.66313	0.319076	0.576466	0.817705	DISTAL
1	18245403	18245714	23	32	45	76	43	79	312	+	870	685750	18065379	18084260	+	downstream	180024	161143	NearestLocation	Aldh8a1	-0.0236306	-2.5778	0.00474262	0.945564	0.982605	DISTAL
1	18246612	18246843	3	8	5	9	17	23	232	+	871	685750	18065379	18084260	+	downstream	181233	162352	NearestLocation	Aldh8a1	-0.752021	-4.6029	1.90438	0.178035	0.473466	DISTAL
1	18247149	18247525	8	7	9	22	24	32	377	+	872	685750	18065379	18084260	+	downstream	181770	162889	NearestLocation	Aldh8a1	-0.816691	-4.05406	3.24428	0.0819799	0.314862	DISTAL
1	18248310	18248551	7	7	10	12	11	15	242	+	873	685750	18065379	18084260	+	downstream	182931	164050	NearestLocation	Aldh8a1	0.234039	-4.63059	0.23107	0.634303	0.849092	DISTAL
1	18271386	18271706	60	33	25	66	67	113	321	+	874	685750	18065379	18084260	+	downstream	206007	187126	NearestLocation	Aldh8a1	-0.220998	-2.32303	0.482523	0.492757	0.766769	DISTAL
1	18274775	18275290	13	36	17	78	21	48	516	+	875	685750	18065379	18084260	+	downstream	209396	190515	NearestLocation	Aldh8a1	-0.203159	-3.09777	0.258836	0.614733	0.838851	DISTAL
1	18275883	18276148	13	22	8	24	18	35	266	+	876	685750	18065379	18084260	+	downstream	210504	191623	NearestLocation	Aldh8a1	0.0271571	-3.81837	0.00416779	0.948964	0.983718	DISTAL
1	18278820	18279163	9	16	18	28	23	32	344	+	877	685750	18065379	18084260	+	downstream	213441	194560	NearestLocation	Aldh8a1	-0.0325837	-3.73951	0.00597942	0.93889	0.980261	DISTAL
1	18280219	18280588	19	40	19	49	60	65	370	+	878	685750	18065379	18084260	+	downstream	214840	195959	NearestLocation	Aldh8a1	-0.315446	-2.81786	0.774751	0.385918	0.68819	DISTAL
1	18312022	18312498	34	47	18	78	45	71	477	+	879	685750	18065379	18084260	+	downstream	246643	227762	NearestLocation	Aldh8a1	-0.0972938	-2.63208	0.0918538	0.763976	0.912009	DISTAL
1	18352903	18353371	69	49	45	119	124	135	469	+	880	685750	18065379	18084260	+	downstream	287524	268643	NearestLocation	Aldh8a1	-0.365512	-1.7655	1.85233	0.183895	0.481326	DISTAL
1	18354429	18354856	12	21	10	44	43	56	428	+	881	685750	18065379	18084260	+	downstream	289050	270169	NearestLocation	Aldh8a1	-0.873291	-3.28066	5.14262	0.0308962	0.17662	DISTAL
1	18385598	18386875	54	44	57	115	67	130	1278	+	882	685750	18065379	18084260	+	downstream	320219	301338	NearestLocation	Aldh8a1	-0.0753473	-1.96365	0.0700175	0.793165	0.924591	DISTAL
1	18387148	18387646	29	36	37	63	28	67	499	+	883	685750	18065379	18084260	+	downstream	321769	302888	NearestLocation	Aldh8a1	0.316855	-2.7497	0.876305	0.356872	0.664649	DISTAL
1	18395839	18396114	24	15	13	39	28	53	276	+	884	685750	18065379	18084260	+	downstream	330460	311579	NearestLocation	Aldh8a1	-0.328288	-3.36477	0.757383	0.391227	0.692622	DISTAL
1	18507929	18508388	11	37	17	53	66	87	460	+	885	685750	18065379	18084260	+	downstream	442550	423669	NearestLocation	Aldh8a1	-0.808269	-2.75724	4.38237	0.0450817	0.221808	DISTAL
1	18553330	18554023	363	143	221	405	171	252	694	+	886	308923	18958623	19080397	+	upstream	-405293	404600	NearestLocation	Ahi1	0.74151	-0.162362	9.19748	0.00503666	0.0549101	DISTAL
1	18586965	18587202	3	9	7	27	18	53	238	+	887	308923	18958623	19080397	+	upstream	-371658	371421	NearestLocation	Ahi1	-1.43903	-3.92595	8.2571	0.00748198	0.0712589	DISTAL
1	18594805	18595416	343	244	220	435	253	430	612	+	888	308923	18958623	19080397	+	upstream	-363818	363207	NearestLocation	Ahi1	0.427911	0.109374	5.15551	0.0307028	0.176017	DISTAL
1	18599750	18599996	94	89	75	131	68	97	247	+	889	308923	18958623	19080397	+	upstream	-358873	358627	NearestLocation	Ahi1	0.71424	-1.63726	8.17139	0.00776191	0.0730369	DISTAL
1	18608102	18608307	50	43	16	80	65	77	206	+	890	308923	18958623	19080397	+	upstream	-350521	350316	NearestLocation	Ahi1	-0.198431	-2.46132	0.394118	0.535008	0.792123	DISTAL
1	18610939	18611428	93	91	86	122	87	134	490	+	891	308923	18958623	19080397	+	upstream	-347684	347195	NearestLocation	Ahi1	0.557894	-1.49538	5.12454	0.0311697	0.17757	DISTAL
1	18626311	18626522	24	11	5	29	27	43	212	+	892	308923	18958623	19080397	+	upstream	-332312	332101	NearestLocation	Ahi1	-0.477752	-3.65506	1.22416	0.277552	0.589996	DISTAL
1	18629782	18630450	82	49	36	130	114	132	669	+	893	308923	18958623	19080397	+	upstream	-328841	328173	NearestLocation	Ahi1	-0.333149	-1.77399	1.51845	0.227657	0.535771	DISTAL
1	18637402	18637671	16	17	14	37	37	56	270	+	894	308923	18958623	19080397	+	upstream	-321221	320952	NearestLocation	Ahi1	-0.593788	-3.32786	2.45126	0.128174	0.400009	DISTAL
1	18638498	18638817	24	19	18	42	21	46	320	+	895	308923	18958623	19080397	+	upstream	-320125	319806	NearestLocation	Ahi1	0.0745335	-3.35773	0.0406024	0.8417	0.944891	DISTAL
1	18701034	18701453	73	22	27	76	69	102	420	+	896	308923	18958623	19080397	+	upstream	-257589	257170	NearestLocation	Ahi1	-0.178635	-2.30272	0.281914	0.599454	0.831066	DISTAL
1	18714456	18714880	111	60	48	132	86	128	425	+	897	308923	18958623	19080397	+	upstream	-244167	243743	NearestLocation	Ahi1	0.202335	-1.67658	0.585863	0.450149	0.737982	DISTAL
1	18715458	18715701	8	15	12	30	27	51	244	+	898	308923	18958623	19080397	+	upstream	-243165	242922	NearestLocation	Ahi1	-0.726238	-3.62154	2.9162	0.0982766	0.347432	DISTAL
1	18720547	18721775	38	60	57	85	89	124	1229	+	899	308923	18958623	19080397	+	upstream	-238076	236848	NearestLocation	Ahi1	-0.0464889	-1.9732	0.0238035	0.878444	0.958453	DISTAL
1	18767090	18767488	121	116	49	136	137	124	399	+	900	308923	18958623	19080397	+	upstream	-191533	191135	NearestLocation	Ahi1	0.332561	-1.37157	1.62145	0.212905	0.518237	DISTAL
1	18774785	18775222	25	28	16	72	49	66	438	+	901	308923	18958623	19080397	+	upstream	-183838	183401	NearestLocation	Ahi1	-0.561896	-2.84504	2.92395	0.0978513	0.346793	DISTAL
1	18781624	18781898	43	27	37	60	41	90	275	+	902	308923	18958623	19080397	+	upstream	-176999	176725	NearestLocation	Ahi1	0.0769507	-2.57428	0.0544885	0.817053	0.934524	DISTAL
1	18783983	18784221	26	14	12	46	27	12	239	+	903	308923	18958623	19080397	+	upstream	-174640	174402	NearestLocation	Ahi1	0.160382	-3.63611	0.134983	0.715962	0.890127	DISTAL
1	18790107	18790342	14	18	10	17	24	22	236	+	904	308923	18958623	19080397	+	upstream	-168516	168281	NearestLocation	Ahi1	0.247283	-3.9558	0.332859	0.568389	0.813203	DISTAL
1	18790492	18790772	9	27	14	37	18	28	281	+	905	308923	18958623	19080397	+	upstream	-168131	167851	NearestLocation	Ahi1	0.18513	-3.67566	0.192863	0.663768	0.864374	DISTAL
1	18791960	18792242	11	13	10	24	20	32	283	+	906	308923	18958623	19080397	+	upstream	-166663	166381	NearestLocation	Ahi1	-0.275831	-3.94081	0.430799	0.516722	0.781543	DISTAL
1	18792263	18792619	29	27	18	50	33	47	357	+	907	308923	18958623	19080397	+	upstream	-166360	166004	NearestLocation	Ahi1	0.0654728	-3.10409	0.0368619	0.849072	0.947904	DISTAL
1	18793231	18793648	20	36	25	40	33	46	418	+	908	308923	18958623	19080397	+	upstream	-165392	164975	NearestLocation	Ahi1	0.335605	-3.09256	0.88053	0.355732	0.663661	DISTAL
1	18793880	18794321	22	51	32	76	54	86	442	+	909	308923	18958623	19080397	+	upstream	-164743	164302	NearestLocation	Ahi1	-0.136216	-2.48813	0.17239	0.681023	0.873353	DISTAL
1	18829644	18830082	55	49	42	109	44	160	439	+	910	308923	18958623	19080397	+	upstream	-128979	128541	NearestLocation	Ahi1	-0.168174	-2.02388	0.294554	0.591424	0.826507	DISTAL
1	18880017	18880218	5	5	6	13	9	14	202	+	911	308923	18958623	19080397	+	upstream	-78606	78405	NearestLocation	Ahi1	-0.266509	-4.8685	0.271279	0.606391	0.834435	DISTAL
1	18880829	18881385	22	34	15	59	33	59	557	+	912	308923	18958623	19080397	+	upstream	-77794	77238	NearestLocation	Ahi1	-0.200385	-3.01967	0.327947	0.571241	0.814844	DISTAL
1	18881864	18882662	35	65	27	84	51	82	799	+	913	308923	18958623	19080397	+	upstream	-76759	75961	NearestLocation	Ahi1	0.109268	-2.38328	0.124319	0.726922	0.894917	DISTAL
1	18904676	18905068	101	97	82	121	38	84	393	+	914	308923	18958623	19080397	+	upstream	-53947	53555	NearestLocation	Ahi1	1.15099	-1.68184	17.7102	0.00022311	0.00627004	DISTAL
1	18927325	18927738	44	44	22	42	36	45	414	+	915	308923	18958623	19080397	+	upstream	-31298	30885	NearestLocation	Ahi1	0.682396	-2.86129	4.28659	0.0473325	0.228501	DISTAL
1	18952297	18953417	684	488	325	1130	585	926	1121	+	916	308923	18958623	19080397	+	upstream	-6326	5206	NearestLocation	Ahi1	0.0612788	1.14069	0.127412	0.72369	0.893406	PROXIMAL
1	18954759	18955082	46	29	27	104	52	64	324	+	917	308923	18958623	19080397	+	upstream	-3864	3541	NearestLocation	Ahi1	-0.208432	-2.51219	0.45242	0.506461	0.775394	PROXIMAL
1	18966146	18966490	51	54	11	99	50	75	345	+	918	308923	18958623	19080397	+	inside	7523	7523	NearestLocation	Ahi1	-0.100895	-2.44247	0.0869547	0.770165	0.914904	PROXIMAL
1	18972671	18972940	28	19	25	56	25	39	270	+	919	308923	18958623	19080397	+	inside	14048	14048	NearestLocation	Ahi1	0.195516	-3.18163	0.292411	0.59277	0.827213	DISTAL
1	18987987	18988298	19	37	19	79	58	61	312	+	920	308923	18958623	19080397	+	inside	29364	29364	NearestLocation	Ahi1	-0.522189	-2.74559	2.38451	0.133282	0.408535	DISTAL
1	19001079	19001616	113	95	77	150	92	113	538	+	921	308923	18958623	19080397	+	inside	42456	42456	NearestLocation	Ahi1	0.572392	-1.44518	5.75182	0.0230604	0.147327	DISTAL
1	19099036	19099323	18	16	18	69	46	49	288	+	922	308923	18958623	19080397	+	downstream	140413	18639	NearestLocation	Ahi1	-0.752621	-3.0813	4.43409	0.043916	0.218431	DISTAL
1	19170311	19170554	5	18	9	20	16	15	244	+	923	308923	18958623	19080397	+	downstream	211688	89914	NearestLocation	Ahi1	0.209341	-4.27239	0.194474	0.662458	0.863696	DISTAL
1	19171767	19171971	10	17	16	16	19	20	205	+	924	308923	18958623	19080397	+	downstream	213144	91370	NearestLocation	Ahi1	0.525017	-4.02645	1.41949	0.243055	0.553676	DISTAL
1	19173411	19173612	10	22	5	29	17	35	202	+	925	308923	18958623	19080397	+	downstream	214788	93014	NearestLocation	Ahi1	-0.256546	-3.86613	0.332767	0.568443	0.813251	DISTAL
1	19183893	19184345	23	22	26	24	31	44	453	+	926	308923	18958623	19080397	+	downstream	225270	103496	NearestLocation	Ahi1	0.399754	-3.29542	1.0761	0.308063	0.61998	DISTAL
1	19187921	19188242	16	16	25	50	39	64	322	+	927	308923	18958623	19080397	+	downstream	229298	107524	NearestLocation	Ahi1	-0.497462	-3.09165	1.74461	0.196786	0.49841	DISTAL
1	19191858	19192138	11	8	4	68	19	32	281	+	928	308923	18958623	19080397	+	downstream	233235	111461	NearestLocation	Ahi1	-1.43665	-3.71465	9.89326	0.00378846	0.0451353	DISTAL
1	19220351	19220766	112	119	72	142	98	148	416	+	929	308923	18958623	19080397	+	downstream	261728	139954	NearestLocation	Ahi1	0.516563	-1.34384	4.79562	0.0366426	0.196128	DISTAL
1	19249595	19250094	127	82	107	118	67	133	500	+	930	308923	18958623	19080397	+	downstream	290972	169198	NearestLocation	Ahi1	0.916339	-1.40931	12.484	0.00138348	0.0225676	DISTAL
1	19254868	19255317	46	50	28	77	64	55	450	+	931	308923	18958623	19080397	+	downstream	296245	174471	NearestLocation	Ahi1	0.188078	-2.45824	0.384015	0.540254	0.795358	DISTAL
1	19308130	19308349	131	81	49	103	80	117	220	+	932	360302	18602550	19574958	-	inside	266828	266609	NearestLocation	Ptprk	0.636122	-1.63421	5.69536	0.0236858	0.149803	DISTAL
1	19312460	19312848	109	96	73	146	123	136	389	+	933	360302	18602550	19574958	-	inside	262498	262110	NearestLocation	Ptprk	0.317833	-1.36953	1.79242	0.190933	0.490718	DISTAL
1	19313472	19313706	17	9	14	35	28	37	235	+	934	360302	18602550	19574958	-	inside	261486	261252	NearestLocation	Ptprk	-0.430288	-3.63278	1.12995	0.296473	0.608759	DISTAL
1	19330865	19331131	6	14	12	27	18	26	267	+	935	360302	18602550	19574958	-	inside	244093	243827	NearestLocation	Ptprk	-0.233293	-4.02387	0.275162	0.603839	0.832954	DISTAL
1	19331468	19331724	17	15	12	37	13	31	257	+	936	360302	18602550	19574958	-	inside	243490	243234	NearestLocation	Ptprk	0.0425677	-3.7799	0.0109019	0.917554	0.972444	DISTAL
1	19367469	19367716	29	26	28	47	50	50	248	+	937	360302	18602550	19574958	-	inside	207489	207242	NearestLocation	Ptprk	0.0453731	-2.91176	0.0175707	0.895452	0.964465	DISTAL
1	19371318	19371886	243	146	157	345	228	351	569	+	938	360302	18602550	19574958	-	inside	203640	203072	NearestLocation	Ptprk	0.132488	-0.310451	0.406005	0.528955	0.789031	DISTAL
1	19405699	19405994	20	30	20	56	18	53	296	+	939	360302	18602550	19574958	-	inside	169259	168964	NearestLocation	Ptprk	0.081326	-3.1703	0.0470653	0.829755	0.939835	DISTAL
1	19415290	19415835	98	75	32	166	87	136	546	+	940	360302	18602550	19574958	-	inside	159668	159123	NearestLocation	Ptprk	-0.0649756	-1.65391	0.0574699	0.812211	0.932324	DISTAL
1	19430216	19430621	23	41	28	71	33	89	406	+	941	360302	18602550	19574958	-	inside	144742	144337	NearestLocation	Ptprk	-0.13669	-2.67246	0.158835	0.693123	0.87948	DISTAL
1	19448157	19448865	221	172	204	429	253	389	709	+	942	360302	18602550	19574958	-	inside	126801	126093	NearestLocation	Ptprk	0.0846215	-0.131278	0.174501	0.67919	0.872569	DISTAL
1	19477617	19477926	34	27	26	34	36	33	310	+	943	360302	18602550	19574958	-	inside	97341	97032	NearestLocation	Ptprk	0.612849	-3.13114	3.00236	0.0936645	0.338848	DISTAL
1	19483191	19483457	13	5	13	51	23	32	267	+	944	360302	18602550	19574958	-	inside	91767	91501	NearestLocation	Ptprk	-0.830933	-3.7034	3.56752	0.0688609	0.285331	DISTAL
1	19484552	19484923	33	41	14	62	45	34	372	+	945	360302	18602550	19574958	-	inside	90406	90035	NearestLocation	Ptprk	0.158987	-2.93668	0.198313	0.659361	0.862034	DISTAL
1	19493390	19494047	474	361	305	697	341	607	658	+	946	360302	18602550	19574958	-	inside	81568	80911	NearestLocation	Ptprk	0.382102	0.624849	4.70653	0.038302	0.201347	DISTAL
1	19494381	19494620	81	67	50	128	57	82	240	+	947	360302	18602550	19574958	-	inside	80577	80338	NearestLocation	Ptprk	0.475591	-1.92924	3.1151	0.0879979	0.326825	DISTAL
1	19508432	19509277	120	77	105	264	145	205	846	+	948	360302	18602550	19574958	-	inside	66526	65681	NearestLocation	Ptprk	-0.0941654	-1.01572	0.153856	0.697717	0.881221	DISTAL
1	19517993	19518223	11	4	11	31	18	13	231	+	949	360302	18602550	19574958	-	inside	56965	56735	NearestLocation	Ptprk	-0.336461	-4.23244	0.477132	0.495163	0.768314	DISTAL
1	19522001	19522210	25	12	10	29	25	39	210	+	950	360302	18602550	19574958	-	inside	52957	52748	NearestLocation	Ptprk	-0.132108	-3.62133	0.106814	0.746126	0.903941	DISTAL
1	19530765	19531291	39	45	28	78	54	96	527	+	951	360302	18602550	19574958	-	inside	44193	43667	NearestLocation	Ptprk	-0.142102	-2.41834	0.22616	0.637914	0.85088	DISTAL
1	19551732	19552120	57	37	38	66	52	89	389	+	952	360302	18602550	19574958	-	inside	23226	22838	NearestLocation	Ptprk	0.232067	-2.37726	0.593837	0.447112	0.735917	DISTAL
1	19573275	19574221	229	158	132	390	278	448	947	+	953	360302	18602550	19574958	-	inside	1683	737	NearestLocation	Ptprk	-0.230711	-0.208295	1.3178	0.26028	0.571915	PROXIMAL
1	19574846	19575465	404	394	282	599	463	683	620	+	954	360302	18602550	19574958	-	overlapStart	112	112	NearestLocation	Ptprk	0.180878	0.640068	1.12603	0.297297	0.609512	TSS
1	19616215	19616662	16	24	19	60	59	85	448	+	955	360302	18602550	19574958	-	upstream	-41257	41257	NearestLocation	Ptprk	-0.907762	-2.81354	6.72064	0.0147203	0.111891	DISTAL
1	19700694	19701190	20	26	24	39	18	62	497	+	956	360302	18602550	19574958	-	upstream	-125736	125736	NearestLocation	Ptprk	0.172009	-3.20417	0.196775	0.660597	0.862674	DISTAL
1	19701274	19701534	10	9	5	19	14	26	261	+	957	360302	18602550	19574958	-	upstream	-126316	126316	NearestLocation	Ptprk	-0.421922	-4.31433	0.858364	0.36177	0.668888	DISTAL
1	19701765	19701995	5	27	4	19	17	28	231	+	958	360302	18602550	19574958	-	upstream	-126807	126807	NearestLocation	Ptprk	0.019662	-4.05263	0.00151089	0.969258	0.990348	DISTAL
1	19754380	19754775	80	66	51	118	110	142	396	+	959	360302	18602550	19574958	-	upstream	-179422	179422	NearestLocation	Ptprk	-0.053789	-1.6758	0.0441069	0.835109	0.94234	DISTAL
1	19801847	19802102	91	143	77	189	147	191	256	+	960	360302	18602550	19574958	-	upstream	-226889	226889	NearestLocation	Ptprk	0.110191	-1.10875	0.212928	0.647892	0.856301	DISTAL
1	19805683	19805928	7	21	5	28	16	28	246	+	961	360302	18602550	19574958	-	upstream	-230725	230725	NearestLocation	Ptprk	-0.24492	-4.01457	0.282119	0.599322	0.830985	DISTAL
1	19807039	19807412	8	24	17	32	25	45	374	+	962	360302	18602550	19574958	-	upstream	-232081	232081	NearestLocation	Ptprk	-0.14743	-3.51369	0.122965	0.72835	0.895391	DISTAL
1	19807516	19807741	9	17	8	16	17	17	226	+	963	360302	18602550	19574958	-	upstream	-232558	232558	NearestLocation	Ptprk	0.297119	-4.2494	0.435979	0.51423	0.779972	DISTAL
1	19881544	19881910	19	19	17	32	20	34	367	+	964	360302	18602550	19574958	-	upstream	-306586	306586	NearestLocation	Ptprk	0.257079	-3.58577	0.452342	0.506497	0.775412	DISTAL
1	19936905	19937113	36	25	15	55	55	104	209	+	965	360302	18602550	19574958	-	upstream	-361947	361947	NearestLocation	Ptprk	-0.648353	-2.67552	3.5057	0.0711748	0.290204	DISTAL
1	19943810	19944034	83	64	37	54	26	29	225	+	966	360302	18602550	19574958	-	upstream	-368852	368852	NearestLocation	Ptprk	1.62645	-2.4671	26.503	1.63665e-05	0.000935602	DISTAL
1	19950123	19950999	45	46	36	84	75	101	877	+	967	360302	18602550	19574958	-	upstream	-375165	375165	NearestLocation	Ptprk	-0.162046	-2.22327	0.321474	0.575044	0.816926	DISTAL
1	19951186	19951395	3	13	9	19	16	15	210	+	968	360302	18602550	19574958	-	upstream	-376228	376228	NearestLocation	Ptprk	-0.104703	-4.41142	0.0440536	0.835207	0.942359	DISTAL
1	19951468	19951753	17	18	23	20	41	45	286	+	969	360302	18602550	19574958	-	upstream	-376510	376510	NearestLocation	Ptprk	-0.0125648	-3.3583	0.000893041	0.976362	0.99258	DISTAL
1	19951921	19952300	9	16	26	28	21	34	380	+	970	360302	18602550	19574958	-	upstream	-376963	376963	NearestLocation	Ptprk	0.247048	-3.63462	0.316333	0.5781	0.818478	DISTAL
1	20026905	20027233	21	15	13	34	16	28	329	+	971	360302	18602550	19574958	-	upstream	-451947	451947	NearestLocation	Ptprk	0.231197	-3.7387	0.343262	0.562441	0.809451	DISTAL
1	20027391	20028023	17	35	28	68	43	53	633	+	972	360302	18602550	19574958	-	upstream	-452433	452433	NearestLocation	Ptprk	-0.115673	-2.86445	0.108887	0.743764	0.90274	DISTAL
1	20078615	20079118	250	215	170	278	226	300	504	+	973	360302	18602550	19574958	-	upstream	-503657	503657	NearestLocation	Ptprk	0.527974	-0.277384	7.19638	0.0118862	0.097435	DISTAL
1	20209031	20209234	2	13	5	16	21	19	204	+	974	360302	18602550	19574958	-	upstream	-634073	634073	NearestLocation	Ptprk	-0.628974	-4.40986	1.40429	0.245535	0.556285	DISTAL
1	20234318	20235159	395	290	227	591	401	606	842	+	975	293947	20730430	20879837	-	downstream	645519	495271	NearestLocation	Arhgap18	0.0648122	0.443386	0.13585	0.715093	0.889656	DISTAL
1	20246883	20247140	19	23	4	21	31	41	258	+	976	293947	20730430	20879837	-	downstream	632954	483290	NearestLocation	Arhgap18	-0.216945	-3.62589	0.234961	0.631476	0.847541	DISTAL
1	20291326	20291710	107	67	77	69	39	50	385	+	977	293947	20730430	20879837	-	downstream	588511	438720	NearestLocation	Arhgap18	1.57167	-1.9679	31.2714	4.74608e-06	0.000383098	DISTAL
1	20411999	20412213	21	18	24	37	38	59	215	+	978	293947	20730430	20879837	-	downstream	467838	318217	NearestLocation	Arhgap18	-0.194133	-3.14859	0.270347	0.607008	0.83472	DISTAL
1	20457784	20458012	5	2	3	17	33	37	229	+	979	293947	20730430	20879837	-	downstream	422053	272418	NearestLocation	Arhgap18	-2.26725	-4.14998	16.5172	0.000331322	0.00834418	DISTAL
1	20459590	20460221	160	152	143	145	93	148	632	+	980	293947	20730430	20879837	-	downstream	420247	270209	NearestLocation	Arhgap18	1.14752	-0.968693	25.6691	2.05574e-05	0.00109716	DISTAL
1	20469942	20470742	453	322	293	586	421	685	801	+	981	293947	20730430	20879837	-	downstream	409895	259688	NearestLocation	Arhgap18	0.218923	0.607913	1.51859	0.227636	0.535741	DISTAL
1	20477248	20477603	64	39	34	87	82	95	356	+	982	293947	20730430	20879837	-	downstream	402589	252827	NearestLocation	Arhgap18	-0.10019	-2.16853	0.120045	0.731463	0.896782	DISTAL
1	20508274	20508608	14	11	12	27	19	43	335	+	983	293947	20730430	20879837	-	downstream	371563	221822	NearestLocation	Arhgap18	-0.363657	-3.77545	0.755251	0.391886	0.693175	DISTAL
1	20508804	20509006	4	16	9	22	6	12	203	+	984	293947	20730430	20879837	-	downstream	371033	221424	NearestLocation	Arhgap18	0.47271	-4.51268	0.851164	0.363763	0.670308	DISTAL
1	20509235	20509558	12	24	14	29	9	32	324	+	985	293947	20730430	20879837	-	downstream	370602	220872	NearestLocation	Arhgap18	0.446584	-3.80388	1.06391	0.310768	0.622573	DISTAL
1	20510011	20510254	10	17	14	20	9	35	244	+	986	293947	20730430	20879837	-	downstream	369826	220176	NearestLocation	Arhgap18	0.287525	-3.97955	0.397901	0.533068	0.791155	DISTAL
1	20510848	20511120	8	17	11	21	18	26	273	+	987	293947	20730430	20879837	-	downstream	368989	219310	NearestLocation	Arhgap18	0.034759	-4.03031	0.00632677	0.937143	0.979705	DISTAL
1	20512640	20512856	9	6	5	14	8	20	217	+	988	293947	20730430	20879837	-	downstream	367197	217574	NearestLocation	Arhgap18	-0.178419	-4.66561	0.131753	0.719228	0.891497	DISTAL
1	20579663	20579929	11	22	7	17	15	42	267	+	989	293947	20730430	20879837	-	downstream	300174	150501	NearestLocation	Arhgap18	-0.020872	-3.88813	0.00203148	0.964356	0.988644	DISTAL
1	20582205	20582532	14	12	21	22	20	26	328	+	990	293947	20730430	20879837	-	downstream	297632	147898	NearestLocation	Arhgap18	0.379963	-3.82831	0.792233	0.38068	0.684405	DISTAL
1	20583028	20583248	6	10	7	14	11	21	221	+	991	293947	20730430	20879837	-	downstream	296809	147182	NearestLocation	Arhgap18	-0.107777	-4.52319	0.0508684	0.823126	0.937261	DISTAL
1	20583557	20584327	32	61	27	82	58	58	771	+	992	293947	20730430	20879837	-	downstream	296280	146103	NearestLocation	Arhgap18	0.147053	-2.47756	0.213699	0.6473	0.85611	DISTAL
1	20584729	20585300	32	31	26	64	77	80	572	+	993	293947	20730430	20879837	-	downstream	295108	145130	NearestLocation	Arhgap18	-0.464322	-2.54233	2.10675	0.15728	0.445016	DISTAL
1	20629104	20629555	266	274	160	397	272	487	452	+	994	293947	20730430	20879837	-	downstream	250733	100875	NearestLocation	Arhgap18	0.148505	0.0181243	0.58394	0.450886	0.738443	DISTAL
1	20728763	20729226	19	12	7	62	66	63	464	+	995	293947	20730430	20879837	-	downstream	151074	1204	NearestLocation	Arhgap18	-1.50036	-3.03347	15.6128	0.000450637	0.0103415	DISTAL
1	20741776	20742297	23	27	17	83	43	65	522	+	996	293947	20730430	20879837	-	inside	138061	11346	NearestLocation	Arhgap18	-0.607668	-2.84918	3.36391	0.0768203	0.303181	DISTAL
1	20784639	20785210	83	61	46	101	61	68	572	+	997	293947	20730430	20879837	-	inside	95198	54209	NearestLocation	Arhgap18	0.600523	-2.04718	4.80759	0.0364257	0.195412	DISTAL
1	20792856	20793369	115	84	69	136	92	129	514	+	998	293947	20730430	20879837	-	inside	86981	62426	NearestLocation	Arhgap18	0.46329	-1.49243	3.66702	0.0653128	0.276544	DISTAL
1	20801203	20801892	74	96	76	117	67	116	690	+	999	293947	20730430	20879837	-	inside	78634	70773	NearestLocation	Arhgap18	0.632065	-1.66103	6.01121	0.0204109	0.136709	DISTAL
1	20825877	20826503	179	118	82	286	202	301	627	+	1000	293947	20730430	20879837	-	inside	53960	53334	NearestLocation	Arhgap18	-0.201608	-0.689709	0.836882	0.367762	0.673897	DISTAL
1	20827293	20827784	374	218	161	651	301	491	492	+	1001	293947	20730430	20879837	-	inside	52544	52053	NearestLocation	Arhgap18	-0.0520969	0.207317	0.0656541	0.799564	0.927226	DISTAL
1	20829758	20829964	89	42	67	91	46	56	207	+	1002	293947	20730430	20879837	-	inside	50079	49873	NearestLocation	Arhgap18	0.959091	-2.10118	9.93496	0.00372513	0.0446394	DISTAL
1	20853227	20853937	650	404	315	846	417	574	711	+	1003	293947	20730430	20879837	-	inside	26610	25900	NearestLocation	Arhgap18	0.46287	0.831994	6.37611	0.0172312	0.12325	DISTAL
1	20856507	20856745	143	91	79	92	41	104	239	+	1004	293947	20730430	20879837	-	inside	23330	23092	NearestLocation	Arhgap18	1.30399	-1.59139	23.2586	4.05949e-05	0.00180832	DISTAL
1	20859083	20859315	25	21	20	38	17	28	233	+	1005	293947	20730430	20879837	-	inside	20754	20522	NearestLocation	Arhgap18	0.585606	-3.49567	2.4295	0.129813	0.402831	DISTAL
1	20870692	20870918	31	27	16	37	27	35	227	+	1006	293947	20730430	20879837	-	inside	9145	8919	NearestLocation	Arhgap18	0.440333	-3.29688	1.52693	0.226395	0.533988	PROXIMAL
1	20872978	20873325	53	59	40	72	40	46	348	+	1007	293947	20730430	20879837	-	inside	6859	6512	NearestLocation	Arhgap18	0.838549	-2.44949	7.9417	0.00856963	0.0781059	PROXIMAL
1	20879098	20880170	751	502	495	1101	899	1155	1073	+	1008	293947	20730430	20879837	-	overlapStart	739	333	NearestLocation	Arhgap18	0.0185172	1.41759	0.0123513	0.912266	0.970548	TSS
1	20900168	20901141	255	193	175	354	309	481	974	+	1009	293947	20730430	20879837	-	upstream	-20331	20331	NearestLocation	Arhgap18	-0.00520375	-0.0525798	0.000672213	0.979491	0.993632	DISTAL
1	20937943	20938288	81	60	52	163	112	148	346	+	1010	293947	20730430	20879837	-	upstream	-58106	58106	NearestLocation	Arhgap18	-0.251392	-1.5945	1.03276	0.317834	0.629487	DISTAL
1	20963728	20964407	127	124	105	296	231	341	680	+	1011	293947	20730430	20879837	-	upstream	-83891	83891	NearestLocation	Arhgap18	-0.398773	-0.629395	3.51571	0.0707942	0.289414	DISTAL
1	21023717	21024049	16	10	12	33	28	36	333	+	1012	293947	20730430	20879837	-	upstream	-143880	143880	NearestLocation	Arhgap18	-0.471459	-3.68264	1.37029	0.251201	0.562536	DISTAL
1	21024188	21025165	38	73	31	105	75	126	978	+	1013	293947	20730430	20879837	-	upstream	-144351	144351	NearestLocation	Arhgap18	-0.232373	-2.04285	0.614371	0.439441	0.729947	DISTAL
1	21025275	21025630	24	27	24	42	23	49	356	+	1014	293947	20730430	20879837	-	upstream	-145438	145438	NearestLocation	Arhgap18	0.31372	-3.18775	0.768413	0.387843	0.689656	DISTAL
1	21036556	21036952	21	28	19	35	37	60	397	+	1015	293947	20730430	20879837	-	upstream	-156719	156719	NearestLocation	Arhgap18	-0.0879011	-3.12594	0.0580166	0.811337	0.931908	DISTAL
1	21038091	21038532	26	30	23	51	38	45	442	+	1016	293947	20730430	20879837	-	upstream	-158254	158254	NearestLocation	Arhgap18	0.122483	-3.02951	0.131179	0.719814	0.891853	DISTAL
1	21038604	21038966	14	20	24	45	30	25	363	+	1017	293947	20730430	20879837	-	upstream	-158767	158767	NearestLocation	Arhgap18	0.138127	-3.42765	0.119852	0.73167	0.896895	DISTAL
1	21039107	21039507	13	34	18	39	38	40	401	+	1018	293947	20730430	20879837	-	upstream	-159270	159270	NearestLocation	Arhgap18	0.020469	-3.2414	0.00280029	0.958157	0.986834	DISTAL
1	21039900	21040273	23	32	29	50	42	49	374	+	1019	293947	20730430	20879837	-	upstream	-160063	160063	NearestLocation	Arhgap18	0.148137	-2.94167	0.186411	0.669083	0.867499	DISTAL
1	21057007	21057299	32	28	28	41	19	45	293	+	1020	293947	20730430	20879837	-	upstream	-177170	177170	NearestLocation	Arhgap18	0.668466	-3.13215	3.54455	0.0697108	0.287059	DISTAL
1	21080674	21081089	207	117	150	216	121	161	416	+	1021	293947	20730430	20879837	-	upstream	-200837	200837	NearestLocation	Arhgap18	0.842117	-0.807306	13.0288	0.00113019	0.0196008	DISTAL
1	21166158	21166952	39	58	45	103	71	104	795	+	1022	293947	20730430	20879837	-	upstream	-286321	286321	NearestLocation	Arhgap18	-0.0629907	-2.10539	0.0489806	0.826383	0.938426	DISTAL
1	21248455	21248670	7	7	5	15	17	22	216	+	1023	293947	20730430	20879837	-	upstream	-368618	368618	NearestLocation	Arhgap18	-0.641648	-4.46828	1.79019	0.191201	0.491101	DISTAL
1	21262008	21262267	70	35	41	49	44	43	260	+	1024	685940	21615270	21643309	-	downstream	381301	353003	NearestLocation	Samd3	0.958985	-2.55482	8.90804	0.00568128	0.0594189	DISTAL
1	21268297	21268909	82	65	46	182	136	131	613	+	1025	685940	21615270	21643309	-	downstream	375012	346361	NearestLocation	Samd3	-0.36057	-1.54348	2.07107	0.16072	0.449641	DISTAL
1	21276962	21277301	45	68	34	65	42	54	340	+	1026	685940	21615270	21643309	-	downstream	366347	337969	NearestLocation	Samd3	0.746007	-2.46667	6.03234	0.0202102	0.135904	DISTAL
1	21277336	21277717	162	94	103	139	99	121	382	+	1027	685940	21615270	21643309	-	downstream	365973	337553	NearestLocation	Samd3	0.88034	-1.23406	13.1765	0.00107044	0.0189017	DISTAL
1	21311648	21311916	13	9	11	45	62	56	269	+	1028	685940	21615270	21643309	-	downstream	331661	303354	NearestLocation	Samd3	-1.45907	-3.21994	13.0227	0.00113274	0.0196313	DISTAL
1	21420563	21420772	7	11	4	16	10	12	210	+	1029	685940	21615270	21643309	-	downstream	222746	194498	NearestLocation	Samd3	0.0856498	-4.69213	0.0311455	0.861131	0.95241	DISTAL
1	21420808	21421027	12	14	7	19	10	9	220	+	1030	685940	21615270	21643309	-	downstream	222501	194243	NearestLocation	Samd3	0.673144	-4.46063	2.14697	0.153507	0.439323	DISTAL
1	21443687	21444121	30	42	23	75	54	48	435	+	1031	685940	21615270	21643309	-	downstream	199622	171149	NearestLocation	Samd3	-0.0280675	-2.70892	0.00745212	0.931795	0.977636	DISTAL
1	21444464	21444883	30	27	19	42	33	44	420	+	1032	685940	21615270	21643309	-	downstream	198845	170387	NearestLocation	Samd3	0.220907	-3.14583	0.410366	0.526765	0.787617	DISTAL
1	21445863	21446422	19	18	22	55	35	67	560	+	1033	685940	21615270	21643309	-	downstream	197446	168848	NearestLocation	Samd3	-0.488597	-3.0658	1.83764	0.185591	0.483522	DISTAL
1	21446649	21446914	5	6	5	14	17	15	266	+	1034	685940	21615270	21643309	-	downstream	196660	168356	NearestLocation	Samd3	-0.657483	-4.6609	1.69119	0.203586	0.506833	DISTAL
1	21462790	21463446	20	32	26	70	43	66	657	+	1035	685940	21615270	21643309	-	downstream	180519	151824	NearestLocation	Samd3	-0.280841	-2.81286	0.698355	0.410104	0.70711	DISTAL
1	21464670	21465051	12	17	17	33	15	31	382	+	1036	685940	21615270	21643309	-	downstream	178639	150219	NearestLocation	Samd3	0.157612	-3.75794	0.14671	0.704466	0.884431	DISTAL
1	21485599	21486191	215	141	137	340	225	297	593	+	1037	685940	21615270	21643309	-	downstream	157710	129079	NearestLocation	Samd3	0.0792595	-0.433751	0.148362	0.70289	0.883767	DISTAL
1	21488154	21488708	126	62	88	167	128	170	555	+	1038	685940	21615270	21643309	-	downstream	155155	126562	NearestLocation	Samd3	0.135332	-1.27619	0.280378	0.600445	0.831492	DISTAL
1	21519390	21519714	332	250	171	108	49	92	325	+	1039	685940	21615270	21643309	-	downstream	123919	95556	NearestLocation	Samd3	2.48477	-0.599655	116.673	9.90718e-12	6.3219e-08	DISTAL
1	21544246	21545011	304	206	205	427	282	437	766	+	1040	685940	21615270	21643309	-	downstream	99063	70259	NearestLocation	Samd3	0.212402	0.0393393	1.22744	0.276922	0.58932	DISTAL
1	21565497	21565969	166	103	78	219	158	225	473	+	1041	685940	21615270	21643309	-	downstream	77812	49301	NearestLocation	Samd3	0.0618103	-0.950343	0.0724078	0.78975	0.923403	DISTAL
1	21580294	21580591	8	7	11	45	29	44	298	+	1042	685940	21615270	21643309	-	downstream	63015	34679	NearestLocation	Samd3	-1.25681	-3.6479	8.70482	0.00618704	0.0628104	DISTAL
1	21604914	21605143	7	12	7	15	23	13	230	+	1043	685940	21615270	21643309	-	downstream	38395	10127	NearestLocation	Samd3	-0.139011	-4.36554	0.0814142	0.777398	0.917724	DISTAL
1	21607220	21607704	17	28	21	123	47	136	485	+	1044	685940	21615270	21643309	-	downstream	36089	7566	NearestLocation	Samd3	-1.26344	-2.41517	13.6533	0.000899696	0.0166151	DISTAL
1	21608853	21609072	4	4	5	15	11	18	220	+	1045	685940	21615270	21643309	-	downstream	34456	6198	NearestLocation	Samd3	-0.849905	-4.77999	2.65195	0.114136	0.375904	DISTAL
1	21609366	21609627	5	18	6	18	11	33	262	+	1046	685940	21615270	21643309	-	downstream	33943	5643	NearestLocation	Samd3	-0.201929	-4.19209	0.166159	0.686513	0.876347	DISTAL
1	21646218	21646584	17	19	21	50	27	54	367	+	1047	685940	21615270	21643309	-	upstream	-2909	2909	NearestLocation	Samd3	-0.268178	-3.24135	0.524007	0.474881	0.754856	PROXIMAL
1	21658543	21658980	35	19	45	86	43	67	438	+	1048	685940	21615270	21643309	-	upstream	-15234	15234	NearestLocation	Samd3	-0.0225179	-2.59766	0.00415538	0.94904	0.983722	DISTAL
1	21661392	21661792	76	42	47	73	54	67	401	+	1049	685940	21615270	21643309	-	upstream	-18083	18083	NearestLocation	Samd3	0.642615	-2.25263	4.83786	0.0358837	0.193578	DISTAL
1	21672010	21672278	41	51	16	76	53	88	269	+	1050	685940	21615270	21643309	-	upstream	-28701	28701	NearestLocation	Samd3	-0.157557	-2.49128	0.24	0.627857	0.845774	DISTAL
1	21673720	21674004	53	52	49	92	62	76	285	+	1051	685940	21615270	21643309	-	upstream	-30411	30411	NearestLocation	Samd3	0.322563	-2.1893	1.32567	0.258892	0.570416	DISTAL
1	21679003	21679294	11	10	7	33	15	37	292	+	1052	685940	21615270	21643309	-	upstream	-35694	35694	NearestLocation	Samd3	-0.690878	-3.94943	2.55182	0.120903	0.387494	DISTAL
1	21690898	21691164	17	12	31	43	39	48	267	+	1053	685940	21615270	21643309	-	upstream	-47589	47589	NearestLocation	Samd3	-0.182375	-3.18858	0.202515	0.656013	0.860466	DISTAL
1	21697768	21698329	115	77	61	147	102	185	562	+	1054	685940	21615270	21643309	-	upstream	-54459	54459	NearestLocation	Samd3	0.0940214	-1.40754	0.142581	0.708452	0.886523	DISTAL
1	21725127	21725483	16	19	13	33	19	34	357	+	1055	685940	21615270	21643309	-	upstream	-81818	81818	NearestLocation	Samd3	0.0571812	-3.67294	0.0214976	0.884436	0.960681	DISTAL
1	21725664	21725938	11	25	13	28	19	28	275	+	1056	685940	21615270	21643309	-	upstream	-82355	82355	NearestLocation	Samd3	0.276119	-3.75392	0.449576	0.50779	0.776241	DISTAL
1	21728201	21728462	10	16	14	40	28	33	262	+	1057	685940	21615270	21643309	-	upstream	-84892	84892	NearestLocation	Samd3	-0.430109	-3.62535	1.14414	0.293517	0.606017	DISTAL
1	21729584	21730097	26	45	27	58	40	82	514	+	1058	685940	21615270	21643309	-	upstream	-86275	86275	NearestLocation	Samd3	0.0207383	-2.67929	0.00386378	0.950858	0.984483	DISTAL
1	21730506	21731112	71	91	42	143	115	178	607	+	1059	685940	21615270	21643309	-	upstream	-87197	87197	NearestLocation	Samd3	-0.240509	-1.53971	0.86999	0.358585	0.6661	DISTAL
1	21767400	21767857	40	22	42	70	84	95	458	+	1060	498987	21819153	21898480	+	upstream	-51753	51296	NearestLocation	Tmem200a	-0.378114	-2.34732	1.27973	0.267129	0.579556	DISTAL
1	21785023	21785232	51	39	41	36	25	29	210	+	1061	498987	21819153	21898480	+	upstream	-34130	33921	NearestLocation	Tmem200a	1.43255	-2.85832	18.6585	0.000164229	0.0050187	DISTAL
1	21818900	21820058	277	194	203	468	266	489	1159	+	1062	498987	21819153	21898480	+	overlapStart	-253	253	NearestLocation	Tmem200a	0.0544979	0.0381146	0.076828	0.78359	0.920527	TSS
1	21836601	21836810	52	36	32	28	31	50	210	+	1063	498987	21819153	21898480	+	inside	17448	17448	NearestLocation	Tmem200a	0.993298	-2.84663	8.36303	0.00715107	0.069185	DISTAL
1	21839717	21840108	61	47	56	102	41	72	392	+	1064	498987	21819153	21898480	+	inside	20564	20564	NearestLocation	Tmem200a	0.555267	-2.20093	3.53686	0.0699978	0.287636	DISTAL
1	21858981	21859183	4	10	7	49	19	26	203	+	1065	498987	21819153	21898480	+	inside	39828	39297	NearestLocation	Tmem200a	-1.21673	-3.95409	6.70668	0.0148139	0.112318	DISTAL
1	21859273	21859498	18	10	25	51	18	61	226	+	1066	498987	21819153	21898480	+	inside	40120	38982	NearestLocation	Tmem200a	-0.31509	-3.29005	0.552435	0.463246	0.746926	DISTAL
1	21886423	21887079	250	147	181	331	269	320	657	+	1067	498987	21819153	21898480	+	inside	67270	11401	NearestLocation	Tmem200a	0.210814	-0.254643	0.988589	0.328233	0.639189	DISTAL
1	21918515	21919045	432	232	263	556	393	546	531	+	1068	498987	21819153	21898480	+	downstream	99362	20035	NearestLocation	Tmem200a	0.191892	0.41797	0.997968	0.325986	0.636974	DISTAL
1	21922168	21922516	23	30	20	69	48	55	349	+	1069	498987	21819153	21898480	+	downstream	103015	23688	NearestLocation	Tmem200a	-0.350719	-2.88193	1.11584	0.299453	0.611276	DISTAL
1	21933766	21934027	51	48	33	44	36	56	262	+	1070	498987	21819153	21898480	+	downstream	114613	35286	NearestLocation	Tmem200a	0.823543	-2.64885	6.97505	0.0131229	0.103894	DISTAL
1	21934051	21934783	225	105	159	232	72	147	733	+	1071	498987	21819153	21898480	+	downstream	114898	35571	NearestLocation	Tmem200a	1.07685	-0.845656	15.8178	0.000420029	0.0098675	DISTAL
1	21968894	21969243	9	30	7	23	17	44	350	+	1072	498987	21819153	21898480	+	downstream	149741	70414	NearestLocation	Tmem200a	0.00064752	-3.71783	2.21903e-06	0.998822	0.999574	DISTAL
1	21969683	21969943	17	15	20	32	24	32	261	+	1073	498987	21819153	21898480	+	downstream	150530	71203	NearestLocation	Tmem200a	0.149893	-3.59158	0.145359	0.705763	0.885229	DISTAL
1	21970291	21970687	21	44	17	46	19	32	397	+	1074	498987	21819153	21898480	+	downstream	151138	71811	NearestLocation	Tmem200a	0.659131	-3.24776	3.00283	0.0936399	0.338783	DISTAL
1	21971515	21971732	8	13	9	18	27	19	218	+	1075	498987	21819153	21898480	+	downstream	152362	73035	NearestLocation	Tmem200a	-0.252194	-4.11786	0.29995	0.588064	0.824503	DISTAL
1	21972206	21972442	8	10	7	24	9	20	237	+	1076	498987	21819153	21898480	+	downstream	153053	73726	NearestLocation	Tmem200a	-0.16415	-4.39114	0.127643	0.723451	0.893301	DISTAL
1	21972864	21973185	13	27	6	35	14	31	322	+	1077	498987	21819153	21898480	+	downstream	153711	74384	NearestLocation	Tmem200a	0.0886023	-3.7696	0.0412254	0.840508	0.944414	DISTAL
1	21973713	21973942	7	9	3	15	6	25	230	+	1078	498987	21819153	21898480	+	downstream	154560	75233	NearestLocation	Tmem200a	-0.377778	-4.62515	0.526811	0.473712	0.754019	DISTAL
1	21988287	21988497	17	19	13	19	14	13	211	+	1079	498987	21819153	21898480	+	downstream	169134	89807	NearestLocation	Tmem200a	0.961646	-4.05912	5.27868	0.0289206	0.169678	DISTAL
1	21988721	21988938	43	33	29	21	25	26	218	+	1080	498987	21819153	21898480	+	downstream	169568	90241	NearestLocation	Tmem200a	1.39017	-3.16849	14.7452	0.000609361	0.0126659	DISTAL
1	22060193	22060400	6	6	11	18	10	14	208	+	1081	498987	21819153	21898480	+	downstream	241040	161713	NearestLocation	Tmem200a	0.0624838	-4.58827	0.0158796	0.900582	0.966069	DISTAL
1	22060448	22060954	19	24	24	45	28	81	507	+	1082	498987	21819153	21898480	+	downstream	241295	161968	NearestLocation	Tmem200a	-0.271919	-3.02093	0.518763	0.47708	0.756255	DISTAL
1	22089636	22090213	182	157	117	114	52	139	578	+	1083	686032	22337121	22358779	+	upstream	-247485	246908	NearestLocation	Smlr1	1.48885	-1.09674	35.6967	1.64377e-06	0.000179492	DISTAL
1	22110640	22110861	54	17	37	32	36	17	222	+	1084	686032	22337121	22358779	+	upstream	-226481	226260	NearestLocation	Smlr1	1.19467	-3.05072	8.35527	0.00717476	0.0693376	DISTAL
1	22140419	22141439	110	121	102	292	205	298	1021	+	1085	686032	22337121	22358779	+	upstream	-196702	195682	NearestLocation	Smlr1	-0.354883	-0.743616	2.69021	0.111666	0.371812	DISTAL
1	22150380	22150707	54	22	63	81	57	86	328	+	1086	686032	22337121	22358779	+	upstream	-186741	186414	NearestLocation	Smlr1	0.25323	-2.26253	0.548966	0.464641	0.747728	DISTAL
1	22167893	22168555	29	28	22	143	37	56	663	+	1087	686032	22337121	22358779	+	upstream	-169228	168566	NearestLocation	Smlr1	-0.618824	-2.61042	3.05263	0.091088	0.33354	DISTAL
1	22174163	22175134	474	303	292	765	465	725	972	+	1088	686032	22337121	22358779	+	upstream	-162958	161987	NearestLocation	Smlr1	0.0219596	0.702621	0.0155272	0.901685	0.966522	DISTAL
1	22187860	22188418	23	40	41	82	78	104	559	+	1089	686032	22337121	22358779	+	upstream	-149261	148703	NearestLocation	Smlr1	-0.436874	-2.30594	1.8158	0.188149	0.487096	DISTAL
1	22203632	22204035	47	48	29	102	85	107	404	+	1090	686032	22337121	22358779	+	upstream	-133489	133086	NearestLocation	Smlr1	-0.387572	-2.14499	1.91532	0.176832	0.472004	DISTAL
1	22209913	22210323	6	16	9	35	18	31	411	+	1091	686032	22337121	22358779	+	upstream	-127208	126798	NearestLocation	Smlr1	-0.520847	-3.9104	1.40228	0.245865	0.556704	DISTAL
1	22277734	22277964	8	7	9	10	13	18	231	+	1092	686032	22337121	22358779	+	upstream	-59387	59157	NearestLocation	Smlr1	0.103924	-4.57458	0.0452182	0.833077	0.941505	DISTAL
1	22281716	22282317	25	47	36	61	40	75	602	+	1093	686032	22337121	22358779	+	upstream	-55405	54804	NearestLocation	Smlr1	0.214267	-2.62518	0.415714	0.524103	0.786031	DISTAL
1	22282425	22282850	9	33	14	36	26	40	426	+	1094	686032	22337121	22358779	+	upstream	-54696	54271	NearestLocation	Smlr1	0.0232094	-3.44716	0.0031087	0.955915	0.985982	DISTAL
1	22296884	22297364	80	55	54	175	100	179	481	+	1095	686032	22337121	22358779	+	upstream	-40237	39757	NearestLocation	Smlr1	-0.3603	-1.55677	2.03472	0.164318	0.454722	DISTAL
1	22297699	22298144	69	44	58	122	75	72	446	+	1096	686032	22337121	22358779	+	upstream	-39422	38977	NearestLocation	Smlr1	0.255517	-2.00577	0.792103	0.380719	0.684416	DISTAL
1	22315444	22316261	1179	630	772	1339	684	974	818	+	1097	686032	22337121	22358779	+	upstream	-21677	20860	NearestLocation	Smlr1	0.701717	1.68231	14.8959	0.000577971	0.0122477	DISTAL
1	22351596	22352185	33	47	29	79	40	73	590	+	1098	686032	22337121	22358779	+	inside	14475	6594	NearestLocation	Smlr1	0.0932874	-2.57367	0.089781	0.766572	0.913079	DISTAL
1	22359234	22359639	14	20	10	66	62	62	406	+	1099	686032	22337121	22358779	+	downstream	22113	455	NearestLocation	Smlr1	-1.25698	-2.995	11.9685	0.00168011	0.0259706	DISTAL
1	22386059	22386546	99	43	52	183	123	158	488	+	1100	686032	22337121	22358779	+	downstream	48938	27280	NearestLocation	Smlr1	-0.382373	-1.51887	2.05444	0.162354	0.451996	DISTAL
1	22397538	22397803	26	16	10	40	20	38	266	+	1101	686032	22337121	22358779	+	downstream	60417	38759	NearestLocation	Smlr1	-0.034408	-3.54103	0.00779091	0.930266	0.977226	DISTAL
1	22408563	22408764	48	26	27	28	14	29	202	+	1102	686032	22337121	22358779	+	downstream	71442	49784	NearestLocation	Smlr1	1.39897	-3.23263	14.3993	0.00068859	0.0138121	DISTAL
1	22438669	22439154	83	84	63	173	81	158	486	+	1103	686032	22337121	22358779	+	downstream	101548	79890	NearestLocation	Smlr1	0.0770054	-1.51641	0.096329	0.758478	0.909458	DISTAL
1	22446917	22447343	38	35	30	101	63	106	427	+	1104	686032	22337121	22358779	+	downstream	109796	88138	NearestLocation	Smlr1	-0.489212	-2.32414	2.82257	0.103587	0.357529	DISTAL
1	22448019	22448386	66	96	45	158	90	130	368	+	1105	686032	22337121	22358779	+	downstream	110898	89240	NearestLocation	Smlr1	0.0152543	-1.65068	0.00346038	0.953491	0.985245	DISTAL
1	22478700	22479068	80	92	67	135	111	106	369	+	1106	686032	22337121	22358779	+	downstream	141579	119921	NearestLocation	Smlr1	0.311545	-1.57178	1.54245	0.224109	0.531414	DISTAL
1	22479445	22480076	305	241	228	442	263	413	632	+	1107	361458	22621908	22742822	+	upstream	-142463	141832	NearestLocation	Akap7	0.376325	0.08376	4.08166	0.0525811	0.24329	DISTAL
1	22492177	22492621	37	32	35	64	45	48	445	+	1108	361458	22621908	22742822	+	upstream	-129731	129287	NearestLocation	Akap7	0.305607	-2.72884	0.908235	0.348384	0.657315	DISTAL
1	22520643	22521225	371	279	269	596	542	598	583	+	1109	361458	22621908	22742822	+	upstream	-101265	100683	NearestLocation	Akap7	-0.0538423	0.535921	0.0888326	0.767771	0.913761	DISTAL
1	22530327	22531118	171	157	116	260	142	197	792	+	1110	361458	22621908	22742822	+	upstream	-91581	90790	NearestLocation	Akap7	0.465969	-0.767251	4.81533	0.0362863	0.195018	DISTAL
1	22542535	22542985	26	41	15	58	56	36	451	+	1111	361458	22621908	22742822	+	upstream	-79373	78923	NearestLocation	Akap7	-0.0461149	-2.91847	0.015994	0.900226	0.965945	DISTAL
1	22547961	22549166	347	257	286	660	473	578	1206	+	1112	361458	22621908	22742822	+	upstream	-73947	72742	NearestLocation	Akap7	-0.0438538	0.497744	0.0591515	0.809538	0.931198	DISTAL
1	22562451	22562893	185	106	131	248	145	197	443	+	1113	361458	22621908	22742822	+	upstream	-59457	59015	NearestLocation	Akap7	0.42446	-0.806209	3.42534	0.0743143	0.297263	DISTAL
1	22609540	22610028	293	227	149	492	303	455	489	+	1114	361458	22621908	22742822	+	upstream	-12368	11880	NearestLocation	Akap7	-0.0314288	0.0359572	0.0277274	0.868896	0.95527	DISTAL
1	22636230	22636437	27	24	16	25	33	29	208	+	1115	363088	22625116	22626610	-	upstream	-9620	9620	NearestLocation	NA	0.449007	-3.43159	1.38036	0.249505	0.560698	PROXIMAL
1	22642634	22642891	32	7	26	28	21	33	258	+	1116	363088	22625116	22626610	-	upstream	-16024	16024	NearestLocation	NA	0.572567	-3.49515	1.72187	0.199645	0.502322	DISTAL
1	22656863	22657165	43	46	13	74	53	53	303	+	1117	363088	22625116	22626610	-	upstream	-30253	30253	NearestLocation	NA	0.0110465	-2.6691	0.00107171	0.974106	0.99196	DISTAL
1	22669130	22669618	103	81	63	157	110	210	489	+	1118	363088	22625116	22626610	-	upstream	-42520	42520	NearestLocation	NA	-0.0686471	-1.3502	0.0780689	0.781896	0.91957	DISTAL
1	22691643	22692021	39	41	23	92	60	89	379	+	1119	363088	22625116	22626610	-	upstream	-65033	65033	NearestLocation	NA	-0.350951	-2.42567	1.40681	0.245122	0.555974	DISTAL
1	22714527	22715282	458	286	303	623	474	810	756	+	1120	363088	22625116	22626610	-	upstream	-87917	87917	NearestLocation	NA	0.0202096	0.68134	0.0115343	0.915206	0.971504	DISTAL
1	22718140	22718498	81	95	44	104	93	134	359	+	1121	363088	22625116	22626610	-	upstream	-91530	91530	NearestLocation	NA	0.25315	-1.69215	0.913734	0.346951	0.655971	DISTAL
1	22729125	22729516	48	20	21	74	60	98	392	+	1122	363088	22625116	22626610	-	upstream	-102515	102515	NearestLocation	NA	-0.523491	-2.52978	2.49564	0.124904	0.394155	DISTAL
1	22734410	22734613	6	12	10	33	19	24	204	+	1123	363088	22625116	22626610	-	upstream	-107800	107800	NearestLocation	NA	-0.520979	-4.03258	1.37909	0.249718	0.560925	DISTAL
1	22773070	22773466	105	77	75	163	157	181	397	+	1124	363088	22625116	22626610	-	upstream	-146460	146460	NearestLocation	NA	-0.102126	-1.26217	0.177772	0.676374	0.871162	DISTAL
1	22809807	22810042	50	26	41	42	40	62	236	+	1125	363088	22625116	22626610	-	upstream	-183197	183197	NearestLocation	NA	0.588659	-2.69402	2.98603	0.0945191	0.340323	DISTAL
1	22817753	22818733	130	87	102	200	163	189	981	+	1126	29221	23005260	23017712	+	upstream	-187507	186527	NearestLocation	Arg1	0.0930953	-1.04475	0.157179	0.694641	0.880113	DISTAL
1	22824213	22824941	440	273	324	631	321	467	729	+	1127	29221	23005260	23017712	+	upstream	-181047	180319	NearestLocation	Arg1	0.471981	0.468587	6.15821	0.0190586	0.130893	DISTAL
1	22826314	22826573	201	94	108	201	119	141	260	+	1128	29221	23005260	23017712	+	upstream	-178946	178687	NearestLocation	Arg1	0.689718	-1.00508	7.83027	0.00899393	0.0808116	DISTAL
1	22829200	22829637	338	223	214	395	240	430	438	+	1129	29221	23005260	23017712	+	upstream	-176060	175623	NearestLocation	Arg1	0.437766	0.0475824	5.00638	0.0330243	0.183685	DISTAL
1	22848226	22848621	21	19	15	40	26	64	396	+	1130	29221	23005260	23017712	+	upstream	-157034	156639	NearestLocation	Arg1	-0.344331	-3.27108	0.837207	0.36767	0.67383	DISTAL
1	22869967	22870203	23	26	15	26	23	32	237	+	1131	29221	23005260	23017712	+	upstream	-135293	135057	NearestLocation	Arg1	0.519261	-3.52347	1.88526	0.180161	0.47637	DISTAL
1	22888657	22888980	23	33	15	44	27	41	324	+	1132	29221	23005260	23017712	+	upstream	-116603	116280	NearestLocation	Arg1	0.220104	-3.24341	0.375358	0.544827	0.798471	DISTAL
1	22946830	22947340	162	168	96	144	87	150	511	+	1133	29221	23005260	23017712	+	upstream	-58430	57920	NearestLocation	Arg1	1.03877	-1.06409	20.458	9.34824e-05	0.0033302	DISTAL
1	22975515	22975752	108	58	58	116	76	102	238	+	1134	29221	23005260	23017712	+	upstream	-29745	29508	NearestLocation	Arg1	0.483278	-1.75962	3.3133	0.0789567	0.308143	DISTAL
1	22977325	22978097	306	215	247	672	362	540	773	+	1135	29221	23005260	23017712	+	upstream	-27935	27163	NearestLocation	Arg1	-0.109846	0.319265	0.339223	0.564736	0.810841	DISTAL
1	22978386	22978591	117	97	64	119	59	91	206	+	1136	29221	23005260	23017712	+	upstream	-26874	26669	NearestLocation	Arg1	0.936602	-1.64181	13.7451	0.000870333	0.01623	DISTAL
1	22982932	22983836	214	222	136	275	150	307	905	+	1137	29221	23005260	23017712	+	upstream	-22328	21424	NearestLocation	Arg1	0.538067	-0.44351	6.53286	0.0160352	0.117883	DISTAL
1	22997269	22997762	59	49	39	130	86	117	494	+	1138	29221	23005260	23017712	+	upstream	-7991	7498	NearestLocation	Arg1	-0.295754	-1.95198	1.24794	0.273029	0.585384	PROXIMAL
1	23004831	23006371	957	706	740	1095	665	967	1541	+	1139	29221	23005260	23017712	+	overlapStart	-429	429	NearestLocation	Arg1	0.728814	1.57765	20.1612	0.000102428	0.00355704	TSS
1	23043755	23044738	368	283	307	429	314	384	984	+	1140	309565	23019607	23067373	-	inside	23618	22635	NearestLocation	Med23	0.66345	0.282719	12.7629	0.00124696	0.021026	DISTAL
1	23045388	23045612	96	53	64	56	61	66	225	+	1141	309565	23019607	23067373	-	inside	21985	21761	NearestLocation	Med23	1.0737	-2.04914	13.2762	0.00103207	0.0183992	DISTAL
1	23050685	23051406	167	114	103	205	101	186	722	+	1142	309565	23019607	23067373	-	inside	16688	15967	NearestLocation	Med23	0.549472	-1.01233	5.66703	0.0240067	0.151205	DISTAL
1	23067141	23067871	411	341	267	656	440	637	731	+	1143	309565	23019607	23067373	-	overlapStart	232	232	NearestLocation	Med23	0.115751	0.585783	0.473312	0.496881	0.769388	TSS
1	23080141	23080679	78	62	45	138	56	95	539	+	1144	54410	23093116	23164281	+	upstream	-12975	12437	NearestLocation	Enpp3	0.267489	-1.93285	0.961514	0.334838	0.645385	DISTAL
1	23092953	23093442	126	71	79	206	147	159	490	+	1145	54410	23093116	23164281	+	overlapStart	-163	163	NearestLocation	Enpp3	-0.0139663	-1.21249	0.00328794	0.954663	0.985541	TSS
1	23094027	23094570	123	122	118	205	137	182	544	+	1146	54410	23093116	23164281	+	inside	911	911	NearestLocation	Enpp3	0.379778	-0.989609	2.84207	0.102454	0.355337	TSS
1	23102426	23102921	28	25	26	60	43	67	496	+	1147	54410	23093116	23164281	+	inside	9310	9310	NearestLocation	Enpp3	-0.20427	-2.84523	0.382299	0.541155	0.795984	PROXIMAL
1	23107326	23107692	196	212	179	148	121	93	367	+	1148	54410	23093116	23164281	+	inside	14210	14210	NearestLocation	Enpp3	1.57526	-0.727833	45.2601	2.10478e-07	4.01671e-05	DISTAL
1	23143625	23144116	100	83	49	148	132	170	492	+	1149	54410	23093116	23164281	+	inside	50509	20165	NearestLocation	Enpp3	-0.116516	-1.42984	0.221714	0.641226	0.852802	DISTAL
1	23156666	23157249	572	285	413	644	480	719	584	+	1150	54410	23093116	23164281	+	inside	63550	7032	NearestLocation	Enpp3	0.361035	0.812985	3.25016	0.081717	0.314373	DISTAL
1	23197927	23198584	64	67	63	121	95	125	658	+	1151	85496	23228281	23291660	+	upstream	-30354	29697	NearestLocation	Enpp1	0.0817805	-1.74076	0.0996415	0.754499	0.90788	DISTAL
1	23207179	23207594	51	34	28	78	53	42	416	+	1152	85496	23228281	23291660	+	upstream	-21102	20687	NearestLocation	Enpp1	0.251328	-2.61684	0.613073	0.43992	0.730288	DISTAL
1	23219105	23219586	30	27	18	54	20	52	482	+	1153	85496	23228281	23291660	+	upstream	-9176	8695	NearestLocation	Enpp1	0.165474	-3.13664	0.213183	0.647696	0.85622	PROXIMAL
1	23219617	23219834	7	14	11	18	11	13	218	+	1154	85496	23228281	23291660	+	upstream	-8664	8447	NearestLocation	Enpp1	0.512712	-4.40636	1.23319	0.275822	0.588352	PROXIMAL
1	23220342	23221004	22	43	23	72	46	76	663	+	1155	85496	23228281	23291660	+	upstream	-7939	7277	NearestLocation	Enpp1	-0.243966	-2.68634	0.542638	0.467202	0.749418	PROXIMAL
1	23227289	23228994	504	426	403	812	568	794	1706	+	1156	85496	23228281	23291660	+	overlapStart	-992	713	NearestLocation	Enpp1	0.191658	0.955675	1.34382	0.255727	0.566988	TSS
1	23233538	23233896	61	36	38	80	61	114	359	+	1157	85496	23228281	23291660	+	inside	5257	5257	NearestLocation	Enpp1	-0.0355661	-2.21219	0.014276	0.905709	0.968245	PROXIMAL
1	23251372	23252104	161	93	104	363	241	303	733	+	1158	85496	23228281	23291660	+	inside	23091	23091	NearestLocation	Enpp1	-0.452915	-0.598161	4.26204	0.0479295	0.230001	DISTAL
1	23261265	23261824	182	125	113	184	147	179	560	+	1159	85496	23228281	23291660	+	inside	32984	29836	NearestLocation	Enpp1	0.585717	-0.897763	6.90968	0.0135145	0.106071	DISTAL
1	23271014	23271349	17	23	13	54	38	57	336	+	1160	85496	23228281	23291660	+	inside	42733	20311	NearestLocation	Enpp1	-0.608732	-3.16672	2.88721	0.0998867	0.350568	DISTAL
1	23297725	23297931	16	6	14	33	47	34	207	+	1161	64032	23331545	23334660	-	downstream	36935	33614	NearestLocation	Ctgf	-0.81458	-3.53486	3.39284	0.0756283	0.300377	DISTAL
1	23299428	23299810	74	79	50	84	88	58	383	+	1162	64032	23331545	23334660	-	downstream	35232	31735	NearestLocation	Ctgf	0.650383	-1.96745	5.09979	0.0315485	0.17891	DISTAL
1	23305115	23305577	175	164	153	249	230	334	463	+	1163	64032	23331545	23334660	-	downstream	29545	25968	NearestLocation	Ctgf	0.157125	-0.455478	0.536358	0.469768	0.751167	DISTAL
1	23307470	23307995	103	73	99	177	114	170	526	+	1164	64032	23331545	23334660	-	downstream	27190	23550	NearestLocation	Ctgf	0.177918	-1.2821	0.51248	0.479737	0.758102	DISTAL
1	23308261	23308549	49	25	34	113	67	111	289	+	1165	64032	23331545	23334660	-	downstream	26399	22996	NearestLocation	Ctgf	-0.523386	-2.23574	3.02894	0.0922915	0.336022	DISTAL
1	23321021	23321561	111	75	97	112	59	74	541	+	1166	64032	23331545	23334660	-	downstream	13639	9984	NearestLocation	Ctgf	1.13503	-1.64412	18.0731	0.000198268	0.005741	DISTAL
1	23327844	23328292	105	80	86	109	71	157	449	+	1167	64032	23331545	23334660	-	downstream	6816	3253	NearestLocation	Ctgf	0.597093	-1.5103	5.16302	0.0305907	0.175612	PROXIMAL
1	23334156	23334666	45	80	59	189	142	200	511	+	1168	64032	23331545	23334660	-	overlapStart	504	6	NearestLocation	Ctgf	-0.625584	-1.41366	5.68447	0.0238086	0.150319	TSS
1	23338757	23339110	42	52	27	119	96	113	354	+	1169	64032	23331545	23334660	-	upstream	-4097	4097	NearestLocation	Ctgf	-0.581088	-2.06466	4.30949	0.0467834	0.226858	PROXIMAL
1	23393220	23393476	10	20	10	34	38	47	257	+	1170	64032	23331545	23334660	-	upstream	-58560	58560	NearestLocation	Ctgf	-0.715872	-3.47322	3.10174	0.0886487	0.328282	DISTAL
1	23412555	23413213	73	73	46	152	141	227	659	+	1171	64032	23331545	23334660	-	upstream	-77895	77895	NearestLocation	Ctgf	-0.5805	-1.41721	5.20873	0.0299184	0.173277	DISTAL
1	23418691	23419163	100	78	54	171	122	165	473	+	1172	64032	23331545	23334660	-	upstream	-84031	84031	NearestLocation	Ctgf	-0.116997	-1.42195	0.237983	0.629299	0.8465	DISTAL
1	23434387	23434660	12	14	7	45	39	29	274	+	1173	64032	23331545	23334660	-	upstream	-99727	99727	NearestLocation	Ctgf	-0.923235	-3.60345	5.022	0.0327724	0.182831	DISTAL
1	23450656	23451007	27	24	22	49	44	32	352	+	1174	64032	23331545	23334660	-	upstream	-115996	115996	NearestLocation	Ctgf	0.0884649	-3.1209	0.0611969	0.80634	0.929675	DISTAL
1	23456590	23456812	8	8	12	43	29	32	223	+	1175	64032	23331545	23334660	-	upstream	-121930	121930	NearestLocation	Ctgf	-0.972749	-3.74194	5.14202	0.0309052	0.176652	DISTAL
1	23464538	23464924	445	409	317	535	372	555	387	+	1176	64032	23331545	23334660	-	upstream	-129878	129878	NearestLocation	Ctgf	0.564884	0.590355	11.1904	0.00226532	0.031818	DISTAL
1	23474709	23475164	139	78	123	215	168	246	456	+	1177	64032	23331545	23334660	-	upstream	-140049	140049	NearestLocation	Ctgf	0.0208878	-0.901512	0.00714084	0.933231	0.978232	DISTAL
1	23482540	23483182	195	131	165	404	313	453	643	+	1178	64032	23331545	23334660	-	upstream	-147880	147880	NearestLocation	Ctgf	-0.351988	-0.18369	2.80581	0.104571	0.359346	DISTAL
1	23505066	23505347	29	27	17	55	51	70	282	+	1179	64032	23331545	23334660	-	upstream	-170406	170406	NearestLocation	Ctgf	-0.415037	-2.85939	1.54545	0.22367	0.530842	DISTAL
1	23508281	23508616	87	63	54	65	28	69	336	+	1180	64032	23331545	23334660	-	upstream	-173621	173621	NearestLocation	Ctgf	1.24131	-2.18083	17.799	0.000216741	0.00614348	DISTAL
1	23535546	23535820	22	14	18	54	40	40	275	+	1181	64032	23331545	23334660	-	upstream	-200886	200886	NearestLocation	Ctgf	-0.421446	-3.24029	1.31029	0.261611	0.573558	DISTAL
1	23573513	23573857	24	17	30	41	31	62	345	+	1182	60466	23721818	23761945	-	downstream	188432	147961	NearestLocation	Stx7	0.0116118	-3.08611	0.000936859	0.97579	0.992293	DISTAL
1	23591589	23592211	135	103	101	87	59	111	623	+	1183	60466	23721818	23761945	-	downstream	170356	129607	NearestLocation	Stx7	1.29744	-1.45233	26.3573	1.70274e-05	0.000959682	DISTAL
1	23599414	23599758	95	52	63	112	98	146	345	+	1184	60466	23721818	23761945	-	downstream	162531	122060	NearestLocation	Stx7	0.113195	-1.66031	0.176391	0.677559	0.871669	DISTAL
1	23610750	23611363	122	106	84	259	165	318	614	+	1185	60466	23721818	23761945	-	downstream	151195	110455	NearestLocation	Stx7	-0.355167	-0.85434	2.50449	0.124264	0.393191	DISTAL
1	23639276	23639752	50	30	33	91	64	63	477	+	1186	60466	23721818	23761945	-	downstream	122669	82066	NearestLocation	Stx7	-0.0676866	-2.43988	0.0491623	0.826066	0.938286	DISTAL
1	23657278	23657787	114	52	62	141	119	160	510	+	1187	60466	23721818	23761945	-	downstream	104667	64031	NearestLocation	Stx7	-0.0199375	-1.4885	0.00561565	0.940774	0.980854	DISTAL
1	23686252	23687010	246	141	175	295	215	329	759	+	1188	60466	23721818	23761945	-	downstream	75693	34808	NearestLocation	Stx7	0.316175	-0.345357	2.13421	0.154692	0.441117	DISTAL
1	23700805	23701431	68	43	38	104	89	102	627	+	1189	60466	23721818	23761945	-	downstream	61140	20387	NearestLocation	Stx7	-0.130269	-2.03194	0.220171	0.642385	0.853427	DISTAL
1	23738282	23738514	16	2	4	38	30	28	233	+	1190	60466	23721818	23761945	-	inside	23663	16464	NearestLocation	Stx7	-1.27217	-3.90329	6.54026	0.015981	0.117654	DISTAL
1	23739199	23739491	33	42	32	68	57	61	293	+	1191	60466	23721818	23761945	-	inside	22746	17381	NearestLocation	Stx7	0.0810582	-2.58507	0.0682353	0.795752	0.925645	DISTAL
1	23745724	23746432	555	362	403	631	387	584	709	+	1192	60466	23721818	23761945	-	inside	16221	15513	NearestLocation	Stx7	0.627918	0.749553	12.3973	0.00142916	0.0231316	DISTAL
1	23759559	23759867	127	62	46	137	109	128	309	+	1193	60466	23721818	23761945	-	inside	2386	2078	NearestLocation	Stx7	0.162	-1.56761	0.359412	0.553444	0.804269	PROXIMAL
1	23761561	23762293	557	382	333	933	632	911	733	+	1194	60466	23721818	23761945	-	overlapStart	384	348	NearestLocation	Stx7	-0.0826691	1.00138	0.244974	0.62433	0.843929	TSS
1	23776897	23777583	80	66	44	167	133	189	687	+	1195	60466	23721818	23761945	-	upstream	-14952	14952	NearestLocation	Stx7	-0.505264	-1.48258	4.19862	0.0495106	0.234677	DISTAL
1	23778329	23778684	37	52	28	106	93	135	356	+	1196	60466	23721818	23761945	-	upstream	-16384	16384	NearestLocation	Stx7	-0.649903	-2.06221	5.11578	0.0313031	0.17804	DISTAL
1	23779110	23779430	74	77	56	131	120	129	321	+	1197	60466	23721818	23761945	-	upstream	-17165	17165	NearestLocation	Stx7	-0.0171654	-1.61795	0.00464876	0.946104	0.982739	DISTAL
1	23797825	23798355	78	59	54	105	104	151	531	+	1198	319107	23799510	23800526	+	upstream	-1685	1155	NearestLocation	Taar9	-0.0514259	-1.71282	0.0374122	0.847964	0.947484	PROXIMAL
1	23817262	23817502	9	8	8	16	19	11	241	+	1199	319105	23813594	23827641	+	inside	3668	3668	NearestLocation	Taar8c	-0.0255103	-4.46794	0.00280113	0.95815	0.986834	PROXIMAL
1	23961108	23961677	31	23	40	103	53	124	570	+	1200	294134	23963811	23964887	-	downstream	3779	2134	NearestLocation	Taar7d	-0.617676	-2.33281	3.49035	0.0717627	0.291314	PROXIMAL
1	23965855	23966067	9	9	3	15	20	25	213	+	1201	294134	23963811	23964887	-	upstream	-968	968	NearestLocation	Taar7d	-0.679083	-4.34133	1.96607	0.171378	0.464491	TSS
1	23966524	23966732	5	7	3	15	13	19	209	+	1202	294134	23963811	23964887	-	upstream	-1637	1637	NearestLocation	Taar7d	-0.771001	-4.6783	2.33319	0.137372	0.415014	PROXIMAL
1	23970056	23970367	14	17	19	34	27	36	312	+	1203	294134	23963811	23964887	-	upstream	-5169	5169	NearestLocation	Taar7d	-0.049341	-3.53888	0.0159046	0.900504	0.966006	PROXIMAL
1	23977272	23977713	66	62	47	47	46	91	442	+	1204	494535	23982036	23983112	-	downstream	5840	4323	NearestLocation	Taar7c	0.797262	-2.23267	6.86338	0.0137995	0.107492	PROXIMAL
1	24015184	24015852	236	177	139	323	224	328	669	+	1205	294124	24011141	24012178	+	downstream	4043	3006	NearestLocation	NA	0.20897	-0.344933	1.10052	0.302734	0.614642	PROXIMAL
1	24020503	24020802	28	38	23	49	69	62	300	+	1206	294123	24022589	24023602	-	downstream	3099	1787	NearestLocation	Taar5	-0.188792	-2.70858	0.306035	0.584323	0.822327	PROXIMAL
1	24035355	24035952	419	258	330	462	305	482	598	+	1207	294122	24033714	24034757	-	upstream	-598	598	NearestLocation	Taar4	0.601041	0.380106	9.53079	0.00439075	0.0500544	TSS
1	24078214	24078913	203	165	170	379	190	399	700	+	1208	113914	24070405	24071403	-	upstream	-6811	6811	NearestLocation	Taar1	0.0850723	-0.292149	0.1622	0.690064	0.878047	PROXIMAL
1	24087365	24088037	101	125	73	281	157	268	673	+	1209	29142	24089366	24099667	-	downstream	12302	1329	NearestLocation	Vnn1	-0.343006	-0.927468	2.32438	0.138089	0.416025	DISTAL
1	24099200	24099634	110	65	69	189	107	181	435	+	1210	29142	24089366	24099667	-	inside	467	33	NearestLocation	Vnn1	-0.0660076	-1.36126	0.0714509	0.791109	0.923843	TSS
1	24112067	24112659	191	99	111	425	285	308	593	+	1211	29142	24089366	24099667	-	upstream	-12400	12400	NearestLocation	Vnn1	-0.46638	-0.435947	4.42469	0.0441255	0.219089	DISTAL
1	24120766	24121206	69	54	40	130	88	85	441	+	1212	498992	24123625	24135887	-	downstream	15121	2419	NearestLocation	Vnn3	-0.0256928	-1.96292	0.00896904	0.925194	0.975428	DISTAL
1	24134321	24134789	42	39	23	161	89	192	469	+	1213	498992	24123625	24135887	-	inside	1566	1098	NearestLocation	Vnn3	-1.19518	-1.87434	17.9626	0.000205502	0.0058953	PROXIMAL
1	24135674	24136170	74	87	49	103	78	143	497	+	1214	498992	24123625	24135887	-	overlapStart	213	213	NearestLocation	Vnn3	0.245784	-1.742	0.859518	0.361452	0.668628	TSS
1	24148253	24148705	7	25	9	32	33	45	453	+	1215	498992	24123625	24135887	-	upstream	-12366	12366	NearestLocation	Vnn3	-0.563104	-3.53705	1.67716	0.205419	0.509176	DISTAL
1	24156590	24156834	10	9	7	17	11	34	245	+	1216	498992	24123625	24135887	-	upstream	-20703	20703	NearestLocation	Vnn3	-0.356537	-4.24072	0.57638	0.453803	0.740609	DISTAL
1	24165434	24165792	18	32	12	45	24	40	359	+	1217	498992	24123625	24135887	-	upstream	-29547	29547	NearestLocation	Vnn3	0.0711857	-3.35278	0.0353622	0.852136	0.949226	DISTAL
1	24178279	24178603	72	65	34	54	71	61	325	+	1218	498992	24123625	24135887	-	upstream	-42392	42392	NearestLocation	Vnn3	0.681234	-2.24262	4.94842	0.0339783	0.187146	DISTAL
1	24192181	24192666	33	34	26	59	40	83	486	+	1219	100910237	24229075	24229802	-	downstream	37621	36409	NearestLocation	NA	-0.0734068	-2.70513	0.0513785	0.822257	0.936899	DISTAL
1	24195895	24196396	63	59	47	96	106	170	502	+	1220	100910237	24229075	24229802	-	downstream	33907	32679	NearestLocation	NA	-0.27791	-1.76086	0.997568	0.326082	0.6371	DISTAL
1	24211790	24212247	114	57	53	78	82	113	458	+	1221	100910237	24229075	24229802	-	downstream	18012	16828	NearestLocation	NA	0.549705	-1.79771	3.71049	0.0638278	0.273188	DISTAL
1	24214425	24214764	10	12	7	18	13	18	340	+	1222	100910237	24229075	24229802	-	downstream	15377	14311	NearestLocation	NA	0.119534	-4.36336	0.072603	0.789473	0.923358	DISTAL
1	24220378	24221034	210	186	135	352	204	373	657	+	1223	100910237	24229075	24229802	-	downstream	9424	8041	NearestLocation	NA	0.087163	-0.338289	0.188552	0.667307	0.86644	PROXIMAL
1	24228742	24230494	525	334	393	968	663	928	1753	+	1224	100910237	24229075	24229802	-	includeFeature	1060	333	NearestLocation	NA	-0.130467	1.02811	0.549775	0.464315	0.747498	PROXIMAL
1	24250253	24250543	28	45	26	107	67	52	291	+	1225	65139	24229988	24232144	+	downstream	20265	18109	NearestLocation	LOC100359593	-0.3031	-2.49201	0.870771	0.358373	0.665971	DISTAL
1	24250565	24251111	93	94	78	142	162	204	547	+	1226	65139	24229988	24232144	+	downstream	20577	18421	NearestLocation	LOC100359593	-0.0820294	-1.22449	0.108897	0.743752	0.90274	DISTAL
1	24290085	24290554	28	24	29	73	37	85	470	+	1227	65139	24229988	24232144	+	downstream	60097	57941	NearestLocation	LOC100359593	-0.331561	-2.72899	0.972415	0.332157	0.642918	DISTAL
1	24290803	24291201	70	34	29	79	63	100	399	+	1228	65139	24229988	24232144	+	downstream	60815	58659	NearestLocation	LOC100359593	-0.0125176	-2.26905	0.0016737	0.967645	0.989812	DISTAL
1	24313423	24313875	7	19	28	34	19	27	453	+	1229	65139	24229988	24232144	+	downstream	83435	81279	NearestLocation	LOC100359593	0.403237	-3.62851	0.794563	0.37999	0.683742	DISTAL
1	24326269	24326774	80	77	91	171	161	216	506	+	1230	65139	24229988	24232144	+	downstream	96281	94125	NearestLocation	LOC100359593	-0.24491	-1.20268	0.940794	0.340017	0.649885	DISTAL
1	24339903	24340145	20	8	16	37	17	45	243	+	1231	65139	24229988	24232144	+	downstream	109915	107759	NearestLocation	LOC100359593	-0.239341	-3.61176	0.3195	0.576214	0.817548	DISTAL
1	24354754	24355215	18	34	23	33	43	96	462	+	1232	65139	24229988	24232144	+	downstream	124766	122610	NearestLocation	LOC100359593	-0.316778	-2.8533	0.65217	0.425849	0.720306	DISTAL
1	24374264	24374705	202	106	142	256	172	236	442	+	1233	65139	24229988	24232144	+	downstream	144276	142120	NearestLocation	LOC100359593	0.337449	-0.673439	2.16062	0.15225	0.437419	DISTAL
1	24407657	24408570	658	427	413	642	409	676	914	+	1234	65139	24229988	24232144	+	downstream	177669	175513	NearestLocation	LOC100359593	0.686247	0.894326	15.3433	0.000494572	0.0110268	DISTAL
1	24429332	24429579	6	9	8	30	20	43	248	+	1235	65139	24229988	24232144	+	downstream	199344	197188	NearestLocation	LOC100359593	-1.09983	-3.92123	5.9629	0.0208779	0.138703	DISTAL
1	24432241	24433144	49	76	50	102	108	118	904	+	1236	65139	24229988	24232144	+	downstream	202253	200097	NearestLocation	LOC100359593	-0.0466064	-1.82999	0.0279877	0.868288	0.95504	DISTAL
1	24466668	24466905	11	16	9	13	16	34	238	+	1237	65139	24229988	24232144	+	downstream	236680	234524	NearestLocation	LOC100359593	0.0575226	-4.05501	0.0158747	0.900597	0.966076	DISTAL
1	24607559	24607782	4	5	3	13	18	26	224	+	1238	292172	24707171	25080689	+	upstream	-99612	99389	NearestLocation	Eya4	-1.37728	-4.55778	6.66742	0.0150806	0.113589	DISTAL
1	24629757	24630292	226	233	216	210	122	188	536	+	1239	292172	24707171	25080689	+	upstream	-77414	76879	NearestLocation	Eya4	1.29819	-0.441539	38.5508	8.62768e-07	0.000113368	DISTAL
1	24638587	24638837	8	7	4	17	8	23	251	+	1240	292172	24707171	25080689	+	upstream	-68584	68334	NearestLocation	Eya4	-0.438028	-4.58743	0.791413	0.380923	0.684577	DISTAL
1	24693814	24694294	43	43	15	68	33	67	481	+	1241	292172	24707171	25080689	+	upstream	-13357	12877	NearestLocation	Eya4	0.135529	-2.74021	0.161584	0.690621	0.878204	DISTAL
1	24707098	24707406	17	17	12	55	25	47	309	+	1242	292172	24707171	25080689	+	overlapStart	-73	73	NearestLocation	Eya4	-0.552027	-3.38631	2.1682	0.151558	0.436455	TSS
1	24707526	24708154	73	60	76	139	110	207	629	+	1243	292172	24707171	25080689	+	inside	355	355	NearestLocation	Eya4	-0.210391	-1.46814	0.616003	0.43884	0.729469	TSS
1	24773205	24773430	42	27	8	43	29	24	226	+	1244	292172	24707171	25080689	+	inside	66034	66034	NearestLocation	Eya4	0.50175	-3.30431	1.5594	0.221643	0.528428	DISTAL
1	24855519	24855737	4	6	9	40	15	42	219	+	1245	292172	24707171	25080689	+	inside	148348	148348	NearestLocation	Eya4	-1.38448	-3.94744	8.1062	0.0079824	0.0743601	DISTAL
1	24976236	24977006	204	160	168	291	208	365	771	+	1246	319106	25037235	25038269	+	upstream	-60999	60229	NearestLocation	Taar8c	0.204566	-0.366446	0.938923	0.34049	0.650401	DISTAL
1	24990829	24991357	66	34	68	94	68	115	529	+	1247	319106	25037235	25038269	+	upstream	-46406	45878	NearestLocation	Taar8c	0.206547	-1.98538	0.453327	0.506039	0.775061	DISTAL
1	25057667	25058021	63	66	51	76	32	80	355	+	1248	319106	25037235	25038269	+	downstream	20432	19398	NearestLocation	Taar8c	0.861072	-2.21222	8.61089	0.0064371	0.0645286	DISTAL
1	25068679	25069039	50	74	23	95	91	123	361	+	1249	319106	25037235	25038269	+	downstream	31444	30410	NearestLocation	Taar8c	-0.245096	-2.01171	0.658639	0.423589	0.718483	DISTAL
1	25076780	25077442	68	68	50	113	89	106	663	+	1250	319106	25037235	25038269	+	downstream	39545	38511	NearestLocation	Taar8c	0.144176	-1.85272	0.310165	0.581811	0.820602	DISTAL
1	25095984	25096250	54	59	40	36	49	47	267	+	1251	319106	25037235	25038269	+	downstream	58749	57715	NearestLocation	Taar8c	1.04544	-2.51823	10.7081	0.00273595	0.0361974	DISTAL
1	25099472	25099928	29	31	24	102	97	75	457	+	1252	319106	25037235	25038269	+	downstream	62237	61203	NearestLocation	Taar8c	-0.85046	-2.3818	7.43802	0.0106791	0.0908291	DISTAL
1	25105050	25105545	97	65	46	153	126	136	496	+	1253	319106	25037235	25038269	+	downstream	67815	66781	NearestLocation	Taar8c	-0.153621	-1.56256	0.365935	0.549888	0.801851	DISTAL
1	25148717	25148919	23	8	7	37	15	52	203	+	1254	319106	25037235	25038269	+	downstream	111482	110448	NearestLocation	Taar8c	-0.559485	-3.65568	1.56307	0.221114	0.527989	DISTAL
1	25202134	25202408	15	18	11	35	31	37	275	+	1255	319106	25037235	25038269	+	downstream	164899	163865	NearestLocation	Taar8c	-0.362254	-3.56374	0.873648	0.357591	0.665234	DISTAL
1	25204369	25204725	19	16	14	26	22	50	357	+	1256	252856	25370183	25373034	+	upstream	-165814	165458	NearestLocation	Tcf21	-0.115112	-3.55354	0.0819097	0.776741	0.91763	DISTAL
1	25209951	25210168	33	86	29	95	57	77	218	+	1257	252856	25370183	25373034	+	upstream	-160232	160015	NearestLocation	Tcf21	0.248306	-2.24052	0.588177	0.449264	0.73732	DISTAL
1	25237317	25238055	59	46	52	119	105	96	739	+	1258	252856	25370183	25373034	+	upstream	-132866	132128	NearestLocation	Tcf21	-0.14976	-1.91887	0.291474	0.59336	0.827524	DISTAL
1	25252382	25252599	8	13	1	15	8	19	218	+	1259	252856	25370183	25373034	+	upstream	-117801	117584	NearestLocation	Tcf21	-0.0696502	-4.63001	0.017127	0.896773	0.964964	DISTAL
1	25255092	25255318	9	15	12	24	43	57	227	+	1260	252856	25370183	25373034	+	upstream	-115091	114865	NearestLocation	Tcf21	-0.9305	-3.46112	4.52195	0.0420116	0.212626	DISTAL
1	25261388	25261654	16	8	7	24	26	20	267	+	1261	252856	25370183	25373034	+	upstream	-108795	108529	NearestLocation	Tcf21	-0.338852	-4.04536	0.580206	0.452323	0.739438	DISTAL
1	25295667	25296156	81	55	48	136	134	118	490	+	1262	252856	25370183	25373034	+	upstream	-74516	74027	NearestLocation	Tcf21	-0.236317	-1.67453	0.793594	0.380277	0.683976	DISTAL
1	25317371	25317795	11	15	8	24	19	27	425	+	1263	252856	25370183	25373034	+	upstream	-52812	52388	NearestLocation	Tcf21	-0.168991	-4.01036	0.160093	0.691975	0.87885	DISTAL
1	25348132	25348430	16	19	6	29	26	40	299	+	1264	252856	25370183	25373034	+	upstream	-22051	21753	NearestLocation	Tcf21	-0.368018	-3.67478	0.79541	0.379739	0.683529	DISTAL
1	25373743	25374263	41	74	38	86	62	93	521	+	1265	252856	25370183	25373034	+	downstream	3560	709	NearestLocation	Tcf21	0.226043	-2.16931	0.592396	0.447658	0.736075	PROXIMAL
1	25387394	25387805	19	31	20	37	32	41	412	+	1266	252856	25370183	25373034	+	downstream	17211	14360	NearestLocation	Tcf21	0.226133	-3.24652	0.38593	0.539253	0.7948	DISTAL
1	25423013	25423339	81	58	52	138	158	146	327	+	1267	689030	25441918	25466742	+	upstream	-18905	18579	NearestLocation	Tbpl1	-0.376295	-1.53769	2.04631	0.16316	0.453043	DISTAL
1	25441218	25442431	764	574	475	1443	903	1192	1214	+	1268	689030	25441918	25466742	+	overlapStart	-700	513	NearestLocation	Tbpl1	-0.079996	1.51104	0.262386	0.612327	0.837653	TSS
1	25446624	25447010	141	89	81	183	130	143	387	+	1269	689030	25441918	25466742	+	inside	4706	4706	NearestLocation	Tbpl1	0.316509	-1.21409	1.77961	0.19248	0.492799	PROXIMAL
1	25450160	25450609	276	160	157	275	226	234	450	+	1270	689030	25441918	25466742	+	inside	8242	8242	NearestLocation	Tbpl1	0.545637	-0.389559	6.45934	0.0165844	0.120404	PROXIMAL
1	25456917	25457170	45	29	55	121	79	113	254	+	1271	689030	25441918	25466742	+	inside	14999	9572	NearestLocation	Tbpl1	-0.340147	-2.05737	1.24304	0.273953	0.586374	DISTAL
1	25469923	25470193	43	22	34	79	49	61	271	+	1272	689030	25441918	25466742	+	downstream	28005	3181	NearestLocation	Tbpl1	-0.0245644	-2.63175	0.00568629	0.940403	0.980693	DISTAL
1	25473366	25473689	60	43	29	90	130	121	324	+	1273	689030	25441918	25466742	+	downstream	31448	6624	NearestLocation	Tbpl1	-0.567456	-1.96064	3.56134	0.0690884	0.285729	DISTAL
1	25506976	25507489	40	30	28	62	79	67	514	+	1274	308028	25467855	25520421	-	inside	13445	12932	NearestLocation	Slc2a12	-0.25213	-2.53719	0.607345	0.442042	0.73205	DISTAL
1	25507559	25507792	8	28	20	32	29	8	234	+	1275	308028	25467855	25520421	-	inside	12862	12629	NearestLocation	Slc2a12	0.579959	-3.69694	1.39723	0.246698	0.557676	DISTAL
1	25519886	25520695	738	538	545	1159	876	1237	810	+	1276	308028	25467855	25520421	-	overlapStart	535	274	NearestLocation	Slc2a12	0.0427414	1.47356	0.0682275	0.795764	0.925645	TSS
1	25537237	25537548	41	33	26	65	64	81	312	+	1277	308028	25467855	25520421	-	upstream	-16816	16816	NearestLocation	Slc2a12	-0.216297	-2.53565	0.489803	0.489538	0.764863	DISTAL
1	25543850	25544235	48	44	21	98	61	78	386	+	1278	308028	25467855	25520421	-	upstream	-23429	23429	NearestLocation	Slc2a12	-0.206719	-2.39323	0.480785	0.49353	0.767263	DISTAL
1	25552277	25553018	125	100	98	189	131	214	742	+	1279	308028	25467855	25520421	-	upstream	-31856	31856	NearestLocation	Slc2a12	0.173222	-1.0714	0.56778	0.457159	0.742754	DISTAL
1	25553887	25554213	48	52	36	103	75	122	327	+	1280	308028	25467855	25520421	-	upstream	-33466	33466	NearestLocation	Slc2a12	-0.258242	-2.07931	0.873334	0.357676	0.665307	DISTAL
1	25572615	25572889	39	48	37	102	72	111	275	+	1281	308028	25467855	25520421	-	upstream	-52194	52194	NearestLocation	Slc2a12	-0.303681	-2.17007	1.14748	0.292827	0.605419	DISTAL
1	25609337	25609633	39	24	12	54	54	70	297	+	1282	29517	25652751	25660866	-	downstream	51529	43118	NearestLocation	Sgk1	-0.425051	-2.84178	1.46323	0.236092	0.545798	DISTAL
1	25625020	25625656	132	98	118	143	117	83	637	+	1283	29517	25652751	25660866	-	downstream	35846	27095	NearestLocation	Sgk1	0.905983	-1.26323	11.9765	0.00167504	0.0259158	DISTAL
1	25639054	25639525	72	57	49	129	100	165	472	+	1284	29517	25652751	25660866	-	downstream	21812	13226	NearestLocation	Sgk1	-0.266795	-1.69687	1.06351	0.310858	0.622618	DISTAL
1	25641508	25641727	14	11	13	32	22	27	220	+	1285	29517	25652751	25660866	-	downstream	19358	11024	NearestLocation	Sgk1	-0.192302	-3.8354	0.222363	0.64074	0.852477	DISTAL
1	25657960	25658861	761	539	500	1157	739	1071	902	+	1286	29517	25652751	25660866	-	inside	2906	2005	NearestLocation	Sgk1	0.170407	1.3837	1.12937	0.296594	0.608861	PROXIMAL
1	25675222	25675427	18	24	12	43	37	32	206	+	1287	29517	25652751	25660866	-	upstream	-14356	14356	NearestLocation	Sgk1	-0.199469	-3.39022	0.279044	0.601309	0.831933	DISTAL
1	25675791	25676514	333	275	250	356	221	361	724	+	1288	29517	25652751	25660866	-	upstream	-14925	14925	NearestLocation	Sgk1	0.774544	0.0674931	17.1013	0.00027262	0.00725598	DISTAL
1	25704051	25704589	97	78	33	140	61	99	539	+	1289	29517	25652751	25660866	-	upstream	-43185	43185	NearestLocation	Sgk1	0.343982	-1.83533	1.4811	0.23332	0.542593	DISTAL
1	25707236	25707700	193	158	177	125	164	175	465	+	1290	29517	25652751	25660866	-	upstream	-46370	46370	NearestLocation	Sgk1	1.04586	-0.710272	18.1999	0.000190295	0.00558155	DISTAL
1	25725568	25726155	118	99	101	243	161	249	588	+	1291	29517	25652751	25660866	-	upstream	-64702	64702	NearestLocation	Sgk1	-0.130762	-0.931867	0.340202	0.564178	0.810546	DISTAL
1	25768774	25769617	133	115	150	265	201	336	844	+	1292	29517	25652751	25660866	-	upstream	-107908	107908	NearestLocation	Sgk1	-0.0857159	-0.609744	0.134987	0.715959	0.890127	DISTAL
1	25778450	25778785	39	45	54	93	55	83	336	+	1293	29517	25652751	25660866	-	upstream	-117584	117584	NearestLocation	Sgk1	0.19668	-2.25738	0.426916	0.518604	0.782676	DISTAL
1	25796721	25797065	18	20	5	48	42	49	345	+	1294	29517	25652751	25660866	-	upstream	-135855	135855	NearestLocation	Sgk1	-0.859653	-3.31848	4.73243	0.0378112	0.199931	DISTAL
1	25802465	25802721	5	23	13	40	22	34	257	+	1295	29517	25652751	25660866	-	upstream	-141599	141599	NearestLocation	Sgk1	-0.305216	-3.66488	0.474046	0.49655	0.769219	DISTAL
1	25827604	25827852	10	17	13	16	17	16	249	+	1296	29517	25652751	25660866	-	upstream	-166738	166738	NearestLocation	Sgk1	0.57877	-4.15401	1.72245	0.199571	0.502252	DISTAL
1	25849044	25849676	206	153	179	164	173	198	633	+	1297	29517	25652751	25660866	-	upstream	-188178	188178	NearestLocation	Sgk1	0.88157	-0.627582	14.6259	0.000635526	0.0130398	DISTAL
1	25859569	25859966	65	65	72	94	32	54	398	+	1298	29517	25652751	25660866	-	upstream	-198703	198703	NearestLocation	Sgk1	1.13029	-2.12132	13.9179	0.000817767	0.015579	DISTAL
1	25876752	25877506	842	551	569	927	599	754	755	+	1299	29517	25652751	25660866	-	upstream	-215886	215886	NearestLocation	Sgk1	0.676129	1.29483	16.3969	0.000345022	0.00857707	DISTAL
1	25886908	25887114	40	24	12	37	33	49	207	+	1300	29517	25652751	25660866	-	upstream	-226042	226042	NearestLocation	Sgk1	0.182074	-3.15591	0.242561	0.626035	0.844849	DISTAL
1	25893489	25894427	1076	715	827	1377	790	1055	939	+	1301	29517	25652751	25660866	-	upstream	-232623	232623	NearestLocation	Sgk1	0.618148	1.74696	13.5219	0.000943638	0.0172146	DISTAL
1	25918590	25918799	6	20	1	14	21	23	210	+	1302	29517	25652751	25660866	-	upstream	-257724	257724	NearestLocation	Sgk1	-0.2944	-4.26383	0.290043	0.594263	0.82795	DISTAL
1	25926114	25926533	30	31	17	54	27	60	420	+	1303	29517	25652751	25660866	-	upstream	-265248	265248	NearestLocation	Sgk1	0.0385106	-3.02313	0.0123982	0.912101	0.970493	DISTAL
1	25953497	25954056	218	102	156	154	109	197	560	+	1304	29517	25652751	25660866	-	upstream	-292631	292631	NearestLocation	Sgk1	0.95337	-0.838869	14.0961	0.000767136	0.0149027	DISTAL
1	26014012	26014302	38	35	33	83	81	56	291	+	1305	29517	25652751	25660866	-	upstream	-353146	353146	NearestLocation	Sgk1	-0.194826	-2.45002	0.379463	0.54265	0.797053	DISTAL
1	26022594	26023342	114	93	120	180	85	141	749	+	1306	29517	25652751	25660866	-	upstream	-361728	361728	NearestLocation	Sgk1	0.639889	-1.2378	6.49354	0.0163264	0.119273	DISTAL
1	26031206	26031766	362	329	317	320	258	341	561	+	1307	29517	25652751	25660866	-	upstream	-370340	370340	NearestLocation	Sgk1	1.02494	0.223026	30.01	6.51756e-06	0.000482896	DISTAL
1	26053149	26053506	50	27	35	87	70	117	358	+	1308	29517	25652751	25660866	-	upstream	-392283	392283	NearestLocation	Sgk1	-0.404119	-2.25714	1.75567	0.195412	0.496519	DISTAL
1	26060409	26061107	862	530	570	1002	720	863	699	+	1309	29517	25652751	25660866	-	upstream	-399543	399543	NearestLocation	Sgk1	0.484306	1.37207	8.12419	0.00792089	0.074013	DISTAL
1	26090111	26090747	628	467	458	931	616	885	637	+	1310	29517	25652751	25660866	-	upstream	-429245	429245	NearestLocation	Sgk1	0.250205	1.143	2.32993	0.137637	0.415378	DISTAL
1	26106691	26106925	34	26	20	34	24	34	235	+	1311	29517	25652751	25660866	-	upstream	-445825	445825	NearestLocation	Sgk1	0.669991	-3.2848	3.56828	0.0688329	0.285262	DISTAL
1	26126786	26127259	51	46	42	89	81	78	474	+	1312	29517	25652751	25660866	-	upstream	-465920	465920	NearestLocation	Sgk1	0.0326716	-2.19612	0.0130761	0.90974	0.969732	DISTAL
1	26179579	26180357	94	81	100	188	158	167	779	+	1313	361459	26631832	26677841	+	upstream	-452253	451475	NearestLocation	NA	0.000219225	-1.18908	7.52402e-07	0.999314	0.999714	DISTAL
1	26197520	26198148	89	71	79	173	144	186	629	+	1314	361459	26631832	26677841	+	upstream	-434312	433684	NearestLocation	NA	-0.183033	-1.30553	0.564479	0.458457	0.743567	DISTAL
1	26216553	26216899	31	24	31	39	46	57	347	+	1315	361459	26631832	26677841	+	upstream	-415279	414933	NearestLocation	NA	0.152507	-2.91235	0.187683	0.668026	0.866941	DISTAL
1	26232556	26232775	8	13	12	12	13	20	220	+	1316	361459	26631832	26677841	+	upstream	-399276	399057	NearestLocation	NA	0.439713	-4.33304	0.899121	0.350777	0.659556	DISTAL
1	26235637	26236219	20	40	26	46	37	47	583	+	1317	361459	26631832	26677841	+	upstream	-396195	395613	NearestLocation	NA	0.29357	-2.99026	0.690912	0.412581	0.709214	DISTAL
1	26248826	26249285	32	16	20	48	60	89	460	+	1318	361459	26631832	26677841	+	upstream	-383006	382547	NearestLocation	NA	-0.681938	-2.78258	3.5658	0.0689242	0.285464	DISTAL
1	26297154	26297808	113	208	203	323	206	401	655	+	1319	361459	26631832	26677841	+	upstream	-334678	334024	NearestLocation	NA	0.126573	-0.310104	0.257423	0.615696	0.839551	DISTAL
1	26298699	26299026	40	64	44	92	70	91	328	+	1320	361459	26631832	26677841	+	upstream	-333133	332806	NearestLocation	NA	0.117801	-2.14712	0.167848	0.685013	0.875511	DISTAL
1	26301528	26301733	28	59	60	99	51	111	206	+	1321	361459	26631832	26677841	+	upstream	-330304	330099	NearestLocation	NA	0.13622	-2.12697	0.173663	0.679915	0.872878	DISTAL
1	26302232	26302466	43	102	66	129	119	193	235	+	1322	361459	26631832	26677841	+	upstream	-329600	329366	NearestLocation	NA	-0.169609	-1.48513	0.340487	0.564016	0.810427	DISTAL
1	26306049	26306275	40	61	62	101	90	99	227	+	1323	361459	26631832	26677841	+	upstream	-325783	325557	NearestLocation	NA	0.0745445	-1.96097	0.0644572	0.801359	0.928115	DISTAL
1	26307880	26308253	72	120	82	152	101	164	374	+	1324	361459	26631832	26677841	+	upstream	-323952	323579	NearestLocation	NA	0.301739	-1.36106	1.42028	0.242927	0.553523	DISTAL
1	26309496	26309716	56	89	87	88	46	101	221	+	1325	361459	26631832	26677841	+	upstream	-322336	322116	NearestLocation	NA	0.934072	-1.83876	10.0288	0.00358671	0.0434808	DISTAL
1	26311387	26311661	367	281	356	371	179	270	275	+	1326	361459	26631832	26677841	+	upstream	-320445	320171	NearestLocation	NA	1.24217	0.162975	36.4649	1.37801e-06	0.000158616	DISTAL
1	26317252	26317570	52	81	89	128	87	184	319	+	1327	361459	26631832	26677841	+	upstream	-314580	314262	NearestLocation	NA	0.10157	-1.52707	0.12321	0.728092	0.895299	DISTAL
1	26322718	26323054	69	64	101	159	82	140	337	+	1328	361459	26631832	26677841	+	upstream	-309114	308778	NearestLocation	NA	0.266636	-1.52616	0.910086	0.347901	0.656889	DISTAL
1	26326180	26326478	26	40	47	67	54	79	299	+	1329	361459	26631832	26677841	+	upstream	-305652	305354	NearestLocation	NA	0.104063	-2.48295	0.0989243	0.755354	0.908183	DISTAL
1	26327998	26328320	26	51	43	63	41	82	323	+	1330	361459	26631832	26677841	+	upstream	-303834	303512	NearestLocation	NA	0.297188	-2.50997	0.7963	0.379476	0.68334	DISTAL
1	26329617	26330042	54	51	65	101	58	102	426	+	1331	361459	26631832	26677841	+	upstream	-302215	301790	NearestLocation	NA	0.322095	-2.027	1.25784	0.271173	0.583568	DISTAL
1	26342717	26343028	76	101	83	186	106	233	312	+	1332	361459	26631832	26677841	+	upstream	-289115	288804	NearestLocation	NA	-0.0858268	-1.23701	0.115382	0.736522	0.899171	DISTAL
1	26344231	26344566	456	363	544	1147	387	991	336	+	1333	361459	26631832	26677841	+	upstream	-287601	287266	NearestLocation	NA	0.115651	1.06897	0.263098	0.611847	0.837378	DISTAL
1	26347635	26347846	43	69	80	123	80	148	212	+	1334	361459	26631832	26677841	+	upstream	-284197	283986	NearestLocation	NA	0.0818559	-1.71855	0.0767031	0.783762	0.920601	DISTAL
1	26348502	26349071	281	305	260	495	263	508	570	+	1335	361459	26631832	26677841	+	upstream	-283330	282761	NearestLocation	NA	0.346843	0.234797	3.33961	0.0778376	0.305621	DISTAL
1	26349803	26350306	128	185	210	388	203	449	504	+	1336	361459	26631832	26677841	+	upstream	-282029	281526	NearestLocation	NA	-0.0184996	-0.236849	0.00575418	0.940049	0.980638	DISTAL
1	26353264	26353554	61	106	94	194	99	217	291	+	1337	361459	26631832	26677841	+	upstream	-278568	278278	NearestLocation	NA	-0.0128531	-1.25145	0.00226924	0.962329	0.98828	DISTAL
1	26354694	26354944	80	101	100	144	64	173	251	+	1338	361459	26631832	26677841	+	upstream	-277138	276888	NearestLocation	NA	0.51863	-1.4045	3.60762	0.0674055	0.282048	DISTAL
1	26360750	26361012	37	75	59	98	75	131	263	+	1339	361459	26631832	26677841	+	upstream	-271082	270820	NearestLocation	NA	0.0863735	-1.90851	0.0831587	0.775093	0.917124	DISTAL
1	26362486	26362708	42	94	97	121	81	202	223	+	1340	361459	26631832	26677841	+	upstream	-269346	269124	NearestLocation	NA	0.166573	-1.48159	0.27279	0.605395	0.833722	DISTAL
1	26367584	26367994	87	120	162	263	140	356	411	+	1341	361459	26631832	26677841	+	upstream	-264248	263838	NearestLocation	NA	-0.055369	-0.704324	0.039798	0.843255	0.945582	DISTAL
1	26368277	26368487	25	41	59	96	56	123	211	+	1342	361459	26631832	26677841	+	upstream	-263555	263345	NearestLocation	NA	-0.16339	-2.17954	0.230246	0.634906	0.849462	DISTAL
1	26369003	26369213	54	68	82	124	64	149	211	+	1343	361459	26631832	26677841	+	upstream	-262829	262619	NearestLocation	NA	0.238348	-1.71721	0.67291	0.418666	0.714525	DISTAL
1	26376599	26376846	98	136	151	217	151	237	248	+	1344	361459	26631832	26677841	+	upstream	-255233	254986	NearestLocation	NA	0.289007	-0.83208	1.36504	0.252089	0.563313	DISTAL
1	26377374	26377933	310	325	534	826	410	914	560	+	1345	361459	26631832	26677841	+	upstream	-254458	253899	NearestLocation	NA	0.125298	0.872579	0.276287	0.603103	0.832628	DISTAL
1	26379762	26379987	44	70	72	132	72	125	226	+	1346	361459	26631832	26677841	+	upstream	-252070	251845	NearestLocation	NA	0.129177	-1.79825	0.202464	0.656052	0.860493	DISTAL
1	26385941	26386584	201	241	341	482	328	619	644	+	1347	361459	26631832	26677841	+	upstream	-245891	245248	NearestLocation	NA	0.100201	0.298184	0.180909	0.673703	0.86955	DISTAL
1	26387188	26387869	184	270	253	496	253	646	682	+	1348	361459	26631832	26677841	+	upstream	-244644	243963	NearestLocation	NA	-0.0202936	0.178947	0.00783454	0.930072	0.977226	DISTAL
1	26391699	26391967	41	57	63	110	68	99	269	+	1349	361459	26631832	26677841	+	upstream	-240133	239865	NearestLocation	NA	0.157039	-2.01731	0.289202	0.594796	0.828254	DISTAL
1	26396962	26397480	127	128	160	278	183	352	519	+	1350	361459	26631832	26677841	+	upstream	-234870	234352	NearestLocation	NA	-0.0269217	-0.575241	0.0129169	0.910289	0.969844	DISTAL
1	26397531	26397817	25	44	50	107	43	103	287	+	1351	361459	26631832	26677841	+	upstream	-234301	234015	NearestLocation	NA	-0.108025	-2.29462	0.103927	0.749457	0.905569	DISTAL
1	26398127	26398449	94	105	138	171	138	279	323	+	1352	361459	26631832	26677841	+	upstream	-233705	233383	NearestLocation	NA	0.137621	-0.946225	0.262484	0.612262	0.837633	DISTAL
1	26400272	26400589	59	58	90	159	92	203	318	+	1353	361459	26631832	26677841	+	upstream	-231560	231243	NearestLocation	NA	-0.167482	-1.47732	0.338422	0.565193	0.81116	DISTAL
1	26400856	26401281	75	104	113	187	112	216	426	+	1354	361459	26631832	26677841	+	upstream	-230976	230551	NearestLocation	NA	0.131879	-1.15608	0.255607	0.616939	0.840129	DISTAL
1	26406830	26407098	47	52	60	119	58	128	269	+	1355	361459	26631832	26677841	+	upstream	-225002	224734	NearestLocation	NA	0.0132282	-1.96825	0.00205318	0.964166	0.988639	DISTAL
1	26412372	26412616	231	157	251	260	201	228	245	+	1356	361459	26631832	26677841	+	upstream	-219460	219216	NearestLocation	NA	0.813867	-0.328342	12.3545	0.00145228	0.0234057	DISTAL
1	26414073	26414887	207	264	308	569	276	699	815	+	1357	361459	26631832	26677841	+	upstream	-217759	216945	NearestLocation	NA	-0.00813116	0.327373	0.00123534	0.972201	0.991299	DISTAL
1	26415071	26415356	43	67	103	120	75	147	286	+	1358	361459	26631832	26677841	+	upstream	-216761	216476	NearestLocation	NA	0.297964	-1.6527	0.880747	0.355674	0.66365	DISTAL
1	26415511	26416046	83	131	125	236	117	308	536	+	1359	361459	26631832	26677841	+	upstream	-216321	215786	NearestLocation	NA	-0.00122699	-0.88103	2.16179e-05	0.996322	0.998839	DISTAL
1	26418835	26419160	51	49	56	129	81	149	326	+	1360	361459	26631832	26677841	+	upstream	-212997	212672	NearestLocation	NA	-0.275329	-1.84591	0.997706	0.326049	0.63708	DISTAL
1	26422039	26422273	63	42	75	98	55	125	235	+	1361	361459	26631832	26677841	+	upstream	-209793	209559	NearestLocation	NA	0.327953	-1.93926	1.14237	0.293883	0.606392	DISTAL
1	26430240	26430469	44	75	51	112	76	93	230	+	1362	361459	26631832	26677841	+	upstream	-201592	201363	NearestLocation	NA	0.175489	-1.97871	0.390781	0.53673	0.793208	DISTAL
1	26431253	26431550	118	106	140	270	117	231	298	+	1363	361459	26631832	26677841	+	upstream	-200579	200282	NearestLocation	NA	0.206354	-0.881761	0.697754	0.410303	0.707281	DISTAL
1	26435267	26436201	994	916	1202	1990	1071	2276	935	+	1364	361459	26631832	26677841	+	upstream	-196565	195631	NearestLocation	NA	0.190658	2.22058	0.982243	0.329765	0.640618	DISTAL
1	26438642	26439180	2278	2031	2572	3404	1522	3258	539	+	1365	361459	26631832	26677841	+	upstream	-193190	192652	NearestLocation	NA	0.727894	3.13203	15.4313	0.000479739	0.0107862	DISTAL
1	26441646	26441912	113	163	189	313	176	377	267	+	1366	361459	26631832	26677841	+	upstream	-190186	189920	NearestLocation	NA	0.0717024	-0.449513	0.0819057	0.776746	0.91763	DISTAL
1	26454935	26455331	48	56	67	129	98	173	397	+	1367	361459	26631832	26677841	+	upstream	-176897	176501	NearestLocation	NA	-0.297689	-1.69028	1.11938	0.298702	0.610515	DISTAL
1	26455564	26456218	102	198	164	268	194	402	655	+	1368	361459	26631832	26677841	+	upstream	-176268	175614	NearestLocation	NA	0.0360072	-0.453544	0.01993	0.888699	0.961972	DISTAL
1	26457011	26457584	57	79	88	121	77	128	574	+	1369	361459	26631832	26677841	+	upstream	-174821	174248	NearestLocation	NA	0.402071	-1.6626	2.09873	0.158046	0.446084	DISTAL
1	26457634	26458168	101	101	123	173	97	214	535	+	1370	361459	26631832	26677841	+	upstream	-174198	173664	NearestLocation	NA	0.375901	-1.12512	2.14372	0.153807	0.439687	DISTAL
1	26472422	26473056	112	192	159	349	150	341	635	+	1371	361459	26631832	26677841	+	upstream	-159410	158776	NearestLocation	NA	0.104152	-0.496616	0.18175	0.672991	0.869277	DISTAL
1	26473207	26473890	132	186	175	399	201	452	684	+	1372	361459	26631832	26677841	+	upstream	-158625	157942	NearestLocation	NA	-0.137585	-0.279495	0.356159	0.555234	0.805278	DISTAL
1	26474864	26475271	469	389	555	411	266	514	408	+	1373	361459	26631832	26677841	+	upstream	-156968	156561	NearestLocation	NA	1.19854	0.690894	32.1421	3.82831e-06	0.000328968	DISTAL
1	26478866	26479285	157	129	203	260	201	345	420	+	1374	361459	26631832	26677841	+	upstream	-152966	152547	NearestLocation	NA	0.220613	-0.451248	0.814538	0.374146	0.679172	DISTAL
1	26483646	26483895	58	92	80	148	87	181	250	+	1375	361459	26631832	26677841	+	upstream	-148186	147937	NearestLocation	NA	0.0818478	-1.48598	0.0914384	0.764494	0.912174	DISTAL
1	26484639	26484982	35	60	62	93	60	150	344	+	1376	361459	26631832	26677841	+	upstream	-147193	146850	NearestLocation	NA	-0.000528367	-1.96919	3.05469e-06	0.998617	0.999521	DISTAL
1	26497763	26498230	25	23	9	43	37	49	468	+	1377	361459	26631832	26677841	+	upstream	-134069	133602	NearestLocation	NA	-0.339373	-3.25672	0.836258	0.367938	0.674042	DISTAL
1	26537241	26538089	358	179	204	434	281	393	849	+	1378	361459	26631832	26677841	+	upstream	-94591	93743	NearestLocation	NA	0.303182	0.0393307	2.1673	0.15164	0.436539	DISTAL
1	26539593	26539964	97	59	64	195	131	181	372	+	1379	361459	26631832	26677841	+	upstream	-92239	91868	NearestLocation	NA	-0.315246	-1.36765	1.65618	0.2082	0.512248	DISTAL
1	26543605	26543913	10	12	19	40	49	63	309	+	1380	361459	26631832	26677841	+	upstream	-88227	87919	NearestLocation	NA	-0.992712	-3.21957	5.80988	0.0224362	0.144815	DISTAL
1	26551692	26551989	13	13	21	63	64	46	298	+	1381	361459	26631832	26677841	+	upstream	-80140	79843	NearestLocation	NA	-0.989661	-3.04258	6.35762	0.0173786	0.123775	DISTAL
1	26614100	26614614	90	88	78	137	99	94	515	+	1382	361459	26631832	26677841	+	upstream	-17732	17218	NearestLocation	NA	0.521997	-1.56131	4.32892	0.0463228	0.225597	DISTAL
1	26631562	26632270	25	37	41	159	95	137	709	+	1383	361459	26631832	26677841	+	overlapStart	-270	270	NearestLocation	NA	-0.984623	-1.97297	10.8759	0.00256122	0.0346168	TSS
1	26692444	26692781	8	4	11	19	15	19	338	+	1384	361459	26631832	26677841	+	downstream	60612	14603	NearestLocation	NA	-0.290458	-4.40471	0.354817	0.555975	0.805768	DISTAL
1	26717227	26717671	113	72	80	89	69	102	445	+	1385	361459	26631832	26677841	+	downstream	85395	39386	NearestLocation	NA	0.912419	-1.6755	12.178	0.00155206	0.0245564	DISTAL
1	26765665	26766797	54	63	57	124	92	135	1133	+	1386	361459	26631832	26677841	+	downstream	133833	87824	NearestLocation	NA	-0.10904	-1.79281	0.169987	0.683126	0.8746	DISTAL
1	26768673	26769002	18	23	15	49	26	51	330	+	1387	361459	26631832	26677841	+	downstream	136841	90832	NearestLocation	NA	-0.263343	-3.29142	0.519104	0.476936	0.75615	DISTAL
1	27058925	27059323	29	12	15	51	39	45	399	+	1388	59299	26865461	27299940	-	inside	241015	193464	NearestLocation	Trdn	-0.401503	-3.22266	1.15439	0.291406	0.604064	DISTAL
1	27062927	27063167	58	35	33	60	43	30	241	+	1389	59299	26865461	27299940	-	inside	237013	197466	NearestLocation	Trdn	0.785233	-2.69961	5.52061	0.0257425	0.158249	DISTAL
1	27125992	27126462	57	34	18	83	87	109	471	+	1390	59299	26865461	27299940	-	inside	173948	173478	NearestLocation	Trdn	-0.541548	-2.26056	2.94852	0.0965167	0.344277	DISTAL
1	27161526	27161924	12	28	17	26	32	39	399	+	1391	59299	26865461	27299940	-	inside	138414	138016	NearestLocation	Trdn	0.0972437	-3.45585	0.0572478	0.812567	0.932461	DISTAL
1	27162649	27162911	15	10	5	18	15	22	263	+	1392	59299	26865461	27299940	-	inside	137291	137029	NearestLocation	Trdn	-0.023967	-4.26404	0.00282199	0.957995	0.986738	DISTAL
1	27205388	27205765	15	21	7	25	22	44	378	+	1393	59299	26865461	27299940	-	inside	94552	94175	NearestLocation	Trdn	-0.226764	-3.68756	0.29076	0.59381	0.827772	DISTAL
1	27209213	27209823	25	41	30	63	44	69	611	+	1394	59299	26865461	27299940	-	inside	90727	90117	NearestLocation	Trdn	0.0296014	-2.70243	0.00821813	0.928385	0.976711	DISTAL
1	27209990	27210522	9	59	12	50	40	65	533	+	1395	59299	26865461	27299940	-	inside	89950	89418	NearestLocation	Trdn	-0.095905	-2.92175	0.0479294	0.828225	0.9394	DISTAL
1	27228262	27228877	191	151	143	143	142	228	616	+	1396	59299	26865461	27299940	-	inside	71678	71063	NearestLocation	Trdn	0.790625	-0.759514	11.446	0.00205195	0.0297416	DISTAL
1	27275571	27275881	50	26	30	57	50	97	311	+	1397	59299	26865461	27299940	-	inside	24369	24059	NearestLocation	Trdn	-0.0700491	-2.53161	0.0451318	0.833234	0.941575	DISTAL
1	27292072	27292561	86	58	43	123	156	144	490	+	1398	59299	26865461	27299940	-	inside	7868	7379	NearestLocation	Trdn	-0.367285	-1.58931	1.80501	0.189427	0.488818	PROXIMAL
1	27408071	27408469	14	21	13	29	29	32	399	+	1399	59299	26865461	27299940	-	upstream	-108131	108131	NearestLocation	Trdn	-0.044209	-3.6206	0.0124815	0.911807	0.970363	DISTAL
1	27408764	27409688	34	43	36	84	63	100	925	+	1400	59299	26865461	27299940	-	upstream	-108824	108824	NearestLocation	Trdn	-0.228076	-2.33597	0.587142	0.449659	0.737659	DISTAL
1	27410096	27410329	19	13	8	16	12	23	234	+	1401	59299	26865461	27299940	-	upstream	-110156	110156	NearestLocation	Trdn	0.508669	-4.15055	1.37325	0.250701	0.562008	DISTAL
1	27414951	27415203	7	20	17	16	8	24	253	+	1402	59299	26865461	27299940	-	upstream	-115011	115011	NearestLocation	Trdn	0.808546	-4.11109	2.90471	0.0989112	0.348617	DISTAL
1	27415226	27415427	10	9	6	13	6	16	202	+	1403	59299	26865461	27299940	-	upstream	-115286	115286	NearestLocation	Trdn	0.40516	-4.68302	0.710756	0.406027	0.704153	DISTAL
1	27416008	27416236	6	5	8	11	6	25	229	+	1404	59299	26865461	27299940	-	upstream	-116068	116068	NearestLocation	Trdn	-0.218996	-4.68247	0.165932	0.686715	0.876424	DISTAL
1	27426840	27427709	21	60	36	83	74	82	870	+	1405	59299	26865461	27299940	-	upstream	-126900	126900	NearestLocation	Trdn	-0.14548	-2.33007	0.191326	0.665024	0.86507	DISTAL
1	27428511	27429382	40	48	40	94	51	85	872	+	1406	59299	26865461	27299940	-	upstream	-128571	128571	NearestLocation	Trdn	0.0740876	-2.32654	0.0644203	0.801415	0.928115	DISTAL
1	27429947	27430183	11	15	12	19	11	23	237	+	1407	59299	26865461	27299940	-	upstream	-130007	130007	NearestLocation	Trdn	0.425943	-4.15218	0.967236	0.333427	0.644144	DISTAL
1	27461332	27461552	4	16	3	13	9	17	221	+	1408	59299	26865461	27299940	-	upstream	-161392	161392	NearestLocation	Trdn	0.107293	-4.65172	0.0409809	0.840975	0.944595	DISTAL
1	27710202	27710412	11	13	7	18	9	19	211	+	1409	59299	26865461	27299940	-	upstream	-410262	410262	NearestLocation	Trdn	0.320344	-4.37858	0.511433	0.480182	0.75852	DISTAL
1	27711675	27712067	33	89	29	49	56	63	393	+	1410	59299	26865461	27299940	-	upstream	-411735	411735	NearestLocation	Trdn	0.676878	-2.40664	3.77015	0.061851	0.268119	DISTAL
1	27721251	27721572	29	48	18	44	38	25	322	+	1411	59299	26865461	27299940	-	upstream	-421311	421311	NearestLocation	Trdn	0.664434	-3.05514	3.21704	0.0832088	0.317174	DISTAL
1	27721681	27721969	16	17	19	22	26	29	289	+	1412	59299	26865461	27299940	-	upstream	-421741	421741	NearestLocation	Trdn	0.31034	-3.67649	0.584469	0.450683	0.738395	DISTAL
1	27755261	27755535	4	11	7	16	8	27	275	+	1413	59299	26865461	27299940	-	upstream	-455321	455321	NearestLocation	Trdn	-0.292919	-4.47112	0.331813	0.568995	0.813573	DISTAL
1	27759769	27760216	24	44	31	34	42	64	448	+	1414	59299	26865461	27299940	-	upstream	-459829	459829	NearestLocation	Trdn	0.373497	-2.83087	1.07825	0.307588	0.619583	DISTAL
1	27996324	27996599	29	24	21	39	32	26	276	+	1415	59299	26865461	27299940	-	upstream	-696384	696384	NearestLocation	Trdn	0.476381	-3.29661	1.71849	0.200076	0.502802	DISTAL
1	28023371	28023616	31	44	14	50	27	47	246	+	1416	59299	26865461	27299940	-	upstream	-723431	723431	NearestLocation	Trdn	0.389366	-3.03146	1.19313	0.283604	0.596141	DISTAL
1	28026964	28027352	43	64	33	64	52	35	389	+	1417	59299	26865461	27299940	-	upstream	-727024	727024	NearestLocation	Trdn	0.744486	-2.53339	5.24223	0.0294359	0.171607	DISTAL
1	28034282	28034497	6	10	2	21	14	21	216	+	1418	59299	26865461	27299940	-	upstream	-734342	734342	NearestLocation	Trdn	-0.763597	-4.47321	2.3821	0.133471	0.408806	DISTAL
1	28051845	28052079	13	20	13	30	17	20	235	+	1419	59299	26865461	27299940	-	upstream	-751905	751905	NearestLocation	Trdn	0.356546	-3.87511	0.759596	0.390545	0.692074	DISTAL
1	28057088	28057305	845	1267	568	1501	1395	1751	218	+	1420	59299	26865461	27299940	-	upstream	-757148	757148	NearestLocation	Trdn	0.0414482	1.99764	0.0527968	0.819864	0.935835	DISTAL
1	28078825	28079126	27	27	20	43	33	36	302	+	1421	59299	26865461	27299940	-	upstream	-778885	778885	NearestLocation	Trdn	0.275564	-3.20297	0.622818	0.436346	0.727513	DISTAL
1	28099218	28099588	26	55	24	45	30	32	371	+	1422	59299	26865461	27299940	-	upstream	-799278	799278	NearestLocation	Trdn	0.848006	-2.97827	5.63406	0.024386	0.152878	DISTAL
1	28101431	28101734	28	46	18	30	21	38	304	+	1423	59299	26865461	27299940	-	upstream	-801491	801491	NearestLocation	Trdn	0.912307	-3.19886	6.12529	0.0193527	0.132236	DISTAL
1	28108156	28108523	23	38	37	33	35	40	368	+	1424	59299	26865461	27299940	-	upstream	-808216	808216	NearestLocation	Trdn	0.754362	-2.99696	4.28985	0.047254	0.228246	DISTAL
1	28116344	28116649	35	50	22	51	23	37	306	+	1425	59299	26865461	27299940	-	upstream	-816404	816404	NearestLocation	Trdn	0.837939	-2.95828	5.92731	0.0212295	0.140163	DISTAL
1	28142458	28142686	10	8	6	18	9	20	229	+	1426	59299	26865461	27299940	-	upstream	-842518	842518	NearestLocation	Trdn	-0.0729907	-4.49846	0.0247625	0.87604	0.957664	DISTAL
1	28231547	28231833	23	39	26	34	21	25	287	+	1427	59299	26865461	27299940	-	upstream	-931607	931607	NearestLocation	Trdn	1.03678	-3.28144	7.94732	0.00854879	0.0779717	DISTAL
1	28302866	28303130	24	39	17	44	40	64	265	+	1428	59299	26865461	27299940	-	upstream	-1002926	1002926	NearestLocation	Trdn	-0.0296291	-2.95131	0.00704784	0.933666	0.978399	DISTAL
1	28338517	28338752	33	22	24	38	27	45	236	+	1429	59299	26865461	27299940	-	upstream	-1038577	1038577	NearestLocation	Trdn	0.413045	-3.17309	1.36256	0.252512	0.563777	DISTAL
1	28346436	28346673	11	15	10	26	12	28	238	+	1430	59299	26865461	27299940	-	upstream	-1046496	1046496	NearestLocation	Trdn	0.0374878	-4.03628	0.00765329	0.930883	0.977437	DISTAL
1	28361521	28361809	22	28	9	20	26	47	289	+	1431	59299	26865461	27299940	-	upstream	-1061581	1061581	NearestLocation	Trdn	0.170151	-3.4853	0.166889	0.685864	0.876015	DISTAL
1	28444977	28445224	25	45	27	63	37	42	248	+	1432	59299	26865461	27299940	-	upstream	-1145037	1145037	NearestLocation	Trdn	0.351184	-2.85817	1.07368	0.308597	0.620596	DISTAL
1	28450750	28450974	14	35	24	51	32	35	225	+	1433	59299	26865461	27299940	-	upstream	-1150810	1150810	NearestLocation	Trdn	0.220282	-3.17122	0.337362	0.5658	0.811539	DISTAL
1	28681825	28682171	34	29	22	46	40	71	347	+	1434	292188	29757234	29846858	+	upstream	-1075409	1075063	NearestLocation	Rnf217	-0.0151864	-2.8688	0.00203549	0.964321	0.988644	DISTAL
1	28778537	28778897	18	15	11	30	27	27	361	+	1435	292188	29757234	29846858	+	upstream	-978697	978337	NearestLocation	Rnf217	-0.0757078	-3.72747	0.0364666	0.849873	0.948218	DISTAL
1	28795492	28795719	26	6	26	35	45	28	228	+	1436	292188	29757234	29846858	+	upstream	-961742	961515	NearestLocation	Rnf217	-0.0271836	-3.34575	0.00363283	0.952348	0.984883	DISTAL
1	28935920	28936450	133	92	96	136	104	131	531	+	1437	292188	29757234	29846858	+	upstream	-821314	820784	NearestLocation	Rnf217	0.674008	-1.30723	7.90887	0.00869233	0.0788161	DISTAL
1	28953353	28953600	8	14	13	23	28	19	248	+	1438	292188	29757234	29846858	+	upstream	-803881	803634	NearestLocation	Rnf217	-0.132824	-3.97003	0.0871445	0.769922	0.914775	DISTAL
1	28958541	28958801	4	17	9	15	8	22	261	+	1439	292188	29757234	29846858	+	upstream	-798693	798433	NearestLocation	Rnf217	0.326348	-4.40503	0.421021	0.521484	0.78449	DISTAL
1	28958997	28959455	91	110	62	142	134	130	459	+	1440	292188	29757234	29846858	+	upstream	-798237	797779	NearestLocation	Rnf217	0.215817	-1.40674	0.757857	0.391081	0.692485	DISTAL
1	28967763	28968117	107	66	21	73	51	71	355	+	1441	292188	29757234	29846858	+	upstream	-789471	789117	NearestLocation	Rnf217	0.804826	-2.15317	6.06997	0.0198581	0.134323	DISTAL
1	28975529	28976003	99	62	50	62	35	64	475	+	1442	292188	29757234	29846858	+	upstream	-781705	781231	NearestLocation	Rnf217	1.269	-2.15271	19.3994	0.000129863	0.0042358	DISTAL
1	28977509	28977794	54	14	25	76	83	103	286	+	1443	292188	29757234	29846858	+	upstream	-779725	779440	NearestLocation	Rnf217	-0.654267	-2.38346	3.43079	0.0740964	0.296787	DISTAL
1	28987315	28987581	65	69	40	66	97	76	267	+	1444	292188	29757234	29846858	+	upstream	-769919	769653	NearestLocation	Rnf217	0.346131	-2.05754	1.3247	0.259062	0.570602	DISTAL
1	29008909	29009228	57	47	30	41	45	50	320	+	1445	292188	29757234	29846858	+	upstream	-748325	748006	NearestLocation	Rnf217	0.810069	-2.63189	6.48839	0.016365	0.119403	DISTAL
1	29053547	29054244	900	524	512	1053	573	951	698	+	1446	292188	29757234	29846858	+	upstream	-703687	702990	NearestLocation	Rnf217	0.484589	1.33845	7.74967	0.00931505	0.0829157	DISTAL
1	29062700	29062925	4	14	14	16	35	48	226	+	1447	292188	29757234	29846858	+	upstream	-694534	694309	NearestLocation	Rnf217	-0.754618	-3.70697	2.25507	0.143884	0.424624	DISTAL
1	29171161	29171384	13	17	4	19	13	34	224	+	1448	292188	29757234	29846858	+	upstream	-586073	585850	NearestLocation	Rnf217	-0.0967807	-4.06966	0.0436699	0.835916	0.942649	DISTAL
1	29184714	29185411	37	50	43	81	58	61	698	+	1449	292188	29757234	29846858	+	upstream	-572520	571823	NearestLocation	Rnf217	0.280177	-2.40098	0.861385	0.360939	0.668125	DISTAL
1	29225204	29225769	12	27	19	55	19	46	566	+	1450	292188	29757234	29846858	+	upstream	-532030	531465	NearestLocation	Rnf217	-0.0970166	-3.31696	0.0598772	0.808397	0.930706	DISTAL
1	29230762	29231032	20	11	12	41	26	33	271	+	1451	292188	29757234	29846858	+	upstream	-526472	526202	NearestLocation	Rnf217	-0.330104	-3.60992	0.704444	0.408094	0.705718	DISTAL
1	29232638	29233014	60	53	41	63	69	86	377	+	1452	292188	29757234	29846858	+	upstream	-524596	524220	NearestLocation	Rnf217	0.347946	-2.22021	1.4351	0.240541	0.55109	DISTAL
1	29233911	29234147	9	13	8	21	25	30	237	+	1453	292188	29757234	29846858	+	upstream	-523323	523087	NearestLocation	Rnf217	-0.483546	-3.98871	1.22049	0.278259	0.590626	DISTAL
1	29291147	29291681	241	220	166	331	217	416	535	+	1454	292188	29757234	29846858	+	upstream	-466087	465553	NearestLocation	Rnf217	0.270676	-0.182799	1.8295	0.186539	0.484947	DISTAL
1	29336525	29336968	106	93	85	68	40	81	444	+	1455	292188	29757234	29846858	+	upstream	-420709	420266	NearestLocation	Rnf217	1.4951	-1.7664	31.3296	4.67802e-06	0.000381788	DISTAL
1	29357626	29357866	33	29	29	31	20	34	241	+	1456	292188	29757234	29846858	+	upstream	-399608	399368	NearestLocation	Rnf217	1.00015	-3.22012	7.93183	0.00860631	0.0783283	DISTAL
1	29405771	29406391	139	107	77	231	144	185	621	+	1457	292188	29757234	29846858	+	upstream	-351463	350843	NearestLocation	Rnf217	0.0810004	-1.05343	0.130088	0.720929	0.892296	DISTAL
1	29411870	29412474	627	312	419	807	429	635	605	+	1458	292188	29757234	29846858	+	upstream	-345364	344760	NearestLocation	Rnf217	0.454827	0.860134	5.40824	0.0271681	0.163599	DISTAL
1	29419008	29419320	30	22	19	26	35	39	313	+	1459	292188	29757234	29846858	+	upstream	-338226	337914	NearestLocation	Rnf217	0.343228	-3.2969	0.840212	0.366824	0.672943	DISTAL
1	29427981	29428338	39	44	33	82	59	78	358	+	1460	292188	29757234	29846858	+	upstream	-329253	328896	NearestLocation	Rnf217	-0.0297019	-2.4198	0.0102685	0.919976	0.973435	DISTAL
1	29430826	29431147	8	8	13	54	21	37	322	+	1461	292188	29757234	29846858	+	upstream	-326408	326087	NearestLocation	Rnf217	-0.98548	-3.67858	5.11532	0.0313103	0.178052	DISTAL
1	29468684	29469020	30	17	20	40	37	45	337	+	1462	292188	29757234	29846858	+	upstream	-288550	288214	NearestLocation	Rnf217	0.00262324	-3.19695	5.30213e-05	0.99424	0.99822	DISTAL
1	29584898	29585259	53	38	44	138	149	180	362	+	1463	292188	29757234	29846858	+	upstream	-172336	171975	NearestLocation	Rnf217	-0.925156	-1.6654	11.2877	0.00218143	0.0310195	DISTAL
1	29587320	29587527	11	6	6	39	16	37	208	+	1464	292188	29757234	29846858	+	upstream	-169914	169707	NearestLocation	Rnf217	-1.08022	-3.94946	5.8181	0.0223494	0.144529	DISTAL
1	29588712	29589111	71	66	63	92	78	63	400	+	1465	292188	29757234	29846858	+	upstream	-168522	168123	NearestLocation	Rnf217	0.655911	-1.9678	5.53228	0.0255991	0.157703	DISTAL
1	29590169	29590479	64	17	23	38	39	64	311	+	1466	292188	29757234	29846858	+	upstream	-167065	166755	NearestLocation	Rnf217	0.394981	-2.81732	1.06529	0.31046	0.622187	DISTAL
1	29666381	29667160	204	195	179	127	123	211	780	+	1467	292188	29757234	29846858	+	upstream	-90853	90074	NearestLocation	Rnf217	1.21082	-0.644012	26.8075	1.50727e-05	0.000887482	DISTAL
1	29755068	29755458	87	57	51	137	113	143	391	+	1468	292188	29757234	29846858	+	upstream	-2166	1776	NearestLocation	Rnf217	-0.149161	-1.64074	0.341599	0.563384	0.810084	PROXIMAL
1	29756987	29757927	250	169	150	392	285	366	941	+	1469	292188	29757234	29846858	+	overlapStart	-247	247	NearestLocation	Rnf217	-0.00298482	-0.193077	0.000229897	0.988005	0.996298	TSS
1	29761866	29762074	65	77	53	77	52	59	209	+	1470	292188	29757234	29846858	+	inside	4632	4632	NearestLocation	Rnf217	0.937531	-2.12902	11.4483	0.00205014	0.0297365	PROXIMAL
1	29768924	29769183	64	31	21	85	69	63	260	+	1471	292188	29757234	29846858	+	inside	11690	11690	NearestLocation	Rnf217	-0.0764739	-2.4376	0.0560516	0.814497	0.933283	DISTAL
1	29770280	29770609	158	108	107	161	77	101	330	+	1472	292188	29757234	29846858	+	inside	13046	13046	NearestLocation	Rnf217	1.05102	-1.23933	18.6124	0.000166668	0.00507349	DISTAL
1	29772894	29773419	191	179	134	218	171	244	526	+	1473	292188	29757234	29846858	+	inside	15660	15660	NearestLocation	Rnf217	0.544405	-0.616148	6.82606	0.0140341	0.108665	DISTAL
1	29773710	29774284	158	134	127	273	188	257	575	+	1474	292188	29757234	29846858	+	inside	16476	16476	NearestLocation	Rnf217	0.119812	-0.672368	0.323728	0.573714	0.816137	DISTAL
1	29784979	29785569	55	59	29	101	72	124	591	+	1475	292188	29757234	29846858	+	inside	27745	27745	NearestLocation	Rnf217	-0.19093	-2.06796	0.459745	0.503066	0.773285	DISTAL
1	29798524	29798906	146	86	52	101	78	74	383	+	1476	292188	29757234	29846858	+	inside	41290	41290	NearestLocation	Rnf217	0.99292	-1.65401	13.0667	0.00111454	0.0194114	DISTAL
1	29799787	29800506	150	104	98	251	152	249	720	+	1477	292188	29757234	29846858	+	inside	42553	42553	NearestLocation	Rnf217	0.00706896	-0.877957	0.00101442	0.974808	0.992085	DISTAL
1	29813967	29814182	87	48	38	49	49	50	216	+	1478	292188	29757234	29846858	+	inside	56733	32676	NearestLocation	Rnf217	1.05258	-2.3683	11.5567	0.00196632	0.0289067	DISTAL
1	29821923	29822286	27	17	19	61	29	77	364	+	1479	292188	29757234	29846858	+	inside	64689	24572	NearestLocation	Rnf217	-0.486515	-2.9982	1.8121	0.188585	0.487744	DISTAL
1	29830692	29831214	249	200	154	280	263	363	523	+	1480	292188	29757234	29846858	+	inside	73458	15644	NearestLocation	Rnf217	0.265066	-0.241692	1.69075	0.203643	0.506939	DISTAL
1	29835932	29836437	32	30	31	72	51	70	506	+	1481	689256	29910327	30031364	+	upstream	-74395	73890	NearestLocation	Tpd52l1	-0.150864	-2.64813	0.230957	0.634386	0.849124	DISTAL
1	29844192	29844492	83	87	55	59	35	60	301	+	1482	689256	29910327	30031364	+	upstream	-66135	65835	NearestLocation	Tpd52l1	1.43125	-2.10236	26.4734	1.64984e-05	0.00094156	DISTAL
1	29856639	29857353	173	136	104	233	178	192	715	+	1483	689256	29910327	30031364	+	upstream	-53688	52974	NearestLocation	Tpd52l1	0.314903	-0.808912	2.11587	0.156415	0.443786	DISTAL
1	29867071	29867659	408	227	222	623	407	587	589	+	1484	689256	29910327	30031364	+	upstream	-43256	42668	NearestLocation	Tpd52l1	-0.0387191	0.407391	0.0421373	0.838778	0.943793	DISTAL
1	29876848	29877223	35	26	44	69	54	83	376	+	1485	689256	29910327	30031364	+	upstream	-33479	33104	NearestLocation	Tpd52l1	-0.0476897	-2.51114	0.0211066	0.885484	0.961062	DISTAL
1	29909946	29910812	791	501	450	1342	1036	1503	867	+	1486	689256	29910327	30031364	+	overlapStart	-381	381	NearestLocation	Tpd52l1	-0.290702	1.56207	3.00758	0.0933929	0.338369	TSS
1	29922232	29922619	26	36	21	38	20	52	388	+	1487	689256	29910327	30031364	+	inside	11905	11905	NearestLocation	Tpd52l1	0.495452	-3.15009	1.86041	0.182971	0.480152	DISTAL
1	29933119	29934051	61	70	75	207	124	122	933	+	1488	689256	29910327	30031364	+	inside	22792	22792	NearestLocation	Tpd52l1	-0.208835	-1.48603	0.626751	0.434916	0.726434	DISTAL
1	29956557	29956820	121	147	72	52	21	32	264	+	1489	689256	29910327	30031364	+	inside	46230	46230	NearestLocation	Tpd52l1	2.58259	-1.77593	80.0677	7.07239e-10	7.94454e-07	DISTAL
1	29972462	29972697	2	14	4	17	10	21	236	+	1490	689256	29910327	30031364	+	inside	62135	58667	NearestLocation	Tpd52l1	-0.366569	-4.5602	0.464114	0.50106	0.771982	DISTAL
1	30010964	30011417	436	348	244	102	63	123	454	+	1491	361462	30034693	30054904	-	downstream	43940	23276	NearestLocation	Hddc2	2.71183	-0.174161	158.277	2.45623e-13	6.26939e-09	DISTAL
1	30026856	30027068	10	12	5	25	21	27	213	+	1492	361462	30034693	30054904	-	downstream	28048	7625	NearestLocation	Hddc2	-0.573928	-4.08155	1.72176	0.19966	0.502322	DISTAL
1	30027085	30027306	3	10	4	8	13	31	222	+	1493	361462	30034693	30054904	-	downstream	27819	7387	NearestLocation	Hddc2	-0.740301	-4.54155	1.7082	0.20139	0.504279	DISTAL
1	30054369	30055246	714	672	494	1245	980	1330	878	+	1494	361462	30034693	30054904	-	overlapStart	535	342	NearestLocation	Hddc2	-0.0495814	1.55141	0.101886	0.751844	0.906621	TSS
1	30065916	30066392	70	63	45	139	99	175	477	+	1495	361462	30034693	30054904	-	upstream	-11012	11012	NearestLocation	Hddc2	-0.334572	-1.6651	1.7058	0.201698	0.504607	DISTAL
1	30071599	30071926	16	6	14	35	29	70	328	+	1496	361462	30034693	30054904	-	upstream	-16695	16695	NearestLocation	Hddc2	-0.987018	-3.41458	5.10448	0.0314763	0.178676	DISTAL
1	30177944	30178172	8	5	3	18	20	13	229	+	1497	361462	30034693	30054904	-	upstream	-123040	123040	NearestLocation	Hddc2	-0.827975	-4.57689	2.63396	0.115318	0.377873	DISTAL
1	30179182	30179459	3	12	7	21	10	20	278	+	1498	361462	30034693	30054904	-	upstream	-124278	124278	NearestLocation	Hddc2	-0.290916	-4.47115	0.338048	0.565407	0.81127	DISTAL
1	30190605	30191258	39	27	32	99	121	148	654	+	1499	361462	30034693	30054904	-	upstream	-135701	135701	NearestLocation	Hddc2	-1.05143	-2.02749	11.9221	0.00171005	0.0262822	DISTAL
1	30205583	30205984	17	33	26	44	23	44	402	+	1500	361462	30034693	30054904	-	upstream	-150679	150679	NearestLocation	Hddc2	0.384431	-3.19349	1.06716	0.310045	0.621733	DISTAL
1	30219494	30220372	31	57	23	96	77	77	879	+	1501	361462	30034693	30054904	-	upstream	-164590	164590	NearestLocation	Hddc2	-0.316949	-2.34173	1.03197	0.318016	0.629706	DISTAL
1	30220964	30221529	24	25	28	44	52	71	566	+	1502	361462	30034693	30054904	-	upstream	-166060	166060	NearestLocation	Hddc2	-0.236152	-2.85319	0.449167	0.507982	0.776337	DISTAL
1	30289950	30290328	19	14	12	53	38	46	379	+	1503	361462	30034693	30054904	-	upstream	-235046	235046	NearestLocation	Hddc2	-0.726932	-3.31141	3.89627	0.0578936	0.257808	DISTAL
1	30306148	30306392	11	22	10	24	26	25	245	+	1504	361462	30034693	30054904	-	upstream	-251244	251244	NearestLocation	Hddc2	0.0463607	-3.82055	0.0120976	0.913168	0.970941	DISTAL
1	30353427	30353847	10	18	10	33	40	46	421	+	1505	155430	30633675	30643762	+	upstream	-280248	279828	NearestLocation	Hey2	-0.793883	-3.49024	3.77545	0.0616786	0.267684	DISTAL
1	30386662	30387191	14	14	17	49	49	90	530	+	1506	155430	30633675	30643762	+	upstream	-247013	246484	NearestLocation	Hey2	-1.16494	-2.99567	9.27276	0.00488227	0.0537434	DISTAL
1	30562105	30562548	15	26	20	40	21	34	444	+	1507	155430	30633675	30643762	+	upstream	-71570	71127	NearestLocation	Hey2	0.283274	-3.44987	0.547406	0.46527	0.748164	DISTAL
1	30586536	30586839	25	31	17	40	52	50	304	+	1508	155430	30633675	30643762	+	upstream	-47139	46836	NearestLocation	Hey2	-0.132221	-3.01959	0.136864	0.714081	0.889131	DISTAL
1	30633177	30633830	1130	1012	777	1754	1297	1915	654	+	1509	155430	30633675	30643762	+	overlapStart	-498	155	NearestLocation	Hey2	0.110927	2.10616	0.543783	0.466737	0.749087	TSS
1	30650418	30650619	25	21	12	18	36	48	202	+	1510	155430	30633675	30643762	+	downstream	16743	6656	NearestLocation	Hey2	-0.00358953	-3.41084	7.03237e-05	0.993366	0.99796	DISTAL
1	30657927	30658388	137	136	102	297	199	222	462	+	1511	155430	30633675	30643762	+	downstream	24252	14165	NearestLocation	Hey2	-0.052896	-0.754719	0.0618445	0.80534	0.929304	DISTAL
1	30658474	30658881	73	21	59	110	63	100	408	+	1512	155430	30633675	30643762	+	downstream	24799	14712	NearestLocation	Hey2	0.0948165	-2.07315	0.081008	0.777939	0.917955	DISTAL
1	30660197	30660657	320	241	249	322	278	354	461	+	1513	155430	30633675	30643762	+	downstream	26522	16435	NearestLocation	Hey2	0.643304	0.0424966	10.8819	0.00255528	0.0345675	DISTAL
1	30667029	30667310	89	86	74	145	73	130	282	+	1514	155430	30633675	30643762	+	downstream	33354	23267	NearestLocation	Hey2	0.437068	-1.56708	3.0975	0.0888563	0.328686	DISTAL
1	30667516	30668588	755	637	479	1361	814	1268	1073	+	1515	155430	30633675	30643762	+	downstream	33841	23754	NearestLocation	Hey2	0.0100007	1.50916	0.00417875	0.948897	0.983688	DISTAL
1	30683921	30684149	54	31	28	77	41	62	229	+	1516	155430	30633675	30643762	+	downstream	50246	40159	NearestLocation	Hey2	0.217008	-2.601	0.480912	0.493474	0.767241	DISTAL
1	30690344	30690701	16	9	27	39	56	55	358	+	1517	155430	30633675	30643762	+	downstream	56669	46582	NearestLocation	Hey2	-0.634321	-3.12058	2.22442	0.146538	0.429034	DISTAL
1	30701655	30702430	143	102	78	344	172	274	776	+	1518	155430	30633675	30643762	+	downstream	67980	57893	NearestLocation	Hey2	-0.394115	-0.796931	3.17355	0.085215	0.321506	DISTAL
1	30716868	30717229	37	26	38	53	59	69	362	+	1519	155430	30633675	30643762	+	downstream	83193	73106	NearestLocation	Hey2	0.0402313	-2.62647	0.0145184	0.904916	0.967909	DISTAL
1	30735471	30735672	31	21	22	46	19	36	202	+	1520	155430	30633675	30643762	+	downstream	101796	91709	NearestLocation	Hey2	0.470944	-3.29047	1.66943	0.206439	0.51036	DISTAL
1	30740968	30741436	96	98	90	126	92	140	469	+	1521	155430	30633675	30643762	+	downstream	107293	97206	NearestLocation	Hey2	0.567298	-1.42703	5.41173	0.0271225	0.163401	DISTAL
1	30742170	30742408	126	92	87	75	32	70	239	+	1522	155430	30633675	30643762	+	downstream	108495	98408	NearestLocation	Hey2	1.70237	-1.72827	39.4688	7.05416e-07	9.89733e-05	DISTAL
1	30748234	30748509	86	86	60	148	167	132	276	+	1523	246769	30852989	30862852	+	upstream	-104755	104480	NearestLocation	Hint3	-0.117035	-1.40866	0.207528	0.652072	0.858488	DISTAL
1	30790083	30790701	278	166	189	497	306	374	619	+	1524	246769	30852989	30862852	+	upstream	-62906	62288	NearestLocation	Hint3	0.00367654	-0.0293341	0.000335331	0.985514	0.995295	DISTAL
1	30815917	30816472	365	275	228	638	421	587	556	+	1525	246769	30852989	30862852	+	upstream	-37072	36517	NearestLocation	Hint3	-0.0416746	0.433038	0.0577816	0.811712	0.932065	DISTAL
1	30816926	30817389	261	239	222	541	226	374	464	+	1526	246769	30852989	30862852	+	upstream	-36063	35600	NearestLocation	Hint3	0.283077	0.0333263	2.02556	0.16524	0.456012	DISTAL
1	30832595	30832936	32	53	39	70	57	76	342	+	1527	246769	30852989	30862852	+	upstream	-20394	20053	NearestLocation	Hint3	0.181916	-2.42249	0.348816	0.559315	0.807821	DISTAL
1	30852706	30853527	569	457	429	998	731	909	822	+	1528	246769	30852989	30862852	+	overlapStart	-283	283	NearestLocation	Hint3	0.028357	1.15677	0.0306546	0.862218	0.952995	TSS
1	30871342	30872256	740	571	461	1128	863	1166	915	+	1529	378794	30871695	30927012	+	overlapStart	-353	353	NearestLocation	Trmt11	0.0344471	1.41969	0.0472902	0.829356	0.939771	TSS
1	30900734	30901184	62	27	32	103	99	105	451	+	1530	378794	30871695	30927012	+	inside	29039	25828	NearestLocation	Trmt11	-0.497989	-2.11256	2.69919	0.111095	0.37094	DISTAL
1	30917787	30918380	19	24	23	74	73	117	594	+	1531	378794	30871695	30927012	+	inside	46092	8632	NearestLocation	Trmt11	-1.10995	-2.5197	10.9535	0.00248452	0.0338943	DISTAL
1	30923704	30923939	25	47	18	80	67	79	236	+	1532	378794	30871695	30927012	+	inside	52009	3073	NearestLocation	Trmt11	-0.474394	-2.54033	2.11066	0.156909	0.444532	DISTAL
1	30924354	30924622	21	27	21	32	36	55	269	+	1533	378794	30871695	30927012	+	inside	52659	2390	NearestLocation	Trmt11	0.0373653	-3.16711	0.0102845	0.919914	0.973435	DISTAL
1	30933349	30933604	25	35	21	26	19	29	256	+	1534	378794	30871695	30927012	+	downstream	61654	6337	NearestLocation	Trmt11	1.0088	-3.39675	7.44275	0.0106568	0.0907078	DISTAL
1	30947001	30947700	88	99	58	138	149	189	700	+	1535	378794	30871695	30927012	+	downstream	75306	19989	NearestLocation	Trmt11	-0.118692	-1.33768	0.22468	0.639012	0.851605	DISTAL
1	30948757	30948970	27	57	21	42	24	42	214	+	1536	378794	30871695	30927012	+	downstream	77062	21745	NearestLocation	Trmt11	0.839141	-2.98285	5.40669	0.0271884	0.163661	DISTAL
1	30990927	30991232	38	31	17	36	36	55	306	+	1537	378794	30871695	30927012	+	downstream	119232	63915	NearestLocation	Trmt11	0.275945	-3.01957	0.618715	0.437845	0.728585	DISTAL
1	30991440	30991897	10	20	8	31	26	28	458	+	1538	378794	30871695	30927012	+	downstream	119745	64428	NearestLocation	Trmt11	-0.299147	-3.79669	0.50904	0.481203	0.759337	DISTAL
1	30994322	30994631	11	13	18	28	39	46	310	+	1539	378794	30871695	30927012	+	downstream	122627	67310	NearestLocation	Trmt11	-0.545273	-3.4806	1.67443	0.205779	0.509523	DISTAL
1	31028819	31029300	71	49	42	107	60	106	482	+	1540	378794	30871695	30927012	+	downstream	157124	101807	NearestLocation	Trmt11	0.140641	-2.05339	0.261474	0.612943	0.837947	DISTAL
1	31046950	31047236	11	19	10	24	13	22	287	+	1541	378794	30871695	30927012	+	downstream	175255	119938	NearestLocation	Trmt11	0.334717	-4.05315	0.619548	0.43754	0.728327	DISTAL
1	31047456	31047848	14	25	13	39	44	39	393	+	1542	378794	30871695	30927012	+	downstream	175761	120444	NearestLocation	Trmt11	-0.385096	-3.32703	0.992017	0.327409	0.638459	DISTAL
1	31059960	31060824	21	47	23	76	38	76	865	+	1543	378794	30871695	30927012	+	downstream	188265	132948	NearestLocation	Trmt11	-0.149827	-2.69343	0.192329	0.664204	0.864587	DISTAL
1	31116438	31117308	65	48	57	201	111	169	871	+	1544	689399	31347827	31352722	+	upstream	-231389	230519	NearestLocation	Cenpw	-0.576988	-1.55845	5.07455	0.0319399	0.180283	DISTAL
1	31120040	31120299	15	19	13	39	18	56	260	+	1545	689399	31347827	31352722	+	upstream	-227787	227528	NearestLocation	Cenpw	-0.34696	-3.4742	0.749167	0.393776	0.694661	DISTAL
1	31169297	31169606	14	21	17	15	14	16	310	+	1546	689399	31347827	31352722	+	upstream	-178530	178221	NearestLocation	Cenpw	1.0889	-4.01406	6.55316	0.0158871	0.117216	DISTAL
1	31170628	31170870	12	16	8	20	14	24	243	+	1547	689399	31347827	31352722	+	upstream	-177199	176957	NearestLocation	Cenpw	0.187455	-4.12511	0.191578	0.664818	0.864978	DISTAL
1	31179041	31179966	66	63	69	218	148	152	926	+	1548	689399	31347827	31352722	+	upstream	-168786	167861	NearestLocation	Cenpw	-0.477648	-1.39573	3.60038	0.0676656	0.282483	DISTAL
1	31195632	31195946	14	13	5	22	19	20	315	+	1549	689399	31347827	31352722	+	upstream	-152195	151881	NearestLocation	Cenpw	-0.0871952	-4.14985	0.039441	0.84395	0.945881	DISTAL
1	31256013	31256274	12	14	10	25	17	32	262	+	1550	689399	31347827	31352722	+	upstream	-91814	91553	NearestLocation	Cenpw	-0.147083	-3.94032	0.12432	0.72692	0.894917	DISTAL
1	31347553	31348379	326	246	194	498	461	662	827	+	1551	689399	31347827	31352722	+	overlapStart	-274	274	NearestLocation	Cenpw	-0.229345	0.348908	1.47613	0.234087	0.543303	TSS
1	31561704	31562100	11	16	17	31	28	32	397	+	1552	689399	31347827	31352722	+	downstream	213877	208982	NearestLocation	Cenpw	-0.149986	-3.65354	0.135636	0.715308	0.889803	DISTAL
1	31563547	31564141	10	27	31	52	40	64	595	+	1553	689399	31347827	31352722	+	downstream	215720	210825	NearestLocation	Cenpw	-0.256591	-2.98081	0.420488	0.521746	0.784634	DISTAL
1	31565469	31565777	5	15	5	25	24	24	309	+	1554	689399	31347827	31352722	+	downstream	217642	212747	NearestLocation	Cenpw	-0.686286	-4.10462	2.13431	0.154682	0.441114	DISTAL
1	31574348	31575183	164	138	88	204	158	190	836	+	1555	689399	31347827	31352722	+	downstream	226521	221626	NearestLocation	Cenpw	0.350567	-0.917623	2.52652	0.122687	0.390183	DISTAL
1	31598047	31598571	11	41	24	56	81	94	525	+	1556	689399	31347827	31352722	+	downstream	250220	245325	NearestLocation	Cenpw	-0.745985	-2.56927	3.73111	0.0631365	0.271484	DISTAL
1	31681548	31681930	22	28	10	19	37	34	383	+	1557	689399	31347827	31352722	+	downstream	333721	328826	NearestLocation	Cenpw	0.205703	-3.47959	0.241649	0.626682	0.845263	DISTAL
1	31683061	31683413	15	21	16	27	18	30	353	+	1558	689399	31347827	31352722	+	downstream	335234	330339	NearestLocation	Cenpw	0.371293	-3.71462	0.880991	0.355608	0.663588	DISTAL
1	31758644	31759070	27	47	17	55	62	117	427	+	1559	498997	32115843	32198978	+	upstream	-357199	356773	NearestLocation	Rspo3	-0.518365	-2.50334	2.17245	0.151172	0.43586	DISTAL
1	31790609	31790992	12	29	17	26	12	24	384	+	1560	498997	32115843	32198978	+	upstream	-325234	324851	NearestLocation	Rspo3	0.820641	-3.76616	3.81114	0.0605323	0.26461	DISTAL
1	31791105	31791417	18	16	9	24	12	21	313	+	1561	498997	32115843	32198978	+	upstream	-324738	324426	NearestLocation	Rspo3	0.475355	-4.03727	1.3037	0.262789	0.574954	DISTAL
1	31807642	31807975	47	70	33	85	60	72	334	+	1562	498997	32115843	32198978	+	upstream	-308201	307868	NearestLocation	Rspo3	0.334223	-2.26072	1.31478	0.260815	0.572529	DISTAL
1	31808032	31808610	17	37	31	50	26	56	579	+	1563	498997	32115843	32198978	+	upstream	-307811	307233	NearestLocation	Rspo3	0.30684	-2.99433	0.686926	0.413917	0.710459	DISTAL
1	31991130	31991421	9	12	15	38	16	29	292	+	1564	498997	32115843	32198978	+	upstream	-124713	124422	NearestLocation	Rspo3	-0.25324	-3.85097	0.347873	0.559844	0.808131	DISTAL
1	31991959	31992262	12	27	6	17	22	29	304	+	1565	498997	32115843	32198978	+	upstream	-123884	123581	NearestLocation	Rspo3	0.227573	-3.87191	0.250669	0.620347	0.84166	DISTAL
1	31992779	31993017	13	11	10	24	17	21	239	+	1566	498997	32115843	32198978	+	upstream	-123064	122826	NearestLocation	Rspo3	0.0189116	-4.10287	0.00200446	0.964594	0.988697	DISTAL
1	32011566	32011966	46	50	39	94	124	123	401	+	1567	498997	32115843	32198978	+	upstream	-104277	103877	NearestLocation	Rspo3	-0.498433	-1.94275	2.95101	0.0963826	0.344012	DISTAL
1	32041485	32041997	10	18	14	34	23	47	513	+	1568	498997	32115843	32198978	+	upstream	-74358	73846	NearestLocation	Rspo3	-0.395598	-3.58254	0.937901	0.340749	0.650533	DISTAL
1	32111800	32112048	46	64	32	80	51	85	249	+	1569	498997	32115843	32198978	+	upstream	-4043	3795	NearestLocation	Rspo3	0.274751	-2.30822	0.879473	0.356017	0.663987	PROXIMAL
1	32115389	32115839	127	105	77	203	194	267	451	+	1570	498997	32115843	32198978	+	upstream	-454	4	NearestLocation	Rspo3	-0.253456	-0.934125	1.22122	0.278119	0.590549	TSS
1	32116271	32117136	134	159	98	267	257	328	866	+	1571	498997	32115843	32198978	+	inside	428	428	NearestLocation	Rspo3	-0.271722	-0.583837	1.5628	0.221154	0.528024	TSS
1	32117649	32117899	34	29	14	58	54	72	251	+	1572	498997	32115843	32198978	+	inside	1806	1806	NearestLocation	Rspo3	-0.419915	-2.79926	1.56413	0.220962	0.527812	PROXIMAL
1	32118031	32118372	59	51	28	120	93	102	342	+	1573	498997	32115843	32198978	+	inside	2188	2188	NearestLocation	Rspo3	-0.343614	-2.03411	1.5437	0.223925	0.531222	PROXIMAL
1	32211905	32212353	25	11	19	58	56	67	449	+	1574	308051	32297192	32307791	+	upstream	-85287	84839	NearestLocation	Rnf146	-0.843219	-2.95429	5.26375	0.0291305	0.170456	DISTAL
1	32217572	32217990	76	45	49	110	56	53	419	+	1575	308051	32297192	32307791	+	upstream	-79620	79202	NearestLocation	Rnf146	0.538265	-2.16364	3.24499	0.0819479	0.314811	DISTAL
1	32226060	32226541	14	29	5	45	63	100	482	+	1576	308051	32297192	32307791	+	upstream	-71132	70651	NearestLocation	Rnf146	-1.29818	-2.87559	9.53381	0.00438532	0.0500162	DISTAL
1	32226570	32226800	9	3	1	17	30	24	231	+	1577	308051	32297192	32307791	+	upstream	-70622	70392	NearestLocation	Rnf146	-1.63719	-4.31552	8.57302	0.006541	0.0652425	DISTAL
1	32239085	32239305	13	8	5	10	7	17	221	+	1578	308051	32297192	32307791	+	upstream	-58107	57887	NearestLocation	Rnf146	0.476461	-4.67675	0.943204	0.339409	0.649456	DISTAL
1	32239971	32240208	6	10	6	5	12	19	238	+	1579	308051	32297192	32307791	+	upstream	-57221	56984	NearestLocation	Rnf146	0.138964	-4.70972	0.0672087	0.797259	0.926141	DISTAL
1	32269792	32270076	7	14	7	19	12	29	285	+	1580	308051	32297192	32307791	+	upstream	-27400	27116	NearestLocation	Rnf146	-0.203494	-4.23202	0.194143	0.662726	0.863765	DISTAL
1	32270423	32270885	23	24	22	33	31	48	463	+	1581	308051	32297192	32307791	+	upstream	-26769	26307	NearestLocation	Rnf146	0.184405	-3.24035	0.257022	0.61597	0.839709	DISTAL
1	32270972	32271240	13	24	13	25	11	26	269	+	1582	308051	32297192	32307791	+	upstream	-26220	25952	NearestLocation	Rnf146	0.598377	-3.8785	2.02943	0.164849	0.455349	DISTAL
1	32271337	32271677	18	31	21	55	26	54	341	+	1583	308051	32297192	32307791	+	upstream	-25855	25515	NearestLocation	Rnf146	-0.0221884	-3.11189	0.00379057	0.951325	0.984626	DISTAL
1	32272959	32273242	9	19	16	30	33	35	284	+	1584	308051	32297192	32307791	+	upstream	-24233	23950	NearestLocation	Rnf146	-0.273362	-3.5881	0.430529	0.516852	0.781621	DISTAL
1	32290555	32291595	721	702	433	1313	924	1342	1041	+	1585	308051	32297192	32307791	+	upstream	-6637	5597	NearestLocation	Rnf146	-0.0811846	1.53488	0.270474	0.606923	0.83472	PROXIMAL
1	32297511	32297840	14	12	10	39	31	47	330	+	1586	308051	32297192	32307791	+	inside	319	319	NearestLocation	Rnf146	-0.818791	-3.5438	4.33984	0.0460662	0.224929	TSS
1	32300581	32300823	25	7	7	45	31	29	243	+	1587	308051	32297192	32307791	+	inside	3389	3389	NearestLocation	Rnf146	-0.578391	-3.61794	1.7795	0.192493	0.492815	PROXIMAL
1	32350052	32350867	374	274	242	750	454	705	816	+	1588	361465	32308391	32350239	-	overlapStart	187	187	NearestLocation	Echdc1	-0.20656	0.559752	1.42435	0.242268	0.552947	TSS
1	32356186	32356413	19	8	18	40	28	22	228	+	1589	361465	32308391	32350239	-	upstream	-5947	5947	NearestLocation	Echdc1	-0.0948701	-3.65732	0.0495715	0.825356	0.937979	PROXIMAL
1	32363801	32364327	85	63	54	175	176	212	527	+	1590	361465	32308391	32350239	-	upstream	-13562	13562	NearestLocation	Echdc1	-0.629328	-1.30915	6.47517	0.0164645	0.119816	DISTAL
1	32383372	32383678	30	66	35	85	74	85	307	+	1591	361465	32308391	32350239	-	upstream	-33133	33133	NearestLocation	Echdc1	-0.0251083	-2.25151	0.00654378	0.936077	0.979227	DISTAL
1	32389914	32390222	51	46	32	68	66	64	309	+	1592	361465	32308391	32350239	-	upstream	-39675	39675	NearestLocation	Echdc1	0.226919	-2.41701	0.580426	0.452238	0.7394	DISTAL
1	32409244	32409624	20	16	21	50	45	61	381	+	1593	361465	32308391	32350239	-	upstream	-59005	59005	NearestLocation	Echdc1	-0.55874	-3.07453	2.39269	0.132644	0.407287	DISTAL
1	32415130	32415423	2804	5897	3285	7287	4819	6349	294	+	1594	361465	32308391	32350239	-	upstream	-64891	64891	NearestLocation	Echdc1	0.277873	4.08083	2.31567	0.138802	0.416796	DISTAL
1	32475777	32476042	156	66	95	196	86	108	266	+	1595	292199	32469423	32484734	-	inside	8957	6354	NearestLocation	RGD1310049	0.621762	-1.30965	5.12014	0.0312367	0.177785	PROXIMAL
1	32477662	32478439	361	211	167	663	420	547	778	+	1596	292199	32469423	32484734	-	inside	7072	6295	NearestLocation	RGD1310049	-0.277839	0.307423	2.10902	0.157065	0.444789	PROXIMAL
1	32484382	32485012	175	140	135	257	211	270	631	+	1597	292199	32469423	32484734	-	overlapStart	352	278	NearestLocation	RGD1310049	0.166338	-0.594693	0.620612	0.43715	0.728126	TSS
1	32489551	32489868	24	26	27	78	67	79	318	+	1598	292199	32469423	32484734	-	upstream	-4817	4817	NearestLocation	RGD1310049	-0.648668	-2.61039	4.0635	0.0530765	0.244665	PROXIMAL
1	32542014	32542220	26	6	9	24	9	34	207	+	1599	292199	32469423	32484734	-	upstream	-57280	57280	NearestLocation	RGD1310049	0.18346	-3.96425	0.147063	0.704128	0.884295	DISTAL
1	32549547	32550847	813	538	523	1342	892	1236	1301	+	1600	292199	32469423	32484734	-	upstream	-64813	64813	NearestLocation	RGD1310049	-0.00180025	1.52563	0.000123592	0.991205	0.997326	DISTAL
1	32566563	32567047	19	32	15	42	25	61	485	+	1601	292199	32469423	32484734	-	upstream	-81829	81829	NearestLocation	RGD1310049	-0.0630261	-3.18924	0.0282493	0.86768	0.954788	DISTAL
1	32590105	32590578	33	24	15	87	77	64	474	+	1602	292199	32469423	32484734	-	upstream	-105371	105371	NearestLocation	RGD1310049	-0.825578	-2.63394	6.28676	0.0179563	0.126262	DISTAL
1	32598769	32599082	11	10	4	20	12	15	314	+	1603	292199	32469423	32484734	-	upstream	-114035	114035	NearestLocation	RGD1310049	-0.0418367	-4.47841	0.00812434	0.928794	0.97688	DISTAL
1	32599242	32599523	7	10	3	17	10	15	282	+	1604	292199	32469423	32484734	-	upstream	-114508	114508	NearestLocation	RGD1310049	-0.1937	-4.66702	0.15615	0.69559	0.880418	DISTAL
1	32599906	32600143	15	11	3	13	13	15	238	+	1605	292199	32469423	32484734	-	upstream	-115172	115172	NearestLocation	RGD1310049	0.325541	-4.48897	0.458426	0.503674	0.773568	DISTAL
1	32602397	32602600	15	22	13	36	20	29	204	+	1606	292199	32469423	32484734	-	upstream	-117663	117663	NearestLocation	RGD1310049	0.132022	-3.6583	0.11437	0.737635	0.899646	DISTAL
1	32629427	32630250	235	177	129	418	306	373	824	+	1607	292199	32469423	32484734	-	upstream	-144693	144693	NearestLocation	RGD1310049	-0.16004	-0.193191	0.674052	0.418276	0.7142	DISTAL
1	32642240	32642668	10	19	9	41	31	27	429	+	1608	292199	32469423	32484734	-	upstream	-157506	157506	NearestLocation	RGD1310049	-0.509257	-3.66873	1.52324	0.226943	0.534743	DISTAL
1	32689094	32689840	169	97	110	240	116	216	747	+	1609	292199	32469423	32484734	-	upstream	-204360	204360	NearestLocation	RGD1310049	0.312357	-0.928972	1.74303	0.196983	0.498539	DISTAL
1	32691879	32692315	130	63	57	189	103	134	437	+	1610	292199	32469423	32484734	-	upstream	-207145	207145	NearestLocation	RGD1310049	0.107196	-1.44022	0.169049	0.683952	0.875087	DISTAL
1	32809818	32810038	2	8	5	12	7	4	221	+	1611	502225	32957291	32961462	+	upstream	-147473	147253	NearestLocation	Lrrc14b	0.279605	-5.20798	0.220516	0.642125	0.853329	DISTAL
1	32880720	32880974	23	16	10	20	41	51	255	+	1612	502225	32957291	32961462	+	upstream	-76571	76317	NearestLocation	Lrrc14b	-0.386695	-3.42536	0.832901	0.368888	0.674741	DISTAL
1	32920130	32920465	137	101	65	171	119	174	336	+	1613	502225	32957291	32961462	+	upstream	-37161	36826	NearestLocation	Lrrc14b	0.243151	-1.23404	1.06034	0.311569	0.623284	DISTAL
1	32933380	32934302	34	42	32	75	65	81	923	+	1614	502225	32957291	32961462	+	upstream	-23911	22989	NearestLocation	Lrrc14b	-0.154857	-2.44733	0.264092	0.611179	0.83698	DISTAL
1	32971285	32972224	326	261	209	497	479	670	940	+	1615	308060	32965362	32971705	-	overlapStart	420	420	NearestLocation	Ccdc127	-0.194644	0.390401	1.07696	0.307872	0.619872	TSS
1	32973137	32973347	124	72	61	80	52	78	211	+	1616	157074	32971779	32996749	+	inside	1358	1358	NearestLocation	Sdha	1.1594	-1.83401	18.4059	0.000178079	0.00532712	PROXIMAL
1	32979468	32979944	89	76	69	159	159	175	477	+	1617	157074	32971779	32996749	+	inside	7689	7689	NearestLocation	Sdha	-0.215331	-1.3309	0.774626	0.385956	0.688203	PROXIMAL
1	33001908	33002664	1218	716	670	1826	1218	1622	757	+	1618	308061	33002331	33017997	+	overlapStart	-423	333	NearestLocation	Pdcd6	0.0318148	1.96977	0.037574	0.847639	0.947363	TSS
1	33019656	33020292	146	131	78	306	227	249	637	+	1619	498999	33029445	33123739	+	upstream	-9789	9153	NearestLocation	Ahrr	-0.287258	-0.729609	1.77283	0.193305	0.4937	PROXIMAL
1	33029224	33029607	63	67	46	117	119	194	384	+	1620	498999	33029445	33123739	+	overlapStart	-221	162	NearestLocation	Ahrr	-0.428018	-1.62193	2.54587	0.12132	0.388032	TSS
1	33067519	33068370	330	281	247	631	468	725	852	+	1621	498999	33029445	33123739	+	inside	38074	38074	NearestLocation	Ahrr	-0.200135	0.51345	1.30299	0.262916	0.575074	DISTAL
1	33083376	33083865	44	61	28	141	77	129	490	+	1622	252881	33126575	33156980	+	upstream	-43199	42710	NearestLocation	Exoc3	-0.495465	-1.98736	3.13582	0.0869995	0.32504	DISTAL
1	33086225	33086766	116	80	49	159	148	158	542	+	1623	252881	33126575	33156980	+	upstream	-40350	39809	NearestLocation	Exoc3	-0.100417	-1.36834	0.158911	0.693053	0.879432	DISTAL
1	33105099	33105453	56	43	36	112	77	79	355	+	1624	252881	33126575	33156980	+	upstream	-21476	21122	NearestLocation	Exoc3	-0.112969	-2.17314	0.16146	0.690734	0.878254	DISTAL
1	33126090	33126869	432	306	256	648	502	650	780	+	1625	252881	33126575	33156980	+	overlapStart	-485	294	NearestLocation	Exoc3	0.00694082	0.599779	0.0015931	0.968433	0.990159	TSS
1	33161624	33162439	273	283	185	508	325	493	816	+	1626	252881	33126575	33156980	+	downstream	35049	4644	NearestLocation	Exoc3	0.0443826	0.160773	0.0606454	0.807197	0.930157	DISTAL
1	33201494	33202086	108	85	89	285	215	296	593	+	1627	24784	33159607	33201753	-	overlapStart	259	259	NearestLocation	Slc9a3	-0.603728	-0.833236	7.3239	0.0112317	0.0939621	TSS
1	33226212	33226694	19	31	35	109	85	110	483	+	1628	24784	33159607	33201753	-	upstream	-24459	24459	NearestLocation	Slc9a3	-0.917192	-2.28096	8.10049	0.00800203	0.0744818	DISTAL
1	33259106	33260047	404	254	265	619	508	712	942	+	1629	361466	33295461	33315340	-	downstream	56234	35414	NearestLocation	Tppp	-0.121005	0.571913	0.430018	0.517099	0.781737	DISTAL
1	33290950	33291203	67	17	46	99	92	104	254	+	1630	361466	33295461	33315340	-	downstream	24390	4258	NearestLocation	Tppp	-0.305484	-2.09838	0.809057	0.375737	0.680294	DISTAL
1	33291908	33292338	89	70	63	154	119	211	431	+	1631	361466	33295461	33315340	-	downstream	23432	3123	NearestLocation	Tppp	-0.23994	-1.39708	0.930637	0.342597	0.652004	DISTAL
1	33300348	33300787	45	66	44	127	99	137	440	+	1632	361466	33295461	33315340	-	inside	14992	4887	NearestLocation	Tppp	-0.342389	-1.83858	1.61556	0.213716	0.519164	DISTAL
1	33305131	33305393	48	35	40	64	46	58	263	+	1633	361466	33295461	33315340	-	inside	10209	9670	NearestLocation	Tppp	0.445835	-2.56461	2.10356	0.157584	0.445434	DISTAL
1	33314519	33315710	510	386	404	1164	662	1122	1192	+	1634	361466	33295461	33315340	-	overlapStart	821	370	NearestLocation	Tppp	-0.26112	1.15298	2.36916	0.134491	0.410317	TSS
1	33352775	33353230	64	58	60	159	116	137	456	+	1635	499000	33330626	33360794	-	inside	8019	7564	NearestLocation	Zdhhc11	-0.28005	-1.63679	1.21134	0.280033	0.592371	PROXIMAL
1	33353247	33353797	132	116	83	259	206	282	551	+	1636	499000	33330626	33360794	-	inside	7547	6997	NearestLocation	Zdhhc11	-0.309962	-0.803456	2.05714	0.162087	0.45167	PROXIMAL
1	33391647	33392640	554	457	433	975	669	932	994	+	1637	292206	33392427	33437368	+	overlapStart	-780	213	NearestLocation	Trip13	0.0623607	1.13169	0.147958	0.703273	0.883879	TSS
1	33413650	33414002	79	72	53	131	138	126	353	+	1638	292206	33392427	33437368	+	inside	21223	21223	NearestLocation	Trip13	-0.114665	-1.59254	0.19813	0.659507	0.862079	DISTAL
1	33451421	33451886	55	52	40	160	89	108	466	+	1639	308068	33482721	33509560	+	upstream	-31300	30835	NearestLocation	Nkd2	-0.380237	-1.89944	2.05328	0.162469	0.452129	DISTAL
1	33482436	33483607	310	300	222	643	428	569	1172	+	1640	308068	33482721	33509560	+	overlapStart	-285	285	NearestLocation	Nkd2	-0.0937521	0.404653	0.300713	0.587592	0.824269	TSS
1	33496734	33497195	54	62	37	96	98	121	462	+	1641	308068	33482721	33509560	+	inside	14013	12365	NearestLocation	Nkd2	-0.19503	-1.95738	0.497435	0.486202	0.762444	DISTAL
1	33503910	33504154	23	32	16	63	59	81	245	+	1642	308068	33482721	33509560	+	inside	21189	5406	NearestLocation	Nkd2	-0.659379	-2.74695	3.88744	0.0581613	0.258436	DISTAL
1	33526065	33526366	58	80	53	80	78	90	302	+	1643	308069	33511432	33564814	-	inside	38749	14633	NearestLocation	Slc12a7	0.486816	-1.96978	3.08197	0.0896214	0.33045	DISTAL
1	33548062	33548519	216	171	103	197	143	209	458	+	1644	308069	33511432	33564814	-	inside	16752	16295	NearestLocation	Slc12a7	0.687984	-0.742649	9.87356	0.0038188	0.0454102	DISTAL
1	33554782	33555182	222	195	147	449	291	347	401	+	1645	308069	33511432	33564814	-	inside	10032	9632	NearestLocation	Slc12a7	-0.0650344	-0.171721	0.116397	0.735412	0.898653	DISTAL
1	33558010	33558281	49	33	52	93	112	98	272	+	1646	308069	33511432	33564814	-	inside	6804	6533	NearestLocation	Slc12a7	-0.306415	-2.03667	0.979222	0.330497	0.641346	PROXIMAL
1	33559930	33560150	55	48	38	156	80	106	221	+	1647	308069	33511432	33564814	-	inside	4884	4664	NearestLocation	Slc12a7	-0.373076	-1.9635	1.91353	0.177028	0.472206	PROXIMAL
1	33563683	33563987	85	68	57	163	96	142	305	+	1648	308069	33511432	33564814	-	inside	1131	827	NearestLocation	Slc12a7	-0.0379712	-1.5895	0.0239291	0.878127	0.9583	PROXIMAL
1	33564469	33565383	532	422	381	934	656	798	915	+	1649	308069	33511432	33564814	-	overlapStart	345	345	NearestLocation	Slc12a7	0.0461816	1.0192	0.0802662	0.77893	0.918429	TSS
1	33582839	33583403	404	258	281	531	278	401	565	+	1650	308069	33511432	33564814	-	upstream	-18025	18025	NearestLocation	Slc12a7	0.555465	0.290063	8.52283	0.00668149	0.0660501	DISTAL
1	33592272	33592967	234	190	138	322	209	216	696	+	1651	308069	33511432	33564814	-	upstream	-27458	27458	NearestLocation	Slc12a7	0.460603	-0.43512	5.03276	0.0326	0.182284	DISTAL
1	33605328	33605649	20	25	19	56	47	40	322	+	1652	664630	33624561	33643500	+	upstream	-19233	18912	NearestLocation	Slc6a19	-0.286212	-3.09396	0.650253	0.426523	0.720734	DISTAL
1	33611027	33611472	97	65	85	166	158	128	446	+	1653	664630	33624561	33643500	+	upstream	-13534	13089	NearestLocation	Slc6a19	0.000981146	-1.35297	1.39392e-05	0.997046	0.998989	DISTAL
1	33613548	33613984	120	80	94	209	128	170	437	+	1654	664630	33624561	33643500	+	upstream	-11013	10577	NearestLocation	Slc6a19	0.122548	-1.17627	0.266307	0.609695	0.836214	DISTAL
1	33615630	33615921	151	61	71	109	55	120	292	+	1655	664630	33624561	33643500	+	upstream	-8931	8640	NearestLocation	Slc6a19	0.885609	-1.59747	9.61874	0.00423566	0.0487985	PROXIMAL
1	33629257	33629712	174	136	108	320	220	262	456	+	1656	664630	33624561	33643500	+	inside	4696	4696	NearestLocation	Slc6a19	-0.0658861	-0.601984	0.101321	0.752509	0.906966	PROXIMAL
1	33631396	33631769	50	60	32	161	120	164	374	+	1657	664630	33624561	33643500	+	inside	6835	6835	NearestLocation	Slc6a19	-0.781671	-1.71621	9.00988	0.00544483	0.0577925	PROXIMAL
1	33643879	33644216	16	30	27	68	59	75	338	+	1658	29323	33646636	33660461	+	upstream	-2757	2420	NearestLocation	Slc6a18	-0.565595	-2.72554	2.66639	0.113196	0.374398	PROXIMAL
1	33678451	33678755	42	57	44	115	83	114	305	+	1659	301965	33676582	33697344	-	inside	18893	1869	NearestLocation	Tert	-0.227644	-2.00947	0.680465	0.416096	0.712568	DISTAL
1	33686196	33686471	55	42	50	96	60	60	276	+	1660	301965	33676582	33697344	-	inside	11148	9614	NearestLocation	Tert	0.354287	-2.2651	1.44179	0.239473	0.549567	DISTAL
1	33697090	33698014	553	449	398	699	513	680	925	+	1661	301965	33676582	33697344	-	overlapStart	254	254	NearestLocation	Tert	0.448667	0.901419	7.40721	0.0108253	0.0915866	TSS
1	33721140	33722347	523	425	325	961	571	861	1208	+	1662	316916	33706075	33722058	-	overlapStart	918	289	NearestLocation	Clptm1l	-0.0216201	0.970267	0.017731	0.89498	0.964175	TSS
1	33787349	33787572	20	18	12	33	46	38	224	+	1663	24898	33746494	33787466	-	overlapStart	117	106	NearestLocation	Slc6a3	-0.404863	-3.37708	1.08075	0.307037	0.619033	TSS
1	33787596	33788156	30	60	36	96	70	97	561	+	1664	24898	33746494	33787466	-	upstream	-130	130	NearestLocation	Slc6a3	-0.168215	-2.22332	0.310671	0.581504	0.820396	TSS
1	33805341	33805894	59	64	41	147	106	142	554	+	1665	24898	33746494	33787466	-	upstream	-17875	17875	NearestLocation	Slc6a3	-0.393237	-1.74507	2.38007	0.13363	0.40895	DISTAL
1	33815776	33816032	95	47	37	81	42	85	257	+	1666	24898	33746494	33787466	-	upstream	-28310	28310	NearestLocation	Slc6a3	0.656526	-2.173	4.72274	0.0379941	0.200388	DISTAL
1	33829485	33829734	52	17	37	102	80	71	250	+	1667	361467	33802632	33853118	-	inside	23633	23384	NearestLocation	Lpcat1	-0.370932	-2.34557	1.20635	0.281005	0.593522	DISTAL
1	33829928	33830349	113	95	67	161	109	142	422	+	1668	361467	33802632	33853118	-	inside	23190	22769	NearestLocation	Lpcat1	0.288809	-1.37987	1.51016	0.228899	0.537202	DISTAL
1	33835360	33835802	200	123	110	129	114	173	443	+	1669	361467	33802632	33853118	-	inside	17758	17316	NearestLocation	Lpcat1	0.913864	-0.990051	14.6395	0.000632486	0.0129957	DISTAL
1	33852591	33853451	584	488	411	1058	737	937	861	+	1670	361467	33802632	33853118	-	overlapStart	527	333	NearestLocation	Lpcat1	0.00207071	1.18919	0.000171884	0.989629	0.996692	TSS
1	33878838	33879209	32	25	30	50	41	68	372	+	1671	361467	33802632	33853118	-	upstream	-25720	25720	NearestLocation	Lpcat1	0.0284711	-2.83562	0.00713206	0.933272	0.978233	DISTAL
1	33925707	33925974	80	48	50	41	22	43	268	+	1672	364656	32688643	33994291	-	inside	68584	68317	NearestLocation	Mrpl36	1.64364	-2.4948	27.2383	1.34262e-05	0.00081789	DISTAL
1	33951307	33951760	62	54	33	97	52	90	454	+	1673	364656	32688643	33994291	-	inside	42984	42531	NearestLocation	Mrpl36	0.2031	-2.21249	0.518228	0.477305	0.75646	DISTAL
1	33984293	33984757	114	55	59	140	121	143	465	+	1674	364656	32688643	33994291	-	inside	9998	9534	NearestLocation	Mrpl36	0.0266826	-1.51724	0.0102608	0.920006	0.973447	PROXIMAL
1	33989307	33990204	636	426	469	755	428	519	898	+	1675	364656	32688643	33994291	-	inside	4984	4087	NearestLocation	Mrpl36	0.759025	0.913467	18.1204	0.000195253	0.00567948	PROXIMAL
1	33993720	33994377	142	134	86	191	121	173	658	+	1676	364656	32688643	33994291	-	overlapStart	571	86	NearestLocation	Mrpl36	0.454928	-1.06443	4.17043	0.0502318	0.236793	TSS
1	33996431	33996875	91	93	55	154	93	129	445	+	1677	364656	32688643	33994291	-	upstream	-2140	2140	NearestLocation	Mrpl36	0.225169	-1.55184	0.855027	0.362691	0.669505	PROXIMAL
1	34013608	34014090	81	76	77	171	85	138	483	+	1678	364656	32688643	33994291	-	upstream	-19317	19317	NearestLocation	Mrpl36	0.181144	-1.52354	0.523499	0.475093	0.754977	DISTAL
1	34057065	34057362	108	81	72	163	94	117	298	+	1679	306655	34059614	34068683	-	downstream	11618	2252	NearestLocation	Irx4	0.376356	-1.48351	2.39723	0.132291	0.406729	DISTAL
1	34063488	34063799	56	34	37	83	58	88	312	+	1680	306655	34059614	34068683	-	inside	5195	3874	NearestLocation	Irx4	0.0366807	-2.33204	0.0154958	0.901784	0.966557	PROXIMAL
1	34076773	34077117	56	55	56	88	92	108	345	+	1681	306655	34059614	34068683	-	upstream	-8090	8090	NearestLocation	Irx4	0.0898879	-1.95425	0.10269	0.750901	0.906201	PROXIMAL
1	34090724	34091029	10	11	22	39	10	37	306	+	1682	306655	34059614	34068683	-	upstream	-22041	22041	NearestLocation	Irx4	-0.000649686	-3.73427	4.15453e-06	0.998388	0.999487	DISTAL
1	34122744	34123149	39	67	45	123	65	121	406	+	1683	306655	34059614	34068683	-	upstream	-54061	54061	NearestLocation	Irx4	-0.110372	-1.99814	0.148448	0.702807	0.883751	DISTAL
1	34157310	34157882	200	192	119	436	378	465	573	+	1684	306655	34059614	34068683	-	upstream	-88627	88627	NearestLocation	Irx4	-0.476155	-0.0961069	5.98121	0.0206996	0.137967	DISTAL
1	34189598	34190407	465	302	345	745	414	571	810	+	1685	306655	34059614	34068683	-	upstream	-120915	120915	NearestLocation	Irx4	0.278675	0.654333	2.35167	0.135883	0.41239	DISTAL
1	34215600	34215906	17	35	17	56	42	77	307	+	1686	306655	34059614	34068683	-	upstream	-146917	146917	NearestLocation	Irx4	-0.457579	-2.89874	1.64012	0.210359	0.514734	DISTAL
1	34223528	34223933	160	146	68	216	131	158	406	+	1687	306655	34059614	34068683	-	upstream	-154845	154845	NearestLocation	Irx4	0.420197	-1.02676	3.19423	0.084254	0.319379	DISTAL
1	34236034	34236285	74	65	67	161	78	137	252	+	1688	306655	34059614	34068683	-	upstream	-167351	167351	NearestLocation	Irx4	0.0644005	-1.64852	0.0627105	0.804011	0.928829	DISTAL
1	34236729	34237051	36	40	29	110	52	90	323	+	1689	306655	34059614	34068683	-	upstream	-168046	168046	NearestLocation	Irx4	-0.346091	-2.38423	1.36423	0.252227	0.563432	DISTAL
1	34254480	34254917	127	91	90	175	90	124	438	+	1690	306655	34059614	34068683	-	upstream	-185797	185797	NearestLocation	Irx4	0.574614	-1.32827	5.697	0.0236674	0.149768	DISTAL
1	34272470	34272721	31	37	26	38	31	58	252	+	1691	306655	34059614	34068683	-	upstream	-203787	203787	NearestLocation	Irx4	0.448566	-2.95193	1.71658	0.200318	0.503002	DISTAL
1	34293312	34293838	164	109	98	211	120	239	527	+	1692	306655	34059614	34068683	-	upstream	-224629	224629	NearestLocation	Irx4	0.276914	-0.941966	1.43273	0.24092	0.551524	DISTAL
1	34313831	34314383	137	109	99	114	127	159	553	+	1693	306655	34059614	34068683	-	upstream	-245148	245148	NearestLocation	Irx4	0.640114	-1.19273	6.79278	0.0142468	0.109522	DISTAL
1	34335796	34336669	267	190	203	353	278	379	874	+	1694	306655	34059614	34068683	-	upstream	-267113	267113	NearestLocation	Irx4	0.273161	-0.0935508	1.90021	0.178496	0.47423	DISTAL
1	34354730	34355466	66	78	68	150	96	102	737	+	1695	306655	34059614	34068683	-	upstream	-286047	286047	NearestLocation	Irx4	0.192605	-1.67017	0.555628	0.461969	0.745934	DISTAL
1	34366848	34367412	229	172	200	327	193	232	565	+	1696	306655	34059614	34068683	-	upstream	-298165	298165	NearestLocation	Irx4	0.596334	-0.357652	8.0292	0.00825164	0.0760263	DISTAL
1	34377116	34377837	830	475	448	875	451	763	722	+	1697	306655	34059614	34068683	-	upstream	-308433	308433	NearestLocation	Irx4	0.643871	1.12551	12.8429	0.0012105	0.0205606	DISTAL
1	34403545	34404275	256	124	151	174	147	197	731	+	1698	306657	34682802	34688219	-	downstream	284674	278527	NearestLocation	Irx2	0.902312	-0.681265	14.5087	0.000662387	0.0134317	DISTAL
1	34417074	34417308	42	29	30	34	18	47	235	+	1699	306657	34682802	34688219	-	downstream	271145	265494	NearestLocation	Irx2	0.935603	-3.05781	6.8777	0.0137107	0.107094	DISTAL
1	34486586	34486908	4	13	8	18	19	36	323	+	1700	306657	34682802	34688219	-	downstream	201633	195894	NearestLocation	Irx2	-0.655877	-4.1028	1.82324	0.187273	0.485949	DISTAL
1	34496465	34497310	124	108	126	233	159	207	846	+	1701	306657	34682802	34688219	-	downstream	191754	185492	NearestLocation	Irx2	0.17448	-0.903566	0.582801	0.451323	0.738709	DISTAL
1	34528058	34528316	21	11	13	21	19	47	259	+	1702	306657	34682802	34688219	-	downstream	160161	154486	NearestLocation	Irx2	-0.070597	-3.69343	0.0271114	0.870347	0.955707	DISTAL
1	34590534	34591134	173	147	110	291	236	271	601	+	1703	306657	34682802	34688219	-	downstream	97685	91668	NearestLocation	Irx2	-0.032104	-0.579002	0.0240612	0.877793	0.958164	DISTAL
1	34598201	34598625	34	40	33	66	53	90	425	+	1704	306657	34682802	34688219	-	downstream	90018	84177	NearestLocation	Irx2	-0.0728785	-2.50137	0.0554611	0.815458	0.933758	DISTAL
1	34608793	34609100	26	30	20	43	35	35	308	+	1705	306657	34682802	34688219	-	downstream	79426	73702	NearestLocation	Irx2	0.295167	-3.17686	0.710479	0.406117	0.704153	DISTAL
1	34643982	34644187	3	8	6	15	10	13	206	+	1706	306657	34682802	34688219	-	downstream	44237	38615	NearestLocation	Irx2	-0.255391	-4.80219	0.243874	0.625106	0.84426	DISTAL
1	34676927	34678036	247	204	183	402	225	399	1110	+	1707	306657	34682802	34688219	-	downstream	11292	4766	NearestLocation	Irx2	0.216362	-0.131996	1.23514	0.275452	0.587956	DISTAL
1	34687793	34688779	516	429	270	898	507	860	987	+	1708	306657	34682802	34688219	-	overlapStart	426	426	NearestLocation	Irx2	-0.0193444	0.886109	0.0129071	0.910323	0.969844	TSS
1	34689333	34689611	77	84	40	212	106	147	279	+	1709	306657	34682802	34688219	-	upstream	-1114	1114	NearestLocation	Irx2	-0.325805	-1.51698	1.65207	0.20875	0.512959	PROXIMAL
1	34733977	34734339	87	51	37	88	68	117	363	+	1710	306657	34682802	34688219	-	upstream	-45758	45758	NearestLocation	Irx2	0.210799	-1.9988	0.544596	0.466407	0.748957	DISTAL
1	34769649	34769956	3	10	8	49	24	39	308	+	1711	306657	34682802	34688219	-	upstream	-81430	81430	NearestLocation	Irx2	-1.47346	-3.77091	10.1401	0.00342965	0.042124	DISTAL
1	34829615	34829998	130	84	68	108	50	80	384	+	1712	306657	34682802	34688219	-	upstream	-141396	141396	NearestLocation	Irx2	1.13911	-1.69184	18.7902	0.00015747	0.00487	DISTAL
1	34864844	34865861	1700	1156	1054	2577	1253	1986	1018	+	1713	306657	34682802	34688219	-	upstream	-176625	176625	NearestLocation	Irx2	0.338612	2.41955	4.50652	0.0423393	0.213659	DISTAL
1	34874891	34875459	132	145	62	294	113	202	569	+	1714	306657	34682802	34688219	-	upstream	-186672	186672	NearestLocation	Irx2	0.0519026	-0.988925	0.0442735	0.834803	0.942138	DISTAL
1	34916567	34916930	66	70	35	77	39	100	364	+	1715	306657	34682802	34688219	-	upstream	-228348	228348	NearestLocation	Irx2	0.548738	-2.18316	3.39178	0.0756715	0.300476	DISTAL
1	34939738	34940229	64	48	78	219	99	167	492	+	1716	306657	34682802	34688219	-	upstream	-251519	251519	NearestLocation	Irx2	-0.384048	-1.48842	1.93035	0.175195	0.470008	DISTAL
1	34948287	34948587	154	123	134	110	61	72	301	+	1717	306657	34682802	34688219	-	upstream	-260068	260068	NearestLocation	Irx2	1.6767	-1.26898	45.6889	1.93198e-07	3.82412e-05	DISTAL
1	34961021	34961743	198	164	154	306	174	312	723	+	1718	306657	34682802	34688219	-	upstream	-272802	272802	NearestLocation	Irx2	0.295463	-0.460169	2.03674	0.164115	0.454407	DISTAL
1	34970584	34970912	27	23	6	64	43	48	329	+	1719	306657	34682802	34688219	-	upstream	-282365	282365	NearestLocation	Irx2	-0.629478	-3.11908	2.75393	0.107689	0.3649	DISTAL
1	35002366	35002576	9	17	24	14	25	33	211	+	1720	306657	34682802	34688219	-	upstream	-314147	314147	NearestLocation	Irx2	0.372207	-3.73154	0.632621	0.432796	0.72518	DISTAL
1	35002798	35003069	33	42	32	62	36	56	272	+	1721	306657	34682802	34688219	-	upstream	-314579	314579	NearestLocation	Irx2	0.383092	-2.73354	1.45314	0.237675	0.547258	DISTAL
1	35003502	35003706	78	29	40	48	45	46	205	+	1722	306657	34682802	34688219	-	upstream	-315283	315283	NearestLocation	Irx2	0.929167	-2.53938	7.65903	0.00969114	0.0850551	DISTAL
1	35027928	35028157	42	27	11	30	22	31	230	+	1723	306659	35319895	35325724	+	upstream	-291967	291738	NearestLocation	Irx1	0.776552	-3.36149	4.07688	0.052711	0.243681	DISTAL
1	35032761	35033175	117	101	68	89	58	75	415	+	1724	306659	35319895	35325724	+	upstream	-287134	286720	NearestLocation	Irx1	1.23648	-1.70072	23.9184	3.3587e-05	0.00156755	DISTAL
1	35091453	35091695	22	27	14	48	44	48	243	+	1725	306659	35319895	35325724	+	upstream	-228442	228200	NearestLocation	Irx1	-0.301115	-3.1261	0.723597	0.401869	0.701198	DISTAL
1	35113077	35113336	20	10	18	38	22	35	260	+	1726	306659	35319895	35325724	+	upstream	-206818	206559	NearestLocation	Irx1	-0.0656641	-3.58993	0.026723	0.87127	0.956034	DISTAL
1	35130550	35130765	9	21	18	30	14	19	216	+	1727	306659	35319895	35325724	+	upstream	-189345	189130	NearestLocation	Irx1	0.544704	-3.88416	1.56926	0.220226	0.527115	DISTAL
1	35172813	35173404	35	31	24	80	63	93	592	+	1728	306659	35319895	35325724	+	upstream	-147082	146491	NearestLocation	Irx1	-0.515365	-2.5031	2.87517	0.100564	0.351706	DISTAL
1	35200618	35201211	237	177	127	204	116	188	594	+	1729	306659	35319895	35325724	+	upstream	-119277	118684	NearestLocation	Irx1	0.971858	-0.697133	20.3655	9.6178e-05	0.0033966	DISTAL
1	35314429	35314732	40	41	18	100	32	27	304	+	1730	306659	35319895	35325724	+	upstream	-5466	5163	NearestLocation	Irx1	0.225659	-2.80191	0.359052	0.553641	0.804297	PROXIMAL
1	35315366	35315660	38	27	37	73	50	55	295	+	1731	306659	35319895	35325724	+	upstream	-4529	4235	NearestLocation	Irx1	0.105671	-2.64996	0.107556	0.745277	0.903547	PROXIMAL
1	35319629	35320226	112	105	56	197	144	195	598	+	1732	306659	35319895	35325724	+	overlapStart	-266	266	NearestLocation	Irx1	-0.120232	-1.19881	0.263588	0.611518	0.837189	TSS
1	35320588	35320990	53	52	41	87	92	119	403	+	1733	306659	35319895	35325724	+	inside	693	693	NearestLocation	Irx1	-0.171224	-2.02445	0.371309	0.546991	0.800079	TSS
1	35326832	35327055	53	53	42	70	21	69	224	+	1734	306659	35319895	35325724	+	downstream	6937	1108	NearestLocation	Irx1	0.827206	-2.47773	6.53088	0.0160497	0.117973	PROXIMAL
1	35331803	35332127	114	39	76	63	51	55	325	+	1735	306659	35319895	35325724	+	downstream	11908	6079	NearestLocation	Irx1	1.32069	-2.02061	17.119	0.000271022	0.00721911	DISTAL
1	35363966	35364252	78	61	33	85	66	75	287	+	1736	306659	35319895	35325724	+	downstream	44071	38242	NearestLocation	Irx1	0.445993	-2.13729	2.48008	0.126039	0.396059	DISTAL
1	35497466	35498045	235	198	155	166	133	117	580	+	1737	306659	35319895	35325724	+	downstream	177571	171742	NearestLocation	Irx1	1.35882	-0.686395	37.8256	1.01355e-06	0.00012823	DISTAL
1	35513202	35513427	10	35	9	7	27	26	226	+	1738	306659	35319895	35325724	+	downstream	193307	187478	NearestLocation	Irx1	0.633466	-3.81119	1.50454	0.229745	0.538142	DISTAL
1	35574359	35575039	145	129	146	199	96	191	681	+	1739	306659	35319895	35325724	+	downstream	254464	248635	NearestLocation	Irx1	0.735944	-0.922734	9.66142	0.00416255	0.0481846	DISTAL
1	35602388	35602966	97	75	57	104	73	112	579	+	1740	306659	35319895	35325724	+	downstream	282493	276664	NearestLocation	Irx1	0.537396	-1.75158	4.43098	0.0439853	0.218693	DISTAL
1	35626888	35627448	22	38	42	90	57	78	561	+	1741	306659	35319895	35325724	+	downstream	306993	301164	NearestLocation	Irx1	-0.200543	-2.46334	0.371424	0.546929	0.800051	DISTAL
1	35648929	35649588	51	44	29	73	45	88	660	+	1742	306659	35319895	35325724	+	downstream	329034	323205	NearestLocation	Irx1	0.149661	-2.43848	0.249926	0.620863	0.841887	DISTAL
1	35652720	35653123	14	27	26	42	35	63	404	+	1743	306659	35319895	35325724	+	downstream	332825	326996	NearestLocation	Irx1	-0.145285	-3.0831	0.146379	0.704783	0.884622	DISTAL
1	35667721	35668505	279	256	197	272	186	245	785	+	1744	306659	35319895	35325724	+	downstream	347826	341997	NearestLocation	Irx1	0.94128	-0.231427	23.9428	3.33539e-05	0.00155995	DISTAL
1	35784899	35785612	131	107	90	136	91	194	714	+	1745	306659	35319895	35325724	+	downstream	465004	459175	NearestLocation	Irx1	0.533173	-1.22611	4.73253	0.0378092	0.199931	DISTAL
1	35811481	35811707	35	15	19	25	19	32	227	+	1746	306659	35319895	35325724	+	downstream	491586	485757	NearestLocation	Irx1	0.732761	-3.51174	3.46027	0.0729307	0.294086	DISTAL
1	35835435	35835846	81	80	67	114	87	101	412	+	1747	306659	35319895	35325724	+	downstream	515540	509711	NearestLocation	Irx1	0.477652	-1.71141	3.58107	0.0683654	0.28429	DISTAL
1	35876337	35876882	104	101	55	134	124	155	546	+	1748	306659	35319895	35325724	+	downstream	556442	550613	NearestLocation	Irx1	0.169939	-1.41329	0.474998	0.496122	0.768985	DISTAL
1	35934884	35935278	109	64	87	89	22	53	395	+	1749	306659	35319895	35325724	+	downstream	614989	609160	NearestLocation	Irx1	1.63024	-1.92546	26.6137	1.58829e-05	0.000919514	DISTAL
1	36049177	36049544	29	67	48	80	45	74	368	+	1750	306659	35319895	35325724	+	downstream	729282	723453	NearestLocation	Irx1	0.463541	-2.33689	2.08884	0.158996	0.447287	DISTAL
1	36049723	36050089	37	25	29	43	45	41	367	+	1751	306659	35319895	35325724	+	downstream	729828	723999	NearestLocation	Irx1	0.357712	-2.94807	1.07248	0.308862	0.620809	DISTAL
1	36050603	36050837	30	19	10	34	16	30	235	+	1752	306659	35319895	35325724	+	downstream	730708	724879	NearestLocation	Irx1	0.43201	-3.61187	1.18863	0.284496	0.597075	DISTAL
1	36090124	36090421	42	37	16	34	19	51	298	+	1753	306659	35319895	35325724	+	downstream	770229	764400	NearestLocation	Irx1	0.733499	-3.09625	3.9714	0.0556717	0.251781	DISTAL
1	36126316	36126577	12	23	14	28	26	16	262	+	1754	306659	35319895	35325724	+	downstream	806421	800592	NearestLocation	Irx1	0.349127	-3.78809	0.674001	0.418294	0.7142	DISTAL
1	36144499	36145167	144	83	113	127	95	177	669	+	1755	306659	35319895	35325724	+	downstream	824604	818775	NearestLocation	Irx1	0.673556	-1.21287	6.79538	0.0142301	0.10951	DISTAL
1	36153225	36153665	44	39	44	93	88	119	441	+	1756	306659	35319895	35325724	+	downstream	833330	827501	NearestLocation	Irx1	-0.352472	-2.09646	1.47765	0.233851	0.543	DISTAL
1	36166010	36166592	166	122	104	228	146	215	583	+	1757	306659	35319895	35325724	+	downstream	846115	840286	NearestLocation	Irx1	0.297995	-0.87109	1.87475	0.181342	0.477773	DISTAL
1	36173477	36174055	60	50	42	105	70	122	579	+	1758	306659	35319895	35325724	+	downstream	853582	847753	NearestLocation	Irx1	-0.0754349	-2.02285	0.0766349	0.783855	0.920648	DISTAL
1	36184615	36184836	23	20	12	34	12	19	222	+	1759	306659	35319895	35325724	+	downstream	864720	858891	NearestLocation	Irx1	0.660403	-3.79329	2.64652	0.114491	0.376535	DISTAL
1	36188451	36188806	19	11	14	57	28	55	356	+	1760	306659	35319895	35325724	+	downstream	868556	862727	NearestLocation	Irx1	-0.749985	-3.31334	3.87596	0.0585114	0.259311	DISTAL
1	36191107	36191598	54	47	44	91	82	122	492	+	1761	306659	35319895	35325724	+	downstream	871212	865383	NearestLocation	Irx1	-0.145946	-2.04128	0.271927	0.605964	0.834123	DISTAL
1	36210912	36211180	151	93	109	57	44	73	269	+	1762	306659	35319895	35325724	+	downstream	891017	885188	NearestLocation	Irx1	1.91016	-1.55751	50.329	7.88739e-08	2.11143e-05	DISTAL
1	36211716	36211950	28	26	28	18	11	32	235	+	1763	306659	35319895	35325724	+	downstream	891821	885992	NearestLocation	Irx1	1.33983	-3.48024	11.1929	0.00226313	0.0318003	DISTAL
1	36296734	36297080	60	41	46	106	67	117	347	+	1764	306659	35319895	35325724	+	downstream	976839	971010	NearestLocation	Irx1	-0.0748051	-2.05944	0.0712329	0.791421	0.924002	DISTAL
1	36310761	36311077	51	29	41	133	123	130	317	+	1765	306659	35319895	35325724	+	downstream	990866	985037	NearestLocation	Irx1	-0.798526	-1.8984	7.68607	0.00957723	0.0843891	DISTAL
1	36335552	36335847	7	27	15	26	30	48	296	+	1766	306659	35319895	35325724	+	downstream	1015657	1009828	NearestLocation	Irx1	-0.205878	-3.49049	0.219713	0.64273	0.853615	DISTAL
1	36337993	36338383	4	21	10	28	25	43	391	+	1767	306659	35319895	35325724	+	downstream	1018098	1012269	NearestLocation	Irx1	-0.56504	-3.72743	1.48034	0.233437	0.54269	DISTAL
1	36338403	36338654	5	16	12	16	30	36	252	+	1768	306659	35319895	35325724	+	downstream	1018508	1012679	NearestLocation	Irx1	-0.4516	-3.86508	0.878023	0.356408	0.664226	DISTAL
1	36339377	36339682	9	9	6	16	18	32	306	+	1769	306659	35319895	35325724	+	downstream	1019482	1013653	NearestLocation	Irx1	-0.592765	-4.20962	1.63311	0.211311	0.516093	DISTAL
1	36343097	36343465	37	46	19	68	48	88	369	+	1770	306659	35319895	35325724	+	downstream	1023202	1017373	NearestLocation	Irx1	-0.137135	-2.56935	0.184251	0.670887	0.868216	DISTAL
1	36365205	36365493	20	17	27	55	46	80	289	+	1771	306659	35319895	35325724	+	downstream	1045310	1039481	NearestLocation	Irx1	-0.58026	-2.88836	2.5499	0.121038	0.387738	DISTAL
1	36405347	36405581	24	23	10	44	36	51	235	+	1772	306659	35319895	35325724	+	downstream	1085452	1079623	NearestLocation	Irx1	-0.351864	-3.24435	0.92366	0.344385	0.653635	DISTAL
1	36418241	36418595	47	62	39	103	58	80	355	+	1773	290939	37504217	37509877	-	downstream	1091636	1085622	NearestLocation	Med10	0.195956	-2.19944	0.482763	0.49265	0.766747	DISTAL
1	36446318	36446620	7	9	19	24	16	16	303	+	1774	290939	37504217	37509877	-	downstream	1063559	1057597	NearestLocation	Med10	0.267841	-4.14411	0.313362	0.579882	0.81959	DISTAL
1	36468921	36469533	59	50	35	198	124	202	613	+	1775	290939	37504217	37509877	-	downstream	1040956	1034684	NearestLocation	Med10	-0.979111	-1.56531	15.1541	0.00052814	0.0115218	DISTAL
1	36469973	36470513	67	79	78	177	169	200	541	+	1776	290939	37504217	37509877	-	downstream	1039904	1033704	NearestLocation	Med10	-0.396797	-1.26623	2.48517	0.125667	0.395445	DISTAL
1	36481774	36482101	43	43	50	67	60	49	328	+	1777	290939	37504217	37509877	-	downstream	1028103	1022116	NearestLocation	Med10	0.519311	-2.4393	2.72287	0.109607	0.36821	DISTAL
1	36552795	36553137	17	19	20	53	35	55	343	+	1778	290939	37504217	37509877	-	downstream	957082	951080	NearestLocation	Med10	-0.437519	-3.17035	1.46765	0.235402	0.544817	DISTAL
1	36554407	36554623	8	13	5	16	28	19	217	+	1779	290939	37504217	37509877	-	downstream	955470	949594	NearestLocation	Med10	-0.464161	-4.19762	0.928348	0.343182	0.65259	DISTAL
1	36555386	36555646	14	10	13	21	18	27	261	+	1780	290939	37504217	37509877	-	downstream	954491	948571	NearestLocation	Med10	0.0558272	-4.0033	0.017148	0.89671	0.964927	DISTAL
1	36557726	36557960	2	12	7	19	9	23	235	+	1781	290939	37504217	37509877	-	downstream	952151	946257	NearestLocation	Med10	-0.353262	-4.49049	0.452875	0.506249	0.775261	DISTAL
1	36571837	36572201	98	48	49	107	146	180	365	+	1782	290939	37504217	37509877	-	downstream	938040	932016	NearestLocation	Med10	-0.330286	-1.54705	1.30647	0.262293	0.57436	DISTAL
1	36624021	36624604	320	243	178	142	81	86	584	+	1783	290939	37504217	37509877	-	downstream	885856	879613	NearestLocation	Med10	2.1386	-0.554067	92.0954	1.50973e-10	3.21532e-07	DISTAL
1	36632258	36632772	116	118	119	279	173	237	515	+	1784	290939	37504217	37509877	-	downstream	877619	871445	NearestLocation	Med10	-0.0438258	-0.818386	0.0389905	0.844832	0.94618	DISTAL
1	36636153	36636370	124	92	85	164	105	131	218	+	1785	290939	37504217	37509877	-	downstream	873724	867847	NearestLocation	Med10	0.479629	-1.32352	4.14218	0.0509666	0.23885	DISTAL
1	36639683	36640067	118	95	49	169	102	138	385	+	1786	290939	37504217	37509877	-	downstream	870194	864150	NearestLocation	Med10	0.215243	-1.43709	0.753198	0.392522	0.693748	DISTAL
1	36647953	36648240	31	45	37	83	71	98	288	+	1787	290939	37504217	37509877	-	downstream	861924	855977	NearestLocation	Med10	-0.264174	-2.31185	0.766621	0.38839	0.689971	DISTAL
1	36649527	36650453	400	243	282	636	414	564	927	+	1788	290939	37504217	37509877	-	downstream	860350	853764	NearestLocation	Med10	0.0960756	0.472628	0.269212	0.60776	0.835053	DISTAL
1	36665904	36666141	10	21	13	28	24	37	238	+	1789	290939	37504217	37509877	-	downstream	843973	838076	NearestLocation	Med10	-0.129426	-3.68092	0.0988419	0.755453	0.908195	DISTAL
1	36674707	36674993	39	31	19	58	52	68	287	+	1790	290939	37504217	37509877	-	downstream	835170	829224	NearestLocation	Med10	-0.153824	-2.74497	0.225838	0.638153	0.851087	DISTAL
1	36679573	36680477	844	564	586	1406	964	1148	905	+	1791	290939	37504217	37509877	-	downstream	830304	823740	NearestLocation	Med10	0.0697554	1.58708	0.181798	0.672951	0.869256	DISTAL
1	36691845	36692095	171	132	145	107	53	89	251	+	1792	290939	37504217	37509877	-	downstream	818032	812122	NearestLocation	Med10	1.77502	-1.17008	52.5406	5.24353e-08	1.58014e-05	DISTAL
1	36697874	36698243	74	62	40	192	130	156	370	+	1793	290939	37504217	37509877	-	downstream	812003	805974	NearestLocation	Med10	-0.574946	-1.54916	5.4057	0.0272013	0.163702	DISTAL
1	36721068	36721347	27	15	5	53	41	53	280	+	1794	290939	37504217	37509877	-	downstream	788809	782870	NearestLocation	Med10	-0.813536	-3.23912	4.20597	0.0493242	0.234108	DISTAL
1	36723413	36724042	189	132	153	212	118	110	630	+	1795	290939	37504217	37509877	-	downstream	786464	780175	NearestLocation	Med10	1.0228	-0.867253	17.9814	0.000204248	0.00586756	DISTAL
1	36724507	36724721	31	25	11	103	43	65	215	+	1796	290939	37504217	37509877	-	downstream	785370	779496	NearestLocation	Med10	-0.764249	-2.77746	4.91777	0.0344951	0.188889	DISTAL
1	36749229	36749819	476	265	306	518	273	483	591	+	1797	290939	37504217	37509877	-	downstream	760648	754398	NearestLocation	Med10	0.629419	0.406193	10.3321	0.00317609	0.0399892	DISTAL
1	36763676	36763886	3	12	5	37	19	16	211	+	1798	290939	37504217	37509877	-	downstream	746201	740331	NearestLocation	Med10	-0.9366	-4.2133	3.47523	0.0723472	0.292726	DISTAL
1	36765747	36766072	22	28	21	78	55	66	326	+	1799	290939	37504217	37509877	-	downstream	744130	738145	NearestLocation	Med10	-0.595102	-2.7677	3.33017	0.078237	0.306618	DISTAL
1	36788628	36789034	130	116	119	144	76	106	407	+	1800	290939	37504217	37509877	-	downstream	721249	715183	NearestLocation	Med10	1.08893	-1.26407	20.4721	9.3079e-05	0.00332047	DISTAL
1	36799334	36799871	39	65	21	106	68	77	538	+	1801	290939	37504217	37509877	-	downstream	710543	704346	NearestLocation	Med10	-0.147339	-2.28537	0.22551	0.638396	0.851233	DISTAL
1	36809851	36810281	69	59	49	83	50	77	431	+	1802	290939	37504217	37509877	-	downstream	700026	693936	NearestLocation	Med10	0.648193	-2.15383	5.55689	0.0252999	0.156501	DISTAL
1	36820818	36821031	14	20	16	30	32	34	214	+	1803	290939	37504217	37509877	-	downstream	689059	683186	NearestLocation	Med10	-0.0707052	-3.54156	0.032301	0.858606	0.951295	DISTAL
1	36843075	36843375	65	73	63	79	53	69	301	+	1804	290939	37504217	37509877	-	downstream	666802	660842	NearestLocation	Med10	0.902599	-2.05824	10.834	0.00260369	0.0350055	DISTAL
1	36846790	36847109	28	22	15	53	58	67	320	+	1805	290939	37504217	37509877	-	downstream	663087	657108	NearestLocation	Med10	-0.614803	-2.89931	3.17984	0.0849215	0.321016	DISTAL
1	36850028	36850421	174	76	81	238	149	195	394	+	1806	290939	37504217	37509877	-	downstream	659849	653796	NearestLocation	Med10	0.0563677	-1.01047	0.0516388	0.821815	0.936761	DISTAL
1	36880389	36881089	110	89	113	145	73	174	701	+	1807	290939	37504217	37509877	-	downstream	629488	623128	NearestLocation	Med10	0.618622	-1.29867	5.56847	0.0251603	0.156085	DISTAL
1	36884570	36884800	32	18	9	41	28	33	231	+	1808	290939	37504217	37509877	-	downstream	625307	619417	NearestLocation	Med10	0.052948	-3.43167	0.0187318	0.892075	0.963167	DISTAL
1	36911411	36911630	4	9	8	15	15	27	220	+	1809	290939	37504217	37509877	-	downstream	598466	592587	NearestLocation	Med10	-0.541399	-4.38329	1.19625	0.282989	0.595527	DISTAL
1	36912882	36913143	9	14	12	17	9	25	262	+	1810	290939	37504217	37509877	-	downstream	596995	591074	NearestLocation	Med10	0.374413	-4.22845	0.677758	0.417014	0.713112	DISTAL
1	36928716	36928933	30	33	43	49	24	25	218	+	1811	290939	37504217	37509877	-	downstream	581161	575284	NearestLocation	Med10	1.06175	-3.00253	8.44386	0.00690924	0.0675029	DISTAL
1	36963495	36963755	50	30	31	61	35	67	261	+	1812	290939	37504217	37509877	-	downstream	546382	540462	NearestLocation	Med10	0.342558	-2.67635	1.14501	0.293338	0.605842	DISTAL
1	36964858	36965207	55	33	34	72	93	119	350	+	1813	290939	37504217	37509877	-	downstream	545019	539010	NearestLocation	Med10	-0.378927	-2.16395	1.50627	0.229485	0.537866	DISTAL
1	36966099	36966375	30	20	24	92	61	130	277	+	1814	290939	37504217	37509877	-	downstream	543778	537842	NearestLocation	Med10	-1.02714	-2.42917	10.1023	0.00348218	0.0425828	DISTAL
1	36970006	36970324	269	143	157	273	128	245	319	+	1815	290939	37504217	37509877	-	downstream	539871	533893	NearestLocation	Med10	0.728777	-0.520124	10.2428	0.00329145	0.0409757	DISTAL
1	36976101	36976664	357	172	205	342	211	354	564	+	1816	290939	37504217	37509877	-	downstream	533776	527553	NearestLocation	Med10	0.5862	-0.0956968	7.36206	0.0110435	0.0929715	DISTAL
1	36992509	36992833	20	28	9	47	29	32	325	+	1817	290939	37504217	37509877	-	downstream	517368	511384	NearestLocation	Med10	-0.0607611	-3.40715	0.0249737	0.875517	0.957379	DISTAL
1	37015375	37015921	39	48	40	58	50	83	547	+	1818	290939	37504217	37509877	-	downstream	494502	488296	NearestLocation	Med10	0.302741	-2.45068	0.965607	0.333828	0.644475	DISTAL
1	37029345	37029570	22	30	22	37	26	30	226	+	1819	290939	37504217	37509877	-	downstream	480532	474647	NearestLocation	Med10	0.560852	-3.3267	2.39325	0.132601	0.407202	DISTAL
1	37035539	37036128	35	47	30	54	43	84	590	+	1820	290939	37504217	37509877	-	downstream	474338	468089	NearestLocation	Med10	0.191509	-2.5861	0.357087	0.554722	0.804934	DISTAL
1	37046426	37047006	58	39	39	115	87	72	581	+	1821	290939	37504217	37509877	-	downstream	463451	457211	NearestLocation	Med10	-0.13962	-2.14301	0.231282	0.634149	0.849007	DISTAL
1	37072431	37072669	35	58	52	59	54	93	239	+	1822	290939	37504217	37509877	-	downstream	437446	431548	NearestLocation	Med10	0.401145	-2.29301	1.58688	0.21772	0.524189	DISTAL
1	37075934	37076275	97	90	80	189	142	191	342	+	1823	290939	37504217	37509877	-	downstream	433943	427942	NearestLocation	Med10	-0.0784297	-1.21476	0.114726	0.737244	0.899544	DISTAL
1	37103381	37104006	133	126	77	112	82	123	626	+	1824	290939	37504217	37509877	-	downstream	406496	400211	NearestLocation	Med10	0.947379	-1.37201	15.6726	0.000441475	0.0101893	DISTAL
1	37119914	37120720	324	231	228	309	195	288	807	+	1825	290939	37504217	37509877	-	downstream	389963	383497	NearestLocation	Med10	0.881559	-0.106116	20.4757	9.2978e-05	0.00332032	DISTAL
1	37170012	37170529	29	13	31	54	36	51	518	+	1826	290939	37504217	37509877	-	downstream	339865	333688	NearestLocation	Med10	-0.0219962	-3.03223	0.00346654	0.95345	0.985245	DISTAL
1	37205775	37206127	32	32	49	31	34	52	353	+	1827	290939	37504217	37509877	-	downstream	304102	298090	NearestLocation	Med10	0.865575	-2.82835	5.62184	0.0245283	0.153495	DISTAL
1	37261287	37261548	7	13	3	14	13	19	262	+	1828	290939	37504217	37509877	-	downstream	248590	242669	NearestLocation	Med10	-0.147533	-4.52661	0.0897206	0.766648	0.913117	DISTAL
1	37299040	37299411	249	187	189	261	155	176	372	+	1829	290939	37504217	37509877	-	downstream	210837	204806	NearestLocation	Med10	0.982811	-0.461771	21.7785	6.26971e-05	0.00249929	DISTAL
1	37306266	37306849	172	164	164	405	248	315	584	+	1830	290939	37504217	37509877	-	downstream	203611	197368	NearestLocation	Med10	-0.035369	-0.328735	0.0302832	0.863047	0.953248	DISTAL
1	37315362	37316129	473	417	421	661	361	568	768	+	1831	290939	37504217	37509877	-	downstream	194515	188088	NearestLocation	Med10	0.650214	0.742236	13.8423	0.000840343	0.0158493	DISTAL
1	37321272	37321933	492	324	369	793	536	631	662	+	1832	290939	37504217	37509877	-	downstream	188605	182284	NearestLocation	Med10	0.171812	0.796775	0.930445	0.342646	0.652044	DISTAL
1	37335533	37335769	16	18	8	27	20	27	237	+	1833	290939	37504217	37509877	-	downstream	174344	168448	NearestLocation	Med10	0.0435628	-3.8604	0.01151	0.915295	0.971504	DISTAL
1	37354678	37355215	167	92	123	177	100	168	538	+	1834	290939	37504217	37509877	-	downstream	155199	149002	NearestLocation	Med10	0.696606	-1.05975	8.12188	0.00792877	0.0740701	DISTAL
1	37383829	37384045	16	12	14	16	21	33	217	+	1835	290939	37504217	37509877	-	downstream	126048	120172	NearestLocation	Med10	0.132146	-3.88117	0.0937601	0.761617	0.911131	DISTAL
1	37387805	37388114	26	12	9	30	31	35	310	+	1836	290939	37504217	37509877	-	downstream	122072	116103	NearestLocation	Med10	-0.200544	-3.59036	0.24217	0.626312	0.845043	DISTAL
1	37394266	37394566	18	14	19	59	13	36	301	+	1837	290939	37504217	37509877	-	downstream	115611	109651	NearestLocation	Med10	-0.104677	-3.48088	0.063192	0.803276	0.92869	DISTAL
1	37400809	37401239	67	62	44	104	37	58	431	+	1838	290939	37504217	37509877	-	downstream	109068	102978	NearestLocation	Med10	0.720691	-2.22402	5.97824	0.0207284	0.138105	DISTAL
1	37405234	37405466	84	55	40	68	45	77	233	+	1839	290939	37504217	37509877	-	downstream	104643	98751	NearestLocation	Med10	0.779917	-2.21404	7.31324	0.0112849	0.094184	DISTAL
1	37408914	37409431	302	175	155	498	306	393	518	+	1840	290939	37504217	37509877	-	downstream	100963	94786	NearestLocation	Med10	-0.0467712	-0.030989	0.0549484	0.816297	0.934195	DISTAL
1	37431513	37431722	18	21	34	14	13	23	210	+	1841	290939	37504217	37509877	-	downstream	78364	72495	NearestLocation	Med10	1.47624	-3.65501	11.4854	0.00202102	0.0294803	DISTAL
1	37454091	37454575	189	65	76	108	50	84	485	+	1842	290939	37504217	37509877	-	downstream	55786	49642	NearestLocation	Med10	1.32927	-1.53884	20.3175	9.76072e-05	0.00343757	DISTAL
1	37487071	37487494	74	71	42	87	124	85	424	+	1843	290939	37504217	37509877	-	downstream	22806	16723	NearestLocation	Med10	0.133914	-1.85659	0.207855	0.651817	0.858323	DISTAL
1	37495959	37496454	271	197	180	273	181	244	496	+	1844	290939	37504217	37509877	-	downstream	13918	7763	NearestLocation	Med10	0.779404	-0.346904	15.1755	0.000524218	0.0114607	DISTAL
1	37509277	37510125	318	243	286	558	457	510	849	+	1845	290939	37504217	37509877	-	overlapStart	600	248	NearestLocation	Med10	0.0453279	0.389587	0.0572153	0.812619	0.932466	TSS
1	37520454	37520696	7	9	5	16	15	23	243	+	1846	290939	37504217	37509877	-	upstream	-10577	10577	NearestLocation	Med10	-0.490463	-4.43499	1.08541	0.306016	0.617928	DISTAL
1	37552476	37553018	116	92	71	140	71	134	543	+	1847	679949	37582312	37622672	+	upstream	-29836	29294	NearestLocation	Ube2ql1	0.593766	-1.49206	5.83414	0.0221809	0.143987	DISTAL
1	37581293	37581594	68	52	63	132	72	123	302	+	1848	679949	37582312	37622672	+	upstream	-1019	718	NearestLocation	Ube2ql1	0.0912548	-1.82457	0.114957	0.736989	0.899469	PROXIMAL
1	37581929	37583061	675	492	432	1181	624	1023	1133	+	1849	679949	37582312	37622672	+	overlapStart	-383	383	NearestLocation	Ube2ql1	0.0829272	1.25179	0.255835	0.616782	0.840039	TSS
1	37583249	37583653	107	101	85	265	157	194	405	+	1850	679949	37582312	37622672	+	inside	937	937	NearestLocation	Ube2ql1	-0.169379	-1.03754	0.570252	0.45619	0.742172	TSS
1	37589328	37589686	191	104	186	88	55	77	359	+	1851	679949	37582312	37622672	+	inside	7016	7016	NearestLocation	Ube2ql1	2.06307	-1.10793	57.176	2.30891e-08	8.741e-06	PROXIMAL
1	37607501	37607998	319	276	280	338	232	314	498	+	1852	679949	37582312	37622672	+	inside	25189	14674	NearestLocation	Ube2ql1	0.891342	0.0668914	22.0717	5.74623e-05	0.00233608	DISTAL
1	37621483	37622073	247	185	163	430	386	436	591	+	1853	679949	37582312	37622672	+	inside	39171	599	NearestLocation	Ube2ql1	-0.216206	-0.010488	1.24257	0.274041	0.586488	DISTAL
1	37637227	37637708	101	96	70	152	111	175	482	+	1854	679949	37582312	37622672	+	downstream	54915	14555	NearestLocation	Ube2ql1	0.165157	-1.35355	0.486581	0.490958	0.765754	DISTAL
1	37678210	37678508	52	38	62	84	78	115	299	+	1855	361191	37692672	37716918	-	downstream	38708	14164	NearestLocation	Nsun2	0.0467581	-2.04294	0.02362	0.87891	0.958635	DISTAL
1	37716679	37717983	1928	1497	1443	3188	2440	3076	1305	+	1856	361191	37692672	37716918	-	overlapStart	239	239	NearestLocation	Nsun2	0.0457948	2.88859	0.0939107	0.761432	0.911016	TSS
1	37722882	37723543	66	49	44	149	117	136	662	+	1857	24950	37717526	37751716	+	inside	5356	5356	NearestLocation	Srd5a1	-0.467054	-1.73991	3.27608	0.0805709	0.311796	PROXIMAL
1	37758192	37758411	1719	1351	659	2335	1338	1716	220	+	1858	306672	37797465	37830260	+	upstream	-39273	39054	NearestLocation	Papd7	0.316963	2.31446	3.34418	0.077645	0.305229	DISTAL
1	37773106	37773358	20	31	20	46	52	83	253	+	1859	306672	37797465	37830260	+	upstream	-24359	24107	NearestLocation	Papd7	-0.483201	-2.83904	1.8504	0.184117	0.481617	DISTAL
1	37796055	37796972	1116	1101	828	1815	1331	1859	918	+	1860	306672	37797465	37830260	+	upstream	-1410	493	NearestLocation	Papd7	0.164231	2.14589	1.22114	0.278135	0.590559	PROXIMAL
1	37797133	37797361	71	40	30	93	61	99	229	+	1861	306672	37797465	37830260	+	upstream	-332	104	NearestLocation	Papd7	0.0197741	-2.20473	0.00457455	0.946536	0.982829	TSS
1	37804548	37804991	83	69	51	180	72	124	444	+	1862	306672	37797465	37830260	+	inside	7083	7083	NearestLocation	Papd7	0.0281384	-1.67909	0.0116992	0.914604	0.971335	PROXIMAL
1	37809497	37809710	72	58	56	36	37	41	214	+	1863	306672	37797465	37830260	+	inside	12032	12032	NearestLocation	Papd7	1.57099	-2.39903	26.4698	1.65145e-05	0.000941952	DISTAL
1	37813469	37813769	35	39	23	46	39	45	301	+	1864	306672	37797465	37830260	+	inside	16004	16004	NearestLocation	Papd7	0.435144	-2.91454	1.7408	0.197261	0.498909	DISTAL
1	37821273	37821721	102	65	61	181	136	138	449	+	1865	306672	37797465	37830260	+	inside	23808	8539	NearestLocation	Papd7	-0.130631	-1.42793	0.277991	0.601993	0.832098	DISTAL
1	37834364	37834695	11	17	21	56	33	64	332	+	1866	306672	37797465	37830260	+	downstream	36899	4104	NearestLocation	Papd7	-0.698296	-3.17107	3.24348	0.0820155	0.314898	DISTAL
1	37851733	37852453	133	126	138	243	195	274	721	+	1867	306672	37797465	37830260	+	downstream	54268	21473	NearestLocation	Papd7	0.0631864	-0.701115	0.0797039	0.779685	0.918645	DISTAL
1	37877469	37877914	58	57	44	101	89	115	446	+	1868	306672	37797465	37830260	+	downstream	80004	47209	NearestLocation	Papd7	-0.0712841	-1.96007	0.0702719	0.792798	0.924457	DISTAL
1	37916260	37916585	24	29	10	65	28	53	326	+	1869	306672	37797465	37830260	+	downstream	118795	86000	NearestLocation	Papd7	-0.324137	-3.12541	0.784171	0.383083	0.686103	DISTAL
1	37917130	37917592	125	85	50	120	115	124	463	+	1870	306672	37797465	37830260	+	downstream	119665	86870	NearestLocation	Papd7	0.353339	-1.51261	1.84408	0.184846	0.482534	DISTAL
1	37965221	37965432	18	11	4	11	12	26	212	+	1871	306672	37797465	37830260	+	downstream	167756	134961	NearestLocation	Papd7	0.261896	-4.29622	0.292701	0.592587	0.827117	DISTAL
1	38066932	38067174	7	15	8	9	8	15	243	+	1872	306672	37797465	37830260	+	downstream	269467	236672	NearestLocation	Papd7	0.78101	-4.61301	2.56033	0.12031	0.386517	DISTAL
1	38087506	38087940	248	192	155	102	49	59	435	+	1873	306672	37797465	37830260	+	downstream	290041	257246	NearestLocation	Papd7	2.40058	-0.913006	99.996	5.94371e-11	1.90304e-07	DISTAL
1	38119224	38119826	292	290	189	276	204	282	603	+	1874	81636	38434800	39080014	+	upstream	-315576	314974	NearestLocation	Adcy2	0.884906	-0.146299	21.3499	7.12877e-05	0.00272801	DISTAL
1	38145124	38146089	2026	1360	1144	2573	1601	2609	966	+	1875	81636	38434800	39080014	+	upstream	-289676	288711	NearestLocation	Adcy2	0.299824	2.64009	3.73009	0.0631704	0.271549	DISTAL
1	38155759	38155981	11	16	5	24	18	40	223	+	1876	81636	38434800	39080014	+	upstream	-279041	278819	NearestLocation	Adcy2	-0.489753	-3.9177	1.21774	0.278791	0.591152	DISTAL
1	38159497	38160105	50	34	45	92	90	109	609	+	1877	81636	38434800	39080014	+	upstream	-275303	274695	NearestLocation	Adcy2	-0.292633	-2.11068	0.989329	0.328055	0.639047	DISTAL
1	38168082	38168370	11	23	18	30	23	33	289	+	1878	81636	38434800	39080014	+	upstream	-266718	266430	NearestLocation	Adcy2	0.178951	-3.60946	0.195229	0.661846	0.863378	DISTAL
1	38179970	38180229	4	13	2	21	15	18	260	+	1879	81636	38434800	39080014	+	upstream	-254830	254571	NearestLocation	Adcy2	-0.638057	-4.48192	1.52697	0.22639	0.533988	DISTAL
1	38186306	38186626	9	25	10	33	25	33	321	+	1880	81636	38434800	39080014	+	upstream	-248494	248174	NearestLocation	Adcy2	-0.171769	-3.66974	0.16782	0.685038	0.875517	DISTAL
1	38201416	38201911	181	148	128	105	104	92	496	+	1881	81636	38434800	39080014	+	upstream	-233384	232889	NearestLocation	Adcy2	1.45351	-1.0715	36.7473	1.29219e-06	0.000151644	DISTAL
1	38226171	38226533	18	25	7	30	26	35	363	+	1882	81636	38434800	39080014	+	upstream	-208629	208267	NearestLocation	Adcy2	-0.0249089	-3.60563	0.00374349	0.951628	0.984697	DISTAL
1	38226771	38227024	9	8	6	20	6	10	254	+	1883	81636	38434800	39080014	+	upstream	-208029	207776	NearestLocation	Adcy2	0.267589	-4.71638	0.295681	0.590719	0.826086	DISTAL
1	38316627	38316912	47	30	24	67	84	86	286	+	1884	81636	38434800	39080014	+	upstream	-118173	117888	NearestLocation	Adcy2	-0.408037	-2.42188	1.65	0.209028	0.513275	DISTAL
1	38323572	38323898	27	34	3	68	28	71	327	+	1885	81636	38434800	39080014	+	upstream	-111228	110902	NearestLocation	Adcy2	-0.521486	-3.01586	1.51541	0.228111	0.536319	DISTAL
1	38331370	38332072	73	83	57	111	96	130	703	+	1886	81636	38434800	39080014	+	upstream	-103430	102728	NearestLocation	Adcy2	0.207083	-1.69065	0.658937	0.423485	0.718422	DISTAL
1	38346981	38347570	30	26	17	87	64	119	590	+	1887	81636	38434800	39080014	+	upstream	-87819	87230	NearestLocation	Adcy2	-1.0113	-2.48217	10.2509	0.0032808	0.040899	DISTAL
1	38388638	38389290	250	218	155	378	332	540	653	+	1888	81636	38434800	39080014	+	upstream	-46162	45510	NearestLocation	Adcy2	-0.144808	0.00728353	0.529413	0.472632	0.753223	DISTAL
1	38425885	38426544	278	170	163	621	484	584	660	+	1889	81636	38434800	39080014	+	upstream	-8915	8256	NearestLocation	Adcy2	-0.602725	0.243896	10.0118	0.00361136	0.0436604	PROXIMAL
1	38431403	38431686	30	25	32	66	33	75	284	+	1890	81636	38434800	39080014	+	upstream	-3397	3114	NearestLocation	Adcy2	-0.0608407	-2.7795	0.0322146	0.858794	0.951401	PROXIMAL
1	38434167	38434406	29	20	37	62	80	70	240	+	1891	81636	38434800	39080014	+	upstream	-633	394	NearestLocation	Adcy2	-0.423947	-2.57638	1.43264	0.240934	0.551533	TSS
1	38434799	38435457	75	75	78	253	145	211	659	+	1892	81636	38434800	39080014	+	overlapStart	-1	1	NearestLocation	Adcy2	-0.489802	-1.19042	4.1975	0.0495389	0.234778	TSS
1	38462337	38463070	48	52	46	110	78	141	734	+	1893	81636	38434800	39080014	+	inside	27537	27537	NearestLocation	Adcy2	-0.267694	-1.95747	0.936255	0.341167	0.650919	DISTAL
1	38487544	38488179	108	101	65	175	147	250	636	+	1894	81636	38434800	39080014	+	inside	52744	52744	NearestLocation	Adcy2	-0.200193	-1.13737	0.70124	0.40915	0.706576	DISTAL
1	38500315	38500723	16	35	11	32	20	47	409	+	1895	81636	38434800	39080014	+	inside	65515	65515	NearestLocation	Adcy2	0.200879	-3.4214	0.244682	0.624536	0.843947	DISTAL
1	38501188	38501869	31	63	36	68	47	77	682	+	1896	81636	38434800	39080014	+	inside	66388	66388	NearestLocation	Adcy2	0.333732	-2.4399	1.11426	0.299788	0.61163	DISTAL
1	38502134	38502340	4	7	10	19	15	13	207	+	1897	81636	38434800	39080014	+	inside	67334	67334	NearestLocation	Adcy2	-0.249175	-4.53751	0.245658	0.623848	0.843612	DISTAL
1	38502386	38502809	23	17	29	38	42	49	424	+	1898	81636	38434800	39080014	+	inside	67586	67586	NearestLocation	Adcy2	-0.00808783	-3.1171	0.000464682	0.982948	0.994656	DISTAL
1	38504048	38504808	44	54	42	72	79	103	761	+	1899	81636	38434800	39080014	+	inside	69248	69248	NearestLocation	Adcy2	0.00629144	-2.16987	0.000457523	0.98308	0.994656	DISTAL
1	38530930	38531133	26	32	26	27	33	40	204	+	1900	81636	38434800	39080014	+	inside	96130	96130	NearestLocation	Adcy2	0.61143	-3.17246	2.81563	0.103993	0.358264	DISTAL
1	38581279	38581782	13	26	23	75	48	52	504	+	1901	81636	38434800	39080014	+	inside	146479	146479	NearestLocation	Adcy2	-0.575527	-2.9414	2.50621	0.12414	0.392944	DISTAL
1	38619662	38620335	82	60	67	103	127	122	674	+	1902	81636	38434800	39080014	+	inside	184862	184862	NearestLocation	Adcy2	0.0980998	-1.64844	0.128738	0.722318	0.892794	DISTAL
1	38629258	38629587	43	30	30	51	39	55	330	+	1903	81636	38434800	39080014	+	inside	194458	194458	NearestLocation	Adcy2	0.387406	-2.79703	1.44103	0.239594	0.549685	DISTAL
1	38629630	38629981	16	22	15	42	66	67	352	+	1904	81636	38434800	39080014	+	inside	194830	194830	NearestLocation	Adcy2	-0.889959	-2.98386	5.54337	0.0254639	0.157155	DISTAL
1	38662701	38663073	61	107	38	23	71	87	373	+	1905	81636	38434800	39080014	+	inside	227901	227901	NearestLocation	Adcy2	0.967487	-2.08664	6.50765	0.0162213	0.118773	DISTAL
1	38677714	38677997	56	80	26	34	63	75	284	+	1906	81636	38434800	39080014	+	inside	242914	242914	NearestLocation	Adcy2	0.701903	-2.33504	4.01714	0.0543656	0.24812	DISTAL
1	38684660	38684870	29	18	19	5	33	35	211	+	1907	81636	38434800	39080014	+	inside	249860	249860	NearestLocation	Adcy2	0.64846	-3.53295	1.74984	0.196134	0.497504	DISTAL
1	38736930	38737630	17	22	20	54	44	62	701	+	1908	81636	38434800	39080014	+	inside	302130	302130	NearestLocation	Adcy2	-0.542589	-3.04089	2.35197	0.135859	0.412383	DISTAL
1	38738098	38738398	12	12	13	28	21	39	301	+	1909	81636	38434800	39080014	+	inside	303298	303298	NearestLocation	Adcy2	-0.345237	-3.7799	0.696209	0.410816	0.707668	DISTAL
1	38738930	38739146	10	21	4	21	11	14	217	+	1910	81636	38434800	39080014	+	inside	304130	304130	NearestLocation	Adcy2	0.46956	-4.30989	0.97742	0.330936	0.641691	DISTAL
1	38740133	38740388	5	13	14	16	12	22	256	+	1911	81636	38434800	39080014	+	inside	305333	305333	NearestLocation	Adcy2	0.279475	-4.28161	0.338142	0.565353	0.811231	DISTAL
1	38740490	38740812	14	15	19	20	23	27	323	+	1912	81636	38434800	39080014	+	inside	305690	305690	NearestLocation	Adcy2	0.342914	-3.79282	0.669222	0.41993	0.715666	DISTAL
1	38787374	38787725	10	14	14	24	17	34	352	+	1913	290946	39116025	39124556	-	downstream	337182	328300	NearestLocation	Fastkd3	-0.0671258	-3.89467	0.0248308	0.875871	0.957591	DISTAL
1	38891535	38891923	213	227	109	71	63	107	389	+	1914	290946	39116025	39124556	-	downstream	233021	224102	NearestLocation	Fastkd3	2.02844	-0.980624	65.2367	6.1394e-09	3.54136e-06	DISTAL
1	38928255	38928903	86	148	61	58	78	149	649	+	1915	290946	39116025	39124556	-	downstream	196301	187122	NearestLocation	Fastkd3	0.886062	-1.53657	8.13265	0.00789213	0.0738427	DISTAL
1	38932530	38932862	57	94	52	45	43	85	333	+	1916	290946	39116025	39124556	-	downstream	192026	183163	NearestLocation	Fastkd3	1.10316	-2.13328	12.5532	0.00134816	0.0221649	DISTAL
1	38932928	38933323	56	68	41	30	35	90	396	+	1917	290946	39116025	39124556	-	downstream	191628	182702	NearestLocation	Fastkd3	0.955164	-2.38157	7.59712	0.00995745	0.0866549	DISTAL
1	38958707	38958909	13	10	12	18	26	30	203	+	1918	290946	39116025	39124556	-	downstream	165849	157116	NearestLocation	Fastkd3	-0.221471	-3.93068	0.255427	0.617063	0.840195	DISTAL
1	38960808	38961224	33	32	18	43	37	54	417	+	1919	290946	39116025	39124556	-	downstream	163748	154801	NearestLocation	Fastkd3	0.163135	-3.00488	0.229854	0.635193	0.849536	DISTAL
1	38961309	38961552	9	9	11	23	21	22	244	+	1920	290946	39116025	39124556	-	downstream	163247	154473	NearestLocation	Fastkd3	-0.296557	-4.12132	0.451779	0.50676	0.775561	DISTAL
1	38961993	38962270	3	9	14	26	26	32	278	+	1921	290946	39116025	39124556	-	downstream	162563	153755	NearestLocation	Fastkd3	-0.76892	-3.94941	2.45001	0.128267	0.400131	DISTAL
1	38963302	38963507	9	9	7	10	11	17	206	+	1922	290946	39116025	39124556	-	downstream	161254	152518	NearestLocation	Fastkd3	0.262362	-4.61329	0.302019	0.586787	0.823717	DISTAL
1	38963960	38964894	31	77	54	135	84	135	935	+	1923	290946	39116025	39124556	-	downstream	160596	151131	NearestLocation	Fastkd3	-0.201761	-1.83388	0.453464	0.505975	0.775021	DISTAL
1	38988156	38988562	24	23	36	84	51	82	407	+	1924	290946	39116025	39124556	-	downstream	136400	127463	NearestLocation	Fastkd3	-0.4412	-2.60918	1.72057	0.199811	0.50247	DISTAL
1	38994138	38994911	216	164	160	303	235	327	774	+	1925	290946	39116025	39124556	-	downstream	130418	121114	NearestLocation	Fastkd3	0.20441	-0.353874	1.01475	0.32202	0.63343	DISTAL
1	39058010	39058254	11	13	5	30	17	21	245	+	1926	290946	39116025	39124556	-	downstream	66546	57771	NearestLocation	Fastkd3	-0.351386	-4.12112	0.6464	0.427882	0.721676	DISTAL
1	39058624	39058865	27	56	31	69	43	74	242	+	1927	290946	39116025	39124556	-	downstream	65932	57160	NearestLocation	Fastkd3	0.195593	-2.55792	0.363252	0.551345	0.802911	DISTAL
1	39061620	39061908	10	16	6	16	12	30	289	+	1928	290946	39116025	39124556	-	downstream	62936	54117	NearestLocation	Fastkd3	0.0148264	-4.1922	0.00104268	0.974459	0.992075	DISTAL
1	39091390	39091885	121	95	63	188	175	210	496	+	1929	290946	39116025	39124556	-	downstream	33166	24140	NearestLocation	Fastkd3	-0.2	-1.11872	0.722429	0.402244	0.701352	DISTAL
1	39096014	39096473	119	110	85	180	124	134	460	+	1930	290946	39116025	39124556	-	downstream	28542	19552	NearestLocation	Fastkd3	0.399685	-1.22948	2.99936	0.0938205	0.339136	DISTAL
1	39106965	39107263	22	33	9	37	38	54	299	+	1931	290946	39116025	39124556	-	downstream	17591	8762	NearestLocation	Fastkd3	-0.182467	-3.19083	0.225319	0.638538	0.851338	DISTAL
1	39111177	39111643	56	54	34	99	84	132	467	+	1932	290946	39116025	39124556	-	downstream	13379	4382	NearestLocation	Fastkd3	-0.268102	-2.00509	0.942035	0.339704	0.64975	DISTAL
1	39124176	39125083	968	710	700	1639	1373	1810	908	+	1933	290947	39124771	39155640	+	overlapStart	-595	312	NearestLocation	Mtrr	-0.14403	1.95113	0.800806	0.378149	0.682281	TSS
1	39200011	39200762	274	247	156	571	484	619	752	+	1934	680200	39184215	39200503	-	overlapStart	492	259	NearestLocation	LOC680200	-0.458508	0.293258	6.31118	0.0177548	0.125387	TSS
1	39204655	39204908	185	144	119	366	361	451	254	+	1935	680200	39184215	39200503	-	upstream	-4152	4152	NearestLocation	LOC680200	-0.544947	-0.231207	6.99355	0.0130144	0.103317	PROXIMAL
1	39214649	39214879	8	15	12	37	26	77	231	+	1936	680200	39184215	39200503	-	upstream	-14146	14146	NearestLocation	LOC680200	-1.07993	-3.38848	6.22223	0.0185007	0.128622	DISTAL
1	39222804	39223072	26	31	8	56	45	38	269	+	1937	680200	39184215	39200503	-	upstream	-22301	22301	NearestLocation	LOC680200	-0.270221	-3.12745	0.509082	0.481184	0.759319	DISTAL
1	39223577	39223793	13	30	9	48	28	34	217	+	1938	680200	39184215	39200503	-	upstream	-23074	23074	NearestLocation	LOC680200	-0.204512	-3.44216	0.259325	0.6144	0.83866	DISTAL
1	39244616	39245503	480	311	231	850	560	817	888	+	1939	498682	39259724	39270269	-	downstream	25653	14221	NearestLocation	NA	-0.260766	0.763862	2.17609	0.150841	0.435439	DISTAL
1	39269810	39270753	619	507	455	1200	812	1170	944	+	1940	498682	39259724	39270269	-	overlapStart	459	459	NearestLocation	NA	-0.11567	1.34661	0.537927	0.469124	0.750672	TSS
1	39287707	39288180	59	56	35	131	109	125	474	+	1941	682870	39276421	39289158	-	inside	1451	978	NearestLocation	NA	-0.428962	-1.85662	2.64583	0.114536	0.376543	PROXIMAL
1	39288655	39289532	494	297	245	813	459	805	878	+	1942	682870	39276421	39289158	-	overlapStart	503	374	NearestLocation	NA	-0.121325	0.712324	0.435757	0.514336	0.779998	TSS
1	39315252	39315461	137	89	70	156	66	92	210	+	1943	682870	39276421	39289158	-	upstream	-26094	26094	NearestLocation	NA	0.815386	-1.50701	9.90991	0.00376303	0.0449407	DISTAL
1	39318885	39319755	781	491	435	1401	881	1303	871	+	1944	682870	39276421	39289158	-	upstream	-29727	29727	NearestLocation	NA	-0.190378	1.47631	1.32986	0.258156	0.56954	DISTAL
1	39346729	39347554	679	499	350	1319	817	1097	826	+	1945	682870	39276421	39289158	-	upstream	-57571	57571	NearestLocation	NA	-0.211975	1.31796	1.71462	0.200568	0.503148	DISTAL
1	39377139	39377383	8	9	7	25	11	20	245	+	1946	682870	39276421	39289158	-	upstream	-87981	87981	NearestLocation	NA	-0.30665	-4.36304	0.455232	0.505153	0.774465	DISTAL
1	39378639	39379172	11	35	15	44	40	54	534	+	1947	682870	39276421	39289158	-	upstream	-89481	89481	NearestLocation	NA	-0.306756	-3.15254	0.609664	0.441181	0.731337	DISTAL
1	39389676	39390550	152	124	114	309	277	322	875	+	1948	682870	39276421	39289158	-	upstream	-100518	100518	NearestLocation	NA	-0.351967	-0.529401	2.78023	0.106095	0.361951	DISTAL
1	39401353	39401789	415	288	227	522	301	528	437	+	1949	682870	39276421	39289158	-	upstream	-112195	112195	NearestLocation	NA	0.346955	0.3351	3.54782	0.0695889	0.286754	DISTAL
1	39422571	39422796	34	48	16	25	21	47	226	+	1950	682870	39276421	39289158	-	upstream	-133413	133413	NearestLocation	NA	0.922037	-3.12565	5.85308	0.0219838	0.143226	DISTAL
1	39424422	39424655	9	18	10	12	19	29	234	+	1951	682870	39276421	39289158	-	upstream	-135264	135264	NearestLocation	NA	0.156835	-4.06599	0.115	0.736942	0.899449	DISTAL
1	39437343	39437563	28	31	17	15	26	42	221	+	1952	682870	39276421	39289158	-	upstream	-148185	148185	NearestLocation	NA	0.702611	-3.37331	3.02094	0.0927025	0.33688	DISTAL
1	39440847	39441211	67	93	52	29	48	79	365	+	1953	682870	39276421	39289158	-	upstream	-151689	151689	NearestLocation	NA	1.28018	-2.13542	14.9648	0.000564199	0.0120459	DISTAL
1	39461011	39461543	127	219	104	107	109	142	533	+	1954	682870	39276421	39289158	-	upstream	-171853	171853	NearestLocation	NA	1.17693	-1.021	21.3221	7.18869e-05	0.00274343	DISTAL
1	39677113	39677454	5	12	7	24	13	19	342	+	1955	682870	39276421	39289158	-	upstream	-387955	387955	NearestLocation	NA	-0.313302	-4.35707	0.448904	0.508105	0.776353	DISTAL
1	39711046	39711608	79	179	80	58	101	95	563	+	1956	682870	39276421	39289158	-	upstream	-421888	421888	NearestLocation	NA	1.22419	-1.44224	15.2127	0.000517497	0.01136	DISTAL
1	39723086	39723314	27	14	20	10	33	37	229	+	1957	682870	39276421	39289158	-	upstream	-433928	433928	NearestLocation	NA	0.42922	-3.53283	0.87801	0.356411	0.664226	DISTAL
1	39751660	39751861	19	43	19	21	23	34	202	+	1958	682870	39276421	39289158	-	upstream	-462502	462502	NearestLocation	NA	0.910101	-3.36112	5.24076	0.0294569	0.171641	DISTAL
1	39775492	39776091	114	207	104	132	105	248	600	+	1959	682870	39276421	39289158	-	upstream	-486334	486334	NearestLocation	NA	0.692987	-0.922819	6.57337	0.015741	0.116627	DISTAL
1	39781968	39782594	135	211	128	121	109	154	627	+	1960	682870	39276421	39289158	-	upstream	-492810	492810	NearestLocation	NA	1.17617	-0.930814	23.8785	3.3971e-05	0.00157868	DISTAL
1	39786857	39787179	122	149	67	60	50	80	323	+	1961	682870	39276421	39289158	-	upstream	-497699	497699	NearestLocation	NA	1.67731	-1.59909	38.8091	8.14999e-07	0.000108972	DISTAL
1	39788368	39788652	122	143	87	92	108	158	285	+	1962	682870	39276421	39289158	-	upstream	-499210	499210	NearestLocation	NA	0.819714	-1.24671	10.1925	0.00335837	0.0415465	DISTAL
1	39803639	39804017	78	96	80	128	84	133	379	+	1963	682870	39276421	39289158	-	upstream	-514481	514481	NearestLocation	NA	0.468486	-1.5428	3.50372	0.07125	0.290303	DISTAL
1	39804433	39804987	129	189	103	228	195	260	555	+	1964	682870	39276421	39289158	-	upstream	-515275	515275	NearestLocation	NA	0.164073	-0.704996	0.534976	0.470335	0.751456	DISTAL
1	39806201	39806680	98	150	110	157	158	176	480	+	1965	682870	39276421	39289158	-	upstream	-517043	517043	NearestLocation	NA	0.416822	-1.02787	2.89716	0.0993305	0.349546	DISTAL
1	39806937	39807324	59	131	83	115	90	137	388	+	1966	682870	39276421	39289158	-	upstream	-517779	517779	NearestLocation	NA	0.575045	-1.48345	4.28925	0.0472685	0.228263	DISTAL
1	39808265	39808496	35	52	37	50	39	53	232	+	1967	682870	39276421	39289158	-	upstream	-519107	519107	NearestLocation	NA	0.693833	-2.66403	4.75132	0.0374576	0.198729	DISTAL
1	39814746	39815124	90	110	86	167	115	163	379	+	1968	682870	39276421	39289158	-	upstream	-525588	525588	NearestLocation	NA	0.26217	-1.28403	1.22992	0.276447	0.588976	DISTAL
1	39815240	39815656	96	139	126	217	140	261	417	+	1969	682870	39276421	39289158	-	upstream	-526082	526082	NearestLocation	NA	0.156301	-0.878494	0.415257	0.524329	0.786143	DISTAL
1	39816223	39816802	175	471	248	625	306	520	580	+	1970	682870	39276421	39289158	-	upstream	-527065	527065	NearestLocation	NA	0.232501	0.364017	0.956769	0.336014	0.6464	DISTAL
1	39816823	39817196	73	242	144	376	137	265	374	+	1971	682870	39276421	39289158	-	upstream	-527665	527665	NearestLocation	NA	0.207903	-0.56544	0.510818	0.480444	0.758726	DISTAL
1	39874965	39875261	13	33	6	50	30	46	297	+	1972	682870	39276421	39289158	-	upstream	-585807	585807	NearestLocation	NA	-0.412851	-3.33472	0.990134	0.327861	0.638862	DISTAL
1	39913660	39914645	398	290	246	867	772	920	986	+	1973	682870	39276421	39289158	-	upstream	-624502	624502	NearestLocation	NA	-0.600938	0.851179	11.9059	0.00172056	0.026408	DISTAL
1	39934246	39934595	11	23	8	26	24	27	350	+	1974	682870	39276421	39289158	-	upstream	-645088	645088	NearestLocation	NA	-0.0230864	-3.82207	0.00294369	0.9571	0.986443	DISTAL
1	39934890	39935135	4	5	6	16	15	13	246	+	1975	682870	39276421	39289158	-	upstream	-645732	645732	NearestLocation	NA	-0.661218	-4.7239	1.64364	0.209883	0.51433	DISTAL
1	39937030	39937262	8	9	3	13	8	24	233	+	1976	682870	39276421	39289158	-	upstream	-647872	647872	NearestLocation	NA	-0.290949	-4.61534	0.327984	0.57122	0.814844	DISTAL
1	39967782	39968622	538	404	301	1002	703	1078	841	+	1977	682870	39276421	39289158	-	upstream	-678624	678624	NearestLocation	NA	-0.294246	1.07332	3.14418	0.0866003	0.324178	DISTAL
1	39979689	39979900	12	16	7	41	21	28	212	+	1978	682870	39276421	39289158	-	upstream	-690531	690531	NearestLocation	NA	-0.471108	-3.80456	1.30595	0.262387	0.574457	DISTAL
1	39992911	39993173	7	15	13	15	17	28	263	+	1979	682870	39276421	39289158	-	upstream	-703753	703753	NearestLocation	NA	0.114258	-4.09679	0.0613583	0.80609	0.929578	DISTAL
1	40003243	40003519	18	16	21	38	51	44	277	+	1980	682870	39276421	39289158	-	upstream	-714085	714085	NearestLocation	NA	-0.41176	-3.21025	1.13579	0.295252	0.607718	DISTAL
1	40018039	40018351	10	14	10	24	24	26	313	+	1981	682870	39276421	39289158	-	upstream	-728881	728881	NearestLocation	NA	-0.252858	-3.95467	0.355608	0.555538	0.805496	DISTAL
1	40030227	40030552	20	53	29	64	56	68	326	+	1982	682870	39276421	39289158	-	upstream	-741069	741069	NearestLocation	NA	-0.0017817	-2.60645	2.7094e-05	0.995882	0.99867	DISTAL
1	40030834	40031091	14	37	15	70	52	59	258	+	1983	682870	39276421	39289158	-	upstream	-741676	741676	NearestLocation	NA	-0.580969	-2.88806	2.54945	0.121069	0.38776	DISTAL
1	40031631	40032040	23	52	17	79	44	123	410	+	1984	682870	39276421	39289158	-	upstream	-742473	742473	NearestLocation	NA	-0.528554	-2.47836	2.20415	0.148325	0.431752	DISTAL
1	40038163	40038400	26	27	19	53	26	36	238	+	1985	682870	39276421	39289158	-	upstream	-749005	749005	NearestLocation	NA	0.228326	-3.21709	0.42028	0.521848	0.784708	DISTAL
1	40038813	40039023	38	44	21	31	29	50	211	+	1986	682870	39276421	39289158	-	upstream	-749655	749655	NearestLocation	NA	0.753683	-2.97979	4.64809	0.0394358	0.204776	DISTAL
1	40045873	40046285	116	116	77	255	276	345	413	+	1987	682870	39276421	39289158	-	upstream	-756715	756715	NearestLocation	NA	-0.662873	-0.691328	8.53888	0.00663622	0.0658054	DISTAL
1	40047827	40048060	28	22	27	36	45	64	234	+	1988	682870	39276421	39289158	-	upstream	-758669	758669	NearestLocation	NA	-0.0397355	-2.96744	0.0120628	0.913293	0.970983	DISTAL
1	40053543	40053770	4	8	6	8	13	12	228	+	1989	682870	39276421	39289158	-	upstream	-764385	764385	NearestLocation	NA	-0.0151381	-4.86577	0.000787962	0.977796	0.99311	DISTAL
1	40065186	40065409	24	30	12	55	42	56	224	+	1990	682870	39276421	39289158	-	upstream	-776028	776028	NearestLocation	NA	-0.358001	-3.03965	1.0443	0.315191	0.627	DISTAL
1	40065934	40066716	110	162	97	213	202	241	783	+	1991	682870	39276421	39289158	-	upstream	-776776	776776	NearestLocation	NA	0.0293055	-0.818624	0.0161495	0.899745	0.965748	DISTAL
1	40066762	40067274	66	108	70	140	105	176	513	+	1992	682870	39276421	39289158	-	upstream	-777604	777604	NearestLocation	NA	0.107928	-1.43734	0.174837	0.678899	0.872425	DISTAL
1	40068865	40069087	34	37	16	56	51	46	223	+	1993	682870	39276421	39289158	-	upstream	-779707	779707	NearestLocation	NA	0.0170127	-2.87397	0.0025306	0.960221	0.987526	DISTAL
1	40100031	40100267	20	33	16	28	25	22	237	+	1994	682870	39276421	39289158	-	upstream	-810873	810873	NearestLocation	NA	0.733142	-3.51232	3.56233	0.069052	0.285659	DISTAL
1	40129162	40129515	34	68	35	86	74	91	354	+	1995	682870	39276421	39289158	-	upstream	-840004	840004	NearestLocation	NA	-0.0039358	-2.20455	0.000168863	0.98972	0.99672	DISTAL
1	40141488	40141822	20	34	20	67	57	77	335	+	1996	682870	39276421	39289158	-	upstream	-852330	852330	NearestLocation	NA	-0.565197	-2.7345	2.86993	0.10086	0.3523	DISTAL
1	40145992	40146840	186	190	153	301	265	297	849	+	1997	682870	39276421	39289158	-	upstream	-856834	856834	NearestLocation	NA	0.163609	-0.36298	0.650828	0.42632	0.720582	DISTAL
1	40147786	40148326	63	127	71	122	142	175	541	+	1998	682870	39276421	39289158	-	upstream	-858628	858628	NearestLocation	NA	0.104386	-1.34278	0.142785	0.708253	0.886392	DISTAL
1	40160013	40160223	40	49	21	52	31	61	211	+	1999	682870	39276421	39289158	-	upstream	-870855	870855	NearestLocation	NA	0.48297	-2.77431	2.14022	0.154132	0.440214	DISTAL
[truncated: 100,099 more rows]

## Sheet: ACS_near_sig_diff_genes_P10_adu
chr	start	end	A2_4	A2_5	A2_6	P2_1	P2_2	P2_3	width	strand	peak	feature	start_position	end_position	feature_strand	insideFeature	distancetoFeature	shortestDistance	fromOverlappingOrNearest	feature_symbol	logFC_ACS	logCPM	F	PValue	fdr	class	categories	ranges	site	Gene_symbol_c	logFC_gene	ACS_type	Gene_type	ACS_class
1	3101212	3101552	35	46	34	110	89	132	341	+	41	292461	2810605	3143765	-	inside	42553	42213	NearestLocation	NA	-0.638427	-2.07587	5.03569	0.0325531	0.182185	DISTAL	DISTAL_inside	chr1:3101212-3101552	chr1:3101212-3101552	NA	-0.422376	ENHANCER	down_reg_gene	down_reg_gene_ENHANCER
1	3129967	3130516	184	185	108	150	105	153	550	+	42	292461	2810605	3143765	-	inside	13798	13249	NearestLocation	NA	1.09034	-0.918464	24.1763	3.12099e-05	0.001489	DISTAL	DISTAL_inside	chr1:3129967-3130516	chr1:3129967-3130516	NA	-0.422376	REPRESSOR	down_reg_gene	down_reg_gene_REPRESSOR
1	3666768	3667193	121	147	91	203	90	171	426	+	71	308266	3635034	3669533	+	inside	31734	2340	NearestLocation	Zc3h12d	0.545576	-1.1061	5.3633	0.0277625	0.165644	DISTAL	DISTAL_inside	chr1:3666768-3667193	chr1:3666768-3667193	Zc3h12d	-4.90548	REPRESSOR	down_reg_gene	down_reg_gene_REPRESSOR
1	3670591	3670835	188	131	102	191	66	110	245	+	72	308266	3635034	3669533	+	downstream	35557	1058	NearestLocation	Zc3h12d	1.11698	-1.1069	19.7405	0.000116713	0.00390693	DISTAL	DISTAL_downstream	chr1:3670591-3670835	chr1:3670591-3670835	Zc3h12d	-4.90548	REPRESSOR	down_reg_gene	down_reg_gene_REPRESSOR
1	3703066	3703676	142	83	62	111	89	119	611	+	74	308267	3696189	3770496	-	inside	67430	6877	NearestLocation	Tab2	0.691236	-1.51067	7.25135	0.0115991	0.0958525	DISTAL	DISTAL_inside	chr1:3703066-3703676	chr1:3703066-3703676	Tab2	-0.709012	REPRESSOR	down_reg_gene	down_reg_gene_REPRESSOR
1	3724367	3724628	61	48	29	59	20	42	262	+	76	308267	3696189	3770496	-	inside	46129	28178	NearestLocation	Tab2	1.09034	-2.70288	10.9097	0.00252751	0.0343431	DISTAL	DISTAL_inside	chr1:3724367-3724628	chr1:3724367-3724628	Tab2	-0.709012	REPRESSOR	down_reg_gene	down_reg_gene_REPRESSOR
1	3749462	3749672	58	36	28	46	36	30	211	+	78	308267	3696189	3770496	-	inside	21034	20824	NearestLocation	Tab2	0.970501	-2.82751	8.35189	0.0071851	0.0693886	DISTAL	DISTAL_inside	chr1:3749462-3749672	chr1:3749462-3749672	Tab2	-0.709012	REPRESSOR	down_reg_gene	down_reg_gene_REPRESSOR
1	3856737	3857395	121	111	118	175	82	161	659	+	82	308267	3696189	3770496	-	upstream	-86241	86241	NearestLocation	Tab2	0.686866	-1.17005	7.99098	0.00838893	0.0769466	DISTAL	DISTAL_upstream	chr1:3856737-3857395	chr1:3856737-3857395	Tab2	-0.709012	REPRESSOR	down_reg_gene	down_reg_gene_REPRESSOR
1	4038328	4038706	61	32	46	48	55	50	379	+	90	308267	3696189	3770496	-	upstream	-267832	267832	NearestLocation	Tab2	0.719382	-2.51227	4.80722	0.0364324	0.195412	DISTAL	DISTAL_upstream	chr1:4038328-4038706	chr1:4038328-4038706	Tab2	-0.709012	REPRESSOR	down_reg_gene	down_reg_gene_REPRESSOR
1	4085565	4085914	172	153	107	118	44	72	350	+	93	361450	4022062	4313796	-	inside	228231	63503	NearestLocation	Ust	1.79863	-1.25996	51.0393	6.90946e-08	1.93272e-05	DISTAL	DISTAL_inside	chr1:4085565-4085914	chr1:4085565-4085914	Ust	-0.749821	REPRESSOR	down_reg_gene	down_reg_gene_REPRESSOR
1	4103654	4104014	130	76	57	73	71	99	361	+	94	361450	4022062	4313796	-	inside	210142	81592	NearestLocation	Ust	0.947284	-1.73365	11.8373	0.00176615	0.0268975	DISTAL	DISTAL_inside	chr1:4103654-4104014	chr1:4103654-4104014	Ust	-0.749821	REPRESSOR	down_reg_gene	down_reg_gene_REPRESSOR
1	4146156	4146580	76	78	44	215	164	234	425	+	96	361450	4022062	4313796	-	inside	167640	124094	NearestLocation	Ust	-0.769455	-1.26245	10.3812	0.00311447	0.0394861	DISTAL	DISTAL_inside	chr1:4146156-4146580	chr1:4146156-4146580	Ust	-0.749821	ENHANCER	down_reg_gene	down_reg_gene_ENHANCER
1	4155479	4155846	135	83	86	132	68	157	368	+	97	361450	4022062	4313796	-	inside	158317	133417	NearestLocation	Ust	0.67772	-1.39565	6.89692	0.0135924	0.106505	DISTAL	DISTAL_inside	chr1:4155479-4155846	chr1:4155479-4155846	Ust	-0.749821	REPRESSOR	down_reg_gene	down_reg_gene_REPRESSOR
1	4200196	4200562	12	28	12	70	42	66	367	+	102	361450	4022062	4313796	-	inside	113600	113234	NearestLocation	Ust	-0.879904	-3.01818	5.66446	0.024036	0.151345	DISTAL	DISTAL_inside	chr1:4200196-4200562	chr1:4200196-4200562	Ust	-0.749821	ENHANCER	down_reg_gene	down_reg_gene_ENHANCER
1	4229445	4229847	91	52	54	88	49	66	403	+	104	361450	4022062	4313796	-	inside	84351	83949	NearestLocation	Ust	0.849506	-2.0884	9.03277	0.00539315	0.0574771	DISTAL	DISTAL_inside	chr1:4229445-4229847	chr1:4229445-4229847	Ust	-0.749821	REPRESSOR	down_reg_gene	down_reg_gene_REPRESSOR
1	4245398	4245882	259	212	168	295	193	253	485	+	106	361450	4022062	4313796	-	inside	68398	67914	NearestLocation	Ust	0.668385	-0.329048	11.6443	0.00190134	0.028269	DISTAL	DISTAL_inside	chr1:4245398-4245882	chr1:4245398-4245882	Ust	-0.749821	REPRESSOR	down_reg_gene	down_reg_gene_REPRESSOR
1	4395151	4395388	59	64	65	56	45	47	238	+	111	361450	4022062	4313796	-	upstream	-81355	81355	NearestLocation	Ust	1.24386	-2.26457	17.6484	0.000227662	0.00637517	DISTAL	DISTAL_upstream	chr1:4395151-4395388	chr1:4395151-4395388	Ust	-0.749821	REPRESSOR	down_reg_gene	down_reg_gene_REPRESSOR
1	4469215	4469472	88	51	58	118	55	61	258	+	117	361450	4022062	4313796	-	upstream	-155419	155419	NearestLocation	Ust	0.665478	-2.00675	5.28074	0.0288919	0.169577	DISTAL	DISTAL_upstream	chr1:4469215-4469472	chr1:4469215-4469472	Ust	-0.749821	REPRESSOR	down_reg_gene	down_reg_gene_REPRESSOR
1	4580730	4581107	95	101	64	99	96	117	378	+	127	361450	4022062	4313796	-	upstream	-266934	266934	NearestLocation	Ust	0.586328	-1.58828	5.3956	0.0273339	0.164132	DISTAL	DISTAL_upstream	chr1:4580730-4581107	chr1:4580730-4581107	Ust	-0.749821	REPRESSOR	down_reg_gene	down_reg_gene_REPRESSOR
1	4743748	4743986	88	72	44	64	32	41	239	+	137	361450	4022062	4313796	-	upstream	-429952	429952	NearestLocation	Ust	1.45192	-2.26293	24.5213	2.83077e-05	0.00139315	DISTAL	DISTAL_upstream	chr1:4743748-4743986	chr1:4743748-4743986	Ust	-0.749821	REPRESSOR	down_reg_gene	down_reg_gene_REPRESSOR
1	4759332	4759717	142	116	93	127	98	114	386	+	138	361450	4022062	4313796	-	upstream	-445536	445536	NearestLocation	Ust	0.918479	-1.28551	15.4067	0.000483841	0.010857	DISTAL	DISTAL_upstream	chr1:4759332-4759717	chr1:4759332-4759717	Ust	-0.749821	REPRESSOR	down_reg_gene	down_reg_gene_REPRESSOR
1	4762367	4763186	338	164	229	368	184	274	820	+	139	361450	4022062	4313796	-	upstream	-448571	448571	NearestLocation	Ust	0.745846	-0.149188	11.2056	0.00225199	0.0316787	DISTAL	DISTAL_upstream	chr1:4762367-4763186	chr1:4762367-4763186	Ust	-0.749821	REPRESSOR	down_reg_gene	down_reg_gene_REPRESSOR
1	4845736	4846309	233	159	192	298	133	199	574	+	146	361450	4022062	4313796	-	upstream	-531940	531940	NearestLocation	Ust	0.831718	-0.49495	13.8365	0.000842099	0.0158687	DISTAL	DISTAL_upstream	chr1:4845736-4846309	chr1:4845736-4846309	Ust	-0.749821	REPRESSOR	down_reg_gene	down_reg_gene_REPRESSOR
1	4853338	4853652	61	60	51	59	34	49	315	+	147	361450	4022062	4313796	-	upstream	-539542	539542	NearestLocation	Ust	1.18043	-2.38966	16.3033	0.000356106	0.00876988	DISTAL	DISTAL_upstream	chr1:4853338-4853652	chr1:4853338-4853652	Ust	-0.749821	REPRESSOR	down_reg_gene	down_reg_gene_REPRESSOR
1	5589747	5589957	1	7	4	30	10	37	211	+	184	81022	5535192	5682141	-	inside	92394	54555	NearestLocation	Stxbp5	-1.72395	-4.29289	9.35553	0.00471841	0.0525172	DISTAL	DISTAL_inside	chr1:5589747-5589957	chr1:5589747-5589957	Stxbp5	-0.33701	ENHANCER	down_reg_gene	down_reg_gene_ENHANCER
1	5615794	5616009	54	54	40	37	26	36	216	+	186	81022	5535192	5682141	-	inside	66347	66132	NearestLocation	Stxbp5	1.46001	-2.70341	21.439	6.94031e-05	0.00267579	DISTAL	DISTAL_inside	chr1:5615794-5616009	chr1:5615794-5616009	Stxbp5	-0.33701	REPRESSOR	down_reg_gene	down_reg_gene_REPRESSOR
1	5627102	5627579	220	127	121	233	148	218	478	+	188	81022	5535192	5682141	-	inside	55039	54562	NearestLocation	Stxbp5	0.523692	-0.723628	5.56483	0.0252041	0.156239	DISTAL	DISTAL_inside	chr1:5627102-5627579	chr1:5627102-5627579	Stxbp5	-0.33701	REPRESSOR	down_reg_gene	down_reg_gene_REPRESSOR
1	5825434	5826023	371	219	213	382	223	420	590	+	205	81022	5535192	5682141	-	upstream	-143293	143293	NearestLocation	Stxbp5	0.541194	0.0479348	7.14948	0.0121373	0.098756	DISTAL	DISTAL_upstream	chr1:5825434-5826023	chr1:5825434-5826023	Stxbp5	-0.33701	REPRESSOR	down_reg_gene	down_reg_gene_REPRESSOR
1	5834936	5835408	34	21	33	96	93	90	473	+	206	81022	5535192	5682141	-	upstream	-152795	152795	NearestLocation	Stxbp5	-0.783583	-2.33894	6.03022	0.0202302	0.135984	DISTAL	DISTAL_upstream	chr1:5834936-5835408	chr1:5834936-5835408	Stxbp5	-0.33701	ENHANCER	down_reg_gene	down_reg_gene_ENHANCER
1	5896668	5897431	379	279	201	315	171	335	764	+	210	81022	5535192	5682141	-	upstream	-214527	214527	NearestLocation	Stxbp5	0.951744	-0.0245918	22.8078	4.62758e-05	0.0019967	DISTAL	DISTAL_upstream	chr1:5896668-5897431	chr1:5896668-5897431	Stxbp5	-0.33701	REPRESSOR	down_reg_gene	down_reg_gene_REPRESSOR
1	5959987	5960390	12	16	13	70	44	44	404	+	214	81022	5535192	5682141	-	upstream	-277846	277846	NearestLocation	Stxbp5	-1.04222	-3.21353	7.69835	0.00952601	0.0841119	DISTAL	DISTAL_upstream	chr1:5959987-5960390	chr1:5959987-5960390	Stxbp5	-0.33701	ENHANCER	down_reg_gene	down_reg_gene_ENHANCER
1	5976992	5977639	243	188	188	287	212	296	648	+	215	81022	5535192	5682141	-	upstream	-294851	294851	NearestLocation	Stxbp5	0.530636	-0.300344	6.98116	0.013087	0.103698	DISTAL	DISTAL_upstream	chr1:5976992-5977639	chr1:5976992-5977639	Stxbp5	-0.33701	REPRESSOR	down_reg_gene	down_reg_gene_REPRESSOR
1	6087616	6087944	90	79	53	80	71	100	329	+	221	365042	6299748	6314539	-	downstream	226923	211804	NearestLocation	Rab32	0.676681	-1.85672	6.5278	0.0160724	0.118043	DISTAL	DISTAL_downstream	chr1:6087616-6087944	chr1:6087616-6087944	Rab32	-0.694671	REPRESSOR	down_reg_gene	down_reg_gene_REPRESSOR
1	7012653	7012896	107	84	73	112	92	97	244	+	251	308283	7018429	7039844	+	upstream	-5776	5533	NearestLocation	Fbxo30	0.677094	-1.59615	7.37052	0.0110023	0.0927587	PROXIMAL	PROXIMAL_upstream	chr1:7012653-7012896	chr1:7012653-7012896	Fbxo30	0.771494	ENHANCER	UP_reg_gene	UP_reg_gene_ENHANCER
1	7939530	7939783	25	21	10	15	15	22	254	+	302	25600	8098759	8608676	-	downstream	669146	158976	NearestLocation	Utrn	0.940776	-3.89459	5.08639	0.0317556	0.179641	DISTAL	DISTAL_downstream	chr1:7939530-7939783	chr1:7939530-7939783	Utrn	1.66762	ENHANCER	UP_reg_gene	UP_reg_gene_ENHANCER
1	7977898	7978270	204	139	145	194	154	182	373	+	307	25600	8098759	8608676	-	downstream	630778	120489	NearestLocation	Utrn	0.758919	-0.739329	11.8916	0.00172998	0.0265207	DISTAL	DISTAL_downstream	chr1:7977898-7978270	chr1:7977898-7978270	Utrn	1.66762	ENHANCER	UP_reg_gene	UP_reg_gene_ENHANCER
1	7994108	7994780	191	195	137	178	103	169	673	+	308	25600	8098759	8608676	-	downstream	614568	103979	NearestLocation	Utrn	1.11307	-0.777903	26.7988	1.51084e-05	0.000888833	DISTAL	DISTAL_downstream	chr1:7994108-7994780	chr1:7994108-7994780	Utrn	1.66762	ENHANCER	UP_reg_gene	UP_reg_gene_ENHANCER
1	8082963	8083164	16	28	20	13	11	15	202	+	311	25600	8098759	8608676	-	downstream	525713	15595	NearestLocation	Utrn	1.59762	-3.90508	14.1098	0.000763411	0.0148406	DISTAL	DISTAL_downstream	chr1:8082963-8083164	chr1:8082963-8083164	Utrn	1.66762	ENHANCER	UP_reg_gene	UP_reg_gene_ENHANCER
1	8114490	8114709	109	45	76	122	53	77	220	+	312	25600	8098759	8608676	-	inside	494186	15731	NearestLocation	Utrn	0.799775	-1.82965	7.18306	0.0119569	0.097806	DISTAL	DISTAL_inside	chr1:8114490-8114709	chr1:8114490-8114709	Utrn	1.66762	ENHANCER	UP_reg_gene	UP_reg_gene_ENHANCER
1	8192636	8192918	2	8	4	22	24	29	283	+	317	25600	8098759	8608676	-	inside	416040	93877	NearestLocation	Utrn	-1.54054	-4.25318	8.90276	0.00569384	0.0594954	DISTAL	DISTAL_inside	chr1:8192636-8192918	chr1:8192636-8192918	Utrn	1.66762	REPRESSOR	UP_reg_gene	UP_reg_gene_REPRESSOR
1	8322136	8322406	48	44	29	57	29	43	271	+	329	25600	8098759	8608676	-	inside	286540	223377	NearestLocation	Utrn	0.798179	-2.76472	6.32175	0.0176685	0.125017	DISTAL	DISTAL_inside	chr1:8322136-8322406	chr1:8322136-8322406	Utrn	1.66762	ENHANCER	UP_reg_gene	UP_reg_gene_ENHANCER
1	8341189	8341405	5	4	7	27	13	35	217	+	333	25600	8098759	8608676	-	inside	267487	242430	NearestLocation	Utrn	-1.28561	-4.24084	6.64666	0.0152237	0.114237	DISTAL	DISTAL_inside	chr1:8341189-8341405	chr1:8341189-8341405	Utrn	1.66762	REPRESSOR	UP_reg_gene	UP_reg_gene_REPRESSOR
1	8380696	8380986	11	10	16	61	33	55	291	+	334	25600	8098759	8608676	-	inside	227980	227690	NearestLocation	Utrn	-1.06714	-3.30924	7.26812	0.011513	0.0953949	DISTAL	DISTAL_inside	chr1:8380696-8380986	chr1:8380696-8380986	Utrn	1.66762	REPRESSOR	UP_reg_gene	UP_reg_gene_REPRESSOR
1	8459848	8460260	144	104	75	177	104	119	413	+	340	25600	8098759	8608676	-	inside	148828	148416	NearestLocation	Utrn	0.565485	-1.28085	5.60801	0.0246904	0.154123	DISTAL	DISTAL_inside	chr1:8459848-8460260	chr1:8459848-8460260	Utrn	1.66762	ENHANCER	UP_reg_gene	UP_reg_gene_ENHANCER
1	8588839	8589235	190	124	84	184	92	105	397	+	352	25600	8098759	8608676	-	inside	19837	19441	NearestLocation	Utrn	0.938265	-1.13892	14.4076	0.000686551	0.0137902	DISTAL	DISTAL_inside	chr1:8588839-8589235	chr1:8588839-8589235	Utrn	1.66762	ENHANCER	UP_reg_gene	UP_reg_gene_ENHANCER
1	8621858	8622251	16	40	23	94	92	107	394	+	356	25600	8098759	8608676	-	upstream	-13182	13182	NearestLocation	Utrn	-1.01923	-2.34533	9.37256	0.00468545	0.0522872	DISTAL	DISTAL_upstream	chr1:8621858-8622251	chr1:8621858-8622251	Utrn	1.66762	REPRESSOR	UP_reg_gene	UP_reg_gene_REPRESSOR
1	8830246	8830496	8	14	9	51	27	33	251	+	379	25157	8857033	8897008	+	upstream	-26787	26537	NearestLocation	Plagl1	-0.926429	-3.6594	5.00131	0.0331066	0.183902	DISTAL	DISTAL_upstream	chr1:8830246-8830496	chr1:8830246-8830496	Plagl1	-1.57417	ENHANCER	down_reg_gene	down_reg_gene_ENHANCER
1	9071909	9072268	37	17	18	98	47	92	360	+	396	308291	8990542	9111369	-	inside	39460	39101	NearestLocation	Phactr2	-0.816935	-2.62812	5.94542	0.0210497	0.139418	DISTAL	DISTAL_inside	chr1:9071909-9072268	chr1:9071909-9072268	Phactr2	-1.8364	ENHANCER	down_reg_gene	down_reg_gene_ENHANCER
1	9074072	9074533	17	21	23	97	76	124	462	+	397	308291	8990542	9111369	-	inside	37297	36836	NearestLocation	Phactr2	-1.37272	-2.43607	17.4349	0.000244182	0.00669454	DISTAL	DISTAL_inside	chr1:9074072-9074533	chr1:9074072-9074533	Phactr2	-1.8364	ENHANCER	down_reg_gene	down_reg_gene_ENHANCER
1	9084067	9085191	752	495	459	644	360	457	1125	+	398	308291	8990542	9111369	-	inside	27302	26178	NearestLocation	Phactr2	1.11851	0.925502	40.8705	5.2147e-07	7.9583e-05	DISTAL	DISTAL_inside	chr1:9084067-9085191	chr1:9084067-9085191	Phactr2	-1.8364	REPRESSOR	down_reg_gene	down_reg_gene_REPRESSOR
1	9157253	9157905	132	86	98	104	96	118	653	+	400	308291	8990542	9111369	-	upstream	-45884	45884	NearestLocation	Phactr2	0.864216	-1.40022	11.7371	0.00183497	0.027555	DISTAL	DISTAL_upstream	chr1:9157253-9157905	chr1:9157253-9157905	Phactr2	-1.8364	REPRESSOR	down_reg_gene	down_reg_gene_REPRESSOR
1	9196783	9197081	68	59	39	47	51	48	299	+	404	308291	8990542	9111369	-	upstream	-85414	85414	NearestLocation	Phactr2	1.01727	-2.40368	11.3022	0.00216919	0.0308841	DISTAL	DISTAL_upstream	chr1:9196783-9197081	chr1:9196783-9197081	Phactr2	-1.8364	REPRESSOR	down_reg_gene	down_reg_gene_REPRESSOR
1	9310709	9311204	186	130	121	195	122	191	496	+	412	292485	9287057	9301801	+	downstream	23652	8908	NearestLocation	Fuca2	0.674914	-0.87413	9.32817	0.00477191	0.0528763	DISTAL	DISTAL_downstream	chr1:9310709-9311204	chr1:9310709-9311204	Fuca2	-0.865401	REPRESSOR	down_reg_gene	down_reg_gene_REPRESSOR
1	9359667	9360190	162	126	77	156	78	113	524	+	415	361453	9354585	9371494	+	inside	5082	5082	NearestLocation	NA	0.952212	-1.26591	15.5884	0.000454445	0.0103891	PROXIMAL	PROXIMAL_inside	chr1:9359667-9360190	chr1:9359667-9360190	NA	-0.422376	REPRESSOR	down_reg_gene	down_reg_gene_REPRESSOR
1	9509548	9509880	29	18	17	114	75	134	333	+	421	361453	9354585	9371494	+	downstream	154963	138054	NearestLocation	NA	-1.44575	-2.35171	21.2708	7.30058e-05	0.00277091	DISTAL	DISTAL_downstream	chr1:9509548-9509880	chr1:9509548-9509880	NA	-0.422376	ENHANCER	down_reg_gene	down_reg_gene_ENHANCER
1	9775524	9775798	95	84	38	88	61	87	275	+	439	29721	9755847	9953696	+	inside	19677	19677	NearestLocation	Hivep2	0.723563	-1.93251	6.898	0.0135858	0.106478	DISTAL	DISTAL_inside	chr1:9775524-9775798	chr1:9775524-9775798	Hivep2	0.871121	ENHANCER	UP_reg_gene	UP_reg_gene_ENHANCER
1	9788880	9789472	124	108	72	111	79	88	593	+	440	29721	9755847	9953696	+	inside	33033	33033	NearestLocation	Hivep2	0.991659	-1.52947	16.4151	0.000342913	0.00854752	DISTAL	DISTAL_inside	chr1:9788880-9789472	chr1:9788880-9789472	Hivep2	0.871121	ENHANCER	UP_reg_gene	UP_reg_gene_ENHANCER
1	9830032	9830440	333	212	216	247	110	153	409	+	443	29721	9755847	9953696	+	inside	74185	74185	NearestLocation	Hivep2	1.4958	-0.347891	46.4394	1.66502e-07	3.49785e-05	DISTAL	DISTAL_inside	chr1:9830032-9830440	chr1:9830032-9830440	Hivep2	0.871121	ENHANCER	UP_reg_gene	UP_reg_gene_ENHANCER
1	9834193	9834478	167	86	70	162	79	84	286	+	444	29721	9755847	9953696	+	inside	78346	78346	NearestLocation	Hivep2	0.867738	-1.41277	10.3339	0.00317373	0.0399787	DISTAL	DISTAL_inside	chr1:9834193-9834478	chr1:9834193-9834478	Hivep2	0.871121	ENHANCER	UP_reg_gene	UP_reg_gene_ENHANCER
1	9858167	9858770	53	39	40	163	121	175	604	+	448	29721	9755847	9953696	+	inside	102320	94926	NearestLocation	Hivep2	-0.909139	-1.71415	11.9853	0.00166947	0.025857	DISTAL	DISTAL_inside	chr1:9858167-9858770	chr1:9858167-9858770	Hivep2	0.871121	REPRESSOR	UP_reg_gene	UP_reg_gene_REPRESSOR
1	9890030	9890659	170	157	93	193	79	181	630	+	449	29721	9755847	9953696	+	inside	134183	63037	NearestLocation	Hivep2	0.794569	-0.999374	11.0999	0.00234648	0.0325774	DISTAL	DISTAL_inside	chr1:9890030-9890659	chr1:9890030-9890659	Hivep2	0.871121	ENHANCER	UP_reg_gene	UP_reg_gene_ENHANCER
1	9907454	9907656	54	38	34	45	22	39	203	+	451	29721	9755847	9953696	+	inside	151607	46040	NearestLocation	Hivep2	1.14864	-2.83387	12.273	0.00149748	0.0239526	DISTAL	DISTAL_inside	chr1:9907454-9907656	chr1:9907454-9907656	Hivep2	0.871121	ENHANCER	UP_reg_gene	UP_reg_gene_ENHANCER
1	9918944	9919396	168	89	80	100	61	48	453	+	452	29721	9755847	9953696	+	inside	163097	34300	NearestLocation	Hivep2	1.55287	-1.56508	30.4593	5.81671e-06	0.000444517	DISTAL	DISTAL_inside	chr1:9918944-9919396	chr1:9918944-9919396	Hivep2	0.871121	ENHANCER	UP_reg_gene	UP_reg_gene_ENHANCER
1	10202048	10202693	214	221	133	483	430	499	646	+	459	292640	10447776	10495500	-	downstream	293452	245083	NearestLocation	Vta1	-0.468729	0.0520976	6.00944	0.0204278	0.136781	DISTAL	DISTAL_downstream	chr1:10202048-10202693	chr1:10202048-10202693	Vta1	0.269754	REPRESSOR	UP_reg_gene	UP_reg_gene_REPRESSOR
1	10368196	10369413	93	123	133	363	329	479	1218	+	461	292640	10447776	10495500	-	downstream	127304	78363	NearestLocation	Vta1	-0.833041	-0.353879	12.4634	0.0013942	0.0226917	DISTAL	DISTAL_downstream	chr1:10368196-10369413	chr1:10368196-10369413	Vta1	0.269754	REPRESSOR	UP_reg_gene	UP_reg_gene_REPRESSOR
1	10391569	10392386	47	31	44	163	162	230	818	+	462	292640	10447776	10495500	-	downstream	103931	55390	NearestLocation	Vta1	-1.30017	-1.53953	21.421	6.978e-05	0.00268642	DISTAL	DISTAL_downstream	chr1:10391569-10392386	chr1:10391569-10392386	Vta1	0.269754	REPRESSOR	UP_reg_gene	UP_reg_gene_REPRESSOR
1	10778830	10779360	324	201	169	216	177	267	531	+	483	25264	10550181	10560850	+	downstream	228649	217980	NearestLocation	NA	0.927805	-0.320606	18.9895	0.000147804	0.00465469	DISTAL	DISTAL_downstream	chr1:10778830-10779360	chr1:10778830-10779360	NA	-0.422376	REPRESSOR	down_reg_gene	down_reg_gene_REPRESSOR
1	10820439	10820749	87	59	33	181	127	196	311	+	484	25264	10550181	10560850	+	downstream	270258	259589	NearestLocation	NA	-0.643652	-1.50185	6.15876	0.0190538	0.130893	DISTAL	DISTAL_downstream	chr1:10820439-10820749	chr1:10820439-10820749	NA	-0.422376	ENHANCER	down_reg_gene	down_reg_gene_ENHANCER
1	11560101	11560610	223	217	127	281	197	258	510	+	492	25264	10550181	10560850	+	downstream	1009920	999251	NearestLocation	NA	0.485147	-0.440232	5.78138	0.0227403	0.145966	DISTAL	DISTAL_downstream	chr1:11560101-11560610	chr1:11560101-11560610	NA	-0.422376	REPRESSOR	down_reg_gene	down_reg_gene_REPRESSOR
1	11623333	11623934	563	385	335	407	275	457	602	+	494	25264	10550181	10560850	+	downstream	1073152	1062483	NearestLocation	NA	1.05219	0.532418	33.8426	2.53899e-06	0.000242493	DISTAL	DISTAL_downstream	chr1:11623333-11623934	chr1:11623333-11623934	NA	-0.422376	REPRESSOR	down_reg_gene	down_reg_gene_REPRESSOR
1	11896844	11897150	66	54	39	47	38	62	307	+	509	25264	10550181	10560850	+	downstream	1346663	1335994	NearestLocation	NA	0.977551	-2.44808	10.5769	0.00288163	0.0375348	DISTAL	DISTAL_downstream	chr1:11896844-11897150	chr1:11896844-11897150	NA	-0.422376	REPRESSOR	down_reg_gene	down_reg_gene_REPRESSOR
1	11948955	11949325	150	116	86	77	73	75	371	+	510	25264	10550181	10560850	+	downstream	1398774	1388105	NearestLocation	NA	1.48805	-1.47533	34.8404	2.00602e-06	0.000203589	DISTAL	DISTAL_downstream	chr1:11948955-11949325	chr1:11948955-11949325	NA	-0.422376	REPRESSOR	down_reg_gene	down_reg_gene_REPRESSOR
1	12165189	12165679	137	104	91	157	94	134	491	+	522	25264	10550181	10560850	+	downstream	1615008	1604339	NearestLocation	NA	0.67968	-1.27083	8.52146	0.00668537	0.0660694	DISTAL	DISTAL_downstream	chr1:12165189-12165679	chr1:12165189-12165679	NA	-0.422376	REPRESSOR	down_reg_gene	down_reg_gene_REPRESSOR
1	12422729	12423577	136	142	109	167	115	185	849	+	527	25264	10550181	10560850	+	downstream	1872548	1861879	NearestLocation	NA	0.621748	-1.01983	7.6689	0.0096494	0.0848273	DISTAL	DISTAL_downstream	chr1:12422729-12423577	chr1:12422729-12423577	NA	-0.422376	REPRESSOR	down_reg_gene	down_reg_gene_REPRESSOR
1	12463964	12464371	175	118	95	92	57	76	408	+	528	25264	10550181	10560850	+	downstream	1913783	1903114	NearestLocation	NA	1.65991	-1.38418	45.3517	2.06651e-07	3.97628e-05	DISTAL	DISTAL_downstream	chr1:12463964-12464371	chr1:12463964-12464371	NA	-0.422376	REPRESSOR	down_reg_gene	down_reg_gene_REPRESSOR
1	12517038	12517687	565	374	411	488	335	438	650	+	530	25264	10550181	10560850	+	downstream	1966857	1956188	NearestLocation	NA	0.993726	0.646648	30.6213	5.58401e-06	0.000431906	DISTAL	DISTAL_downstream	chr1:12517038-12517687	chr1:12517038-12517687	NA	-0.422376	REPRESSOR	down_reg_gene	down_reg_gene_REPRESSOR
1	12853497	12853957	128	49	52	86	55	105	461	+	542	114490	14515629	14518072	+	upstream	-1662132	1661672	NearestLocation	Cited2	0.761291	-1.86132	6.47136	0.0164932	0.119963	DISTAL	DISTAL_upstream	chr1:12853497-12853957	chr1:12853497-12853957	Cited2	-0.23441	REPRESSOR	down_reg_gene	down_reg_gene_REPRESSOR
1	12919966	12920586	124	90	79	116	85	155	621	+	543	114490	14515629	14518072	+	upstream	-1595663	1595043	NearestLocation	Cited2	0.600161	-1.41928	5.82351	0.0222924	0.144362	DISTAL	DISTAL_upstream	chr1:12919966-12920586	chr1:12919966-12920586	Cited2	-0.23441	REPRESSOR	down_reg_gene	down_reg_gene_REPRESSOR
1	12955969	12956695	332	182	190	338	211	337	727	+	544	114490	14515629	14518072	+	upstream	-1559660	1558934	NearestLocation	Cited2	0.555273	-0.145803	7.16968	0.0120284	0.0981913	DISTAL	DISTAL_upstream	chr1:12955969-12956695	chr1:12955969-12956695	Cited2	-0.23441	REPRESSOR	down_reg_gene	down_reg_gene_REPRESSOR
1	13012492	13013273	988	614	561	862	562	761	782	+	545	114490	14515629	14518072	+	upstream	-1503137	1502356	NearestLocation	Cited2	0.862685	1.34945	26.596	1.59595e-05	0.000922145	DISTAL	DISTAL_upstream	chr1:13012492-13013273	chr1:13012492-13013273	Cited2	-0.23441	REPRESSOR	down_reg_gene	down_reg_gene_REPRESSOR
1	13033281	13033601	213	155	122	138	109	151	321	+	546	114490	14515629	14518072	+	upstream	-1482348	1482028	NearestLocation	Cited2	1.16116	-0.897387	26.834	1.49654e-05	0.000884225	DISTAL	DISTAL_upstream	chr1:13033281-13033601	chr1:13033281-13033601	Cited2	-0.23441	REPRESSOR	down_reg_gene	down_reg_gene_REPRESSOR
1	13097554	13097871	75	77	48	75	44	54	318	+	549	114490	14515629	14518072	+	upstream	-1418075	1417758	NearestLocation	Cited2	1.09023	-2.16164	15.3223	0.000498187	0.0110694	DISTAL	DISTAL_upstream	chr1:13097554-13097871	chr1:13097554-13097871	Cited2	-0.23441	REPRESSOR	down_reg_gene	down_reg_gene_REPRESSOR
1	13283683	13283932	50	37	41	37	47	43	250	+	559	114490	14515629	14518072	+	upstream	-1231946	1231697	NearestLocation	Cited2	0.863362	-2.68771	6.73352	0.0146346	0.111392	DISTAL	DISTAL_upstream	chr1:13283683-13283932	chr1:13283683-13283932	Cited2	-0.23441	REPRESSOR	down_reg_gene	down_reg_gene_REPRESSOR
1	13309949	13310182	49	51	29	52	13	55	234	+	560	114490	14515629	14518072	+	upstream	-1205680	1205447	NearestLocation	Cited2	1.02567	-2.76678	8.27131	0.00743667	0.0710128	DISTAL	DISTAL_upstream	chr1:13309949-13310182	chr1:13309949-13310182	Cited2	-0.23441	REPRESSOR	down_reg_gene	down_reg_gene_REPRESSOR
1	13317176	13317696	235	148	183	269	179	198	521	+	561	114490	14515629	14518072	+	upstream	-1198453	1197933	NearestLocation	Cited2	0.711174	-0.496449	10.526	0.00294024	0.0380087	DISTAL	DISTAL_upstream	chr1:13317176-13317696	chr1:13317176-13317696	Cited2	-0.23441	REPRESSOR	down_reg_gene	down_reg_gene_REPRESSOR
1	13388247	13388663	102	91	53	119	67	97	417	+	564	114490	14515629	14518072	+	upstream	-1127382	1126966	NearestLocation	Cited2	0.673345	-1.71846	6.99849	0.0129855	0.103143	DISTAL	DISTAL_upstream	chr1:13388247-13388663	chr1:13388247-13388663	Cited2	-0.23441	REPRESSOR	down_reg_gene	down_reg_gene_REPRESSOR
1	13473658	13474092	116	77	71	57	47	77	435	+	567	114490	14515629	14518072	+	upstream	-1041971	1041537	NearestLocation	Cited2	1.41418	-1.86222	26.4035	1.68147e-05	0.000952689	DISTAL	DISTAL_upstream	chr1:13473658-13474092	chr1:13473658-13474092	Cited2	-0.23441	REPRESSOR	down_reg_gene	down_reg_gene_REPRESSOR
1	13551266	13551765	736	710	730	2000	1454	1953	500	+	590	114490	14515629	14518072	+	upstream	-964363	963864	NearestLocation	Cited2	-0.40149	1.98856	6.16077	0.019036	0.13082	DISTAL	DISTAL_upstream	chr1:13551266-13551765	chr1:13551266-13551765	Cited2	-0.23441	ENHANCER	down_reg_gene	down_reg_gene_ENHANCER
1	13903317	13903663	17	16	14	79	34	74	347	+	609	114490	14515629	14518072	+	upstream	-612312	611966	NearestLocation	Cited2	-1.06294	-3.02075	8.70025	0.00619897	0.0629191	DISTAL	DISTAL_upstream	chr1:13903317-13903663	chr1:13903317-13903663	Cited2	-0.23441	ENHANCER	down_reg_gene	down_reg_gene_ENHANCER
1	14036634	14037243	211	162	123	227	94	108	610	+	612	114490	14515629	14518072	+	upstream	-478995	478386	NearestLocation	Cited2	1.11873	-0.866839	21.6475	6.51974e-05	0.0025602	DISTAL	DISTAL_upstream	chr1:14036634-14037243	chr1:14036634-14037243	Cited2	-0.23441	REPRESSOR	down_reg_gene	down_reg_gene_REPRESSOR
1	14132711	14134196	222	228	164	296	160	246	1486	+	617	114490	14515629	14518072	+	upstream	-382918	381433	NearestLocation	Cited2	0.710859	-0.398671	12.6465	0.0013021	0.0216415	DISTAL	DISTAL_upstream	chr1:14132711-14134196	chr1:14132711-14134196	Cited2	-0.23441	REPRESSOR	down_reg_gene	down_reg_gene_REPRESSOR
1	14488922	14489168	44	45	20	23	39	29	247	+	636	114490	14515629	14518072	+	upstream	-26707	26461	NearestLocation	Cited2	1.048	-3.0224	7.81436	0.00905636	0.081144	DISTAL	DISTAL_upstream	chr1:14488922-14489168	chr1:14488922-14489168	Cited2	-0.23441	REPRESSOR	down_reg_gene	down_reg_gene_REPRESSOR
1	14831028	14831528	148	122	111	157	108	213	501	+	662	685045	14859230	14869420	-	downstream	38392	27702	NearestLocation	Abracl	0.570612	-1.01994	5.90929	0.0214099	0.140979	DISTAL	DISTAL_downstream	chr1:14831028-14831528	chr1:14831028-14831528	Abracl	-0.49591	REPRESSOR	down_reg_gene	down_reg_gene_REPRESSOR
1	14888776	14889041	5	11	7	30	46	35	266	+	664	685045	14859230	14869420	-	upstream	-19356	19356	NearestLocation	Abracl	-1.43085	-3.71167	9.49216	0.0044608	0.0505818	DISTAL	DISTAL_upstream	chr1:14888776-14889041	chr1:14888776-14889041	Abracl	-0.49591	ENHANCER	down_reg_gene	down_reg_gene_ENHANCER
1	14893821	14894398	184	141	88	175	89	128	578	+	665	685045	14859230	14869420	-	upstream	-24401	24401	NearestLocation	Abracl	0.953968	-1.08846	16.6071	0.000321467	0.00817291	DISTAL	DISTAL_upstream	chr1:14893821-14894398	chr1:14893821-14894398	Abracl	-0.49591	REPRESSOR	down_reg_gene	down_reg_gene_REPRESSOR
1	14928056	14928300	130	71	79	121	104	81	245	+	669	292944	14951299	14987342	+	upstream	-23243	22999	NearestLocation	NA	0.726863	-1.53368	7.29745	0.0113641	0.0946143	DISTAL	DISTAL_upstream	chr1:14928056-14928300	chr1:14928056-14928300	NA	-0.422376	REPRESSOR	down_reg_gene	down_reg_gene_REPRESSOR
1	15055482	15056007	420	327	277	527	281	477	526	+	674	361454	15072109	15083325	-	downstream	27843	16102	NearestLocation	Ccdc28a	0.57762	0.389085	10.5037	0.00296646	0.0382556	DISTAL	DISTAL_downstream	chr1:15055482-15056007	chr1:15055482-15056007	Ccdc28a	0.832737	ENHANCER	UP_reg_gene	UP_reg_gene_ENHANCER
1	15120643	15121058	104	63	82	95	55	83	416	+	677	361454	15072109	15083325	-	upstream	-37318	37318	NearestLocation	Ccdc28a	1.01053	-1.79146	13.8967	0.000824034	0.0156613	DISTAL	DISTAL_upstream	chr1:15120643-15121058	chr1:15120643-15121058	Ccdc28a	0.832737	ENHANCER	UP_reg_gene	UP_reg_gene_ENHANCER
1	15202098	15202501	7	24	9	104	42	71	404	+	684	361454	15072109	15083325	-	upstream	-118773	118773	NearestLocation	Ccdc28a	-1.51135	-2.92822	14.2963	0.000714259	0.0141821	DISTAL	DISTAL_upstream	chr1:15202098-15202501	chr1:15202098-15202501	Ccdc28a	0.832737	REPRESSOR	UP_reg_gene	UP_reg_gene_REPRESSOR
1	15213513	15214402	265	225	177	329	276	289	890	+	685	361454	15072109	15083325	-	upstream	-130188	130188	NearestLocation	Ccdc28a	0.436307	-0.168525	5.01402	0.0329009	0.183288	DISTAL	DISTAL_upstream	chr1:15213513-15214402	chr1:15213513-15214402	Ccdc28a	0.832737	ENHANCER	UP_reg_gene	UP_reg_gene_ENHANCER
1	15619565	15619935	68	45	38	83	42	48	371	+	705	292949	15786756	15799201	+	upstream	-167191	166821	NearestLocation	Perp	0.695169	-2.41017	5.31597	0.0284039	0.167738	DISTAL	DISTAL_upstream	chr1:15619565-15619935	chr1:15619565-15619935	Perp	-0.962154	REPRESSOR	down_reg_gene	down_reg_gene_REPRESSOR
1	15628528	15629142	481	366	240	660	246	393	615	+	706	292949	15786756	15799201	+	upstream	-158228	157614	NearestLocation	Perp	0.652454	0.419954	10.6868	0.00275904	0.0363838	DISTAL	DISTAL_upstream	chr1:15628528-15629142	chr1:15628528-15629142	Perp	-0.962154	REPRESSOR	down_reg_gene	down_reg_gene_REPRESSOR
1	15637246	15637954	899	703	492	1312	687	827	709	+	707	292949	15786756	15799201	+	upstream	-149510	148802	NearestLocation	Perp	0.453613	1.45386	7.4568	0.010591	0.0903284	DISTAL	DISTAL_upstream	chr1:15637246-15637954	chr1:15637246-15637954	Perp	-0.962154	REPRESSOR	down_reg_gene	down_reg_gene_REPRESSOR
1	15648338	15648817	106	95	55	176	67	68	480	+	708	292949	15786756	15799201	+	upstream	-138418	137939	NearestLocation	Perp	0.623707	-1.6418	4.87766	0.0351844	0.191281	DISTAL	DISTAL_upstream	chr1:15648338-15648817	chr1:15648338-15648817	Perp	-0.962154	REPRESSOR	down_reg_gene	down_reg_gene_REPRESSOR
1	15961477	15961692	77	74	43	47	18	40	216	+	720	292949	15786756	15799201	+	downstream	174721	162276	NearestLocation	Perp	1.78075	-2.42374	32.7613	3.29209e-06	0.000293807	DISTAL	DISTAL_downstream	chr1:15961477-15961692	chr1:15961477-15961692	Perp	-0.962154	REPRESSOR	down_reg_gene	down_reg_gene_REPRESSOR
1	16032632	16033164	349	223	207	276	123	191	533	+	723	292949	15786756	15799201	+	downstream	245876	233431	NearestLocation	Perp	1.31201	-0.269872	38.0273	9.68965e-07	0.000123972	DISTAL	DISTAL_downstream	chr1:16032632-16033164	chr1:16032632-16033164	Perp	-0.962154	REPRESSOR	down_reg_gene	down_reg_gene_REPRESSOR
1	16050350	16050707	106	72	87	103	72	71	358	+	724	292949	15786756	15799201	+	downstream	263594	251149	NearestLocation	Perp	1.00447	-1.69814	14.2211	0.000733651	0.0144512	DISTAL	DISTAL_downstream	chr1:16050350-16050707	chr1:16050350-16050707	Perp	-0.962154	REPRESSOR	down_reg_gene	down_reg_gene_REPRESSOR
1	16542983	16543620	906	547	636	652	294	467	638	+	751	116465	16607955	16626390	+	upstream	-64972	64335	NearestLocation	Ifngr1	1.4955	1.12396	63.1855	8.50413e-09	4.45259e-06	DISTAL	DISTAL_upstream	chr1:16542983-16543620	chr1:16542983-16543620	Ifngr1	-0.331977	REPRESSOR	down_reg_gene	down_reg_gene_REPRESSOR
1	16583580	16583807	74	58	50	67	67	29	228	+	753	116465	16607955	16626390	+	upstream	-24375	24148	NearestLocation	Ifngr1	0.995789	-2.25161	9.21112	0.00500829	0.0546708	DISTAL	DISTAL_upstream	chr1:16583580-16583807	chr1:16583580-16583807	Ifngr1	-0.331977	REPRESSOR	down_reg_gene	down_reg_gene_REPRESSOR
1	16808281	16808910	278	252	220	545	214	219	630	+	766	308717	16846809	16850281	-	downstream	42000	37899	NearestLocation	Slc35d3	0.557365	-0.0386332	6.14208	0.0192022	0.131569	DISTAL	DISTAL_downstream	chr1:16808281-16808910	chr1:16808281-16808910	Slc35d3	2.8818	ENHANCER	UP_reg_gene	UP_reg_gene_ENHANCER
1	16813651	16813996	65	34	61	70	23	65	346	+	767	308717	16846809	16850281	-	downstream	36630	32813	NearestLocation	Slc35d3	0.983143	-2.40034	8.39264	0.00706142	0.0686037	DISTAL	DISTAL_downstream	chr1:16813651-16813996	chr1:16813651-16813996	Slc35d3	2.8818	ENHANCER	UP_reg_gene	UP_reg_gene_ENHANCER
1	16885442	16886530	984	799	666	1558	722	979	1089	+	783	308717	16846809	16850281	-	upstream	-35161	35161	NearestLocation	Slc35d3	0.505325	1.677	9.41513	0.00460411	0.0516754	DISTAL	DISTAL_upstream	chr1:16885442-16886530	chr1:16885442-16886530	Slc35d3	2.8818	ENHANCER	UP_reg_gene	UP_reg_gene_ENHANCER
1	17299309	17299641	52	90	20	79	48	45	333	+	821	293017	17344331	17371115	+	upstream	-45022	44690	NearestLocation	NA	0.753755	-2.36714	4.84415	0.0357721	0.193252	DISTAL	DISTAL_upstream	chr1:17299309-17299641	chr1:17299309-17299641	NA	-0.422376	REPRESSOR	down_reg_gene	down_reg_gene_REPRESSOR
1	17368910	17369211	43	41	38	48	17	30	302	+	826	100911069	17379257	17394537	+	upstream	-10347	10046	NearestLocation	NA	1.29535	-2.91479	14.217	0.00073473	0.0144648	DISTAL	DISTAL_upstream	chr1:17368910-17369211	chr1:17368910-17369211	NA	-0.422376	REPRESSOR	down_reg_gene	down_reg_gene_REPRESSOR
1	17464184	17464616	140	85	83	120	49	103	433	+	830	100911069	17379257	17394537	+	downstream	84927	69647	NearestLocation	NA	1.09495	-1.53958	17.3053	0.000254833	0.00690261	DISTAL	DISTAL_downstream	chr1:17464184-17464616	chr1:17464184-17464616	NA	-0.422376	REPRESSOR	down_reg_gene	down_reg_gene_REPRESSOR
1	18553330	18554023	363	143	221	405	171	252	694	+	886	308923	18958623	19080397	+	upstream	-405293	404600	NearestLocation	Ahi1	0.74151	-0.162362	9.19748	0.00503666	0.0549101	DISTAL	DISTAL_upstream	chr1:18553330-18554023	chr1:18553330-18554023	Ahi1	1.74009	ENHANCER	UP_reg_gene	UP_reg_gene_ENHANCER
1	18586965	18587202	3	9	7	27	18	53	238	+	887	308923	18958623	19080397	+	upstream	-371658	371421	NearestLocation	Ahi1	-1.43903	-3.92595	8.2571	0.00748198	0.0712589	DISTAL	DISTAL_upstream	chr1:18586965-18587202	chr1:18586965-18587202	Ahi1	1.74009	REPRESSOR	UP_reg_gene	UP_reg_gene_REPRESSOR
1	18594805	18595416	343	244	220	435	253	430	612	+	888	308923	18958623	19080397	+	upstream	-363818	363207	NearestLocation	Ahi1	0.427911	0.109374	5.15551	0.0307028	0.176017	DISTAL	DISTAL_upstream	chr1:18594805-18595416	chr1:18594805-18595416	Ahi1	1.74009	ENHANCER	UP_reg_gene	UP_reg_gene_ENHANCER
1	18599750	18599996	94	89	75	131	68	97	247	+	889	308923	18958623	19080397	+	upstream	-358873	358627	NearestLocation	Ahi1	0.71424	-1.63726	8.17139	0.00776191	0.0730369	DISTAL	DISTAL_upstream	chr1:18599750-18599996	chr1:18599750-18599996	Ahi1	1.74009	ENHANCER	UP_reg_gene	UP_reg_gene_ENHANCER
1	18610939	18611428	93	91	86	122	87	134	490	+	891	308923	18958623	19080397	+	upstream	-347684	347195	NearestLocation	Ahi1	0.557894	-1.49538	5.12454	0.0311697	0.17757	DISTAL	DISTAL_upstream	chr1:18610939-18611428	chr1:18610939-18611428	Ahi1	1.74009	ENHANCER	UP_reg_gene	UP_reg_gene_ENHANCER
1	18904676	18905068	101	97	82	121	38	84	393	+	914	308923	18958623	19080397	+	upstream	-53947	53555	NearestLocation	Ahi1	1.15099	-1.68184	17.7102	0.00022311	0.00627004	DISTAL	DISTAL_upstream	chr1:18904676-18905068	chr1:18904676-18905068	Ahi1	1.74009	ENHANCER	UP_reg_gene	UP_reg_gene_ENHANCER
1	19001079	19001616	113	95	77	150	92	113	538	+	921	308923	18958623	19080397	+	inside	42456	42456	NearestLocation	Ahi1	0.572392	-1.44518	5.75182	0.0230604	0.147327	DISTAL	DISTAL_inside	chr1:19001079-19001616	chr1:19001079-19001616	Ahi1	1.74009	ENHANCER	UP_reg_gene	UP_reg_gene_ENHANCER
1	19191858	19192138	11	8	4	68	19	32	281	+	928	308923	18958623	19080397	+	downstream	233235	111461	NearestLocation	Ahi1	-1.43665	-3.71465	9.89326	0.00378846	0.0451353	DISTAL	DISTAL_downstream	chr1:19191858-19192138	chr1:19191858-19192138	Ahi1	1.74009	REPRESSOR	UP_reg_gene	UP_reg_gene_REPRESSOR
1	19220351	19220766	112	119	72	142	98	148	416	+	929	308923	18958623	19080397	+	downstream	261728	139954	NearestLocation	Ahi1	0.516563	-1.34384	4.79562	0.0366426	0.196128	DISTAL	DISTAL_downstream	chr1:19220351-19220766	chr1:19220351-19220766	Ahi1	1.74009	ENHANCER	UP_reg_gene	UP_reg_gene_ENHANCER
1	19249595	19250094	127	82	107	118	67	133	500	+	930	308923	18958623	19080397	+	downstream	290972	169198	NearestLocation	Ahi1	0.916339	-1.40931	12.484	0.00138348	0.0225676	DISTAL	DISTAL_downstream	chr1:19249595-19250094	chr1:19249595-19250094	Ahi1	1.74009	ENHANCER	UP_reg_gene	UP_reg_gene_ENHANCER
1	19308130	19308349	131	81	49	103	80	117	220	+	932	360302	18602550	19574958	-	inside	266828	266609	NearestLocation	Ptprk	0.636122	-1.63421	5.69536	0.0236858	0.149803	DISTAL	DISTAL_inside	chr1:19308130-19308349	chr1:19308130-19308349	Ptprk	-1.02388	REPRESSOR	down_reg_gene	down_reg_gene_REPRESSOR
1	19616215	19616662	16	24	19	60	59	85	448	+	955	360302	18602550	19574958	-	upstream	-41257	41257	NearestLocation	Ptprk	-0.907762	-2.81354	6.72064	0.0147203	0.111891	DISTAL	DISTAL_upstream	chr1:19616215-19616662	chr1:19616215-19616662	Ptprk	-1.02388	ENHANCER	down_reg_gene	down_reg_gene_ENHANCER
1	19943810	19944034	83	64	37	54	26	29	225	+	966	360302	18602550	19574958	-	upstream	-368852	368852	NearestLocation	Ptprk	1.62645	-2.4671	26.503	1.63665e-05	0.000935602	DISTAL	DISTAL_upstream	chr1:19943810-19944034	chr1:19943810-19944034	Ptprk	-1.02388	REPRESSOR	down_reg_gene	down_reg_gene_REPRESSOR
1	20078615	20079118	250	215	170	278	226	300	504	+	973	360302	18602550	19574958	-	upstream	-503657	503657	NearestLocation	Ptprk	0.527974	-0.277384	7.19638	0.0118862	0.097435	DISTAL	DISTAL_upstream	chr1:20078615-20079118	chr1:20078615-20079118	Ptprk	-1.02388	REPRESSOR	down_reg_gene	down_reg_gene_REPRESSOR
1	21785023	21785232	51	39	41	36	25	29	210	+	1061	498987	21819153	21898480	+	upstream	-34130	33921	NearestLocation	Tmem200a	1.43255	-2.85832	18.6585	0.000164229	0.0050187	DISTAL	DISTAL_upstream	chr1:21785023-21785232	chr1:21785023-21785232	Tmem200a	0.380649	ENHANCER	UP_reg_gene	UP_reg_gene_ENHANCER
1	21836601	21836810	52	36	32	28	31	50	210	+	1063	498987	21819153	21898480	+	inside	17448	17448	NearestLocation	Tmem200a	0.993298	-2.84663	8.36303	0.00715107	0.069185	DISTAL	DISTAL_inside	chr1:21836601-21836810	chr1:21836601-21836810	Tmem200a	0.380649	ENHANCER	UP_reg_gene	UP_reg_gene_ENHANCER
1	21858981	21859183	4	10	7	49	19	26	203	+	1065	498987	21819153	21898480	+	inside	39828	39297	NearestLocation	Tmem200a	-1.21673	-3.95409	6.70668	0.0148139	0.112318	DISTAL	DISTAL_inside	chr1:21858981-21859183	chr1:21858981-21859183	Tmem200a	0.380649	REPRESSOR	UP_reg_gene	UP_reg_gene_REPRESSOR
1	21933766	21934027	51	48	33	44	36	56	262	+	1070	498987	21819153	21898480	+	downstream	114613	35286	NearestLocation	Tmem200a	0.823543	-2.64885	6.97505	0.0131229	0.103894	DISTAL	DISTAL_downstream	chr1:21933766-21934027	chr1:21933766-21934027	Tmem200a	0.380649	ENHANCER	UP_reg_gene	UP_reg_gene_ENHANCER
1	21934051	21934783	225	105	159	232	72	147	733	+	1071	498987	21819153	21898480	+	downstream	114898	35571	NearestLocation	Tmem200a	1.07685	-0.845656	15.8178	0.000420029	0.0098675	DISTAL	DISTAL_downstream	chr1:21934051-21934783	chr1:21934051-21934783	Tmem200a	0.380649	ENHANCER	UP_reg_gene	UP_reg_gene_ENHANCER
1	21988287	21988497	17	19	13	19	14	13	211	+	1079	498987	21819153	21898480	+	downstream	169134	89807	NearestLocation	Tmem200a	0.961646	-4.05912	5.27868	0.0289206	0.169678	DISTAL	DISTAL_downstream	chr1:21988287-21988497	chr1:21988287-21988497	Tmem200a	0.380649	ENHANCER	UP_reg_gene	UP_reg_gene_ENHANCER
1	21988721	21988938	43	33	29	21	25	26	218	+	1080	498987	21819153	21898480	+	downstream	169568	90241	NearestLocation	Tmem200a	1.39017	-3.16849	14.7452	0.000609361	0.0126659	DISTAL	DISTAL_downstream	chr1:21988721-21988938	chr1:21988721-21988938	Tmem200a	0.380649	ENHANCER	UP_reg_gene	UP_reg_gene_ENHANCER
1	22530327	22531118	171	157	116	260	142	197	792	+	1110	361458	22621908	22742822	+	upstream	-91581	90790	NearestLocation	Akap7	0.465969	-0.767251	4.81533	0.0362863	0.195018	DISTAL	DISTAL_upstream	chr1:22530327-22531118	chr1:22530327-22531118	Akap7	0.284046	ENHANCER	UP_reg_gene	UP_reg_gene_ENHANCER
1	22824213	22824941	440	273	324	631	321	467	729	+	1127	29221	23005260	23017712	+	upstream	-181047	180319	NearestLocation	Arg1	0.471981	0.468587	6.15821	0.0190586	0.130893	DISTAL	DISTAL_upstream	chr1:22824213-22824941	chr1:22824213-22824941	Arg1	2.28138	ENHANCER	UP_reg_gene	UP_reg_gene_ENHANCER
1	22826314	22826573	201	94	108	201	119	141	260	+	1128	29221	23005260	23017712	+	upstream	-178946	178687	NearestLocation	Arg1	0.689718	-1.00508	7.83027	0.00899393	0.0808116	DISTAL	DISTAL_upstream	chr1:22826314-22826573	chr1:22826314-22826573	Arg1	2.28138	ENHANCER	UP_reg_gene	UP_reg_gene_ENHANCER
1	22829200	22829637	338	223	214	395	240	430	438	+	1129	29221	23005260	23017712	+	upstream	-176060	175623	NearestLocation	Arg1	0.437766	0.0475824	5.00638	0.0330243	0.183685	DISTAL	DISTAL_upstream	chr1:22829200-22829637	chr1:22829200-22829637	Arg1	2.28138	ENHANCER	UP_reg_gene	UP_reg_gene_ENHANCER
1	22946830	22947340	162	168	96	144	87	150	511	+	1133	29221	23005260	23017712	+	upstream	-58430	57920	NearestLocation	Arg1	1.03877	-1.06409	20.458	9.34824e-05	0.0033302	DISTAL	DISTAL_upstream	chr1:22946830-22947340	chr1:22946830-22947340	Arg1	2.28138	ENHANCER	UP_reg_gene	UP_reg_gene_ENHANCER
1	22978386	22978591	117	97	64	119	59	91	206	+	1136	29221	23005260	23017712	+	upstream	-26874	26669	NearestLocation	Arg1	0.936602	-1.64181	13.7451	0.000870333	0.01623	DISTAL	DISTAL_upstream	chr1:22978386-22978591	chr1:22978386-22978591	Arg1	2.28138	ENHANCER	UP_reg_gene	UP_reg_gene_ENHANCER
1	22982932	22983836	214	222	136	275	150	307	905	+	1137	29221	23005260	23017712	+	upstream	-22328	21424	NearestLocation	Arg1	0.538067	-0.44351	6.53286	0.0160352	0.117883	DISTAL	DISTAL_upstream	chr1:22982932-22983836	chr1:22982932-22983836	Arg1	2.28138	ENHANCER	UP_reg_gene	UP_reg_gene_ENHANCER
1	23004831	23006371	957	706	740	1095	665	967	1541	+	1139	29221	23005260	23017712	+	overlapStart	-429	429	NearestLocation	Arg1	0.728814	1.57765	20.1612	0.000102428	0.00355704	TSS	TSS_overlapStart	chr1:23004831-23006371	chr1:23004831-23006371	Arg1	2.28138	ENHANCER	UP_reg_gene	UP_reg_gene_ENHANCER
1	23261265	23261824	182	125	113	184	147	179	560	+	1159	85496	23228281	23291660	+	inside	32984	29836	NearestLocation	Enpp1	0.585717	-0.897763	6.90968	0.0135145	0.106071	DISTAL	DISTAL_inside	chr1:23261265-23261824	chr1:23261265-23261824	Enpp1	-0.862324	REPRESSOR	down_reg_gene	down_reg_gene_REPRESSOR
1	23299428	23299810	74	79	50	84	88	58	383	+	1162	64032	23331545	23334660	-	downstream	35232	31735	NearestLocation	Ctgf	0.650383	-1.96745	5.09979	0.0315485	0.17891	DISTAL	DISTAL_downstream	chr1:23299428-23299810	chr1:23299428-23299810	Ctgf	2.95199	ENHANCER	UP_reg_gene	UP_reg_gene_ENHANCER
1	23321021	23321561	111	75	97	112	59	74	541	+	1166	64032	23331545	23334660	-	downstream	13639	9984	NearestLocation	Ctgf	1.13503	-1.64412	18.0731	0.000198268	0.005741	DISTAL	DISTAL_downstream	chr1:23321021-23321561	chr1:23321021-23321561	Ctgf	2.95199	ENHANCER	UP_reg_gene	UP_reg_gene_ENHANCER
1	23327844	23328292	105	80	86	109	71	157	449	+	1167	64032	23331545	23334660	-	downstream	6816	3253	NearestLocation	Ctgf	0.597093	-1.5103	5.16302	0.0305907	0.175612	PROXIMAL	PROXIMAL_downstream	chr1:23327844-23328292	chr1:23327844-23328292	Ctgf	2.95199	ENHANCER	UP_reg_gene	UP_reg_gene_ENHANCER
1	23334156	23334666	45	80	59	189	142	200	511	+	1168	64032	23331545	23334660	-	overlapStart	504	6	NearestLocation	Ctgf	-0.625584	-1.41366	5.68447	0.0238086	0.150319	TSS	TSS_overlapStart	chr1:23334156-23334666	chr1:23334156-23334666	Ctgf	2.95199	REPRESSOR	UP_reg_gene	UP_reg_gene_REPRESSOR
1	23412555	23413213	73	73	46	152	141	227	659	+	1171	64032	23331545	23334660	-	upstream	-77895	77895	NearestLocation	Ctgf	-0.5805	-1.41721	5.20873	0.0299184	0.173277	DISTAL	DISTAL_upstream	chr1:23412555-23413213	chr1:23412555-23413213	Ctgf	2.95199	REPRESSOR	UP_reg_gene	UP_reg_gene_REPRESSOR
1	23434387	23434660	12	14	7	45	39	29	274	+	1173	64032	23331545	23334660	-	upstream	-99727	99727	NearestLocation	Ctgf	-0.923235	-3.60345	5.022	0.0327724	0.182831	DISTAL	DISTAL_upstream	chr1:23434387-23434660	chr1:23434387-23434660	Ctgf	2.95199	REPRESSOR	UP_reg_gene	UP_reg_gene_REPRESSOR
1	23456590	23456812	8	8	12	43	29	32	223	+	1175	64032	23331545	23334660	-	upstream	-121930	121930	NearestLocation	Ctgf	-0.972749	-3.74194	5.14202	0.0309052	0.176652	DISTAL	DISTAL_upstream	chr1:23456590-23456812	chr1:23456590-23456812	Ctgf	2.95199	REPRESSOR	UP_reg_gene	UP_reg_gene_REPRESSOR
1	23464538	23464924	445	409	317	535	372	555	387	+	1176	64032	23331545	23334660	-	upstream	-129878	129878	NearestLocation	Ctgf	0.564884	0.590355	11.1904	0.00226532	0.031818	DISTAL	DISTAL_upstream	chr1:23464538-23464924	chr1:23464538-23464924	Ctgf	2.95199	ENHANCER	UP_reg_gene	UP_reg_gene_ENHANCER
1	23508281	23508616	87	63	54	65	28	69	336	+	1180	64032	23331545	23334660	-	upstream	-173621	173621	NearestLocation	Ctgf	1.24131	-2.18083	17.799	0.000216741	0.00614348	DISTAL	DISTAL_upstream	chr1:23508281-23508616	chr1:23508281-23508616	Ctgf	2.95199	ENHANCER	UP_reg_gene	UP_reg_gene_ENHANCER
1	23591589	23592211	135	103	101	87	59	111	623	+	1183	60466	23721818	23761945	-	downstream	170356	129607	NearestLocation	Stx7	1.29744	-1.45233	26.3573	1.70274e-05	0.000959682	DISTAL	DISTAL_downstream	chr1:23591589-23592211	chr1:23591589-23592211	Stx7	0.678468	ENHANCER	UP_reg_gene	UP_reg_gene_ENHANCER
1	23738282	23738514	16	2	4	38	30	28	233	+	1190	60466	23721818	23761945	-	inside	23663	16464	NearestLocation	Stx7	-1.27217	-3.90329	6.54026	0.015981	0.117654	DISTAL	DISTAL_inside	chr1:23738282-23738514	chr1:23738282-23738514	Stx7	0.678468	REPRESSOR	UP_reg_gene	UP_reg_gene_REPRESSOR
1	23745724	23746432	555	362	403	631	387	584	709	+	1192	60466	23721818	23761945	-	inside	16221	15513	NearestLocation	Stx7	0.627918	0.749553	12.3973	0.00142916	0.0231316	DISTAL	DISTAL_inside	chr1:23745724-23746432	chr1:23745724-23746432	Stx7	0.678468	ENHANCER	UP_reg_gene	UP_reg_gene_ENHANCER
1	23778329	23778684	37	52	28	106	93	135	356	+	1196	60466	23721818	23761945	-	upstream	-16384	16384	NearestLocation	Stx7	-0.649903	-2.06221	5.11578	0.0313031	0.17804	DISTAL	DISTAL_upstream	chr1:23778329-23778684	chr1:23778329-23778684	Stx7	0.678468	REPRESSOR	UP_reg_gene	UP_reg_gene_REPRESSOR
1	24134321	24134789	42	39	23	161	89	192	469	+	1213	498992	24123625	24135887	-	inside	1566	1098	NearestLocation	Vnn3	-1.19518	-1.87434	17.9626	0.000205502	0.0058953	PROXIMAL	PROXIMAL_inside	chr1:24134321-24134789	chr1:24134321-24134789	Vnn3	0.500482	REPRESSOR	UP_reg_gene	UP_reg_gene_REPRESSOR
1	24178279	24178603	72	65	34	54	71	61	325	+	1218	498992	24123625	24135887	-	upstream	-42392	42392	NearestLocation	Vnn3	0.681234	-2.24262	4.94842	0.0339783	0.187146	DISTAL	DISTAL_upstream	chr1:24178279-24178603	chr1:24178279-24178603	Vnn3	0.500482	ENHANCER	UP_reg_gene	UP_reg_gene_ENHANCER
1	24407657	24408570	658	427	413	642	409	676	914	+	1234	65139	24229988	24232144	+	downstream	177669	175513	NearestLocation	LOC100359593	0.686247	0.894326	15.3433	0.000494572	0.0110268	DISTAL	DISTAL_downstream	chr1:24407657-24408570	chr1:24407657-24408570	LOC100359593	-1.00433	REPRESSOR	down_reg_gene	down_reg_gene_REPRESSOR
1	24429332	24429579	6	9	8	30	20	43	248	+	1235	65139	24229988	24232144	+	downstream	199344	197188	NearestLocation	LOC100359593	-1.09983	-3.92123	5.9629	0.0208779	0.138703	DISTAL	DISTAL_downstream	chr1:24429332-24429579	chr1:24429332-24429579	LOC100359593	-1.00433	ENHANCER	down_reg_gene	down_reg_gene_ENHANCER
1	25450160	25450609	276	160	157	275	226	234	450	+	1270	689030	25441918	25466742	+	inside	8242	8242	NearestLocation	Tbpl1	0.545637	-0.389559	6.45934	0.0165844	0.120404	PROXIMAL	PROXIMAL_inside	chr1:25450160-25450609	chr1:25450160-25450609	Tbpl1	0.325873	ENHANCER	UP_reg_gene	UP_reg_gene_ENHANCER
1	25625020	25625656	132	98	118	143	117	83	637	+	1283	29517	25652751	25660866	-	downstream	35846	27095	NearestLocation	Sgk1	0.905983	-1.26323	11.9765	0.00167504	0.0259158	DISTAL	DISTAL_downstream	chr1:25625020-25625656	chr1:25625020-25625656	Sgk1	-0.688171	REPRESSOR	down_reg_gene	down_reg_gene_REPRESSOR
1	25675791	25676514	333	275	250	356	221	361	724	+	1288	29517	25652751	25660866	-	upstream	-14925	14925	NearestLocation	Sgk1	0.774544	0.0674931	17.1013	0.00027262	0.00725598	DISTAL	DISTAL_upstream	chr1:25675791-25676514	chr1:25675791-25676514	Sgk1	-0.688171	REPRESSOR	down_reg_gene	down_reg_gene_REPRESSOR
1	25707236	25707700	193	158	177	125	164	175	465	+	1290	29517	25652751	25660866	-	upstream	-46370	46370	NearestLocation	Sgk1	1.04586	-0.710272	18.1999	0.000190295	0.00558155	DISTAL	DISTAL_upstream	chr1:25707236-25707700	chr1:25707236-25707700	Sgk1	-0.688171	REPRESSOR	down_reg_gene	down_reg_gene_REPRESSOR
1	25796721	25797065	18	20	5	48	42	49	345	+	1294	29517	25652751	25660866	-	upstream	-135855	135855	NearestLocation	Sgk1	-0.859653	-3.31848	4.73243	0.0378112	0.199931	DISTAL	DISTAL_upstream	chr1:25796721-25797065	chr1:25796721-25797065	Sgk1	-0.688171	ENHANCER	down_reg_gene	down_reg_gene_ENHANCER
[truncated: 11,187 more rows]

## Sheet: KEGG pathway enrichment
labels_DAVID	Category	Term	Count	X.	PValue	Genes	List.Total	Pop.Hits	Pop.Total	Fold.Enrichment	Bonferroni	Benjamini	FDR
[truncated: 260 more rows]
