# Supplementary material for: Scrt1, a transcriptional regulator of β-cell proliferation identified by differential chromatin accessibility during islet maturation
Source: Sci Rep. 2021 Apr 22;11:8800. doi: 10.1038/s41598-021-88003-2 (PMC8062533; doi:10.1038/s41598-021-88003-2)
Supplement: Supplementary file 5 — Supplementary Table 5. [file 41598_2021_88003_MOESM5_ESM.xlsx]

## Sheet: sleuth_statistical_analysis_res
ens_gene	ext_gene	target_id	pval	qval	b	se_b	mean_obs	var_obs	tech_var	sigma_sq	smooth_sigma_sq	final_sigma_sq	ctrl1	ctrl2	ctrl3	ctrl4	ctrl5	scrt1A	scrt1B	scrt1C	scrt1D	scrt1E	mean_scrt	mean_ctrl	log2FC
ENSRNOG00000009351	Srp68	ENSRNOT00000028875.7	8.63609e-22	1.51788e-17	-0.743675	0.0775305	6.60854	0.166984	0.00523462	0.00979281	0.00796662	0.00979281	1077.07	950.157	980.175	999.315	994.627	608.967	480.092	529.701	389.378	384.481	478.524	1000.27	-1.06216
ENSRNOG00000012946	Mov10	ENSRNOT00000018061.6	5.01977e-19	4.41137e-15	0.85454	0.0958883	5.01775	0.21372	0.00733298	0.00490239	0.0156534	0.0156534	104.731	94.5021	101.286	89.3659	101.112	189.316	265.082	210.81	239.824	259.797	232.966	98.1995	1.23789
ENSRNOG00000048258	Cisd2	ENSRNOT00000074632.1	1.83648e-18	1.07593e-14	-0.606564	0.069188	7.04828	0.112838	0.000915324	0.0110521	0.00750897	0.0110521	1366.46	1841.07	1399.2	1473.59	1770.48	909.075	783.139	849.976	800.756	911.913	850.972	1570.16	-0.882953
ENSRNOG00000050547	Syngr2	ENSRNOT00000074225.2	4.44115e-17	1.95144e-13	0.77235	0.0919396	5.71461	0.184486	0.00351776	0.0176145	0.0105564	0.0176145	219.384	175.651	257.82	189.902	194.774	406.398	558.775	467.635	395.216	419.089	449.423	207.506	1.11119
ENSRNOG00000007032	Amigo2	ENSRNOT00000009199.3	9.11084e-17	3.20264e-13	0.556313	0.066898	6.14038	0.0898865	0.00224287	0.00216581	0.00894548	0.00894548	375.929	346.165	346.215	347.224	340.589	671.441	559.617	572.505	600.01	668.456	614.406	351.224	0.805043
ENSRNOG00000042245	Dcaf7	ENSRNOT00000063858.2	1.99958e-14	5.85745e-11	-0.430099	0.0562173	7.78283	0.0579066	0.000392092	0.00694495	0.00750887	0.00750887	2801.27	2927.51	3173.02	2948.14	3033.37	1990.34	1975.07	2276.11	1745.24	1734.19	1944.19	2976.66	-0.614271
ENSRNOG00000016451	Cd1d1	ENSRNOT00000022150.2	3.17467e-14	7.15873e-11	0.610462	0.0804193	5.48768	0.107538	0.00436958	0.000153088	0.0117986	0.0117986	181.901	178.732	182.315	161.045	185.195	321.837	314.732	297.488	361.084	346.08	328.244	177.838	0.880507
ENSRNOG00000025994	Krt80	ENSRNOT00000029697.3	3.25841e-14	7.15873e-11	1.59615	0.210363	3.95322	0.806036	0.028565	0.0820665	0.033118	0.0820665	29.7656	16.4352	23.9404	36.3049	14.9008	84.5612	136.328	83.468	146.41	144.121	118.977	24.2694	2.2473
ENSRNOG00000006364	Dld	ENSRNOT00000008980.6	4.97562e-14	9.71683e-11	-0.434243	0.0576488	7.11122	0.0575608	0.000831746	0.00499695	0.00747672	0.00747672	1538.99	1707.2	1544.16	1463.37	1377.26	1109.39	985.43	987.704	944.926	913.082	988.107	1526.19	-0.626686
ENSRNOG00000018627	Plekhb1	ENSRNOT00000082697.1	2.73592e-13	4.80866e-10	0.837807	0.114661	5.38039	0.224194	0.0171482	0.0157199	0.0125168	0.0157199	114.653	87.3118	76.4251	89.8313	104.838	208.248	177.142	164.796	179.195	182.047	182.285	94.6117	0.938833
ENSRNOG00000012957	Sh3glb1	ENSRNOT00000017770.5	5.87367e-13	9.38506e-10	-0.444717	0.0617372	6.59989	0.0585391	0.00154828	0.00250402	0.00798043	0.00798043	481.762	546.469	482.031	502.217	508.755	359.069	300.005	349.388	308.538	321.902	327.781	504.247	-0.619864
ENSRNOG00000057589	Rnf11l1	ENSRNOT00000080048.1	1.90839e-12	2.79516e-09	-0.450796	0.0640242	6.68472	0.0655582	0.00128387	0.00896387	0.00785394	0.00896387	863.203	1164.84	1055.22	927.171	1026.02	668.917	690.895	672.024	572.165	595.447	639.89	1007.29	-0.653765
ENSRNOG00000043006	Epm2aip1	ENSRNOT00000056050.4	5.02297e-12	6.79106e-09	-0.433296	0.0627517	8.70776	0.0609021	0.000156563	0.00968788	0.00871845	0.00968788	7753.79	8505.12	6612.47	7132.09	7694.65	5805.83	4538.21	4899.68	4517.2	4701.22	4892.43	7539.63	-0.623839
ENSRNOG00000047213	Gnpda1	ENSRNOT00000071560.2	1.82816e-11	2.29513e-08	-0.41454	0.0616955	6.92588	0.0561927	0.000954278	0.00856155	0.00759306	0.00856155	1008.72	1302.49	1361.84	1256.71	1369.81	781.244	865.092	872.133	847.02	775.598	828.217	1259.91	-0.604646
ENSRNOG00000039339	Mslnl	ENSRNOT00000060286.3	3.16114e-11	3.70401e-08	0.797838	0.120177	5.34768	0.208913	0.00558337	0.0305229	0.0127548	0.0305229	184.106	139.699	121.544	120.085	145.815	386.205	360.174	237.563	267.669	337.546	317.831	142.25	1.15426
ENSRNOG00000059579	Gpt2	ENSRNOT00000077275.1	9.73326e-11	1.0692e-07	-0.5617	0.0868021	5.2772	0.102036	0.00553884	0.0106561	0.0132977	0.0132977	213.012	203.773	215.166	205.853	210.553	190.526	142.628	164.496	143.219	153.781	158.93	209.671	-0.397552
ENSRNOG00000002941	Uhmk1	ENSRNOT00000003950.4	1.61598e-10	1.67073e-07	-0.368652	0.057656	7.07097	0.0448923	0.000814	0.0072197	0.00749653	0.00749653	1428.75	1477.6	1333.75	1388.89	1450.95	1164.25	829.451	990.642	971.218	965.996	984.311	1415.99	-0.524179
ENSRNOG00000003988	Dnajc27	ENSRNOT00000005317.5	2.19988e-10	2.10105e-07	-0.522859	0.0823829	6.08029	0.0865042	0.00784681	0.00403869	0.00912053	0.00912053	175.654	207.836	210.246	208.52	210.385	132.101	114.728	136.973	117.966	140.96	128.546	202.528	-0.651768
ENSRNOG00000018873	Fam168a	ENSRNOT00000025827.5	2.31548e-10	2.10105e-07	-0.512286	0.0808173	6.41877	0.0874134	0.00170729	0.0146213	0.00830747	0.0146213	789.34	742.664	777.142	789.398	865.309	600.763	456.109	530.771	403.3	408.659	479.92	792.771	-0.722925
ENSRNOG00000037160	Bloc1s6	ENSRNOT00000056083.3	2.39082e-10	2.10105e-07	-0.507191	0.080076	6.34084	0.0857056	0.0018621	0.0141683	0.00846437	0.0141683	599.722	847.438	818.578	671.175	745.039	477.076	470.415	478.336	380.845	402.022	441.739	736.39	-0.735973
ENSRNOG00000006227	Ifih1	ENSRNOT00000009620.3	2.98246e-10	2.49617e-07	0.75501	0.119849	5.06995	0.190264	0.00702993	0.0288794	0.0151346	0.0288794	114.653	142.78	84.7122	93.0894	117.077	186.792	201.967	238.633	263.178	281.605	234.435	110.462	1.07877
ENSRNOG00000019445	Msln	ENSRNOT00000026395.3	5.57048e-10	4.4503e-07	0.623417	0.100517	9.84025	0.13041	5.45047e-05	0.0252045	0.0128166	0.0252045	15241.1	13735.7	17464.5	10761.1	12474.1	23254.3	30847.9	26136.2	22296.5	26512.6	25809.5	13935.3	0.88911
ENSRNOG00000011994	Perp	ENSRNOT00000016037.6	9.63645e-10	7.36392e-07	0.607796	0.0993891	5.62461	0.124567	0.00407801	0.0206175	0.0110096	0.0206175	191.933	193.416	201.8	182.053	259.215	316.571	394.389	326.693	371.925	489.407	379.797	205.683	0.881599
ENSRNOG00000010258	Vhl	ENSRNOT00000013727.3	1.03792e-09	7.60101e-07	-0.430775	0.0705787	5.91548	0.0585897	0.00275803	0.0051657	0.00969537	0.00969537	407.899	514.626	455.788	425.419	502.369	296.595	267.606	330.662	301.801	298.672	299.067	461.22	-0.623295
ENSRNOG00000016991	Arl2bp	ENSRNOT00000023455.5	1.36787e-09	9.61669e-07	-0.365642	0.0603447	6.9178	0.0452294	0.00112444	0.00797928	0.00759967	0.00797928	610.195	699.521	718.212	612.528	663.617	482.756	508.704	479.406	421.265	385.429	455.512	660.815	-0.535775
ENSRNOG00000017838	Snrnp27	ENSRNOT00000024414.5	3.03414e-09	2.05108e-06	-0.364337	0.0614424	6.71745	0.0437302	0.00162763	0.00608703	0.00781029	0.00781029	432.52	462.924	436.759	421.385	450.571	376.108	331.843	335.299	350.605	324.588	343.688	440.832	-0.358204
ENSRNOG00000009351	Srp68	ENSRNOT00000012436.6	3.40638e-09	2.21743e-06	-0.77088	0.130421	6.44296	0.20287	0.00743738	0.0350867	0.00826102	0.0350867	1077.07	950.157	980.175	999.315	994.627	608.967	480.092	529.701	389.378	384.481	478.524	1000.27	-1.06216
ENSRNOG00000001656	Kcnj15	ENSRNOT00000002259.2	3.69487e-09	2.31933e-06	0.724699	0.122886	4.33794	0.165379	0.0133967	0.00853344	0.024356	0.024356	63.9409	50.3327	51.5639	49.3374	50.024	141.356	111.082	85.6082	113.176	103.35	110.914	53.0398	1.0503
ENSRNOG00000015667	Epcam	ENSRNOT00000021135.6	6.89049e-09	4.17611e-06	-0.360155	0.0621646	7.44391	0.0446187	0.000622067	0.00903904	0.00740962	0.00903904	1963.9	2109.51	2155.96	2119.8	1894.59	1542.25	1642.59	1465.72	1347.52	1183.54	1436.32	2048.75	-0.512066
ENSRNOG00000054011	Tbc1d8b	ENSRNOT00000080072.1	7.6166e-09	4.46231e-06	-0.341805	0.0591692	6.80184	0.0385519	0.00104232	0.005819	0.00771018	0.00771018	1081.48	1213.12	952.091	1050.05	1052.63	848.136	781.78	760.843	697.018	710.175	759.59	1069.88	-0.493599
ENSRNOG00000012951	Kctd9	ENSRNOT00000017566.5	8.87669e-09	4.97553e-06	-0.386911	0.0672783	6.10321	0.0505069	0.0022642	0.00777473	0.00905172	0.00905172	476.25	664.597	513.798	511.061	564.101	369.797	372.797	393.798	334.137	372.628	368.632	545.961	-0.56535
ENSRNOG00000009345	Ugt8	ENSRNOT00000012676.4	9.05876e-09	4.97553e-06	-0.62941	0.109511	7.41339	0.136694	0.000602898	0.0293786	0.00740899	0.0293786	2192.73	2567.99	2603.98	1828.28	2252.15	1456.47	1309.42	1422.17	967.381	987.987	1228.68	2289.03	-0.897075
ENSRNOG00000017035	Cep120	ENSRNOT00000023236.6	9.57305e-09	5.09866e-06	-0.43562	0.0759168	6.73623	0.0655199	0.00117578	0.0132326	0.00778649	0.0132326	1083.69	1110.4	906.973	1090.08	1056.89	862.019	598.327	694.496	658.394	603.032	683.254	1049.61	-0.618618
ENSRNOG00000052564	Gpx3	ENSRNOT00000079830.1	1.03904e-08	5.37123e-06	0.482814	0.0843456	7.13485	0.0805618	0.000865986	0.0169195	0.0074664	0.0169195	984.47	976.865	1185.97	847.114	961.1	1465.31	1970.02	1627.63	1337.45	1653.6	1610.8	991.104	0.700109
ENSRNOG00000028629	Akt1	ENSRNOT00000031164.3	1.11976e-08	5.52092e-06	-0.620733	0.108681	7.3534	0.133279	0.000588708	0.0289402	0.00741172	0.0289402	1947.99	1696.93	2506.38	2329.1	2268.11	1258.32	1304.37	1361.17	970.076	905.497	1159.89	2149.7	-0.88958
ENSRNOG00000000565	Sgpl1	ENSRNOT00000084391.1	1.13082e-08	5.52092e-06	-0.380383	0.0666188	6.41421	0.04761	0.00277885	0.0055664	0.00831633	0.00831633	373.724	452.994	431.848	484.065	452.877	301.644	287.382	290.533	299.107	305.309	296.795	439.102	-0.563518
ENSRNOG00000020952	Cgn	ENSRNOT00000028440.7	1.33442e-08	6.33883e-06	0.473209	0.0832879	5.41486	0.077617	0.00443018	0.012912	0.0122757	0.012912	180.799	139.699	180.474	203.866	186.26	285.236	245.726	276.086	344.916	277.812	285.955	178.219	0.6791
ENSRNOG00000012062	Npc2	ENSRNOT00000016076.5	1.67529e-08	7.74864e-06	-0.43634	0.07733	6.6502	0.0661755	0.00131622	0.0136336	0.00790304	0.0136336	806.979	973.783	992.606	1001.64	1048.38	670.179	742.229	541.472	536.236	639.063	625.836	964.677	-0.623454
ENSRNOG00000015986	Rassf8	ENSRNOT00000083173.1	1.78041e-08	8.02371e-06	-0.31926	0.056686	7.70999	0.0305236	0.000560119	0.00192673	0.00747313	0.00747313	1432.06	1411.88	1379.8	1454.99	1589.59	1098.66	1093.99	1126.82	1037.44	1055.78	1082.54	1453.66	-0.424935
ENSRNOG00000043210	Ppp3r1	ENSRNOT00000067846.3	2.93161e-08	1.28815e-05	-0.315766	0.0569412	7.70799	0.0308347	0.000633501	0.00289675	0.00747226	0.00747226	1249.35	1472.14	1389.72	1322.06	1480.95	1083.41	980.957	1063.83	1022.14	1075.83	1045.23	1382.84	-0.403476
ENSRNOG00000019451	Smtn	ENSRNOT00000026481.3	3.11836e-08	1.33679e-05	0.521604	0.0942433	5.02867	0.0868275	0.00666141	0.00599741	0.0155431	0.0155431	111.345	103.256	124.306	128.463	120.271	157.763	207.858	223.651	199.405	206.7	199.075	117.528	0.755312
ENSRNOG00000025594	Scrt1	ENSRNOT00000035423.3	3.26376e-08	1.36581e-05	-1.42527	0.25789	4.57323	0.712071	0.0139008	0.152367	0.0208183	0.152367	214.974	156.134	212.701	250.411	166.037	83.2991	62.2731	63.136	30.5394	22.7559	52.4007	200.051	-1.91263
ENSRNOG00000011511	Stk24	ENSRNOT00000034723.6	4.36239e-08	1.7831e-05	-0.348871	0.0637148	6.3776	0.0386089	0.0017601	0.00364025	0.00838883	0.00838883	715.477	629.672	663.886	781.951	719.494	547.754	464.524	496.527	478.75	485.46	494.603	702.096	-0.504536
ENSRNOG00000010861	Atad1	ENSRNOT00000014684.7	5.52525e-08	2.20709e-05	-0.308695	0.0568131	7.34533	0.0322177	0.000656841	0.00580909	0.00741249	0.00741249	799.352	1050.09	929.559	866.107	915.349	727.979	673.318	682.949	626.628	648.112	671.797	912.091	-0.440587
ENSRNOG00000007419	Pank3	ENSRNOT00000059780.3	1.14146e-07	4.39668e-05	-0.298284	0.0562521	7.70088	0.0299267	0.000441526	0.00542187	0.00746922	0.00746922	2274.31	2922.38	2526.63	2418.46	2735.36	2019.37	1816.02	1874.82	1852.13	1962.7	1905.01	2575.43	-0.434819
ENSRNOG00000000495	Uhrf1bp1	ENSRNOT00000049592.5	1.1507e-07	4.39668e-05	-0.384553	0.0725413	5.80913	0.0482004	0.00302773	0.00498497	0.0101279	0.0101279	451.996	342.057	411.591	424.488	395.935	289.022	254.142	297.488	255.094	279.708	275.091	405.213	-0.557094
ENSRNOG00000004621	Rtn4	ENSRNOT00000042965.3	1.20107e-07	4.4915e-05	-0.407907	0.0770605	6.05469	0.0579877	0.00564522	0.00759466	0.00920059	0.00920059	504.913	614.778	553.161	561.329	631.42	443.315	441.382	448.105	454.049	483.09	453.988	573.12	-0.335524
ENSRNOG00000005196	Slc12a6	ENSRNOT00000079727.1	1.4506e-07	5.31161e-05	-0.50867	0.0967288	7.07868	0.0926657	0.00343613	0.019955	0.00749251	0.019955	4044.39	6919.16	7045.66	5891.49	6854.63	2755.18	3393.77	4270.84	2706.91	2758.55	3177.05	6151.06	-0.952929
ENSRNOG00000005884	Emc7	ENSRNOT00000008364.7	1.79462e-07	6.43718e-05	-0.377171	0.0722626	7.05094	0.0511202	0.000963228	0.0120915	0.00750746	0.0120915	1338.35	1539.77	1556.13	1222.26	1337.88	1128.32	1036.76	933.129	876.661	830.592	961.094	1398.88	-0.541051
ENSRNOG00000015029	Dbt	ENSRNOT00000020267.6	1.84438e-07	6.48337e-05	-0.323664	0.0620715	6.54414	0.0349594	0.00155747	0.00503484	0.00807471	0.00807471	720.989	923.45	758.727	828.496	868.502	574.259	595.803	649.552	573.063	565.106	591.556	820.033	-0.470487
ENSRNOG00000054157	Nadk2	ENSRNOT00000083799.1	1.93012e-07	6.65173e-05	-0.506	0.0971967	5.08979	0.0844436	0.00867471	0.00631297	0.0149433	0.0149433	137.804	139.699	114.638	124.274	125.592	76.3575	90.0436	76.5123	75.8995	83.4384	80.4503	128.401	-0.667862
ENSRNOG00000007561	Glb1l2	ENSRNOT00000037790.4	1.99033e-07	6.7273e-05	-0.31292	0.0601741	6.80307	0.032715	0.00134347	0.00486125	0.00770885	0.00770885	994.392	1149.43	1083.76	1047.26	996.223	786.293	849.944	828.259	689.832	707.33	772.332	1054.21	-0.448376
ENSRNOG00000010843	Nhlrc3	ENSRNOT00000014562.5	2.08252e-07	6.90611e-05	-0.330655	0.0636877	6.33946	0.0358996	0.00167303	0.00454755	0.00846727	0.00846727	649.331	695.412	687.826	660.935	647.119	498.532	512.491	494.387	397.013	506.32	481.749	668.125	-0.471004
ENSRNOG00000007300	C1qtnf6	ENSRNOT00000009551.7	3.30622e-07	0.000107611	0.502969	0.0985229	4.9108	0.0836198	0.00748094	0.00753572	0.016786	0.016786	105.833	90.3934	106.811	107.984	116.013	138.832	166.623	175.497	196.71	200.063	175.545	105.407	0.730442
ENSRNOG00000001436	Ywhag	ENSRNOT00000001954.3	4.24114e-07	0.000135532	-0.438935	0.0867837	6.26008	0.069641	0.0101863	0.00795242	0.00864224	0.00864224	3362.96	3631.66	3737.47	3122.22	3470.82	2805.03	2479.14	2941.71	1875.93	1944.68	2409.3	3465.02	-0.524069
ENSRNOG00000007735	LOC103694910	ENSRNOT00000010551.3	5.73393e-07	0.000179964	-0.336745	0.0673494	6.94839	0.0415791	0.00105011	0.0102897	0.00757536	0.0102897	1338.35	1273.72	1135.33	1207.37	1214.41	1114.44	782.622	831.892	835.591	868.381	886.585	1233.84	-0.476363
ENSRNOG00000004912	Itgav	ENSRNOT00000006961.7	6.27769e-07	0.000193573	-0.494267	0.0992011	5.84083	0.0897297	0.00904823	0.0155539	0.0099938	0.0155539	317.5	315.35	244.468	291.835	282.05	218.976	167.464	171.216	163.027	172.092	178.555	290.241	-0.697787
ENSRNOG00000023639	Rpusd1	ENSRNOT00000015206.6	6.40444e-07	0.000194077	0.444178	0.0892174	5.77059	0.0724923	0.00301883	0.0168805	0.0102972	0.0168805	305.373	194.14	284.522	231.793	283.115	354.652	415.715	421.62	418.57	393.488	400.809	259.789	0.623629
ENSRNOG00000018279	Sfxn1	ENSRNOT00000024707.7	6.59916e-07	0.000196588	-0.293553	0.0590317	6.82305	0.0312301	0.00102414	0.00718052	0.00768771	0.00768771	1033.3	1206.74	1094.66	917.742	1086.2	865.061	792.599	853.235	736.447	727.194	794.907	1067.73	-0.425224
ENSRNOG00000017428	Map1b	ENSRNOT00000023460.5	7.01234e-07	0.000205415	-0.353071	0.071169	9.37554	0.0458832	8.41131e-05	0.0125785	0.0106816	0.0125785	14090.2	13550.8	12689.3	14959.5	15231.8	11554.6	9702.83	11290.6	8507.03	8772.41	9965.5	14104.3	-0.501079
ENSRNOG00000030597	Ankrd52	ENSRNOT00000047462.5	8.77774e-07	0.000251492	0.326774	0.066455	7.41011	0.0394754	0.000620172	0.0104205	0.007409	0.0104205	1359.3	1186.41	1359.08	1563.9	1585.87	1683.65	1949.82	1954.01	2037.16	2132.42	1951.41	1410.91	0.467608
ENSRNOG00000014819	Hap1	ENSRNOT00000020603.5	8.87146e-07	0.000251492	0.444973	0.0905309	7.02552	0.0732132	0.00187499	0.0186146	0.00752242	0.0186146	793.198	546.983	707.163	552.486	559.311	1022.94	978.698	1065.82	949.866	965.705	996.606	631.828	0.656656
ENSRNOG00000008639	Pabpc1	ENSRNOT00000012775.7	1.08705e-06	0.000303269	-0.288042	0.0590832	8.54647	0.0274323	0.000330026	0.00460379	0.00839702	0.00839702	3545.42	3789.84	3670.71	3441.05	3608.65	3097.84	3265.13	3105.97	2489.86	2432.04	2878.17	3611.13	-0.327198
ENSRNOG00000025372	Glce	ENSRNOT00000038641.5	1.30694e-06	0.000358918	-0.311657	0.0644092	7.02056	0.0361995	0.000880461	0.00949092	0.00752547	0.00949092	1110.15	1537.71	1269.76	1294.87	1362.36	959.201	1104.09	917.077	910.794	909.289	960.09	1314.97	-0.453385
ENSRNOG00000029127	Parp16	ENSRNOT00000079548.1	1.71195e-06	0.000462912	1.30277	0.272274	2.88776	0.522988	0.086287	-0.028301	0.0990463	0.0990463	6.06337	5.64958	4.14353	2.79268	4.25736	15.1453	15.9891	14.4464	22.9046	17.541	17.2053	4.58131	1.70568
ENSRNOG00000002342	Aldh3a2	ENSRNOT00000066109.3	1.99868e-06	0.000532256	-0.307804	0.0647524	7.35397	0.0356351	0.000855043	0.00962714	0.00741167	0.00962714	896.276	953.239	1139.47	914.604	907.883	752.847	765.371	757.097	637.286	632.899	709.1	962.294	-0.439955
ENSRNOG00000013816	Cmas	ENSRNOT00000018734.5	2.0324e-06	0.000533156	-0.268149	0.0564504	7.8191	0.0227671	0.000436947	0.00270603	0.00752966	0.00752966	2729.62	2968.6	2921.65	2890.43	2719.39	2295.77	2291.48	2262.2	2065	1980.71	2179.03	2845.94	-0.38506
ENSRNOG00000002926	Uap1	ENSRNOT00000058560.3	2.17014e-06	0.000560918	-0.346132	0.0730714	5.76628	0.039744	0.00303201	0.00424025	0.0103166	0.0103166	423.9	374.579	379.472	387.791	335.492	283.718	256.722	268.402	297.73	237.96	268.906	380.247	-0.498266
ENSRNOG00000022267	AABR07039334.1	ENSRNOT00000029100.5	2.36806e-06	0.000603202	0.547503	0.116017	4.48685	0.0908191	0.0116351	-0.00313842	0.0220146	0.0220146	76.0677	60.6046	70.9004	66.0935	62.7961	108.541	115.289	129.482	104.193	126.106	116.722	67.2925	0.785591
ENSRNOG00000037462	Eml6	ENSRNOT00000056706.3	2.43452e-06	0.000611272	-0.2738	0.0580881	7.01515	0.0257234	0.0009067	0.00460502	0.00752886	0.00752886	1220.39	1242.91	1201.62	1453.13	1278.27	936.483	897.911	1036.93	1059	932.045	972.474	1279.26	-0.395228
ENSRNOG00000011535	Gcsh	ENSRNOT00000015967.5	2.87245e-06	0.000711073	0.286474	0.0612159	6.86211	0.031124	0.000958603	0.00840986	0.00764901	0.00840986	865.408	818.646	992.606	689.793	799.32	1051.34	1115.87	1142.86	1134.45	1068.58	1102.62	833.154	0.403855
ENSRNOG00000016704	Pcyox1	ENSRNOT00000022532.6	2.95474e-06	0.000721285	-0.443283	0.0948413	7.95412	0.0745718	0.000367711	0.0221195	0.00762482	0.0221195	2742.85	3638.33	4111.3	3712.41	3718.81	2223.83	2550.67	2746.95	2057.82	1924.77	2300.81	3584.74	-0.639502
ENSRNOG00000017146	Nfatc1	ENSRNOT00000058382.4	3.09509e-06	0.00073826	0.501656	0.10755	4.82187	0.0924239	0.0111324	0.0142013	0.017785	0.017785	54.5703	39.5471	49.262	56.3191	62.7961	73.2022	93.8305	93.6339	95.2112	88.1793	88.8114	52.4989	0.747389
ENSRNOG00000011026	Irf2bpl	ENSRNOT00000014645.6	3.10829e-06	0.00073826	0.308164	0.0660795	6.21647	0.0340095	0.00216972	0.00641445	0.00874654	0.00874654	423.333	366.709	496.303	471.963	399.128	547.754	601.693	578.925	617.974	575.536	584.377	431.487	0.436707
ENSRNOG00000018359	Smad7	ENSRNOT00000024831.4	3.33413e-06	0.000781343	0.361667	0.0777931	5.5655	0.0496565	0.00379509	0.0111926	0.0113343	0.0113343	248.047	224.937	175.783	224.346	221.383	319.313	334.083	254.684	321.552	341.339	314.194	218.899	0.5194
ENSRNOG00000015894	Dock8	ENSRNOT00000015668.7	3.90778e-06	0.000903726	0.261957	0.056747	7.39724	0.0252095	0.000641344	0.00627511	0.00740921	0.00740921	251.692	249.015	253.655	240.927	267.93	271.183	307.921	363.019	319.466	337.211	319.76	252.644	0.338689
ENSRNOG00000023376	Riok3	ENSRNOT00000039377.4	4.40746e-06	0.00100605	-0.258504	0.0563046	7.90551	0.0252042	0.000338204	0.00713383	0.0075873	0.0075873	2971.05	3446.25	2624.24	3147.35	3309.04	2534.31	2210.7	2266.48	2506.03	2414.03	2386.31	3099.58	-0.377156
ENSRNOG00000043093	Ap1m2	ENSRNOT00000066340.3	4.78228e-06	0.00107761	-0.309345	0.0676293	6.09942	0.0337839	0.00237142	0.00573104	0.0090629	0.0090629	457.508	496.136	575.49	553.882	523.656	384.943	427.497	395.938	368.27	335.65	382.459	521.335	-0.445901
ENSRNOG00000005196	Slc12a6	ENSRNOT00000007144.6	4.97901e-06	0.00110773	-0.678323	0.14857	8.9199	0.176863	0.000219442	0.0549634	0.00922448	0.0549634	4044.39	6919.16	7045.66	5891.49	6854.63	2755.18	3393.77	4270.84	2706.91	2758.55	3177.05	6151.06	-0.952929
ENSRNOG00000012559	Man1b1	ENSRNOT00000016846.5	5.29172e-06	0.00116259	-0.333983	0.0733565	7.94553	0.0429428	0.000338437	0.0131145	0.00761791	0.0131145	3802.28	3354.83	3510.03	3118.5	2956.74	2870.03	2497.66	2449.46	2124.29	2083.12	2404.91	3348.47	-0.477352
ENSRNOG00000015713	Parva	ENSRNOT00000021671.5	5.64325e-06	0.00122452	0.285271	0.0628443	6.46038	0.0282297	0.00164539	0.00468186	0.00822812	0.00822812	532.474	575.23	608.639	513.854	543.878	706.78	660.6	711.618	824.565	792.665	739.246	554.815	0.413399
ENSRNOG00000009030	Rab19	ENSRNOT00000012280.5	6.50837e-06	0.00139501	0.685467	0.152017	4.16272	0.181872	0.0209125	0.03686	0.027756	0.03686	47.4045	66.7678	38.673	29.7886	51.0884	89.6096	98.4589	80.2577	74.5521	111.883	90.9523	46.7445	0.945553
ENSRNOG00000012175	Nfatc2	ENSRNOT00000065615.1	6.62364e-06	0.00140261	0.753975	0.167348	4.48235	0.220144	0.0129429	0.0570703	0.0220797	0.0570703	62.8385	32.8703	63.5341	67.0244	89.4046	116.114	119.497	127.342	141.919	139.38	128.85	63.1344	1.01768
ENSRNOG00000010922	Ppp2r1b	ENSRNOT00000064290.2	6.7119e-06	0.00140438	-0.263487	0.0585185	6.96921	0.0212978	0.00100112	0.00126353	0.00755991	0.00755991	1128.89	1239.83	1232.93	1169.2	1299.56	956.677	906.327	952.391	963.789	881.793	932.195	1214.08	-0.380803
ENSRNOG00000000634	Cabcoco1	ENSRNOT00000000785.5	8.41121e-06	0.00173924	0.474175	0.10645	4.68321	0.0722516	0.00891122	0.00210892	0.0194177	0.0194177	93.7066	77.0398	99.4448	72.6098	84.0829	142.618	135.486	120.922	142.817	142.225	136.813	85.3768	0.674001
ENSRNOG00000021882	Tmed9	ENSRNOT00000036140.6	8.76108e-06	0.00179052	-0.371938	0.0836626	7.38042	0.0539814	0.000657353	0.0168412	0.00740984	0.0168412	1848.78	2035.9	2358.13	1745.43	1735.94	1532.2	1503.81	1317.3	1249.42	1103.66	1341.28	1944.84	-0.535706
ENSRNOG00000008812	Tmem214	ENSRNOT00000011838.6	9.82442e-06	0.00198476	0.251041	0.0567837	7.3482	0.0244847	0.000648767	0.00720231	0.00741221	0.00741221	1550.02	1278.86	1438.27	1350.73	1251.66	1899.47	1868.19	1865.19	1633.86	1564.47	1766.24	1373.91	0.362161
ENSRNOG00000008372	Vamp7	ENSRNOT00000011065.4	1.01257e-05	0.00201714	-0.30904	0.0700061	5.93214	0.0309831	0.00262029	0.00239012	0.00963185	0.00963185	397.977	414.988	498.145	454.276	438.508	305.43	324.83	317.82	316.173	349.873	322.825	440.779	-0.448109
ENSRNOG00000010643	Kank2	ENSRNOT00000045488.4	1.02142e-05	0.00201714	0.544222	0.123334	6.39077	0.116074	0.0167824	0.0212458	0.00836245	0.0212458	281.507	220.929	297.445	279.139	322.834	387.567	343.219	424.817	419.812	445.115	404.106	280.371	0.525828
ENSRNOG00000047080	Gng4	ENSRNOT00000070807.2	1.04108e-05	0.00203311	-0.362027	0.0821211	8.26332	0.051393	0.000283855	0.0165758	0.00795239	0.0165758	3610.54	5120.87	4840.46	4592.78	5278.62	3235.42	3561.81	3611.77	2844.01	2998.54	3250.31	4688.65	-0.528459
ENSRNOG00000007151	Cdk14	ENSRNOT00000009417.5	1.06405e-05	0.00205513	-0.428394	0.0972797	6.46851	0.0720077	0.00159722	0.0220611	0.00821289	0.0220611	655.946	873.118	866.458	798.707	816.349	525.036	654.71	588.556	437.432	428.57	526.861	802.116	-0.60545
ENSRNOG00000012081	Txn1	ENSRNOT00000016447.6	1.13653e-05	0.00217126	-0.295222	0.0672575	6.09458	0.0320622	0.00223163	0.00660215	0.00907731	0.00907731	456.406	518.735	592.985	500.821	507.691	388.729	368.59	334.942	391.623	433.311	383.439	515.328	-0.425532
ENSRNOG00000048682	Zwint	ENSRNOT00000074404.2	1.1982e-05	0.00225944	-0.324915	0.0742169	8.07326	0.0415653	0.000315176	0.0134552	0.00773253	0.0134552	3582.9	3705.1	3443.73	3923.72	4261.62	3208.28	2984.06	2850.75	2287.76	2411.18	2748.41	3783.41	-0.46095
ENSRNOG00000027341	Tenm2	ENSRNOT00000011922.8	1.2084e-05	0.00225944	0.678104	0.154957	5.04505	0.181089	0.0061176	0.0539119	0.0153793	0.0539119	120.15	85.3973	137.551	136.396	84.0287	173.153	229.228	264.867	282.42	163.566	222.647	112.705	0.975932
ENSRNOG00000048606	Vma21	ENSRNOT00000071269.2	1.4087e-05	0.00260625	-0.396951	0.0914106	7.36874	0.0623381	0.0010557	0.0198341	0.00741052	0.0198341	1775.24	2514.53	1555.13	1859.34	2092.09	1448.42	1173.16	1182.77	1383.92	1333.28	1304.31	1959.27	-0.586658
ENSRNOG00000014165	Ssr1	ENSRNOT00000089736.1	1.51476e-05	0.00277328	-3.51114	0.811538	1.68897	4.43362	1.15102	-0.0157373	0.495459	0.495459	1125.58	1411.63	1206.23	1037.95	1077.11	1081.31	1022.67	986.634	907.201	875.392	974.641	1171.7	-0.26541
ENSRNOG00000013790	Mfsd1	ENSRNOT00000018489.5	1.63007e-05	0.00295362	-0.285126	0.0661494	6.52157	0.0323063	0.00147017	0.00946918	0.00811533	0.00946918	675.79	790.942	829.627	783.813	848.28	543.968	674.906	523.28	555.997	662.767	592.184	785.69	-0.407317
ENSRNOG00000047261	AABR07031445.1	ENSRNOT00000076085.2	1.65717e-05	0.00297209	-0.391628	0.0909348	5.18316	0.0532297	0.00658612	0.00536849	0.0140867	0.0140867	66.3989	67.29	65.8188	54.8764	67.2222	48.6581	44.0702	56.0746	36.2854	43.456	45.7089	64.3213	-0.483856
ENSRNOG00000054963	Rhbdd1	ENSRNOT00000088677.1	1.85776e-05	0.00329817	-0.296275	0.0692016	6.64462	0.035025	0.00148406	0.0104881	0.00791128	0.0104881	459.162	445.804	413.893	444.502	472.035	399.457	342.502	355.809	294.167	281.131	334.613	447.079	-0.416955
ENSRNOG00000009820	Bnip3l	ENSRNOT00000014798.5	1.88873e-05	0.00331963	-0.242995	0.0568056	7.30596	0.0219372	0.000649581	0.00557774	0.00741762	0.00741762	1646.27	1772.9	1572.35	1601.01	1827.02	1542.85	1227.46	1287.96	1258.45	1297.08	1322.76	1683.91	-0.34803
ENSRNOG00000036719	Samd10	ENSRNOT00000029386.6	1.94391e-05	0.00338279	-0.468155	0.109606	5.63674	0.0875771	0.00380945	0.0262245	0.0109457	0.0262245	274.676	335.893	422.64	382.892	372.519	252.592	254.256	252.216	185.601	177.307	224.394	357.724	-0.670425
ENSRNOG00000002935	Ankrd40	ENSRNOT00000067751.2	2.03929e-05	0.00351397	-0.248622	0.0583545	6.93478	0.0245226	0.000927176	0.00734425	0.00758594	0.00758594	1128.89	1141.22	1145.46	1169.2	1232.51	1017.26	917.267	1015.53	759.893	851.451	912.279	1163.45	-0.350526
ENSRNOG00000051711	Kpna1	ENSRNOT00000078285.1	2.23087e-05	0.00380678	-0.252889	0.0596374	7.02092	0.0250341	0.00136631	0.00681189	0.00752525	0.00752525	715.477	875.172	712.687	702.36	828.057	641.15	583.18	620.124	561.836	592.603	599.778	766.751	-0.353805
ENSRNOG00000006327	Rcc2	ENSRNOT00000008940.6	2.83492e-05	0.0047513	-0.295237	0.0705238	5.91765	0.0336657	0.00274697	0.00788804	0.00968706	0.00968706	416.719	407.797	470.521	476.618	386.356	369.797	329.038	270.736	328.748	310.05	321.674	431.602	-0.422965
ENSRNOG00000011024	Zdhhc20	ENSRNOT00000063962.3	2.83845e-05	0.0047513	-0.406328	0.0970671	5.56515	0.0667996	0.00709829	0.0164567	0.0113363	0.0164567	193.476	255.259	213.162	234.12	246.927	188.054	159.049	150.349	160.332	175.884	166.734	228.589	-0.452879
ENSRNOG00000008850	Ttc5	ENSRNOT00000011741.7	3.03344e-05	0.00501139	-0.297499	0.0713266	5.85347	0.0343657	0.0027771	0.0082263	0.00994161	0.00994161	472.943	362.601	361.868	434.728	398.063	338.245	285.278	316.75	297.31	266.434	300.804	406.041	-0.431563
ENSRNOG00000004621	Rtn4	ENSRNOT00000041638.6	3.05086e-05	0.00501139	-0.246913	0.059217	7.15018	0.0225032	0.00130641	0.0049578	0.00746022	0.00746022	504.913	614.778	553.161	561.329	631.42	443.315	441.382	448.105	454.049	483.09	453.988	573.12	-0.335524
ENSRNOG00000019930	Rhot2	ENSRNOT00000027083.5	3.14457e-05	0.00511749	0.301872	0.0725177	6.2881	0.0369993	0.00200218	0.0111449	0.00857846	0.0111449	535.387	409.818	555.217	443.622	390.467	606.222	622.458	659.937	602.747	636.914	625.656	466.902	0.421466
ENSRNOG00000014550	Plcxd3	ENSRNOT00000019524.5	3.27651e-05	0.00528329	-0.254398	0.0612513	6.67276	0.0223712	0.00150871	0.00343443	0.00787058	0.00787058	864.305	903.934	866.458	834.081	1030.28	696.683	634.513	722.319	697.018	731.983	696.503	899.812	-0.369027
ENSRNOG00000017956	Golga7	ENSRNOT00000030960.3	3.50584e-05	0.00560169	-0.245895	0.059426	6.72761	0.0224134	0.00103132	0.00528857	0.0077973	0.0077973	792.647	1005.63	1005.5	985.817	948.328	759.788	756.535	779.034	698.814	699.745	738.783	947.583	-0.358671
ENSRNOG00000016932	Simc1	ENSRNOT00000064274.4	3.63811e-05	0.00576066	0.359742	0.0871185	5.42369	0.0435654	0.00675856	0.00181064	0.0122155	0.0122155	63.5735	66.4254	66.9104	76.023	74.8586	88.7682	87.2385	91.6721	99.7023	91.9719	91.8706	69.5582	0.396408
ENSRNOG00000011146	Gyg1	ENSRNOT00000014837.6	3.7178e-05	0.0058343	0.316334	0.0766991	5.94778	0.0408692	0.00362007	0.0110868	0.00957319	0.0110868	163.711	188.491	192.444	184.783	211.804	230.335	253.721	253.614	268.567	280.182	257.284	188.246	0.448692
ENSRNOG00000005515	Rhbdl3	ENSRNOT00000007312.4	4.45011e-05	0.00692169	0.397668	0.0974015	5.19015	0.0650101	0.00618563	0.017532	0.0140255	0.017532	171.979	114.019	149.167	137.772	168.166	223.393	196.918	195.829	275.753	209.544	220.287	148.221	0.568474
ENSRNOG00000021693	Fam149a	ENSRNOT00000034448.5	5.81379e-05	0.00896344	-0.278606	0.0693008	7.36612	0.032234	0.000634644	0.0113719	0.0074107	0.0113719	1894.92	1939.34	1824.47	1591.11	1858.36	1641.1	1374.36	1491.97	1236.59	1182.52	1385.31	1821.64	-0.394782
ENSRNOG00000019322	Notch1	ENSRNOT00000026212.7	6.09681e-05	0.00923357	0.623918	0.155628	5.2017	0.161954	0.00593394	0.0546163	0.0139253	0.0546163	189.264	85.4024	108.653	140.795	164.526	300.381	216.273	250.404	264.076	216.418	249.511	137.728	0.852611
ENSRNOG00000005076	Bcorl1	ENSRNOT00000006805.7	6.14458e-05	0.00923357	0.335954	0.0838379	5.72108	0.046971	0.00339936	0.0141726	0.0105256	0.0141726	286.632	210.575	214.543	304.402	287.372	354.652	327.355	370.255	365.575	387.799	361.127	260.705	0.468556
ENSRNOG00000020506	Khnyn	ENSRNOT00000027802.6	6.14661e-05	0.00923357	0.359196	0.0896397	5.14932	0.0468942	0.00569947	0.00673717	0.0143887	0.0143887	178.594	133.536	128.91	138.703	142.622	188.054	223.847	186.198	226.351	207.648	206.419	144.473	0.511802
ENSRNOG00000031653	Ccdc58	ENSRNOT00000042208.3	6.42769e-05	0.00957399	-0.46216	0.11564	4.69546	0.0890482	0.00931673	0.024115	0.0192683	0.024115	128.984	183.868	117.86	126.602	138.364	111.065	84.1529	78.1174	67.3664	97.6609	87.6726	139.136	-0.660265
ENSRNOG00000011582	Rab3d	ENSRNOT00000015609.5	6.56436e-05	0.00969539	-0.33834	0.0847641	7.61512	0.0477648	0.000477582	0.0174848	0.00743848	0.0174848	2371.26	2351.28	2730.5	2314.74	2269.3	1886.33	1915.26	2021.72	1470.49	1370.92	1732.94	2407.42	-0.474031
ENSRNOG00000002755	Pafah1b1	ENSRNOT00000003696.6	6.75453e-05	0.00984702	-0.247711	0.0621643	7.7445	0.0210124	0.00217194	0.00229186	0.00748907	0.00748907	2049.42	2520.74	2207.43	2025.01	2133.65	1753.91	1677.17	1682.2	1672.78	1676.67	1692.55	2187.25	-0.36973
ENSRNOG00000000524	RGD735065	ENSRNOT00000086330.1	6.77907e-05	0.00984702	-0.31078	0.0780087	6.51617	0.0403519	0.00256312	0.0126503	0.00812513	0.0126503	179.834	184.592	209.479	167.355	167.9	147.193	157.787	144.024	130.129	118.283	139.483	181.832	-0.380118
ENSRNOG00000013067	Phf21b	ENSRNOT00000017906.6	6.90534e-05	0.00994822	0.363074	0.0912356	5.14389	0.0544882	0.00637176	0.0137328	0.0144381	0.0144381	156.545	115.046	140.88	175.008	131.979	196.889	212.066	248.265	180.542	193.426	206.237	143.892	0.516309
ENSRNOG00000047506	LOC100362980	ENSRNOT00000074499.2	7.67621e-05	0.0109108	-0.286495	0.0724516	5.84778	0.0318628	0.00315808	0.00703781	0.00996502	0.00996502	384.748	411.906	393.175	430.073	378.905	287.76	308.841	370.255	282.939	259.797	301.919	399.762	-0.403814
ENSRNOG00000009896	Tmem199	ENSRNOT00000013220.7	7.69767e-05	0.0109108	-0.252234	0.0637982	6.32837	0.0220644	0.00168482	0.0032558	0.0084907	0.0084907	572.161	666.651	687.826	614.39	640.733	519.988	487.245	485.826	446.415	531.92	494.279	636.352	-0.36385
ENSRNOG00000009001	Mtss1	ENSRNOT00000080155.1	7.87749e-05	0.0110764	0.355109	0.0899444	6.10693	0.0530062	0.00523139	0.0149936	0.00904079	0.0149936	1099.67	1198.23	1086.99	1154.77	1279.87	1205.31	1258.09	1250.41	1344.63	1444.53	1300.59	1163.91	0.160067
ENSRNOG00000019914	Fam57b	ENSRNOT00000026955.5	8.05781e-05	0.01124	0.396794	0.100641	4.88899	0.0510307	0.00829325	-8.53575e-05	0.0170282	0.0170282	97.0138	104.774	123.385	114.5	104.305	157.763	164.098	186.198	147.308	154.551	161.984	108.796	0.569905
ENSRNOG00000039902	Lbh	ENSRNOT00000061284.4	8.27421e-05	0.011451	-0.317864	0.0807516	5.64281	0.0359882	0.00538793	0.00352462	0.0109141	0.0109141	175.286	172.056	198.89	196.419	176.148	123.686	133.382	151.419	132.038	109.987	130.103	183.76	-0.494953
ENSRNOG00000011956	Aktip	ENSRNOT00000060865.2	8.91054e-05	0.0121838	-0.233398	0.0595632	6.7885	0.0175342	0.00114457	0.00155812	0.00772485	0.00772485	971.241	1042.61	1038.65	962.545	972.808	827.942	831.431	817.558	743.725	731.983	790.528	997.569	-0.335222
ENSRNOG00000023861	Snap91	ENSRNOT00000084437.1	8.94235e-05	0.0121838	-0.238662	0.06092	6.69985	0.0217672	0.00144468	0.00524354	0.00783342	0.00783342	504.362	550.064	556.614	546.9	563.036	429.116	438.016	477.266	456.295	448.956	449.93	544.195	-0.273871
ENSRNOG00000009005	Slco2a1	ENSRNOT00000091275.1	9.3546e-05	0.0126474	0.299297	0.0766103	5.78282	0.0379256	0.00354501	0.0111278	0.0102427	0.0111278	128.551	118.326	147.62	168.893	140.364	168.993	174.898	219.677	194.263	187.637	189.094	140.751	0.423353
ENSRNOG00000019721	Ypel3	ENSRNOT00000026755.5	0.000100902	0.0135378	0.239934	0.0617049	6.54722	0.0210811	0.00144948	0.00427657	0.00806926	0.00806926	618.463	524.898	636.262	659.073	662.02	728.236	782.622	784.385	829.954	806.888	786.417	620.143	0.342201
ENSRNOG00000017333	Syt4	ENSRNOT00000023594.5	0.000102935	0.013706	-0.252711	0.065072	9.17111	0.0271494	0.000105295	0.0104806	0.0099599	0.0104806	11101.5	12186.7	12297.1	9269.85	10021.8	9376.19	8216.69	9023.1	7962.71	7891.57	8494.05	10975.4	-0.369708
ENSRNOG00000046655	AABR07051395.1	ENSRNOT00000074482.1	0.000114057	0.0150649	0.698921	0.181135	3.70807	0.208603	0.0263167	0.0557082	0.0411853	0.0557082	37.4826	18.4895	23.0196	39.0976	28.7372	59.319	82.4698	63.136	43.1145	46.46	58.8999	29.3653	0.980129
ENSRNOG00000031203	Scfd1	ENSRNOT00000040548.2	0.000114855	0.0150649	-0.347075	0.0899892	7.65643	0.0514572	0.000465099	0.01978	0.00745192	0.01978	2797.97	2809.38	2452.05	2228.56	2339.42	2289.46	1798.35	1870.54	1544.94	1488.62	1798.38	2525.48	-0.489627
ENSRNOG00000019508	Wars2	ENSRNOT00000026458.6	0.000121375	0.0158021	-0.406814	0.105849	4.7023	0.0603949	0.00882454	0.00740185	0.0191856	0.0191856	130.934	147.118	109.908	135.268	154.009	92.7519	107.51	80.1449	90.6318	78.9045	89.9886	135.447	-0.584587
ENSRNOG00000002755	Pafah1b1	ENSRNOT00000092712.1	0.000128496	0.0166062	-0.260805	0.0681073	8.13472	0.0292023	0.00101724	0.0105793	0.00779706	0.0105793	2049.42	2520.74	2207.43	2025.01	2133.65	1753.91	1677.17	1682.2	1672.78	1676.67	1692.55	2187.25	-0.36973
ENSRNOG00000036798	Dusp3	ENSRNOT00000055194.3	0.00013763	0.0176568	0.234801	0.061589	6.54569	0.0225049	0.00141107	0.00667833	0.00807194	0.00807194	325.634	320.554	323.238	261.641	326.016	365.589	383.14	374.204	418.57	438.037	395.908	311.417	0.345333
ENSRNOG00000053991	P3h1	ENSRNOT00000084651.1	0.000141174	0.0179803	0.273741	0.0719216	5.87729	0.0285012	0.00308664	0.00556033	0.00984515	0.00984515	335.139	293.778	318.592	264.374	349.104	446.786	425.814	399.148	405.995	369.784	409.505	312.197	0.390329
ENSRNOG00000018920	Slc25a17	ENSRNOT00000025758.5	0.000155267	0.0196329	-0.294095	0.0777516	6.46714	0.0374595	0.00152309	0.0135902	0.00821545	0.0135902	689.019	803.268	813.974	698.171	730.138	581.831	633.671	644.201	459.888	482.615	560.441	746.914	-0.413736
ENSRNOG00000001271	Card6	ENSRNOT00000079333.1	0.00017314	0.0217365	0.216655	0.0576931	7.1331	0.0174514	0.00085411	0.00411016	0.00746714	0.00746714	537.359	563.921	528.754	544.368	641.721	640.637	672.119	711.271	719.263	751.005	698.859	563.225	0.310795
ENSRNOG00000020426	Erf	ENSRNOT00000027684.7	0.000184577	0.023008	0.291618	0.0779886	5.5968	0.0319578	0.00404606	0.00533111	0.0111595	0.0111595	276.71	200.303	234.8	228.069	228.833	323.099	344.185	313.54	286.532	292.983	312.068	233.743	0.415392
ENSRNOG00000003099	Ubqln2	ENSRNOT00000026214.6	0.000186456	0.0230786	-0.210736	0.0563964	7.88208	0.0179009	0.000380854	0.00587961	0.00757054	0.00757054	2863.01	2919.29	2992.55	2787.1	3168.54	2554.5	2296.53	2723.41	2283.27	2110.61	2393.67	2946.1	-0.299471
ENSRNOG00000047085	Lrrtm2	ENSRNOT00000075420.2	0.000187892	0.0230936	-0.491561	0.131618	5.22566	0.105616	0.00612861	0.0371795	0.013721	0.0371795	283.325	227.011	254.137	188.041	244.798	190.578	108.557	187.268	132.936	124.209	148.71	239.462	-0.683641
ENSRNOG00000020514	Sox6	ENSRNOT00000048020.4	0.000195356	0.0238443	-0.336714	0.0903943	5.44632	0.0460116	0.00836362	0.00796939	0.0120642	0.0120642	151.584	161.784	163.439	196.419	189.985	133.152	111.082	120.386	122.158	117.098	120.775	172.642	-0.511895
ENSRNOG00000025115	Exph5	ENSRNOT00000089686.1	0.000205896	0.0249575	-0.273198	0.073605	6.0315	0.0284174	0.00426807	0.00437746	0.00927618	0.00927618	260.725	263.476	214.543	274.614	283.115	194.364	216.694	196.364	229.046	226.137	212.521	259.294	-0.285767
ENSRNOG00000002705	Vps4b	ENSRNOT00000003715.4	0.000210871	0.0253854	-0.209047	0.0564134	7.5209	0.0169293	0.000538927	0.00485004	0.00741727	0.00741727	1810.19	2324.55	2142.67	2020.97	1982.87	1541.03	1704.1	1712.16	1720.99	1641.27	1663.91	2056.25	-0.305272
ENSRNOG00000011914	Dtnb	ENSRNOT00000060810.2	0.000218554	0.0261313	0.527664	0.142745	4.3289	0.120625	0.0264282	0.0222656	0.0245122	0.0245122	70.0043	70.8766	87.4746	72.6098	81.9542	109.172	90.4644	104.335	105.541	101.928	102.288	76.5839	0.412843
ENSRNOG00000046257	Ctdspl	ENSRNOT00000075793.2	0.000229353	0.0272372	0.242473	0.0658128	6.19611	0.0220591	0.00203077	0.00441297	0.00879754	0.00879754	415.616	387.253	407.908	485.927	484.275	518.726	537.737	566.084	572.165	575.536	554.05	436.196	0.344337
ENSRNOG00000025527	Mtcl1	ENSRNOT00000050012.5	0.000236734	0.0279251	0.212365	0.0577674	7.08598	0.0178316	0.000853886	0.00511336	0.0074888	0.0074888	1081.48	928.586	1085.61	1184.1	1107.98	1234.34	1355.7	1252.02	1422.78	1388.11	1330.59	1077.55	0.304057
ENSRNOG00000018198	Dapk1	ENSRNOT00000080750.1	0.000240948	0.0282326	3.68644	1.00402	2.01535	5.88346	2.20236	0.16971	0.317758	0.317758	243.086	201.844	204.414	236.447	214.465	207.617	206.595	214.02	220.064	213.811	212.421	220.051	-0.0506761
ENSRNOG00000021184	Mark2	ENSRNOT00000091990.1	0.000257502	0.0299725	0.261442	0.0715363	6.59887	0.0303588	0.00323517	0.00955842	0.00798208	0.00955842	545.152	510.003	500.907	549.228	589.113	596.977	642.507	705.197	620.22	627.685	638.517	538.88	0.244343
ENSRNOG00000009691	Lrrn2	ENSRNOT00000012844.5	0.000263375	0.0304545	0.272208	0.0746002	7.03992	0.0329496	0.000861753	0.0130512	0.0075138	0.0130512	1017.54	822.785	1223.72	993.264	961.1	1148.52	1363.28	1458.55	1296.13	1289.5	1311.2	1003.68	0.385242
ENSRNOG00000058898	Nedd4	ENSRNOT00000088391.1	0.00027815	0.0319527	-0.219148	0.0602908	8.73986	0.0169387	0.000298712	0.00374931	0.00878874	0.00878874	3575.73	3866.37	3923.92	3593.72	3975.85	3187.45	3021.51	3094.74	2883.73	2986.24	3034.73	3787.12	-0.319436
ENSRNOG00000002121	Lrrc8d	ENSRNOT00000002888.4	0.000290872	0.0331972	-0.245398	0.0677279	7.74841	0.0269213	0.000434819	0.0110328	0.00749099	0.0110328	2236.83	2552.59	2846.15	2650.26	2866.27	2019.37	2285.59	2318.91	1852.13	1825.22	2060.24	2630.42	-0.352325
ENSRNOG00000008195	Ywhaz	ENSRNOT00000035628.5	0.000317942	0.0360526	-0.210922	0.0585857	8.548	0.0151415	0.000180882	0.00295081	0.00839982	0.00839982	2705.36	3067.21	2983.8	2752.65	2986.54	2367.08	2173.25	2441.44	2385.67	2477.08	2368.9	2899.11	-0.291282
ENSRNOG00000015644	Ugcg	ENSRNOT00000021110.4	0.000329412	0.0371138	-0.325292	0.0905854	7.085	0.047628	0.00148635	0.0190279	0.0074893	0.0190279	691.043	760.848	685.2	687.824	779.117	586.924	531.332	622.363	447.161	440.418	525.64	720.806	-0.454796
ENSRNOG00000020518	Fam189b	ENSRNOT00000027828.7	0.000336028	0.037618	0.307427	0.0857342	5.80801	0.0425872	0.00323505	0.0151408	0.0101327	0.0151408	311.243	236.728	326.957	265.336	294.226	407.157	427.53	449.923	347.241	322.404	390.851	286.898	0.444747
ENSRNOG00000014819	Hap1	ENSRNOT00000090702.1	0.000342926	0.0381472	0.534207	0.149199	6.09632	0.128739	0.0095056	0.046145	0.00907211	0.046145	793.198	546.983	707.163	552.486	559.311	1022.94	978.698	1065.82	949.866	965.705	996.606	631.828	0.656656
ENSRNOG00000026994	Afg3l1	ENSRNOT00000030399.6	0.000365964	0.040454	-0.227456	0.0638298	6.36239	0.0225001	0.00176586	0.00737918	0.00841973	0.00841973	632.795	573.176	742.153	668.382	639.669	526.299	586.546	543.612	464.379	473.134	518.794	651.235	-0.327452
ENSRNOG00000001709	Ap2m1	ENSRNOT00000088821.1	0.000371382	0.0407963	-0.216603	0.0608498	7.04358	0.0207146	0.00174508	0.0068974	0.00751167	0.00751167	1631.6	1607.05	2024.81	1712.38	1709.86	1520.21	1701.99	1722.86	1541.79	1492.88	1595.95	1737.14	-0.122226
ENSRNOG00000012923	Rprd1b	ENSRNOT00000017265.6	0.000390642	0.0426455	-0.237525	0.0669779	6.28139	0.0256407	0.00182581	0.00938927	0.00859353	0.00938927	584.288	578.312	636.262	602.289	607.739	528.823	474.622	565.014	402.402	420.037	478.18	601.778	-0.33106
ENSRNOG00000006400	Tbc1d14	ENSRNOT00000082704.1	0.000398424	0.0432266	-0.250983	0.0708767	7.02157	0.0286613	0.00401953	0.00853924	0.00752484	0.00853924	489.755	529.52	571.347	536.428	535.63	449.31	457.161	518.197	503.901	547.328	495.179	532.536	-0.104724
ENSRNOG00000024852	Tmx4	ENSRNOT00000034567.4	0.000408855	0.0440861	-0.202512	0.0572989	8.23567	0.0158712	0.000291294	0.00474791	0.00791663	0.00791663	3880.55	4728.19	4433.58	3751.5	4155.19	3496.04	3348.44	3502.44	3243.47	3463.64	3410.81	4189.8	-0.296691
ENSRNOG00000001436	Ywhag	ENSRNOT00000084730.1	0.000412892	0.04425	-0.371614	0.105222	8.5555	0.062964	0.000283664	0.0273956	0.00841366	0.0273956	3362.96	3631.66	3737.47	3122.22	3470.82	2805.03	2479.14	2941.71	1875.93	1944.68	2409.3	3465.02	-0.524069
ENSRNOG00000017871	Sidt2	ENSRNOT00000035310.3	0.000429241	0.0457233	-0.50062	0.142164	5.08428	0.102184	0.0355307	0.00110681	0.0149961	0.0149961	503.259	514.626	563.52	578.551	545.475	483.387	498.185	470.845	365.575	357.458	435.09	541.086	-0.313896
ENSRNOG00000013742	Large1	ENSRNOT00000090886.1	0.00043545	0.0461053	-0.273988	0.0778903	6.33968	0.0332701	0.00670044	0.00726925	0.0084668	0.0084668	307.027	292.751	325.497	374.685	344.846	256.839	253.3	244.518	286.981	245.1	257.348	328.961	-0.352983
ENSRNOG00000004951	Kif16b	ENSRNOT00000083061.1	0.00046669	0.049117	-0.479373	0.136996	5.57726	0.105539	0.0307554	0.0161641	0.0112679	0.0161641	424.436	524.384	523.927	456.604	525.784	391.253	435.912	442.487	402.402	424.303	419.272	491.027	-0.227415
ENSRNOG00000004458	Ston2	ENSRNOT00000005881.4	0.000471438	0.0493214	0.463406	0.132535	4.80218	0.0986858	0.00888597	0.0350278	0.0180104	0.0350278	121.267	72.931	80.1083	100.537	114.949	138.832	115.289	165.866	162.578	194.374	155.388	97.9584	0.660232
ENSRNOG00000060130	Ypel4	ENSRNOT00000083592.1	0.000487983	0.0507502	0.257941	0.0739666	5.76802	0.0305991	0.00336888	0.0102633	0.0103088	0.0103088	359.754	263.767	267.543	249.889	274.643	401.135	360.485	368.124	319.048	373.353	364.429	283.119	0.363095
ENSRNOG00000002767	Dlg3	ENSRNOT00000076503.2	0.000492871	0.050957	-0.235486	0.0675791	6.95616	0.0255526	0.000982351	0.010435	0.0075695	0.010435	160.266	156.262	157.224	132.42	150.072	126.053	130.016	134.298	109.807	102.046	120.444	151.249	-0.326139
ENSRNOG00000019387	Ifi30	ENSRNOT00000026225.7	0.000504398	0.0516985	-0.282683	0.081268	5.48687	0.0313841	0.00470754	0.00562773	0.0118037	0.0118037	248.33	280.425	302.938	262.512	298.015	191.84	244.885	205.46	225.453	183.98	210.323	278.444	-0.403107
ENSRNOG00000059406	Ier5	ENSRNOT00000077157.1	0.000505925	0.0516985	-3.06986	0.882753	1.95292	4.14167	1.60215	0.112218	0.345986	0.345986	120.165	101.693	116.479	134.049	122.399	129.366	105.191	121.992	148.655	129.424	126.926	118.957	0.0927891
ENSRNOG00000015516	Cbwd1	ENSRNOT00000021185.7	0.00051983	0.0528123	-0.301986	0.0870195	5.24271	0.0366446	0.00535253	0.00737405	0.0135785	0.0135785	103.628	144.835	112.336	102.864	97.9194	79.5127	82.0491	81.8628	75.4504	91.9719	82.1694	112.316	-0.446233
ENSRNOG00000010185	RGD1306941	ENSRNOT00000013511.5	0.000524603	0.0529699	-0.24757	0.0713897	5.88442	0.0233952	0.00292451	0.0042416	0.00981672	0.00981672	421.128	427.314	379.363	380.736	425.736	362.225	295.377	278.227	323.359	332.806	318.398	406.856	-0.352701
ENSRNOG00000042320	Slc41a1	ENSRNOT00000063882.2	0.000527408	0.0529699	0.399396	0.115218	5.11924	0.0738108	0.00674603	0.026442	0.0146653	0.026442	151.033	95.5293	123.385	161.976	163.908	177.957	184.295	206.53	217.369	237.989	204.828	139.166	0.554299
ENSRNOG00000015182	Ppp2cb	ENSRNOT00000020663.3	0.000531574	0.0530849	-0.216492	0.0624919	6.48599	0.0196654	0.00158264	0.00589449	0.00818044	0.00818044	708.863	827.921	770.697	636.732	721.623	599.501	640.404	607.818	527.254	571.743	589.344	733.167	-0.314553
ENSRNOG00000048489	AABR07002775.1	ENSRNOT00000072734.1	0.000535986	0.0532231	-3.12477	0.902567	1.79478	4.52256	1.19592	0.840652	0.429131	0.840652	46.3655	19.2162	22.2534	49.9245	17.8922	41.2712	0	0.11214	0	1.52943e-08	8.27667	31.1304	-1.79226
ENSRNOG00000005149	Sacm1l	ENSRNOT00000007223.5	0.00055148	0.054454	-0.195702	0.0566527	8.08201	0.0176629	0.000282468	0.00761973	0.00774135	0.00774135	3699.76	4190.96	3232.88	3236.72	3563.41	3128.76	2694.58	2815.44	2935.38	3118.51	2938.53	3584.75	-0.286686
ENSRNOG00000005576	Rpia	ENSRNOT00000007927.5	0.000564863	0.0554639	-0.211001	0.0611962	6.58802	0.0160461	0.0013627	0.00277612	0.00799974	0.00799974	751.857	778.615	854.488	865.732	788.677	676.489	582.338	688.076	650.31	674.145	654.272	807.874	-0.303822
ENSRNOG00000021118	Nomo1	ENSRNOT00000028680.5	0.000597429	0.058068	-0.193592	0.0563951	7.55714	0.0173968	0.000527137	0.00733239	0.00742388	0.00742388	2143.12	1908.53	2374.7	2168.05	1978.61	1833.84	1856.41	1880.17	1590.75	1554.04	1743.04	2114.6	-0.278635
ENSRNOG00000019014	Ndst1	ENSRNOT00000025881.4	0.000597992	0.058068	0.267099	0.0778143	5.56817	0.0276244	0.0038185	0.00496453	0.0113191	0.0113191	229.305	189.004	224.671	249.48	257.57	307.954	281.071	319.961	283.837	303.412	299.247	230.006	0.378218
ENSRNOG00000002364	Rnf112	ENSRNOT00000003228.5	0.000611295	0.0590336	0.567211	0.165534	4.51975	0.150261	0.0226335	0.0458703	0.0215471	0.0458703	53.4679	26.1935	55.2471	37.2358	38.3163	65.6296	56.8032	87.2133	73.6539	60.2084	68.7017	42.0921	0.69377
ENSRNOG00000036576	Zdhhc6	ENSRNOT00000054681.4	0.000635828	0.0610673	-0.239899	0.070231	5.93818	0.0199103	0.00272188	0.00169237	0.00960911	0.00960911	206.706	251.15	222.83	212.244	203.821	177.326	177.142	155.165	167.069	173.514	170.043	219.35	-0.365438
ENSRNOG00000019465	Gnai3	ENSRNOT00000026710.5	0.000641185	0.0611972	-0.192876	0.0565028	7.57055	0.0141924	0.000554611	0.00378643	0.00742681	0.00742681	1866.41	2242.37	2204.36	2133.61	2259.6	1663.46	1785.72	1692.9	1785.66	1887.79	1763.11	2141.27	-0.280202
ENSRNOG00000001804	Itpr2	ENSRNOT00000040645.5	0.000644144	0.0611972	0.213424	0.0625453	6.46926	0.0139201	0.00156829	-0.000142487	0.00821149	0.00821149	588.698	570.094	581.015	599.496	557.715	720.663	670.699	716.968	762.588	717.76	717.736	579.404	0.308405
ENSRNOG00000026742	Ypel5	ENSRNOT00000035362.4	0.000650006	0.0614221	-0.206575	0.0605819	6.69067	0.0171406	0.00132961	0.00461825	0.0078458	0.0078458	819.106	969.674	835.152	897.382	948.328	728.236	704.36	655.973	730.252	817.317	727.227	893.928	-0.297383
ENSRNOG00000015488	Tead1	ENSRNOT00000090042.1	0.00065967	0.0620019	0.344025	0.101011	5.07163	0.0506421	0.0103898	0.00959717	0.0151182	0.0151182	108.589	96.5565	81.0291	89.8313	114.417	133.152	125.388	132.158	141.919	137.01	133.925	98.0846	0.445427
ENSRNOG00000016670	AABR07028769.1	ENSRNOT00000022375.7	0.000665041	0.0621742	0.275755	0.0810188	5.44084	0.0303097	0.00430964	0.00602598	0.0121005	0.0121005	162.057	199.276	212.701	202.935	232.026	254.946	253.3	256.824	267.669	290.138	264.576	201.799	0.38907
ENSRNOG00000016991	Arl2bp	ENSRNOT00000079523.1	0.000674728	0.0627462	-0.495082	0.145627	4.41677	0.109456	0.0299522	0.0165901	0.0230661	0.0230661	610.195	699.521	718.212	612.528	663.617	482.756	508.704	479.406	421.265	385.429	455.512	660.815	-0.535775
ENSRNOG00000010137	Xpo4	ENSRNOT00000013901.6	0.000681461	0.0630387	-0.210726	0.0620341	6.51653	0.0184659	0.0014961	0.00540135	0.00812447	0.00812447	719.887	807.377	681.381	775.435	777.218	688.417	553.726	552.173	615.28	642.091	610.337	752.26	-0.301178
ENSRNOG00000052289	Ptdss1	ENSRNOT00000087143.1	0.000724753	0.0666925	-0.245356	0.0725896	6.57622	0.0284315	0.00155327	0.0116198	0.00801934	0.0116198	340.651	419.61	513.337	407.732	411.9	340.769	348.814	332.802	305.843	297.724	325.19	418.646	-0.363459
ENSRNOG00000001247	Clip1	ENSRNOT00000088002.1	0.000741551	0.0677791	-0.208475	0.0617936	6.87981	0.0147004	0.00191352	0.00104258	0.0076326	0.0076326	368.763	369.791	324.116	368.401	347.773	325.939	286.961	308.992	282.041	281.131	297.013	355.769	-0.259616
ENSRNOG00000027405	Ccp110	ENSRNOT00000037870.6	0.000744274	0.0677791	-0.257479	0.0763415	5.93619	0.0313666	0.00302927	0.0115408	0.0096166	0.0115408	420.026	428.341	402.383	471.033	431.058	369.797	251.617	339.222	372.761	344.184	335.516	430.568	-0.358912
ENSRNOG00000003496	Tbc1d9	ENSRNOT00000065558.2	0.000749086	0.0678657	0.52305	0.155164	5.66397	0.129497	0.0275537	0.0326358	0.0108056	0.0326358	626.18	707.739	665.267	626.026	625.832	701.1	724.556	721.249	782.797	744.783	734.897	650.209	0.176384
ENSRNOG00000018226	Zcchc14	ENSRNOT00000074448.2	0.000757303	0.0681167	0.242701	0.0720621	5.85018	0.0267236	0.00302724	0.00862933	0.00995512	0.00995512	340.651	257.826	298.334	309.988	336.332	403.874	399.726	453.723	358.389	350.821	393.307	308.626	0.348791
ENSRNOG00000021202	Rtn3	ENSRNOT00000028785.7	0.000759853	0.0681167	-0.208963	0.0620617	6.9253	0.0201112	0.00203562	0.00694397	0.00759353	0.00759353	2183.36	2955.25	2870.55	2444.53	2720.46	2194.8	2412.66	2187.82	2203.78	2396.48	2279.11	2634.83	-0.209152
ENSRNOG00000007134	Strap	ENSRNOT00000009923.6	0.000763484	0.0681167	-0.193452	0.0574775	7.30868	0.0117619	0.000841982	0.000695164	0.00741719	0.00741719	1639.31	1649.68	1711.74	1642.8	1580.85	1397.12	1444.3	1315.14	1281.05	1343.78	1356.28	1644.88	-0.27814
ENSRNOG00000002318	Limch1	ENSRNOT00000064263.2	0.000770568	0.0684015	-0.247169	0.0734931	7.24829	0.0289729	0.000729553	0.0127735	0.00742922	0.0127735	1462.92	1520.25	1759.62	1709.12	1519.88	1215.41	1313.63	1531.32	1150.62	1049.62	1252.12	1594.36	-0.34836
ENSRNOG00000001194	Rrp1b	ENSRNOT00000001583.7	0.000776204	0.0685323	-0.208758	0.0621092	6.50335	0.0176644	0.00149536	0.00475835	0.00814852	0.00814852	717.682	849.492	674.935	740.061	730.138	662.606	609.267	562.874	620.669	554.676	602.018	742.462	-0.302056
ENSRNOG00000006336	Fyco1	ENSRNOT00000008630.6	0.000783618	0.0685323	0.243977	0.0726441	6.63658	0.0282617	0.0031863	0.0100066	0.00792329	0.0100066	409.002	384.172	421.259	405.404	419.35	502.95	544.89	516.324	590.579	602.084	551.365	407.837	0.434096
ENSRNOG00000016146	AABR07012129.1	ENSRNOT00000021604.5	0.000786123	0.0685323	-0.29093	0.0866474	5.28978	0.0324594	0.00557174	0.00449494	0.0131977	0.0131977	207.207	206.939	262.224	211.843	263.507	158.231	165.072	172.675	172.078	188.137	171.239	230.344	-0.42563
ENSRNOG00000024825	Fam163a	ENSRNOT00000036392.5	0.000787638	0.0685323	-0.33842	0.100807	5.76049	0.0543958	0.00299134	0.0224139	0.0103428	0.0224139	343.958	285.561	445.66	382.598	445.959	262.518	282.754	315.68	260.483	224.715	269.23	380.747	-0.498429
ENSRNOG00000017231	Adam9	ENSRNOT00000041330.4	0.000795589	0.0687637	-0.190926	0.0569193	7.32929	0.0168771	0.000685217	0.00691005	0.00741431	0.00741431	1609.55	1694.88	1876.56	1686.78	1533.72	1510.74	1388.52	1496	1372.48	1183.31	1390.21	1680.3	-0.273232
ENSRNOG00000010883	Pard6b	ENSRNOT00000014568.4	0.0007982	0.0687637	-0.308759	0.092073	5.10719	0.0316708	0.00641549	-0.000577211	0.0147781	0.0147781	177.491	195.167	203.493	181.524	205.418	150.191	143.901	124.132	153.595	135.587	141.481	192.619	-0.442446
ENSRNOG00000003786	Tspan6	ENSRNOT00000005165.6	0.000802034	0.0687637	-0.19873	0.0592854	6.83705	0.0128557	0.00111344	0.00100751	0.00767344	0.00767344	1021.95	1056.99	1123.36	990.472	957.907	817.845	855.835	865.713	841.631	835.333	843.271	1030.13	-0.288455
ENSRNOG00000023386	LOC103690018	ENSRNOT00000039065.4	0.000806139	0.0687801	3.70407	1.10547	2.77122	6.52685	2.27837	0.776788	0.115012	0.776788	65.9724	0	5.84978e-05	11.2833	0.00591633	156.865	263.518	191.032	34.4838	38.8211	136.944	15.4523	3.06772
ENSRNOG00000019422	Egr1	ENSRNOT00000026303.4	0.000836998	0.0707925	0.47198	0.1413	4.85621	0.106248	0.00824129	0.0416732	0.0173958	0.0416732	151.033	87.3118	70.9004	113.569	98.9837	195.627	135.486	177.637	154.494	154.551	163.559	104.36	0.643282
ENSRNOG00000049681	AABR07031491.2	ENSRNOT00000075444.2	0.000837781	0.0707925	-0.294871	0.0882846	7.1921	0.0414728	0.000854423	0.018631	0.00744523	0.018631	1563.34	1455.5	1685.11	1493.95	1509.62	1300.96	1399.06	1237.46	952.482	922.253	1162.44	1541.5	-0.406873
ENSRNOG00000058476	Mast2	ENSRNOT00000085235.1	0.000851857	0.0716375	0.256962	0.0770415	6.22953	0.0261434	0.00612386	0.00265324	0.00871463	0.00871463	339.548	304.564	326.418	342.104	262.36	372.322	387.103	355.274	377.252	337.072	365.805	314.999	0.215092
ENSRNOG00000015153	Ints3	ENSRNOT00000020575.8	0.000894953	0.0744058	-0.193721	0.058321	7.02471	0.0130304	0.000980452	0.00195138	0.00752291	0.00752291	1190.62	1267.56	1305.67	1177.58	1252.73	1110.65	996.37	1061.54	944.926	993.676	1021.43	1238.83	-0.27814
ENSRNOG00000003829	Ap3s1	ENSRNOT00000064116.1	0.000896172	0.0744058	-0.19516	0.0587612	6.87258	0.0160531	0.000992968	0.0051644	0.00763922	0.00763922	967.934	1209.01	1076.4	1034.22	1046.25	936.483	771.682	916.007	890.135	871.363	877.134	1066.76	-0.282078
ENSRNOG00000042620	Marveld1	ENSRNOT00000064160.2	0.000897475	0.0744058	0.336806	0.101422	4.83037	0.0447461	0.00802785	0.00686197	0.0176882	0.0176882	112.448	91.4205	105.89	115.431	103.241	141.356	169.147	160.515	157.188	116.624	148.966	105.686	0.491265
ENSRNOG00000060410	Pcdh1	ENSRNOT00000081850.1	0.000912967	0.0753348	0.193964	0.0584924	6.93088	0.016363	0.000964359	0.00568708	0.00758904	0.00758904	1035.18	788.887	896.844	1007.23	934.491	1085.41	1174.77	1170.69	1135.35	1073.32	1127.91	932.527	0.274167
ENSRNOG00000028274	Myrf	ENSRNOT00000039133.5	0.000930759	0.0761614	0.189151	0.057134	7.25835	0.0153278	0.000733892	0.00532913	0.00742685	0.00742685	1372.53	1121.7	1196.1	1349.8	1444.31	1631.9	1526.53	1598.73	1545.83	1501.89	1560.98	1296.89	0.267211
ENSRNOG00000057821	AABR07015165.1	ENSRNOT00000079316.1	0.000931749	0.0761614	-0.222658	0.0672609	6.11304	0.0189877	0.0022871	0.00358136	0.00902298	0.00902298	462.24	547.496	461.604	512.592	545.261	444.262	398.306	381.368	377.899	420.037	404.374	505.839	-0.322272
ENSRNOG00000028436	Rprml	ENSRNOT00000033276.3	0.000938852	0.0761614	0.561355	0.169684	4.14809	0.151517	0.0167276	0.0552541	0.028081	0.0552541	39.6875	44.1695	38.673	52.1301	67.0535	61.8432	66.4808	72.7669	112.277	119.469	86.5674	48.3427	0.827557
ENSRNOG00000003889	Tbc1d15	ENSRNOT00000067907.2	0.000941746	0.0761614	-0.250437	0.0757208	7.40405	0.0301633	0.000583515	0.0137506	0.00740907	0.0137506	2014.14	2291.68	1597.56	1697.02	1784.9	1679.86	1391.89	1337.63	1392.24	1465.86	1453.5	1877.06	-0.368723
ENSRNOG00000006514	Vezt	ENSRNOT00000030015.4	0.000945058	0.0761614	-0.216298	0.0654181	6.46497	0.0225059	0.001602	0.00909682	0.00821952	0.00909682	683.507	735.473	745.836	712.134	700.336	559.113	647.136	687.005	511.985	497.786	580.605	715.457	-0.300841
ENSRNOG00000022395	Tnrc6c	ENSRNOT00000040629.5	0.000948984	0.0761614	0.200753	0.0607379	6.63482	0.014549	0.00129679	0.00247656	0.00792594	0.00792594	685.712	626.59	647.312	744.715	743.974	810.273	828.906	893.535	832.649	841.97	841.466	689.661	0.286642
ENSRNOG00000018673	Sec22b	ENSRNOT00000025327.8	0.000961038	0.0767782	-0.186203	0.0563962	7.60633	0.0147796	0.00051537	0.0052769	0.00743595	0.00743595	1150.94	1209.01	1121.98	1032.83	1041.99	1035.56	931.993	819.698	914.386	915.926	923.513	1111.35	-0.266844
ENSRNOG00000015408	Vil1	ENSRNOT00000021432.5	0.000971484	0.0772616	0.289723	0.0878307	7.67657	0.0404593	0.000494198	0.0187914	0.00745939	0.0187914	2131.06	1471.65	2263.47	1582.35	2012.89	2529.84	2439.83	2521.72	2323.08	2662.96	2495.48	1892.28	0.399008
ENSRNOG00000003691	Tmed7	ENSRNOT00000004942.5	0.000985984	0.0779373	-0.188838	0.0573192	8.25738	0.0162582	0.000269131	0.00687764	0.00794459	0.00794459	3937.88	4851.45	4521.97	3755.23	4210.53	3716.9	3262.61	3340.86	3519.22	3726.28	3513.18	4255.41	-0.276452
ENSRNOG00000014654	LOC691807	ENSRNOT00000019647.2	0.000988849	0.0779373	-0.19652	0.0596657	6.81921	0.0161313	0.00120829	0.00487063	0.0076917	0.0076917	906.198	1120.67	1114.15	892.728	1036.67	826.68	844.895	825.049	830.852	818.266	829.148	1014.08	-0.290157
ENSRNOG00000004234	Mgat2	ENSRNOT00000005608.5	0.00101163	0.0793769	-0.192706	0.0586217	6.92191	0.0159317	0.000994973	0.00532335	0.00759629	0.00759629	1166.37	1177.17	1096.65	1065.87	1080.31	1061.43	924.84	951.321	801.211	883.689	924.499	1117.27	-0.272972
ENSRNOG00000000614	Bicc1	ENSRNOT00000080846.1	0.00102844	0.0802754	-0.207378	0.0631744	6.699	0.0157505	0.00214296	0.00213709	0.00783455	0.00783455	602.478	501.272	511.496	562.726	584.323	496.639	496.081	506.693	454.499	470.289	484.84	552.459	-0.187994
ENSRNOG00000026238	Insyn1	ENSRNOT00000033397.4	0.00103488	0.0802754	0.335061	0.102126	4.9091	0.054362	0.00702833	0.0190458	0.0168048	0.0190458	108.072	89.4003	138.135	132.211	109.635	132.568	153.208	152.02	170.681	197.292	161.154	115.491	0.477148
ENSRNOG00000012738	Eif3m	ENSRNOT00000017409.7	0.00103678	0.0802754	-0.231648	0.0706169	6.8422	0.0259875	0.000921918	0.0115449	0.0076683	0.0115449	1030.77	1227.5	1154.66	891.797	984.515	922.6	922.316	779.034	797.618	761.376	836.589	1057.85	-0.338184
ENSRNOG00000010964	Akap13	ENSRNOT00000014802.6	0.00105323	0.0809216	-0.190292	0.0580884	8.4437	0.0133403	0.000216983	0.00347492	0.00821867	0.00821867	5247.57	5268.16	4613.42	5181.14	5267.28	4640.89	4123.23	4375.74	3984.13	4028.74	4230.54	5115.51	-0.273976
ENSRNOG00000011340	Ankrd13c	ENSRNOT00000015170.4	0.00105434	0.0809216	-0.185365	0.0565894	7.41598	0.0143419	0.000596907	0.00480023	0.00740899	0.00740899	1583.39	2063.14	1811.48	1747.33	1948.63	1528.93	1462.79	1509.52	1541.71	1531.83	1514.95	1830.79	-0.27303
ENSRNOG00000056216	Casp7	ENSRNOT00000080511.1	0.00107769	0.0823546	-0.276585	0.0845978	5.70899	0.0371538	0.00335113	0.0145408	0.0105834	0.0145408	323.012	360.546	416.195	289.508	352.297	253.683	274.338	319.961	223.656	248.419	264.012	348.312	-0.398459
ENSRNOG00000038375	AABR07026311.1	ENSRNOT00000058436.3	0.00108266	0.082376	-0.48034	0.146978	6.36044	0.112096	0.00187526	0.0521308	0.00842373	0.0521308	899.309	872.388	676.876	594.986	679.054	708.31	347.46	382.083	429.964	479.531	469.469	744.523	-0.664152
ENSRNOG00000016265	Acsl5	ENSRNOT00000022126.6	0.00109191	0.0827215	-0.18756	0.0574332	7.12686	0.0115351	0.000776644	0.00120695	0.00746979	0.00746979	1415.52	1285.02	1371.97	1412.17	1353.84	1212.88	1162.15	1133.24	1082.35	1079.96	1134.12	1367.7	-0.269969
ENSRNOG00000019346	Tmco3	ENSRNOT00000092721.1	0.00110459	0.0833228	0.260573	0.0798706	5.74018	0.0320532	0.00551232	0.00932928	0.010436	0.010436	348.806	343.555	423.566	328.167	346.269	378.039	469.633	447.737	442.671	446.176	436.851	358.073	0.286164
ENSRNOG00000004131	Pkn1	ENSRNOT00000005770.4	0.00115153	0.0864928	0.19545	0.0601268	6.7158	0.0128533	0.00122566	0.00129659	0.00781243	0.00781243	837.847	693.358	738.469	732.614	745.039	899.882	897.07	903.166	917.081	931.097	909.659	749.465	0.279126
ENSRNOG00000020425	Stim1	ENSRNOT00000027685.5	0.00116311	0.0869907	0.437218	0.134621	6.2894	0.0933727	0.0116312	0.0336757	0.00857557	0.0336757	195.13	184.895	233.143	202.19	207.546	236.771	297.228	273.732	285.813	301.895	279.088	204.581	0.446173
ENSRNOG00000004284	Btg1	ENSRNOT00000005910.4	0.00117284	0.0873468	-0.227828	0.0702002	7.94674	0.0253695	0.000368069	0.0119521	0.00761888	0.0119521	3354.69	3572.59	3248.53	2887.63	2833.27	3088.38	2396.67	2522.23	2442.26	2235.77	2537.06	3179.34	-0.325456
ENSRNOG00000003590	Tom1l2	ENSRNOT00000083093.1	0.0012289	0.0911356	-0.22772	0.0704562	6.1731	0.0254359	0.00228968	0.0101205	0.00885708	0.0101205	278.915	280.425	319.052	293.232	284.179	228.441	264.24	269.666	201.201	225.663	237.842	291.16	-0.290703
ENSRNOG00000022807	Pced1b	ENSRNOT00000037874.5	0.00126116	0.0931348	0.382046	0.118476	4.40205	0.0620105	0.0117934	0.0123563	0.0232978	0.0232978	59.5312	71.9038	61.6926	83.7805	60.6674	79.5127	111.923	119.851	89.8219	95.7646	99.3748	67.5151	0.550903
ENSRNOG00000001717	Opa1	ENSRNOT00000002343.7	0.00126855	0.0932886	-0.219602	0.0681358	6.91927	0.0237125	0.00337331	0.00823292	0.00759846	0.00823292	567.2	615.805	558.456	569.707	596.031	490.329	475.043	481.546	460.786	467.919	475.125	581.44	-0.29077
ENSRNOG00000013169	Traf4	ENSRNOT00000018468.5	0.00129038	0.0944987	0.218096	0.0677714	6.03524	0.0214994	0.00221862	0.00710387	0.0092638	0.0092638	411.206	303.023	381.205	420.764	367.198	446.786	460.316	460.144	499.41	462.704	465.872	376.679	0.305865
ENSRNOG00000004464	Sel1l	ENSRNOT00000045870.5	0.00132669	0.0967545	-0.192843	0.0600729	8.7585	0.0154048	0.000191317	0.00551769	0.00883058	0.00883058	3577.66	3888.03	3127.22	3546.72	3503.57	3218.22	3034.29	2625.33	2890.02	2795.76	2912.73	3528.64	-0.276656
ENSRNOG00000062231	AABR07037451.2	ENSRNOT00000093701.1	0.00134083	0.0973817	-0.251001	0.0782643	6.94514	0.0311122	0.000960081	0.0143532	0.00757786	0.0143532	543.366	708.892	642.725	544.116	524.187	515.386	494.057	480.646	420.822	391.385	460.459	592.657	-0.363427
ENSRNOG00000002265	Casr	ENSRNOT00000078341.1	0.00136034	0.098392	0.480188	0.149921	5.12779	0.113998	0.0125206	0.0436703	0.0145859	0.0436703	69.4407	48.8078	60.5278	54.5766	85.3205	95.9542	93.9463	87.2	94.9217	147.664	103.937	63.7347	0.696915
ENSRNOG00000023334	Parp14	ENSRNOT00000046888.5	0.00138616	0.099849	0.240619	0.0752518	6.65152	0.0286667	0.0013564	0.0128007	0.00790109	0.0128007	606.337	685.141	650.074	783.813	716.301	841.825	769.157	789.735	1082.35	913.082	879.231	688.333	0.35268
ENSRNOG00000014294	Ptpn6	ENSRNOT00000079947.1	0.00141462	0.101483	-3.41551	1.07014	3.22591	5.78536	2.01007	0.852924	0.0666177	0.852924	339.916	286.246	371.383	350.016	306.175	314.265	325.672	332.445	265.873	276.864	303.024	330.747	-0.125901
ENSRNOG00000030019	Atp1a1	ENSRNOT00000040430.4	0.00142907	0.101726	0.204325	0.0640774	9.2342	0.0161675	9.46731e-05	0.00504734	0.0101701	0.0101701	9511.77	8400.42	10679.3	8786.71	9013.9	10702.7	11615.6	10999.6	11814.3	11620.7	11350.6	9278.41	0.290786
ENSRNOG00000009805	Wasf2	ENSRNOT00000077083.1	0.00142958	0.101726	0.229947	0.072115	5.9656	0.0253647	0.00349397	0.00851773	0.00950748	0.00950748	135.599	116.073	116.633	147.702	150.072	150.191	179.526	185.128	167.069	163.084	168.999	133.216	0.340976
ENSRNOG00000007875	Actr6	ENSRNOT00000010414.6	0.00145259	0.102886	-0.257425	0.0808497	5.47698	0.0235303	0.00447567	0.00128731	0.011866	0.011866	262.378	314.322	275.315	237.378	273.536	209.51	197.759	215.091	217.369	209.544	209.855	272.586	-0.375745
ENSRNOG00000045665	Amigo1	ENSRNOT00000074725.1	0.00146528	0.102886	0.208991	0.0656901	6.35044	0.0217219	0.00186889	0.0089191	0.00844434	0.0089191	574.366	438.613	529.451	570.638	477.889	614.646	562.983	643.131	720.371	645.7	637.366	518.192	0.298117
ENSRNOG00000048205	Ube2h	ENSRNOT00000078961.1	0.00146887	0.102886	0.441125	0.138685	4.48269	0.0967946	0.0198074	0.0282766	0.0220747	0.0282766	1054.47	1096.53	1029.9	1097.06	1118.09	1099.3	1089.36	1087.76	1140.29	1225.03	1128.35	1079.21	0.0641745
ENSRNOG00000004563	Sec24a	ENSRNOT00000090475.1	0.0014693	0.102886	-0.226605	0.0712441	6.93192	0.0255432	0.00206074	0.0106286	0.00758821	0.0106286	626.18	708.766	518.402	593.911	668.406	564.162	443.065	536.121	525.458	543.298	522.421	623.133	-0.253882
ENSRNOG00000004448	Acss3	ENSRNOT00000082141.1	0.00147962	0.103007	0.405812	0.127668	5.8335	0.0819658	0.00295681	0.0377911	0.0100244	0.0377911	159.301	127.886	107.732	139.634	170.295	232.228	156.104	180.312	222.309	274.019	212.994	140.97	0.591992
ENSRNOG00000025061	Spindoc	ENSRNOT00000083157.1	0.00148275	0.103007	0.436512	0.137353	4.1922	0.088287	0.0200414	0.0197368	0.0271229	0.0271229	70.5555	35.9519	58.9302	65.628	56.4101	95.2891	73.6338	73.302	80.8397	93.3942	83.2917	57.4952	0.527074
ENSRNOG00000016423	Tacc1	ENSRNOT00000035347.5	0.00149031	0.103125	-0.334382	0.105265	5.10486	0.0556827	0.00883292	0.0188691	0.0148001	0.0188691	125.126	84.7438	97.6032	105.657	98.4515	104.755	58.4863	80.7927	75.4504	66.3715	77.1711	102.316	-0.402358
ENSRNOG00000032768	Stxbp4	ENSRNOT00000041119.5	0.00149755	0.103219	0.482125	0.151843	4.38959	0.115804	0.033809	0.0238316	0.0234969	0.0238316	62.471	48.9631	45.4254	53.6816	66.4352	82.1593	66.4808	74.5504	91.0195	86.915	80.225	55.3953	0.52635
ENSRNOG00000021573	Dpy19l3	ENSRNOT00000039115.3	0.00151869	0.103815	-0.182232	0.0574666	7.13988	0.0148995	0.00079169	0.00559264	0.00746433	0.00746433	1280.1	1296.2	1514.9	1439.75	1388.48	1163.81	1226.15	1276.62	1065.59	1040.34	1154.5	1383.88	-0.261245
ENSRNOG00000008012	Abcb1a	ENSRNOT00000047126.5	0.00152201	0.103815	-0.296864	0.0936346	5.35623	0.0439633	0.00649759	0.015421	0.0126917	0.015421	197.103	240.196	188.336	201.226	197.394	187.014	203.271	169.196	179.443	177.822	183.349	204.851	-0.159158
ENSRNOG00000050805	Tsc22d4	ENSRNOT00000039280.5	0.00152408	0.103815	0.290873	0.0917565	6.72035	0.0422115	0.0033471	0.017701	0.00780656	0.017701	787.465	519.898	715.508	766.993	839.745	980.957	974.287	1074.1	911.246	864.391	960.996	725.921	0.404232
ENSRNOG00000013969	Ahi1	ENSRNOT00000019076.6	0.00153245	0.103815	0.193669	0.0611237	7.47112	0.0187212	0.000585972	0.0087543	0.00741133	0.0087543	1797.62	1511.25	1519.2	1470.81	1694.98	2204.69	1664.64	1837.43	1994.54	2015.18	1943.3	1598.77	0.281382
ENSRNOG00000016833	Ide	ENSRNOT00000023342.3	0.00153742	0.103815	-0.403431	0.127365	5.6512	0.0577628	0.0296836	-0.0155618	0.0108707	0.0108707	564.995	646.621	480.65	583.671	611.996	551.541	493.977	484.756	494.918	521.016	509.242	577.586	-0.181352
ENSRNOG00000058866	Myo5a	ENSRNOT00000091789.1	0.00154163	0.103815	-0.211736	0.0668626	7.00778	0.0220715	0.00364295	0.00717751	0.00753356	0.00753356	1084.06	1153.88	1085.61	1189.99	1236.41	1037.03	1011.8	989.844	911.392	922.248	974.463	1149.99	-0.238716
ENSRNOG00000011455	Slc36a4	ENSRNOT00000015383.6	0.00155712	0.104458	-0.243688	0.0770233	6.03404	0.029679	0.00255983	0.0122716	0.00926774	0.0122716	562.239	412.933	435.531	453.346	505.562	427.854	308.841	373.466	388.929	356.51	371.12	473.922	-0.351924
ENSRNOG00000017022	Cerk	ENSRNOT00000022882.5	0.00157052	0.104956	-0.186879	0.0591141	6.86198	0.0132719	0.00108706	0.00293016	0.00764914	0.00764914	1095.82	920.369	1026.67	1114.28	1097.34	901.144	859.201	884.974	892.829	812.577	870.145	1050.9	-0.272006
ENSRNOG00000029500	Tapbp	ENSRNOT00000044975.4	0.00160901	0.107121	0.199179	0.0631459	6.41795	0.0163641	0.00165945	0.00435259	0.00830906	0.00830906	266.797	281.966	315.829	269.072	259.699	304.215	369.431	326.916	354.347	344.184	339.819	278.673	0.285266
ENSRNOG00000003251	B3galt2	ENSRNOT00000004342.3	0.00162432	0.107531	-0.260578	0.0826838	6.95369	0.0340539	0.000922287	0.0161692	0.00757135	0.0161692	1122.27	1166.9	1447.47	992.333	1280.4	941.532	982.064	1065.82	825.463	804.043	923.785	1201.88	-0.379298
ENSRNOG00000019522	Ciao3	ENSRNOT00000026518.5	0.0016274	0.107531	0.2582	0.0819435	5.48173	0.0334403	0.00417268	0.0126141	0.011836	0.0126141	254.522	229	220.781	196.631	163.943	288.337	262.754	245.017	276.07	295.191	273.474	212.976	0.359221
ENSRNOG00000012536	Sgms1	ENSRNOT00000087588.1	0.00165215	0.108757	-0.243251	0.0773075	5.82623	0.0274859	0.00488614	0.00754455	0.010055	0.010055	163.986	180.787	190.602	205.495	192.646	147.035	155.472	161.585	175.153	165.218	160.893	186.703	-0.213416
ENSRNOG00000047537	LOC100912373	ENSRNOT00000075067.2	0.00170906	0.112083	0.451772	0.144031	4.47752	0.0992009	0.0297125	0.0181078	0.0221501	0.0221501	24.8302	21.3322	20.9595	16.6874	23.3223	34.487	32.6097	27.3205	37.2392	33.3513	33.0016	21.4263	0.600407
ENSRNOG00000008116	Plpp3	ENSRNOT00000011237.5	0.00175105	0.114411	0.218284	0.0697505	6.99236	0.0240469	0.000866974	0.0112958	0.00754375	0.0112958	922.734	835.111	986.16	1013.74	1145.23	1092.98	1075.47	1332.28	1295.23	1296.14	1218.42	980.596	0.312995
ENSRNOG00000017326	Ctbp2	ENSRNOT00000023574.6	0.00184155	0.11973	0.272351	0.0874415	5.31122	0.0271583	0.00608461	0.00128885	0.0130304	0.0130304	131.74	133.536	107.271	142.892	149.54	147.667	148.53	142.324	178.296	172.566	157.876	132.996	0.245716
ENSRNOG00000008337	Gjd2	ENSRNOT00000011078.3	0.00184608	0.11973	-0.181187	0.0581857	7.12895	0.0166426	0.00081269	0.00765125	0.00746889	0.00765125	1244.64	1482.25	1564.41	1373.07	1197.38	1176.28	1154.58	1237.04	1083.25	1053.41	1140.91	1372.35	-0.266249
ENSRNOG00000001811	Fgfr1op2	ENSRNOT00000002476.5	0.00185648	0.119961	-0.275226	0.0884324	6.72459	0.03842	0.00285049	0.0167002	0.00780114	0.0167002	615.131	724.318	563.654	590.581	640.85	592.015	502.206	531.793	442.234	410.384	495.726	626.907	-0.338099
ENSRNOG00000007514	Sox12	ENSRNOT00000009852.5	0.00188793	0.121018	0.438134	0.141001	4.66385	0.0975032	0.0102032	0.0394999	0.0196561	0.0394999	101.424	53.4143	83.7914	86.5732	110.691	147.667	116.973	146.604	143.715	108.091	132.61	87.1788	0.599522
ENSRNOG00000008461	Smdt1	ENSRNOT00000011316.6	0.00188857	0.121018	-0.29474	0.0948566	5.37345	0.0441261	0.00446774	0.0180267	0.0125666	0.0180267	274.505	194.14	290.047	266.236	234.155	212.034	203.65	200.109	160.781	158.343	186.984	251.817	-0.427485
ENSRNOG00000006658	Tmem269	ENSRNOT00000008726.7	0.00189577	0.121018	0.410112	0.132035	5.1942	0.0854602	0.00988134	0.0337015	0.0139902	0.0337015	161.069	100.48	143.652	157.72	182.782	235.813	233.541	283.525	174.062	192.811	223.95	149.141	0.583293
ENSRNOG00000017773	Crispld1	ENSRNOT00000024199.5	0.00190308	0.121018	-0.282223	0.0908945	8.5254	0.0404846	0.000182675	0.0204718	0.00835881	0.0204718	4729.43	6084.09	6447.33	5280.96	6726.63	3841.85	3973.7	5239.22	4059.95	4948.47	4412.64	5853.69	-0.407624
ENSRNOG00000017548	Fam53a	ENSRNOT00000023904.5	0.00190725	0.121018	0.294612	0.0949041	5.0176	0.0321511	0.00686197	0.0021843	0.015655	0.015655	158.75	112.992	124.306	127.533	129.85	161.55	186.819	176.567	176.051	172.566	174.711	130.686	0.416099
ENSRNOG00000004766	Glis2	ENSRNOT00000006680.5	0.0019685	0.124455	0.213704	0.0690493	6.03359	0.0158295	0.00265027	0.000886303	0.00926923	0.00926923	375.929	341.029	388.571	375.15	393.806	425.33	466.207	450.513	477.852	502.527	464.486	374.897	0.308399
ENSRNOG00000001032	Ccz1b	ENSRNOT00000001365.7	0.0019866	0.124766	-0.206896	0.0669083	6.22466	0.0158139	0.00246534	0.00194843	0.00872646	0.00872646	79.5128	95.1441	81.8347	79.9406	78.4951	64.9985	66.2704	71.4293	70.3979	67.4382	68.1069	82.9855	-0.281311
ENSRNOG00000020713	Osbpl5	ENSRNOT00000079454.1	0.00198762	0.124766	0.321133	0.103857	5.29511	0.0366012	0.0138098	-0.00486055	0.0131558	0.0131558	100.934	95.4516	82.4609	87.4298	96.3559	118.189	121.182	117.516	123.089	119.91	119.977	92.5264	0.371291
ENSRNOG00000048891	Prr14l	ENSRNOT00000072368.2	0.00201103	0.125786	-0.178069	0.0576536	7.1346	0.0127518	0.000843332	0.00359359	0.00746651	0.00746651	1284.33	1341.52	1251.35	1446.61	1552.87	1154.83	1089.78	1142.87	1164.99	1186.15	1147.72	1375.34	-0.260801
ENSRNOG00000000657	Nek7	ENSRNOT00000090162.1	0.00203292	0.12668	0.392121	0.12709	4.59111	0.061497	0.0197974	0.00133708	0.0205822	0.0205822	69.4531	85.771	66.2965	67.4898	101.112	89.6096	96.7758	85.0731	92.5165	96.7127	92.1376	78.0246	0.237062
ENSRNOG00000017641	Rnf44	ENSRNOT00000089885.1	0.00203974	0.12668	0.181787	0.0589378	6.98144	0.0167035	0.00113291	0.00733153	0.00755124	0.00755124	610.746	475.592	483.412	622.768	580.066	673.334	740.125	695.031	681.299	594.025	676.763	554.517	0.286949
ENSRNOG00000049437	Gpc1	ENSRNOT00000074395.1	0.00205121	0.126944	0.298554	0.0968477	4.97302	0.0408119	0.00733283	0.010726	0.0161159	0.0161159	113.55	98.6109	144.563	126.602	142.622	143.88	173.355	184.058	158.086	180.151	167.906	125.19	0.420629
ENSRNOG00000057710	Ccnd2	ENSRNOT00000086440.1	0.00210905	0.129238	0.179747	0.0584653	8.51076	0.0128683	0.000212693	0.00416756	0.00833277	0.00833277	4725.02	4138.57	4975.92	4310.04	4601.14	5550.75	5657.6	5759.29	5237.51	5004.41	5441.91	4550.14	0.258151
ENSRNOG00000055012	LOC108348078	ENSRNOT00000081249.1	0.00210935	0.129238	-0.27009	0.0878515	7.7866	0.0374143	0.00145856	0.0178361	0.00751094	0.0178361	2690	3254.92	2634.57	2479.91	2778.49	1898.39	1800.22	1910.05	2377.85	2652.69	2127.84	2767.58	-0.379076
ENSRNOG00000000638	Zfp365	ENSRNOT00000057992.4	0.00211035	0.129238	0.250164	0.081374	5.55154	0.0320988	0.00429752	0.0122568	0.0114145	0.0122568	191.068	230.101	258.801	251.813	209.62	239.388	306.923	317.531	330.37	272.867	293.416	228.28	0.360742
ENSRNOG00000005386	Kitlg	ENSRNOT00000007231.7	0.00211779	0.129244	-2.3743	0.772583	1.69726	2.89233	0.954437	0.537775	0.489914	0.537775	6.61458	8.90238	3.99007	8.06775	3.5478	6.73124	7.29325	6.42061	5.98812	7.90137	6.86692	6.22452	0.122898
ENSRNOG00000033433	Csrnp1	ENSRNOT00000050543.3	0.00212722	0.12937	-3.4072	1.10916	3.02541	5.95859	1.87811	1.19748	0.083724	1.19748	87.092	68.3086	37.2918	51.6646	49.4919	82.668	77.8414	60.4608	59.2824	54.9935	67.0492	58.7698	0.187163
ENSRNOG00000029773	Atm	ENSRNOT00000086812.1	0.00216182	0.131021	-0.188464	0.061448	6.92437	0.0166659	0.00184536	0.00580412	0.00759429	0.00759429	615.156	650.216	497.224	593.445	622.639	504.843	425.393	470.845	540.728	525.283	493.418	595.736	-0.271361
ENSRNOG00000016054	Tab2	ENSRNOT00000021905.6	0.00219558	0.132494	0.201103	0.065668	6.45602	0.0207513	0.00254441	0.00816256	0.00823632	0.00823632	606.337	574.203	534.976	607.409	633.815	684.693	716.141	731.415	625.609	693.108	690.193	591.348	0.222644
ENSRNOG00000007506	Ndufaf4	ENSRNOT00000010073.5	0.00220119	0.132494	-0.220639	0.0720653	5.77936	0.0239029	0.00272549	0.00895233	0.010258	0.010258	352.778	416.015	318.592	326.696	400.192	295.333	253.3	279.297	293.717	329.961	290.322	362.854	-0.320748
ENSRNOG00000008565	Nkiras1	ENSRNOT00000011438.5	0.00221244	0.132686	-0.216003	0.0705862	5.90729	0.0231904	0.00272901	0.00877982	0.00972701	0.00972701	342.856	408.824	445.66	391.907	468.31	302.906	307.158	315.68	367.371	360.302	330.684	411.511	-0.314626
ENSRNOG00000016507	LOC687679	ENSRNOT00000022367.3	0.00221949	0.132686	-0.241878	0.0790665	5.53152	0.0288681	0.00409714	0.0100966	0.0115317	0.0115317	246.944	343.084	288.206	273.683	278.857	272.615	200.284	222.581	208.387	219.026	224.579	286.155	-0.348199
ENSRNOG00000015511	Atic	ENSRNOT00000021105.4	0.00223173	0.132966	-0.177743	0.0581328	7.01211	0.0102556	0.00091777	0.000747145	0.00753079	0.00753079	1132.2	1253.18	1287.26	1205.51	1191	1012.21	1058.64	982.354	992.531	1031.6	1015.47	1213.83	-0.257187
ENSRNOG00000060572	Tlk1	ENSRNOT00000064203.2	0.00224038	0.13303	-2.79588	0.914773	2.12342	4.03095	1.42723	0.664791	0.274238	0.664791	466.833	387.324	311.198	442.005	429.128	383.494	375.666	346.477	436.612	321.947	372.839	407.297	-0.127202
ENSRNOG00000002142	Cds1	ENSRNOT00000002918.6	0.00226323	0.133935	-0.195481	0.0640225	6.44167	0.0197233	0.00162298	0.00862421	0.00826348	0.00862421	697.838	727.256	723.737	600.427	716.301	662.606	585.704	481.546	590.13	538.557	571.709	693.112	-0.277367
ENSRNOG00000062001	AABR07014301.3	ENSRNOT00000092673.1	0.00229789	0.135529	0.504623	0.165518	4.23788	0.131615	0.014123	0.0543672	0.0261945	0.0543672	37.2374	26.4379	17.6089	22.4919	34.4647	49.0562	51.9647	53.0147	32.6949	38.6769	45.0815	27.6482	0.685744
ENSRNOG00000013452	Rcn1	ENSRNOT00000018074.6	0.00231628	0.136157	0.273616	0.0898172	5.41137	0.0387229	0.0045135	0.0156543	0.0122997	0.0156543	221.588	191.059	218.226	151.736	200.096	285.236	278.546	275.016	208.387	242.73	257.983	196.541	0.390705
ENSRNOG00000019677	Arid3b	ENSRNOT00000068340.3	0.0023573	0.138106	0.239659	0.0788072	5.55922	0.023822	0.00415623	0.00469464	0.0113702	0.0113702	255.764	203.385	203.493	242.963	249.165	265.166	284.437	297.6	322.57	294.044	292.763	230.954	0.340815
ENSRNOG00000011316	Fam167a	ENSRNOT00000015055.4	0.00236938	0.138353	-0.21146	0.0695696	6.20377	0.0231763	0.00208313	0.0100167	0.00877817	0.0100167	518.142	586.53	590.223	550.159	506.626	398.826	517.54	516.859	412.282	394.436	447.989	550.336	-0.296252
ENSRNOG00000013176	Far1	ENSRNOT00000076430.2	0.00244518	0.142306	-0.216655	0.0715022	6.98063	0.0243999	0.00136251	0.0114189	0.0075518	0.0114189	357.453	399.661	316.345	304.403	329.308	312.993	262.884	290.352	295.939	293.392	291.112	341.434	-0.229304
ENSRNOG00000015278	Myl12a	ENSRNOT00000021048.7	0.0024632	0.142882	-0.251135	0.0829423	5.34874	0.0316758	0.00445168	0.0114746	0.0127469	0.0127469	197.485	273.231	283.765	211.659	235.53	173.807	212.473	177.637	190.09	173.873	185.576	240.334	-0.371266
ENSRNOG00000019282	Ubqln1	ENSRNOT00000061233.4	0.00248107	0.143445	-0.171028	0.0565263	7.94043	0.0108624	0.000374177	0.00270522	0.00761388	0.00761388	2753.87	3033.31	2969.53	3199.48	3373.96	2623.92	2511.12	2582.16	2585.07	2588.49	2578.15	3066.03	-0.249946
ENSRNOG00000004362	Rps6ka5	ENSRNOT00000064716.2	0.00250225	0.144195	-0.219401	0.0725756	6.09648	0.0250763	0.00294765	0.0102204	0.00907165	0.0102204	366.558	346.679	324.116	336.518	378.373	307.954	271.393	287.857	262.729	314.79	288.945	350.449	-0.277537
ENSRNOG00000003392	Grsf1	ENSRNOT00000004551.7	0.00252025	0.144758	0.421139	0.139409	6.68645	0.0924545	0.0258594	0.0227275	0.00785156	0.0227275	718.233	919.341	779.444	783.813	753.021	764.206	733.813	754.422	873.967	902.178	805.717	790.771	0.0269803
ENSRNOG00000005749	Foxred2	ENSRNOT00000007598.5	0.00259532	0.148584	0.369092	0.122541	5.22214	0.0712108	0.00529446	0.0322461	0.0137507	0.0322461	147.494	144.421	116.306	182.012	189.545	176.633	185.582	244.669	267.61	253.411	225.581	155.956	0.52967
ENSRNOG00000015268	Plpp6	ENSRNOT00000020475.4	0.00263586	0.150278	-0.197111	0.0655442	6.21595	0.0154365	0.00199228	0.00323232	0.00874783	0.00874783	508.22	582.421	521.164	558.537	594.967	434.165	426.655	493.317	491.326	425.726	454.238	553.062	-0.283427
ENSRNOG00000046959	Mnx1	ENSRNOT00000072287.1	0.002642	0.150278	0.246312	0.0819242	5.89648	0.0317673	0.00273935	0.0140396	0.00976917	0.0140396	338.446	255.772	329.641	364.911	327.817	333.196	402.251	436.602	445.516	449.43	413.399	323.317	0.353614
ENSRNOG00000007713	Tmcc3	ENSRNOT00000010316.5	0.00267695	0.151775	-0.279398	0.0930525	6.24597	0.040926	0.00186912	0.0197778	0.00867529	0.0197778	239.779	337.434	344.373	315.573	263.957	188.685	251.617	253.079	230.393	205.752	225.905	300.223	-0.408743
ENSRNOG00000014302	Dlgap3	ENSRNOT00000019214.4	0.00272905	0.153836	0.343733	0.114703	5.37636	0.0620577	0.00478703	0.0281051	0.0125456	0.0281051	198.437	125.318	190.602	247.618	168.166	266.305	252.459	276.086	253.298	235.145	256.658	186.028	0.462203
ENSRNOG00000009636	Scrn1	ENSRNOT00000013088.5	0.0027404	0.153836	0.173669	0.0579778	6.9993	0.0102111	0.000864443	0.00119775	0.00753911	0.00753911	1074.87	1005.63	974.19	996.988	972.808	1205.31	1188.24	1276.63	1110.2	1199.43	1195.96	1004.9	0.250895
ENSRNOG00000014908	Sf3b5	ENSRNOT00000019994.5	0.0027439	0.153836	-0.218506	0.0729556	5.95192	0.0250903	0.00263783	0.0106685	0.00955782	0.0106685	386.953	406.77	533.134	421.695	407.643	376.108	346.71	382.026	297.31	326.168	345.665	431.239	-0.318289
ENSRNOG00000010104	Pofut1	ENSRNOT00000013730.3	0.00275402	0.153836	0.193551	0.0646477	6.26477	0.0148051	0.00181689	0.00313194	0.00863142	0.00863142	425.538	466.348	527.61	499.89	470.439	536.395	568.032	569.294	626.058	597.343	579.425	477.965	0.277189
ENSRNOG00000022485	Chuk	ENSRNOT00000030782.4	0.00275708	0.153836	-0.176284	0.0588871	6.91244	0.0145184	0.00106508	0.00555679	0.00760414	0.00760414	1063.85	1175.11	993.527	1085.42	1177.16	959.201	836.48	833.609	970.974	1011.69	922.391	1099.01	-0.252508
ENSRNOG00000017690	Ccsap	ENSRNOT00000023911.7	0.0028429	0.158123	-0.311085	0.104243	4.78327	0.0479109	0.00893794	0.0147201	0.0182284	0.0182284	114.653	123.264	153.771	161.976	147.943	104.755	101.825	126.272	100.6	80.5939	102.809	140.321	-0.445044
ENSRNOG00000020710	Raver1	ENSRNOT00000046983.3	0.00286269	0.158352	0.174875	0.0586413	6.95692	0.0148353	0.00102807	0.00610503	0.00756893	0.00756893	1018.65	823.812	1026.67	1023.05	934.491	1081.63	1188.24	1233.83	1195.53	1042.03	1148.25	965.335	0.250098
ENSRNOG00000046458	Pdx1	ENSRNOT00000071942.1	0.00286504	0.158352	0.241646	0.0810388	8.05313	0.0308142	0.000326192	0.016092	0.00771273	0.016092	2788.05	2159.17	2992.55	3259.99	2854.56	3042.94	3891.23	3717.53	3675.51	3469.33	3559.31	2810.86	0.340476
ENSRNOG00000012942	Satb1	ENSRNOT00000017556.6	0.00288209	0.158687	0.25736	0.0863613	5.7635	0.0349724	0.00312586	0.0155198	0.0103291	0.0155198	130.346	124.487	122.628	171.851	161.382	200.367	151.69	194.377	201.895	186.715	187.009	142.139	0.393387
ENSRNOG00000060879	LOC100910996	ENSRNOT00000083450.1	0.00290473	0.158687	-0.433455	0.14557	5.75148	0.0992799	0.0035653	0.0494111	0.0103838	0.0494111	341.753	628.645	354.502	354.671	335.267	256.208	341.661	216.161	251.501	217.13	256.532	402.968	-0.649488
ENSRNOG00000007090	Cacna1c	ENSRNOT00000041571.5	0.00291091	0.158687	0.264659	0.0889016	5.98526	0.0336304	0.0103225	0.00562275	0.00943627	0.00943627	494.624	383.829	385.195	543.332	545.652	512.415	469.854	544.682	620.37	592.603	547.985	470.526	0.219427
ENSRNOG00000011804	Stx12	ENSRNOT00000017227.4	0.00291485	0.158687	-0.181909	0.0611134	6.67592	0.01315	0.00147096	0.00298191	0.00786615	0.00786615	349.103	361.573	320.433	312.16	330.3	328.568	285.278	278.227	270.663	299.62	292.471	334.714	-0.194013
ENSRNOG00000026458	Tbccd1	ENSRNOT00000088503.1	0.00291624	0.158687	-0.319929	0.107487	5.60515	0.0452173	0.0177698	0.00111381	0.011114	0.011114	197.886	211.603	185.999	203.866	185.727	160.919	188.502	138.578	154.044	133.217	155.052	197.016	-0.34359
ENSRNOG00000010248	Serpini1	ENSRNOT00000013904.6	0.00294857	0.159656	-0.167236	0.0562506	7.70501	0.00951155	0.000439349	0.0015212	0.00747098	0.00747098	2342.66	2552.59	2514.66	2341.2	2321.33	2061.02	1893.44	2118.8	2061.41	2077.43	2042.42	2414.49	-0.241329
ENSRNOG00000001317	Zfp68	ENSRNOT00000079221.1	0.00295222	0.159656	-0.438555	0.147529	6.42103	0.101792	0.017787	0.0366251	0.0083031	0.0366251	582.083	627.104	506.432	621.372	642.862	542.075	400.568	445.697	525.009	557.046	494.079	595.97	-0.270001
ENSRNOG00000014981	Usp14	ENSRNOT00000020537.6	0.00297817	0.160565	-0.16962	0.0571116	7.55983	0.014861	0.000729897	0.00699771	0.00742445	0.00742445	1145.98	1382.61	1165.25	994.195	1196.32	1068.37	926.523	916.542	961.543	1034.45	981.486	1176.87	-0.261672
ENSRNOG00000004036	Snx12	ENSRNOT00000076403.1	0.0029947	0.160963	-0.204201	0.0687944	6.1195	0.0181818	0.0028273	0.00459659	0.00900436	0.00900436	137.253	155.107	154.692	127.067	147.943	124.633	130.647	109.418	115.421	112.357	118.495	144.412	-0.283195
ENSRNOG00000017383	Hikeshi	ENSRNOT00000023468.7	0.0030206	0.16186	-0.322407	0.108715	4.84544	0.0551382	0.00893521	0.0206119	0.0175175	0.0206119	100.932	133.7	119.292	98.5276	106.591	84.6432	99.9791	83.1446	84.2977	95.9781	89.6086	111.808	-0.316156
ENSRNOG00000061304	Atp2b3	ENSRNOT00000077979.1	0.00303944	0.162374	0.24751	0.0835133	5.78936	0.0256258	0.00722233	0.00246261	0.0102138	0.0102138	195.775	196.272	239.927	180.742	210.018	219.441	277.545	286.565	234.811	250.911	253.855	204.547	0.310208
ENSRNOG00000001120	Med13l	ENSRNOT00000078445.1	0.00305988	0.162971	0.198435	0.0670014	6.6238	0.0209139	0.0019944	0.00922855	0.00794276	0.00922855	297.659	253.193	212.25	303.451	284.685	303.276	309.584	308.885	328.09	353.952	320.758	270.247	0.246364
ENSRNOG00000005634	AABR07047872.1	ENSRNOT00000007449.3	0.00307735	0.163406	-0.251686	0.0850319	5.29627	0.0336637	0.00472759	0.0133485	0.0131467	0.0133485	222.691	181.814	243.087	259.72	229.898	175.433	187.661	211.88	156.29	152.654	176.784	227.442	-0.361704
ENSRNOG00000060979	Hspa13	ENSRNOT00000081096.1	0.00310358	0.164303	-0.280472	0.0948411	6.45804	0.0418398	0.00386195	0.0186251	0.00823251	0.0186251	2602.61	2839.04	2340.9	2074.57	2219.9	2300.59	2007.44	1821.22	1888.65	1818.42	1967.26	2415.4	-0.295938
ENSRNOG00000024661	Jpt2	ENSRNOT00000035513.4	0.00312823	0.165111	-0.180444	0.0610672	6.95622	0.0173316	0.00129634	0.00802668	0.00756945	0.00802668	736.422	777.075	687.826	622.303	591.774	648.723	627.781	608.353	558.243	540.453	596.711	683.08	-0.194718
ENSRNOG00000008051	Itpk1	ENSRNOT00000010656.7	0.00319826	0.168301	-0.264399	0.0896872	6.19733	0.0372936	0.00359993	0.0165096	0.00879445	0.0165096	329.944	317.166	396.885	445.8	418.434	278.112	302.471	311.752	296.356	295.03	296.744	381.646	-0.361935
ENSRNOG00000005347	Fjx1	ENSRNOT00000007077.5	0.00323213	0.168892	1.00738	0.342093	2.47898	0.35107	0.123158	-0.0453336	0.169411	0.169411	4.40972	11.2992	6.44549	5.58537	7.45039	18.9316	23.5628	22.4721	19.7608	13.2743	19.6003	7.03803	1.35775
ENSRNOG00000017558	Tubb2a	ENSRNOT00000086264.1	0.00323331	0.168892	-0.378526	0.128548	5.92176	0.0765216	0.0166655	0.0246457	0.00967131	0.0246457	359.061	269.541	476.075	323.402	329.457	325.65	326.94	396.913	279.458	260.054	317.803	351.507	-0.144989
ENSRNOG00000003942	Asnsd1	ENSRNOT00000059233.2	0.00323831	0.168892	-0.18646	0.063332	6.36974	0.0160122	0.00162262	0.0055264	0.00840473	0.00840473	569.956	690.277	706.242	602.289	643.926	490.96	578.13	552.173	555.997	486.408	532.734	642.538	-0.269905
ENSRNOG00000027249	Fancl	ENSRNOT00000029513.5	0.00327956	0.16929	0.373134	0.126906	4.28128	0.0647706	0.0148965	0.0144614	0.0253663	0.0253663	77.0895	69.4435	56.9332	44.9156	54.5357	77.903	81.3123	82.27	88.5502	105.952	87.1975	60.5835	0.518194
ENSRNOG00000059984	Dll1	ENSRNOT00000080429.1	0.00328583	0.16929	0.318056	0.108195	4.67659	0.0380545	0.00976666	0.00143223	0.0194989	0.0194989	97.0138	77.0398	85.633	102.398	95.7907	116.114	126.229	142.324	132.936	111.883	125.897	91.5751	0.454965
ENSRNOG00000012724	RGD1559786	ENSRNOT00000065275.1	0.00328886	0.16929	-0.22156	0.0753768	5.7314	0.0262617	0.00320555	0.0109986	0.010477	0.0109986	294.349	340.002	383.046	361.187	348.039	236.014	328.196	245.053	279.346	299.62	277.646	345.325	-0.313693
ENSRNOG00000016526	Dsg2	ENSRNOT00000022270.6	0.00329055	0.16929	-0.186061	0.0633031	7.27292	0.0185213	0.000696561	0.00932164	0.00742367	0.00932164	1274.41	1761.64	1538.63	1705.4	1675.27	1197.74	1335.51	1324.79	1391.34	1319.84	1313.84	1591.07	-0.276014
ENSRNOG00000005335	Galnt13	ENSRNOT00000048804.4	0.00329429	0.16929	-0.26768	0.0910832	5.20442	0.0383394	0.00584237	0.014898	0.0139019	0.014898	230.408	181.814	194.286	238.309	199.032	181.743	138.011	129.482	190.422	163.084	160.549	208.77	-0.376837
ENSRNOG00000018066	Bccip	ENSRNOT00000024355.5	0.00330374	0.16929	-0.179487	0.0610923	6.64802	0.0106679	0.00142443	0.000509627	0.00790624	0.00790624	864.27	908.938	825.59	821.003	800.371	750.722	690.211	700.795	684.791	698.185	704.941	844.034	-0.259463
ENSRNOG00000006251	Fam83a	ENSRNOT00000008330.5	0.00331879	0.169567	0.449931	0.153217	3.87052	0.107079	0.0230875	0.0341143	0.0356013	0.0356013	45.8145	43.0732	27.5546	38.2002	37.1322	70.7751	48.7177	52.7103	46.2136	89.1867	61.5207	38.3549	0.667789
ENSRNOG00000016559	Tm2d2	ENSRNOT00000022425.6	0.00336056	0.171204	-0.191472	0.0652894	6.19893	0.0177213	0.00186637	0.00661329	0.00879038	0.00879038	511.528	510.517	608.639	545.504	535.363	448.048	486.404	508.298	398.809	402.97	448.906	542.31	-0.272153
ENSRNOG00000053828	Ppp1r12c	ENSRNOT00000086122.1	0.00341407	0.173427	-0.193981	0.0662556	6.43717	0.0202075	0.00144477	0.00952975	0.00827207	0.00952975	802.569	591.666	685.064	716.789	659.891	660.082	587.387	542.542	536.236	516.749	568.599	691.196	-0.281233
ENSRNOG00000049900	Irf2bp2	ENSRNOT00000075292.1	0.0034357	0.173817	0.225382	0.0770326	6.19604	0.027297	0.00220999	0.0126251	0.00879772	0.0126251	506.015	355.41	406.066	443.106	498.112	576.783	609.267	567.154	503.901	495.89	550.599	441.742	0.317154
ENSRNOG00000019892	Lrrfip1	ENSRNOT00000050191.2	0.00344153	0.173817	-0.350806	0.119922	4.3777	0.0512829	0.0122635	0.00697209	0.02369	0.02369	104.731	93.4749	73.6628	96.813	107.498	74.4643	75.7376	58.8556	57.486	67.3196	66.7726	95.236	-0.505874
ENSRNOG00000038489	Sumo3	ENSRNOT00000001637.4	0.00346481	0.174492	-0.183288	0.0627016	7.04784	0.0180684	0.000845364	0.00898338	0.00750923	0.00898338	1277.72	1236.75	1367.37	1198.99	1227.19	1270.94	1111.66	1034.79	924.267	940.579	1056.45	1261.6	-0.255813
ENSRNOG00000001149	Pxn	ENSRNOT00000064115.3	0.00349091	0.175258	0.192656	0.0659593	6.5629	0.0199782	0.00183332	0.00904324	0.00804196	0.00904324	210.932	181.129	213.315	253.824	239.831	233.91	287.803	259.678	277.25	264.854	264.699	219.806	0.267012
ENSRNOG00000004310	Caskin2	ENSRNOT00000005942.5	0.00349997	0.175258	0.281481	0.0963965	4.98011	0.0306569	0.00718914	0.00254013	0.0160416	0.0160416	131.189	112.992	127.989	134.98	123.464	156.501	159.891	144.464	192.219	186.788	167.973	126.123	0.410568
ENSRNOG00000050231	Gng12	ENSRNOT00000075400.2	0.00353498	0.176508	-0.248294	0.0851218	6.06581	0.0332266	0.00209389	0.0160204	0.00916538	0.0160204	454.201	468.402	450.264	466.378	615.189	458.145	355.967	421.62	332.341	347.028	383.02	490.887	-0.357144
ENSRNOG00000008554	Slc9a9	ENSRNOT00000011358.7	0.00354582	0.176548	0.192892	0.0661503	6.14648	0.0193635	0.002011	0.00814565	0.00892865	0.00892865	348.368	404.716	465.917	449.622	461.924	460.669	493.977	540.402	535.338	544.246	514.926	426.109	0.27256
ENSRNOG00000018082	Slc26a2	ENSRNOT00000024374.2	0.0036459	0.181018	-0.178981	0.0615631	6.54397	0.0136217	0.00140005	0.00391369	0.008075	0.008075	702.248	771.425	783.588	799.638	745.039	628.529	569.715	711.618	676.359	599.24	637.092	760.388	-0.254866
ENSRNOG00000052572	LOC103690302	ENSRNOT00000087617.1	0.00367923	0.182158	2.5225	0.868501	1.93015	3.44371	1.13187	0.753865	0.356894	0.753865	69.0415	69.9533	50.4642	52.6842	62.5565	70.9075	58.8312	63.3662	41.1728	57.8512	58.4258	60.9399	-0.0597803
ENSRNOG00000004246	Spag7	ENSRNOT00000005653.5	0.00369061	0.182208	0.192057	0.0661475	6.15511	0.0145736	0.00203362	0.00283488	0.00890512	0.00890512	437.285	423.776	451.777	436.661	390.504	495.778	585.484	538.52	475.348	502.419	519.51	428.001	0.278946
ENSRNOG00000007324	Plxna2	ENSRNOT00000009900.7	0.00376815	0.185516	0.196041	0.0676717	6.07526	0.0184476	0.00231267	0.0064308	0.00913599	0.00913599	360.208	412.854	348.454	400.992	456.038	419.433	495.355	488.183	491.034	507.641	480.329	395.709	0.278941
ENSRNOG00000023403	Gtpbp3	ENSRNOT00000060355.4	0.00379194	0.186165	-0.358308	0.123769	4.81455	0.0697041	0.00865209	0.0296449	0.0178686	0.0296449	168.672	139.699	136.276	143.358	149.008	124.949	116.131	113.431	106.888	64.4752	105.175	147.402	-0.483075
ENSRNOG00000001715	Ece2	ENSRNOT00000044482.6	0.00383591	0.187799	0.394075	0.136294	4.20594	0.084418	0.016893	0.0295475	0.0268372	0.0295475	65.0434	58.5502	69.9796	36.3049	50.024	102.231	90.0436	77.0473	71.8575	69.216	82.079	55.9804	0.544018
ENSRNOG00000018809	Psmd5	ENSRNOT00000025433.6	0.00385668	0.188292	-0.17942	0.0620905	6.54398	0.0144072	0.00156309	0.0045852	0.00807498	0.00807498	687.916	856.682	831.469	705.618	732.267	644.937	667.332	616.379	591.028	658.026	635.54	762.79	-0.262925
ENSRNOG00000011513	Gla	ENSRNOT00000015494.7	0.00387058	0.188447	-0.175633	0.0608037	6.64203	0.0150613	0.00132759	0.00597669	0.00791512	0.00791512	778.316	795.051	1017.47	795.915	817.414	695.421	651.343	734.09	731.15	699.745	702.35	840.832	-0.259291
ENSRNOG00000033570	Arhgap8	ENSRNOT00000017420.5	0.00390399	0.189269	0.213606	0.0740192	5.95507	0.0248495	0.00242933	0.0112678	0.00954616	0.0112678	385.851	280.425	334.245	405.87	338.46	397.564	414.032	455.863	478.75	402.97	429.836	348.97	0.299907
ENSRNOG00000056853	Psma7	ENSRNOT00000082686.1	0.003909	0.189269	-0.168441	0.0583769	6.93513	0.011585	0.000933986	0.00323278	0.00758567	0.00758567	1123.38	1075.48	1118.75	1149.65	1121.82	1010.95	1046.86	874.273	948.519	855.244	947.169	1117.81	-0.238755
ENSRNOG00000008222	Timm9	ENSRNOT00000010871.5	0.00393282	0.189899	-0.27057	0.0938339	5.4876	0.0399019	0.00918779	0.0128242	0.0117991	0.0128242	136.701	201.331	172.647	141.961	161.248	120.531	121.601	113.966	132.038	146.965	127.02	162.778	-0.355366
ENSRNOG00000009116	Itgb3bp	ENSRNOT00000012947.5	0.00400607	0.192906	-0.309743	0.107636	4.81526	0.0416757	0.0111033	0.0058004	0.0178605	0.0178605	71.658	87.3118	75.044	73.0752	72.9074	64.3675	55.5409	66.3463	54.7913	56.8898	59.5872	75.9992	-0.345832
ENSRNOG00000001156	Msi1	ENSRNOT00000001532.5	0.00405439	0.194699	0.275883	0.0959961	5.05414	0.0416204	0.00645797	0.0165801	0.0152893	0.0165801	117.96	127.372	133.514	160.114	144.75	131.259	205.333	200.109	184.135	186.788	181.525	136.742	0.406124
ENSRNOG00000020336	Ezh1	ENSRNOT00000027640.6	0.00408264	0.195179	-0.163866	0.0570624	7.25443	0.0110923	0.000712542	0.00337497	0.00742775	0.00742775	1392.37	1582.91	1502.72	1535.98	1673.14	1241.91	1403.67	1355.82	1214.39	1306.57	1304.47	1537.42	-0.236881
ENSRNOG00000060335	Strn3	ENSRNOT00000088720.1	0.00408658	0.195179	-0.276631	0.0963402	5.74919	0.0370996	0.0128092	0.00501379	0.0103944	0.0103944	861.549	1025.66	802.924	835.943	896.175	737.701	689.633	717.503	781.45	759.479	737.153	884.45	-0.262489
ENSRNOG00000013773	Secisbp2	ENSRNOT00000041371.3	0.00411902	0.196033	-0.203823	0.0710455	5.92485	0.0146042	0.00295915	0.00048813	0.00965952	0.00965952	439.87	405.743	386.73	438.451	401.257	366.011	345.868	319.961	342.221	315.739	337.96	414.41	-0.293421
ENSRNOG00000017074	Rab28	ENSRNOT00000081033.1	0.00413397	0.196033	-0.193905	0.0676156	6.3089	0.0201349	0.00289707	0.00800498	0.0085326	0.0085326	367.66	458.13	414.353	384.459	407.643	346.448	342.082	330.126	314.826	349.873	336.671	406.449	-0.271002
ENSRNOG00000001300	P2rx4	ENSRNOT00000001752.5	0.00413794	0.196033	0.194656	0.0678849	6.05076	0.0168156	0.00230772	0.00476883	0.00921317	0.00921317	361.597	372.873	371.997	417.972	401.257	415.233	539.42	470.845	487.733	433.311	469.308	385.139	0.284487
ENSRNOG00000027171	Ndst2	ENSRNOT00000035100.5	0.00414948	0.196052	-3.00745	1.04915	2.13901	4.50278	2.4833	-0.244169	0.268475	0.268475	28.3249	28.524	60.5184	27.2392	56.9157	0	56.8018	2.84522	0	3.90839e-06	11.9294	40.3044	-1.67564
ENSRNOG00000027136	Spast	ENSRNOT00000039375.5	0.00418422	0.197163	0.542892	0.189562	4.24366	0.126288	0.063753	-0.013783	0.0260812	0.0260812	221.588	289.156	236.181	228.535	251.184	244.218	219.218	235.422	243.417	258.849	240.225	245.329	-0.0302074
ENSRNOG00000027880	Nbeal2	ENSRNOT00000056130.5	0.00423368	0.19896	0.20033	0.0700406	7.65507	0.0220494	0.000561843	0.0117024	0.00745144	0.0117024	2377.94	1567.5	1831.44	1995.84	1863.66	2414.41	2214.9	2444.11	2330.88	2269.9	2334.84	1927.28	0.276631
ENSRNOG00000000105	Cplx2	ENSRNOT00000091046.1	0.00427391	0.200315	0.161409	0.0564918	7.69131	0.0124772	0.000513055	0.00538236	0.00746525	0.00746525	1126.68	927.559	1177.22	1079.37	1147.36	1287.98	1322.46	1339.77	1234.6	1206.54	1278.27	1091.64	0.227503
ENSRNOG00000015496	Tpm4	ENSRNOT00000021073.5	0.00428584	0.20034	-0.160952	0.0563495	7.5869	0.0129498	0.00050741	0.00596559	0.00743076	0.00743076	996.597	1061.09	1055.68	1067.27	1170.24	988.23	963.551	980.749	806.6	828.695	913.565	1070.18	-0.228039
ENSRNOG00000039593	Ecscr	ENSRNOT00000072580.3	0.00429932	0.200437	0.656017	0.229752	3.2018	0.236847	0.0570824	0.0748831	0.068406	0.0748831	15.3135	11.255	14.0911	18.8627	32.6175	55.546	27.9529	35.1128	22.5097	34.8754	35.1994	18.428	0.897828
ENSRNOG00000016558	Pllp	ENSRNOT00000022277.3	0.00441363	0.205222	0.363395	0.127642	4.22817	0.0693852	0.0143449	0.022446	0.0263866	0.0263866	67.2482	46.2239	73.6628	55.8537	45.7667	99.7064	95.0928	71.6968	68.2646	78.6976	82.6917	57.751	0.510469
ENSRNOG00000051606	AABR07009106.1	ENSRNOT00000077162.1	0.00445178	0.20645	-0.329928	0.115999	4.57138	0.0592865	0.0127965	0.0198842	0.0208428	0.0208428	48.5069	59.0032	39.1334	35.2216	48.4275	40.3874	33.03	31.8355	42.6654	37.4525	37.0742	46.0585	-0.305644
ENSRNOG00000007062	Rin3	ENSRNOT00000077477.1	0.00450187	0.207902	0.316741	0.111502	5.27468	0.0411244	0.017764	-0.00285057	0.0133178	0.0133178	86.5408	76.0126	96.6824	111.707	104.305	103.493	130.858	133.763	117.218	123.261	121.718	95.0497	0.353499
ENSRNOG00000023064	Catsper2	ENSRNOT00000030019.3	0.00450675	0.207902	-0.361747	0.127361	4.24561	0.0541406	0.014509	0.00550528	0.0260431	0.0260431	81.5798	104.774	82.8706	76.3333	73.4395	61.8432	58.0655	55.6453	69.1628	46.46	58.2354	83.7995	-0.517596
ENSRNOG00000000867	Vars	ENSRNOT00000081628.1	0.0045393	0.208635	0.835807	0.294503	3.58653	0.386786	0.0540874	0.162742	0.046132	0.162742	244.739	190.802	238.253	223.88	212.336	243.587	285.489	242.913	239.824	260.745	254.512	222.002	0.196331
ENSRNOG00000059043	Itch	ENSRNOT00000078235.1	0.00454638	0.208635	-0.16429	0.0578989	7.02891	0.011277	0.000860346	0.00339156	0.00752035	0.00752035	1324.02	1277.83	1091.13	1191.54	1253.79	1123.28	1039.29	1020.88	1050.92	968.075	1040.49	1227.66	-0.238446
ENSRNOG00000012562	Grin3b	ENSRNOT00000017064.5	0.00466774	0.213647	-0.628914	0.222301	3.47316	0.219687	0.0497909	0.0737531	0.051501	0.0737531	29.7656	17.4624	15.6533	29.3232	31.3981	19.5627	15.5683	13.9113	17.0662	14.6965	16.161	24.7205	-0.583786
ENSRNOG00000017319	Mertk	ENSRNOT00000023419.4	0.00468903	0.214063	-0.161884	0.0572503	7.21226	0.0110443	0.000755052	0.00348024	0.00743895	0.00743895	1396.78	1414.45	1521.14	1385.17	1647.6	1311.33	1268.18	1240.25	1141.64	1296.14	1251.51	1473.03	-0.234944
ENSRNOG00000020813	Ltbp3	ENSRNOT00000028262.5	0.00470868	0.214403	0.295724	0.104632	6.04969	0.0486213	0.00239915	0.0249707	0.00921662	0.0249707	348.898	261.036	435.058	425.719	385.095	412.892	474.061	511.015	524.538	544.15	493.331	371.161	0.40955
ENSRNOG00000036662	Wdr45b	ENSRNOT00000054918.3	0.0047265	0.214659	-0.274161	0.0970445	5.55317	0.0333693	0.0121391	0.00191252	0.011405	0.011405	336.792	327.162	305.701	300.679	320.367	323.099	292.011	295.348	306.742	294.879	302.416	318.14	-0.0728941
ENSRNOG00000009987	Akap11	ENSRNOT00000013333.5	0.00475198	0.21526	3.08203	1.09161	2.81493	5.00054	2.87036	-0.213149	0.108664	0.108664	1441.24	1485.33	1330.23	1279.05	1467.37	1399.26	1189.36	1254.87	1241.04	1443.42	1305.59	1400.64	-0.101313
ENSRNOG00000014436	Mfap1a	ENSRNOT00000065285.2	0.00481916	0.217742	0.163202	0.0578961	7.13101	0.0108555	0.000911874	0.00297712	0.00746802	0.00746802	511.895	481.068	489.857	539.916	519.395	557.839	542.781	560.724	615.265	640.942	583.51	508.426	0.198354
ENSRNOG00000050834	Fam102a	ENSRNOT00000073087.2	0.00487133	0.219535	0.16976	0.0602964	7.71963	0.0160843	0.000450812	0.00863831	0.0074774	0.00863831	1998.71	1816.08	2375.62	2212.74	1983.93	2274.32	2702.15	2593.93	2506.93	2213.96	2458.26	2077.42	0.242738
ENSRNOG00000009381	Mapk6	ENSRNOT00000013053.6	0.00492385	0.220976	-0.215433	0.0766126	7.04097	0.0216497	0.00716053	0.00269189	0.00751318	0.00751318	837.296	1031.82	879.349	1034.69	1060.62	719.401	771.682	745.326	771.57	778.917	757.379	968.754	-0.354699
ENSRNOG00000002643	Ugdh	ENSRNOT00000003691.3	0.00492845	0.220976	-0.180574	0.0642229	6.32199	0.0169389	0.00180714	0.00705944	0.00850432	0.00850432	621.771	684.113	619.688	568.776	557.715	594.452	518.382	493.317	502.104	443.741	510.399	610.413	-0.257696
ENSRNOG00000049349	Fam19a5	ENSRNOT00000074625.2	0.00495727	0.221375	0.313506	0.111576	6.22678	0.0549667	0.00201729	0.0291058	0.00872131	0.0291058	623.975	371.845	419.878	381.667	405.514	705.518	620.207	590.696	574.86	487.356	595.727	440.576	0.434411
ENSRNOG00000009958	Nkapd1	ENSRNOT00000013197.5	0.00496255	0.221375	-0.278371	0.0990837	5.52691	0.035667	0.0129849	0.00292474	0.0115591	0.0115591	273.938	344.825	273.708	264.904	283.125	233.654	237.321	260.892	244.057	229.241	241.033	288.1	-0.256364
ENSRNOG00000016246	Tshz1	ENSRNOT00000021750.5	0.00502974	0.223405	0.17234	0.0614376	7.86349	0.0166383	0.000397282	0.00903917	0.00755784	0.00903917	2401.09	1920.86	2529.4	2554.37	2591.67	2680.71	2704.67	3097.95	2886.87	2819.84	2838.01	2399.48	0.242066
ENSRNOG00000005689	Yeats4	ENSRNOT00000007580.6	0.00503347	0.223405	-0.215196	0.076722	5.59273	0.0173928	0.00353377	0.00156147	0.0111819	0.0111819	308.68	297.887	268.869	307.195	311.852	234.752	258.349	265.385	220.962	226.611	241.212	298.897	-0.308196
ENSRNOG00000012934	Arhgef7	ENSRNOT00000017947.4	0.00505721	0.223893	0.185448	0.066152	6.6627	0.0187366	0.00305532	0.0072762	0.00788488	0.00788488	379.236	378.522	448.883	446.829	468.842	421.544	478.83	546.822	486.385	519.594	490.635	424.462	0.208556
ENSRNOG00000051120	Il17d	ENSRNOT00000076285.1	0.005079	0.224293	0.856849	0.305801	2.6593	0.314314	0.100568	0.0236009	0.133218	0.133218	7.71701	4.45119	7.67321	4.34417	3.90258	10.9383	12.0619	8.56082	9.28159	9.48164	10.0648	5.61763	0.741596
ENSRNOG00000020673	Pbxip1	ENSRNOT00000028057.4	0.0052494	0.231237	0.356827	0.127835	6.60143	0.0716831	0.00140117	0.0394531	0.00797796	0.0394531	681.302	557.768	835.152	431.004	644.991	762.313	1092.3	945.97	794.923	840.073	887.117	630.043	0.493011
ENSRNOG00000002100	LOC108348180	ENSRNOT00000002862.6	0.00533551	0.233654	-0.158643	0.0569418	7.50789	0.0125381	0.000690555	0.00554995	0.00741536	0.00741536	1585.33	1757.06	1570.27	1473.54	1452.8	1535.45	1423.54	1439.43	1386.15	1301.5	1417.22	1567.8	-0.145585
ENSRNOG00000049471	Steap3	ENSRNOT00000071388.2	0.00534059	0.233654	0.873202	0.313454	2.63411	0.371466	0.1079	0.0717234	0.137734	0.137734	3.31049	7.19318	11.0648	16.7798	9.594	26.5799	16.0172	24.7062	17.9924	21.8294	21.425	9.58844	1.08262
ENSRNOG00000020411	Sec23ip	ENSRNOT00000027665.6	0.00534415	0.233654	-0.156824	0.0562995	7.57491	0.0123495	0.000496266	0.00571141	0.00742783	0.00742783	2219.02	2326.6	1970.48	2052.62	1989.25	1931.02	1834.53	1963.64	1685.96	1616.62	1806.35	2111.6	-0.225138
ENSRNOG00000010643	Kank2	ENSRNOT00000014135.7	0.00536114	0.233815	-2.92608	1.05085	2.96435	4.83229	2.56704	0.193672	0.090101	0.193672	281.507	220.929	297.445	279.139	322.834	387.567	343.219	424.817	419.812	445.115	404.106	280.371	0.525828
ENSRNOG00000011489	R3hdm4	ENSRNOT00000015869.8	0.00549743	0.23885	0.22951	0.0826662	7.14674	0.0298179	0.000773697	0.0163106	0.00746157	0.0163106	503.259	498.704	649.153	579.947	617.318	585.618	840.687	786.525	702.856	683.626	719.862	569.676	0.337051
ENSRNOG00000006353	Large2	ENSRNOT00000051258.3	0.00550377	0.23885	0.280887	0.101185	5.78891	0.0446682	0.00345933	0.0221369	0.0102158	0.0221369	240.33	245.5	350.819	339.776	259.699	296.595	408.142	388.447	406.893	389.695	377.954	287.225	0.394829
ENSRNOG00000009006	Ccdc47	ENSRNOT00000012533.6	0.0055269	0.238941	-0.16135	0.0581525	8.44865	0.0103806	0.000227464	0.00331517	0.00822681	0.00822681	5398.6	5356.83	4640.76	4985.87	4959.83	4753.09	4252.25	4133.8	4253.96	4167.18	4312.06	5068.38	-0.233098
ENSRNOG00000020235	Hnrnpl	ENSRNOT00000027494.7	0.00553307	0.238941	-0.230655	0.0831418	7.12907	0.0301395	0.00350396	0.0137774	0.00746884	0.0137774	713.272	728.968	809.063	666.831	776.614	745.905	711.372	695.21	691.628	683.942	705.612	738.949	-0.0665094
ENSRNOG00000002636	Abat	ENSRNOT00000003633.4	0.00558069	0.240333	0.178152	0.064281	8.1697	0.0179984	0.000293195	0.0100369	0.00783655	0.0100369	3098.93	2815.55	3512.79	3401.49	3376.09	3234.78	3748.17	3948.68	4149.77	4317.94	3879.87	3240.97	0.259508
ENSRNOG00000011771	Ptp4a1	ENSRNOT00000016237.3	0.00560924	0.240333	-0.163126	0.0588946	7.60298	0.0150996	0.000513883	0.00815756	0.00743501	0.00815756	2232.37	2636.23	1995.8	2038.44	2028.19	1975.35	1802.08	1749.77	1971.34	1749.06	1849.52	2186.21	-0.24116
ENSRNOG00000005377	Tmem11	ENSRNOT00000007158.5	0.0056164	0.240333	0.232952	0.0841171	5.57065	0.0188708	0.0063841	-0.00211269	0.0113051	0.0113051	145.521	144.321	175.409	156.856	151.669	183.637	196.918	175.497	168.416	176.359	180.165	154.755	0.218025
ENSRNOG00000010591	Kdm5a	ENSRNOT00000076032.1	0.00562944	0.240333	0.370442	0.1338	5.33581	0.077902	0.0280422	0.016714	0.0128433	0.016714	413.191	455.665	336.086	398.237	420.415	415.233	369.936	384.167	419.468	440.327	405.826	404.719	0.0039333
ENSRNOG00000016477	Vangl1	ENSRNOT00000022182.6	0.00563367	0.240333	0.233046	0.0841817	5.98597	0.0308342	0.00262924	0.0150871	0.00943372	0.0150871	320.807	425.26	336.086	347.224	346.975	430.378	558.775	362.765	456.295	445.637	450.77	355.27	0.342616
ENSRNOG00000004171	Dnah9	ENSRNOT00000005583.7	0.00564904	0.240405	0.629112	0.227323	3.98025	0.224774	0.0198048	0.109384	0.0323505	0.109384	47.4045	29.7887	46.96	22.3415	57.4744	58.0569	51.3333	123.062	76.3486	73.0086	76.3618	40.7938	0.888332
ENSRNOG00000020689	Cpeb3	ENSRNOT00000047387.6	0.0056654	0.240519	0.247989	0.0896384	5.19152	0.0343491	0.00607398	0.0133505	0.0140136	0.0140136	167.569	126.345	156.736	169.423	176.681	213.296	188.502	231.142	227.249	163.084	204.655	159.351	0.358993
ENSRNOG00000007728	Gsdmd	ENSRNOT00000075917.1	0.00569764	0.241305	0.317717	0.114919	4.51355	0.0503418	0.011382	0.0137075	0.0216341	0.0216341	89.2968	61.6318	75.5043	74.4715	89.4046	104.755	81.6283	124.132	107.786	119.469	107.554	78.0618	0.457359
ENSRNOG00000002838	Pdzd11	ENSRNOT00000003872.6	0.00572366	0.241825	-0.306881	0.11106	5.16452	0.0535696	0.0103794	0.0204563	0.0142519	0.0204563	36.0652	34.0442	30.2544	36.8368	29.6495	31.5527	26.6885	27.0583	21.044	24.1105	26.0908	33.37	-0.343349
ENSRNOG00000060066	LOC100911511	ENSRNOT00000080322.1	0.00575047	0.242375	0.651776	0.236007	3.03412	0.232858	0.0563842	0.0728276	0.0828641	0.0828641	24.2738	14.8	6.74746	14.1298	18.4126	33.7482	22.8519	23.5386	38.0829	26.1628	28.8769	15.6727	0.841541
ENSRNOG00000016467	Kctd1	ENSRNOT00000061504.4	0.00576863	0.242559	0.222367	0.0805488	5.47393	0.0236412	0.0043349	0.0068092	0.0118854	0.0118854	218.539	213.546	184.775	212.811	237.835	277.157	308.778	272.966	254.431	223.747	267.416	213.501	0.323484
ENSRNOG00000000433	Prrt1	ENSRNOT00000000495.6	0.00586334	0.245952	0.376759	0.136738	6.76622	0.0809796	0.00353288	0.0432106	0.00775032	0.0432106	1015.34	754.476	844.82	986.748	962.164	1165.56	1325.41	1325.86	973.669	939.631	1146.02	912.709	0.328088
ENSRNOG00000006236	Dsn1	ENSRNOT00000008254.6	0.00593602	0.248408	-0.193785	0.0704343	5.91209	0.020797	0.00269401	0.00896735	0.00970846	0.00970846	374.826	443.749	480.65	345.362	402.321	319.313	340.819	361.694	300.005	356.51	335.668	409.382	-0.285638
ENSRNOG00000026110	Scml4	ENSRNOT00000064905.1	0.00595697	0.248667	0.244463	0.0888909	5.41074	0.0341596	0.00608669	0.0136673	0.012304	0.0136673	154.201	111.915	92.5386	116.821	123.901	163.526	134.644	134.001	149.205	151.527	146.58	119.875	0.287982
ENSRNOG00000015425	Ssx2ip	ENSRNOT00000093091.1	0.00598013	0.248667	2.1168	0.770061	2.12813	2.56244	0.944817	0.537667	0.272484	0.537667	90.5568	110.644	93.92	105.856	122.703	95.1989	103.268	104.259	130.755	123.397	111.375	104.736	0.0878593
ENSRNOG00000011652	Sppl2a	ENSRNOT00000015568.6	0.00598464	0.248667	-0.187123	0.068079	7.17353	0.0200259	0.000987116	0.0105998	0.00745154	0.0105998	762.146	901.241	713.24	709.443	872.067	746.673	602.028	631.967	663.183	698.727	668.516	791.627	-0.243525
ENSRNOG00000040257	Chmp2b	ENSRNOT00000000904.7	0.00608963	0.25189	-0.182552	0.0665539	6.13477	0.014651	0.00211243	0.00395587	0.00896111	0.00896111	500.503	573.176	487.095	471.033	500.24	421.544	419.081	397.008	391.623	480.719	421.995	506.409	-0.262509
ENSRNOG00000027300	Ttc7b	ENSRNOT00000037902.6	0.00609088	0.25189	-0.202198	0.0737184	5.86072	0.0210217	0.00367401	0.00719904	0.009912	0.009912	201.745	208.007	231.577	209.917	220.851	187.423	208.699	190.478	154.494	169.721	182.163	214.419	-0.23402
ENSRNOG00000058653	Tmem52b	ENSRNOT00000079337.1	0.00610974	0.252077	0.40414	0.147398	4.24599	0.0936496	0.0169094	0.037406	0.0260358	0.037406	74.7517	47.9664	38.7266	61.9031	67.1883	109.977	71.096	99.699	72.663	78.1181	86.3106	58.1072	0.562822
ENSRNOG00000009536	Pgp	ENSRNOT00000012720.7	0.00616401	0.253441	0.203242	0.0742049	5.75581	0.0161578	0.00340185	0.0018672	0.0103641	0.0103641	311.988	267.071	294.651	255.996	299.08	335.72	323.147	348.853	374.557	366.939	349.843	285.757	0.290998
ENSRNOG00000004026	Atp2b1	ENSRNOT00000041354.4	0.00617165	0.253441	-0.157725	0.0575949	7.61859	0.00876296	0.00085341	0.00123083	0.00743952	0.00743952	1170.78	1223.91	1179.53	1123.12	1221.33	1017.89	986.272	1099.53	994.328	980.402	1015.68	1183.73	-0.220691
ENSRNOG00000005096	Bzw2	ENSRNOT00000007414.3	0.0061955	0.253828	-0.207802	0.0759162	5.6283	0.0169451	0.00341808	0.00215091	0.0109901	0.0109901	288.837	340.002	325.037	294.163	295.887	277.664	223.005	252.544	249.705	251.263	250.836	308.785	-0.298782
ENSRNOG00000014856	Etnk1	ENSRNOT00000020042.4	0.00624048	0.255076	-0.189351	0.0692358	8.08576	0.0206118	0.000315009	0.011669	0.00774516	0.011669	3149.64	3940.33	3173.02	3803.63	3871.01	2810.71	2546.47	2929.94	3248.86	3301.51	2967.5	3587.53	-0.27366
ENSRNOG00000020925	Ccdc86	ENSRNOT00000028405.6	0.00632511	0.257935	-0.156908	0.0574663	7.15603	0.0110808	0.000797967	0.00397414	0.00745796	0.00745796	1326.22	1468.89	1352.63	1364.69	1421.96	1196.48	1344.76	1049.77	1156.91	1193.74	1188.33	1386.88	-0.222732
ENSRNOG00000016313	Ctnnbip1	ENSRNOT00000055562.2	0.00635018	0.258302	0.185721	0.0680513	6.24763	0.0198722	0.00195251	0.00962493	0.00867139	0.00962493	440.972	421.151	549.708	514.785	438.508	479.601	606.742	596.047	602.705	558.469	568.713	473.025	0.265272
ENSRNOG00000002353	Rab3gap2	ENSRNOT00000034888.6	0.00636349	0.258302	-0.419778	0.153853	6.86706	0.10155	0.0391785	0.0199984	0.00764436	0.0199984	1208.26	1342.03	1162.49	1234.83	1264.44	1143.47	1160.05	1112.37	1144.33	1235.93	1159.23	1242.41	-0.0998926
ENSRNOG00000016780	RGD1310951	ENSRNOT00000022866.6	0.006457	0.261494	0.181405	0.0666042	6.12345	0.015164	0.00209722	0.00467857	0.00899309	0.00899309	425.538	398.553	376.601	440.313	444.894	466.98	468.732	464.424	557.794	547.091	501.004	417.18	0.263575
ENSRNOG00000014872	Sec24d	ENSRNOT00000064809.3	0.00648863	0.262151	0.165774	0.0609013	8.87971	0.0095539	0.00015148	0.00200886	0.00912093	0.00912093	6491.11	6082.03	6782.5	6870.93	6872.45	7346.72	7917.95	8165.95	7924.98	7694.35	7809.99	6619.8	0.238499
ENSRNOG00000003148	Timp2	ENSRNOT00000004290.4	0.00650305	0.262151	0.488837	0.179635	3.49417	0.10644	0.0302288	0.0148403	0.0504432	0.0504432	19.8437	18.4895	29.4651	34.4431	27.6729	35.339	38.7103	38.5237	45.8091	51.2009	41.9166	25.9829	0.669492
ENSRNOG00000017329	Tmem129	ENSRNOT00000023259.5	0.00660443	0.265628	-0.18764	0.069083	6.0085	0.0165827	0.00257694	0.00507578	0.00935422	0.00935422	434.357	439.64	517.481	416.11	431.058	372.322	405.617	400.218	349.407	328.065	371.126	447.729	-0.270056
ENSRNOG00000026919	RGD1565367	ENSRNOT00000038950.5	0.00665288	0.266966	0.375375	0.138324	4.68792	0.0816598	0.00999202	0.0378419	0.0193601	0.0378419	109.141	101.693	115.098	71.6789	62.7961	166.598	135.486	112.361	119.463	125.158	131.813	92.0812	0.512836
ENSRNOG00000047307	Cntfr	ENSRNOT00000075777.2	0.00669043	0.267861	0.581907	0.214577	3.62853	0.196379	0.0332124	0.0818963	0.0443367	0.0818963	31.9705	40.0607	12.891	32.5813	29.8015	39.1253	68.1638	46.0144	44.9109	55.9417	50.8312	29.461	0.766858
ENSRNOG00000003653	Fh	ENSRNOT00000004917.5	0.00678665	0.271096	-0.282994	0.104536	7.29112	0.0465301	0.000708709	0.0266109	0.00742014	0.0266109	1462.92	1934.21	2193.31	1453.13	1527.33	1243.18	1474.36	1468.18	1139.84	1090.39	1283.19	1714.18	-0.417503
ENSRNOG00000047350	Gns	ENSRNOT00000064349.3	0.00684832	0.272368	-0.607727	0.22474	5.65864	0.131391	0.115438	-0.0830388	0.0108327	0.0108327	389.316	428.232	316.973	365.752	455.408	219.489	242.527	147.678	211.189	252.552	214.687	391.136	-0.862415
ENSRNOG00000014241	Ece1	ENSRNOT00000077742.1	0.0068495	0.272368	0.272746	0.100865	8.29237	0.0432722	0.0168543	0.00857994	0.00799139	0.00857994	2558.74	2487.87	3169.8	3213.45	3117.45	2842.26	3618.57	3749.64	3472.51	3268.32	3390.26	2909.46	0.220574
ENSRNOG00000014165	Ssr1	ENSRNOT00000019040.4	0.006911	0.273763	-0.188376	0.0697404	8.19542	0.0206654	0.000377694	0.0117816	0.0078669	0.0117816	1125.58	1411.63	1206.23	1037.95	1077.11	1081.31	1022.67	986.634	907.201	875.392	974.641	1171.7	-0.26541
ENSRNOG00000029087	Nap1l3	ENSRNOT00000049956.3	0.00693114	0.273763	-0.199125	0.0737464	6.0447	0.0230997	0.00273395	0.0108624	0.00923277	0.0108624	424.436	596.802	439.214	404.939	485.339	357.176	360.174	409.849	388.03	394.436	381.933	470.146	-0.299081
ENSRNOG00000017075	Slc35e2b	ENSRNOT00000023097.4	0.00693129	0.273763	-0.202232	0.0748973	5.68948	0.0213597	0.00334577	0.00790334	0.0106782	0.0106782	318.602	299.942	335.166	322.089	360.812	219.607	283.595	315.68	268.567	256.004	268.691	327.322	-0.283806
ENSRNOG00000018042	Mrpl48	ENSRNOT00000024290.7	0.00701561	0.276472	-0.203982	0.0756581	5.66394	0.019476	0.00350463	0.00540316	0.0108058	0.0108058	318.023	347.532	362.348	278.387	295.055	252.493	278.309	250.116	237.165	284.089	260.435	320.269	-0.297331
ENSRNOG00000038085	Rpe	ENSRNOT00000017197.7	0.00705884	0.277052	-0.208107	0.0772468	5.84505	0.0252903	0.00402644	0.0108912	0.00997631	0.0108912	177.859	213.315	176.791	169.112	215.352	149.349	159.329	135.903	167.967	178.255	158.161	190.486	-0.266752
ENSRNOG00000000304	Cd164	ENSRNOT00000000334.6	0.00707105	0.277052	-0.185419	0.0688401	9.48384	0.0200811	0.00019425	0.0116531	0.0111139	0.0116531	8149.16	10685.4	9963.35	8086.21	9504.03	7959.48	8384.57	8017.2	7858.06	8239.55	8091.77	9277.64	-0.197279
ENSRNOG00000054605	Unkl	ENSRNOT00000092043.1	0.00709151	0.277052	0.293989	0.109187	4.62693	0.0350884	0.00968508	0.00278021	0.0201196	0.0201196	100.321	77.0398	82.8706	85.6423	94.7263	117.376	141.377	102.73	120.361	110.935	118.556	88.12	0.423863
ENSRNOG00000040110	Foxn2	ENSRNOT00000061693.4	0.00709339	0.277052	-0.184648	0.0685804	6.78594	0.0199225	0.00119327	0.0105649	0.00772772	0.0105649	848.871	1087.8	904.211	945.789	1089.89	817.845	679.955	797.226	887.44	868.518	810.197	975.311	-0.267289
ENSRNOG00000001642	Tbc1d23	ENSRNOT00000002240.7	0.0071235	0.277112	-0.152062	0.0565072	7.46646	0.0130561	0.000571698	0.00689052	0.00741096	0.00741096	1913.82	2229.02	1727.39	1726.81	1875.37	1753.07	1510.54	1561.28	1578.17	1709.54	1622.52	1894.48	-0.223439
ENSRNOG00000009080	Atp6v1d	ENSRNOT00000012101.6	0.00713886	0.277112	-0.153596	0.0570926	7.23235	0.0120278	0.000715635	0.00544317	0.00743329	0.00743329	1339.45	1634.27	1442.87	1558.32	1509.24	1264.63	1471.83	1211.36	1207.21	1265.8	1284.17	1496.83	-0.220919
ENSRNOG00000048025	Cstf2	ENSRNOT00000074330.2	0.00714784	0.277112	-0.189994	0.0706329	6.44129	0.0211138	0.00237642	0.0100961	0.00826421	0.0100961	264.874	334.576	290.806	286.741	301.357	261.216	236.25	260.768	276.042	259.258	258.707	295.671	-0.191979
ENSRNOG00000002480	Gpr137b	ENSRNOT00000003438.6	0.00717468	0.277112	-0.37886	0.140912	4.25806	0.0592402	0.0238374	-0.00204676	0.0258031	0.0258031	150.893	161.718	151.548	177.74	169.465	125.11	128.037	127.136	125.977	146.995	130.651	162.273	-0.310564
ENSRNOG00000020489	Tmem145	ENSRNOT00000027783.5	0.00717684	0.277112	0.339582	0.126308	4.40779	0.0674847	0.0129986	0.0268855	0.023207	0.0268855	102.526	72.931	63.5341	47.4756	68.1178	99.7064	106.033	95.2391	88.9236	94.8164	96.9436	70.9169	0.445621
ENSRNOG00000004774	Ccdc175	ENSRNOT00000006346.7	0.00720043	0.277112	-0.799467	0.297484	2.65604	0.367905	0.0874487	0.12671	0.133793	0.133793	13.2292	24.6527	26.7028	15.8252	27.6729	11.359	8.41529	3.21031	15.2697	12.3261	10.1161	21.6165	-1.02473
ENSRNOG00000011789	Cdon	ENSRNOT00000016248.4	0.00720528	0.277112	0.168264	0.0626169	6.41441	0.0124903	0.00148625	0.00371751	0.00831594	0.00831594	539.088	548.523	527.61	597.634	594.967	608.336	625.256	658.113	754.504	681.73	665.588	561.564	0.244776
ENSRNOG00000015205	Cyb5a	ENSRNOT00000020446.4	0.00723038	0.27747	-0.187882	0.0699474	6.88322	0.020678	0.000989211	0.0112424	0.00762952	0.0112424	1067.15	1113.48	1201.62	916.931	1078.18	983.181	1025.82	876.414	781.45	798.354	893.045	1075.47	-0.267894
ENSRNOG00000000264	Def8	ENSRNOT00000000281.5	0.00728762	0.279057	0.205535	0.0765948	5.60051	0.0228534	0.00352765	0.00898101	0.0111393	0.0111393	245.842	246.527	289.126	244.825	200.096	267.567	316.415	323.171	275.753	318.583	300.298	245.283	0.29087
ENSRNOG00000046647	Impad1	ENSRNOT00000072803.1	0.00731154	0.279365	-0.15174	0.0565706	8.00852	0.00965201	0.000329386	0.00333381	0.00767119	0.00767119	1613.01	1761.24	1537.56	1497.04	1722.2	1426.36	1297.27	1365.23	1464.11	1433.41	1397.28	1626.21	-0.218748
ENSRNOG00000010652	Dock6	ENSRNOT00000090424.1	0.00732937	0.279438	1.56706	0.584398	2.9525	1.10467	0.76239	-0.287035	0.0914139	0.0914139	42.1846	29.8702	29.2237	30.1202	41.8371	81.1463	59.7697	63.452	50.7896	71.2635	65.2842	34.6472	0.894878
ENSRNOG00000053450	Myadm	ENSRNOT00000081980.1	0.00735571	0.279835	0.176636	0.0659017	6.20748	0.0134029	0.0020887	0.00323947	0.00876888	0.00876888	436.484	426.787	451.862	485.58	471.793	551.197	575.527	601.164	492.021	497.5	543.482	454.501	0.257429
ENSRNOG00000030245	Tango2	ENSRNOT00000046594.5	0.00739221	0.280617	-0.209856	0.0783442	5.94679	0.0183129	0.00576765	0.00107198	0.00957691	0.00957691	210.013	212.63	255.057	244.36	259.699	215.189	203.65	232.212	191.321	194.374	207.349	236.352	-0.188024
ENSRNOG00000005981	Nt5c3a	ENSRNOT00000058703.2	0.00742028	0.281075	-0.307525	0.114861	5.74636	0.0555877	0.00767765	0.0253049	0.0104074	0.0253049	251.126	291.367	264	217.292	245.414	216.712	185.731	207.563	185.144	186.492	196.328	253.84	-0.368995
ENSRNOG00000000524	RGD735065	ENSRNOT00000093736.1	0.00745499	0.281783	-0.658477	0.246086	3.14022	0.19258	0.0781108	0.00304425	0.0732847	0.0732847	179.834	184.592	209.479	167.355	167.9	147.193	157.787	144.024	130.129	118.283	139.483	181.832	-0.380118
ENSRNOG00000032668	Zfp950	ENSRNOT00000047883.4	0.00754713	0.284653	-0.29605	0.11081	5.14119	0.0516323	0.00592252	0.0247746	0.0144627	0.0247746	199.14	264.083	173.181	177.219	187.042	173.236	140.921	109.685	154.664	165.158	148.733	200.133	-0.425759
ENSRNOG00000022511	tGap1	ENSRNOT00000082912.1	0.00758902	0.284983	-2.13571	0.799942	1.55024	2.48637	1.00203	0.369746	0.597744	0.597744	3.52022	6.16318	2.53216	3.32507	3.14982	2.16073	1.26229	1.28077	1.79644	3.26854	1.95375	3.73809	-0.681756
ENSRNOG00000010783	Mak16	ENSRNOT00000015297.6	0.007602	0.284983	-0.20796	0.0779094	5.70748	0.0208214	0.00458401	0.00532524	0.0105907	0.0105907	109.176	145.485	114.287	115.703	127.093	110.174	93.6516	102.387	105.526	97.6488	101.878	122.349	-0.261814
ENSRNOG00000006119	Slc7a15	ENSRNOT00000039492.3	0.00760452	0.284983	0.430764	0.161387	3.77253	0.099601	0.0262696	0.0277947	0.0388447	0.0388447	45.9739	32.3059	26.2251	44.897	28.1508	64.9551	55.885	64.6484	44.2911	41.9068	54.3373	35.5105	0.599939
ENSRNOG00000021150	Plcb3	ENSRNOT00000028720.6	0.00763667	0.285579	0.172214	0.0645548	6.30906	0.0154239	0.00188607	0.00619782	0.00853223	0.00853223	518.142	466.348	509.194	550.159	478.953	532.609	702.677	629.22	585.638	556.572	601.343	504.559	0.252706
ENSRNOG00000032639	Foxo6	ENSRNOT00000050941.4	0.0076764	0.286455	0.506379	0.189941	3.48426	0.0862278	0.0392556	-0.0223805	0.0509384	0.0509384	23.151	20.5439	29.4651	24.2033	27.6729	46.698	43.7595	35.3134	44.9109	37.9266	41.7217	25.0072	0.716054
ENSRNOG00000007829	Lactb2	ENSRNOT00000010369.4	0.0077313	0.287843	-0.199142	0.0747648	6.06117	0.0234378	0.00256713	0.0114073	0.00918	0.0114073	409.002	588.584	478.808	466.378	441.701	358.438	421.606	340.292	414.079	411.503	389.184	476.895	-0.292539
ENSRNOG00000010286	Cast	ENSRNOT00000062055.5	0.00774633	0.287843	-0.278606	0.104624	7.54881	0.0458861	0.00714227	0.020223	0.00742219	0.020223	870.731	1010.34	829.015	783.183	885.797	787.513	696.409	736.211	736.862	783.532	748.105	875.813	-0.2271
ENSRNOG00000012356	Slc36a1	ENSRNOT00000087763.1	0.00780151	0.288959	-0.225707	0.0848348	5.85778	0.0301442	0.0036682	0.0143242	0.00992399	0.0143242	217.73	220.334	206.716	280.199	259.167	200.675	167.885	199.039	208.387	185.366	192.27	236.829	-0.299306
ENSRNOG00000020636	Spint2	ENSRNOT00000046611.4	0.00780926	0.288959	0.178603	0.0671386	7.9508	0.0188777	0.000524134	0.0107449	0.00762213	0.0107449	1550.02	1488.41	2021.58	1438.23	1684.85	1864.76	1906.9	1964.17	1979.67	1893.01	1921.7	1636.62	0.231538
ENSRNOG00000008758	Tspan18	ENSRNOT00000011650.5	0.0078662	0.290455	0.609528	0.229339	3.23785	0.220082	0.0521279	0.0793632	0.065755	0.0793632	40.6469	15.0559	11.4964	15.9227	18.052	44.034	32.3232	28.4995	27.2738	41.3598	34.698	20.2348	0.749415
ENSRNOG00000006483	Heatr5a	ENSRNOT00000035309.4	0.00792364	0.291623	-0.152336	0.0573703	7.16102	0.00918408	0.000772299	0.00230787	0.00745608	0.00745608	1305.28	1496.95	1411.89	1378.65	1362.73	1303.76	1161.86	1235.97	1135.62	1137.8	1195	1391.1	-0.219046
ENSRNOG00000012604	Swsap1	ENSRNOT00000064580.1	0.00793104	0.291623	-0.482072	0.181572	4.55803	0.137817	0.047648	0.0347728	0.0210218	0.0347728	91.1342	116.758	125.227	104.881	105.725	76.5678	97.0563	92.7422	82.9355	89.4435	87.7491	108.745	-0.30635
ENSRNOG00000030871	Calm2	ENSRNOT00000046240.4	0.00802156	0.294336	-0.152315	0.057452	8.3046	0.0122705	0.000243597	0.00631078	0.00800824	0.00800824	4397.59	4550.48	4848.85	3781.29	4303.13	4173.79	3483.93	3625.51	3666.53	3813.52	3752.65	4376.27	-0.221736
ENSRNOG00000025295	Mavs	ENSRNOT00000034146.3	0.00815386	0.298567	0.259887	0.0982326	5.45506	0.0402051	0.010029	0.0140951	0.0120069	0.0140951	140.009	154.08	149.167	146.616	161.248	162.181	185.136	185.128	180.542	193.9	181.377	150.224	0.270241
ENSRNOG00000037613	Kdm6b	ENSRNOT00000067677.3	0.00826554	0.301855	0.208927	0.0791083	6.84601	0.0260321	0.00114707	0.0144983	0.00766454	0.0144983	953.602	725.201	690.589	970.923	936.62	1079.1	1138.59	1030.51	1017.68	958.594	1044.89	855.387	0.288403
ENSRNOG00000004032	Tmem94	ENSRNOT00000005684.7	0.00827801	0.301855	0.16299	0.0617267	7.2083	0.0158465	0.000730213	0.00879524	0.00744014	0.00879524	1286.54	1007.68	1206.23	1430.78	1333.62	1374.43	1476.88	1482.09	1482.96	1511.37	1465.55	1252.97	0.225922
ENSRNOG00000008144	Irf1	ENSRNOT00000010968.6	0.00837827	0.304326	0.186249	0.0706445	5.88663	0.0116814	0.00266862	-0.000367252	0.00980798	0.00980798	345.061	346.165	333.324	306.264	309.723	406.398	403.934	375.606	386.234	402.97	395.028	328.108	0.267045
ENSRNOG00000020440	Fads2	ENSRNOT00000027756.6	0.0083804	0.304326	0.241407	0.0915689	6.59151	0.0348213	0.00137794	0.0195842	0.00799403	0.0195842	592.005	509.49	762.41	749.37	650.312	667.655	855.835	857.152	873.967	876.104	826.142	652.717	0.339469
ENSRNOG00000011440	Ccdc39	ENSRNOT00000065469.2	0.00846248	0.306673	-0.264455	0.100437	5.37689	0.0418438	0.00499241	0.0202267	0.0125419	0.0202267	137.253	157.161	103.588	113.104	122.399	111.065	83.7321	81.8628	96.5585	109.039	96.4515	126.701	-0.390013
ENSRNOG00000018550	Ncbp3	ENSRNOT00000025553.4	0.00852289	0.308227	-0.1948	0.0740509	5.68172	0.0225036	0.00299228	0.0104658	0.0107166	0.0107166	368.212	308.159	279.919	368.634	300.144	295.333	230.579	294.278	264.076	250.315	266.916	325.014	-0.283149
ENSRNOG00000004093	Rhot1	ENSRNOT00000006218.5	0.00854874	0.308298	-0.164941	0.0627249	6.74088	0.0134418	0.00205529	0.00456496	0.00778074	0.00778074	294.659	333.265	261.01	260.603	281.719	260.041	235.011	238.07	245.034	266.813	248.994	286.251	-0.200421
ENSRNOG00000021129	RGD1308428	ENSRNOT00000076987.2	0.00855993	0.308298	0.290778	0.110598	5.48557	0.0429357	0.0187679	0.00311223	0.0118118	0.0118118	120.9	116.758	111.108	125.05	132.688	133.783	126.51	132.693	127.846	145.385	133.243	121.301	0.134418
ENSRNOG00000015150	Spg7	ENSRNOT00000091712.1	0.00865063	0.310927	-0.177017	0.0674206	6.5444	0.0160053	0.0032896	0.00492414	0.00807423	0.00807423	473.174	477.686	593.636	512.335	500.715	366.91	435.153	454.483	444.036	410.556	422.228	511.509	-0.276144
ENSRNOG00000006766	Laptm4b	ENSRNOT00000008969.6	0.00873249	0.313229	-0.156199	0.0595644	6.90932	0.0146615	0.000897748	0.00797205	0.00760675	0.00797205	1060.54	1009.73	1241.22	966.268	1156.94	1053.86	885.288	970.583	866.781	866.622	928.627	1086.94	-0.226875
ENSRNOG00000011918	Vsx2	ENSRNOT00000015889.6	0.00882384	0.315861	0.594279	0.226928	3.16564	0.171041	0.0575256	0.0245303	0.0712148	0.0712148	23.566	11.8129	12.2999	21.0105	20.2611	30.9056	39.7361	40.7223	28.0148	21.7591	32.2276	17.7901	0.822409
ENSRNOG00000016591	Utp15	ENSRNOT00000022259.7	0.00891	0.317786	-0.200679	0.0767272	5.61697	0.0160992	0.00366736	0.0018592	0.0110503	0.0110503	260.174	319.458	293.73	321.159	328.881	233.49	246.568	263.245	249.705	249.367	248.475	304.68	-0.293129
ENSRNOG00000012164	Plppr2	ENSRNOT00000016790.6	0.00891431	0.317786	0.208165	0.0795944	5.81016	0.0261152	0.00322444	0.0126137	0.0101234	0.0126137	335.139	227.011	341.611	323.951	289.501	364.749	391.311	383.097	374.557	337.546	370.252	303.442	0.286229
ENSRNOG00000021954	Spg11	ENSRNOT00000022875.6	0.00893185	0.317786	-0.239723	0.0916843	6.43667	0.029169	0.012742	0.00211473	0.00827302	0.00827302	694.496	623.721	639.328	681.162	746.626	606.538	581.615	579.763	634.912	642.531	609.072	677.067	-0.152449
ENSRNOG00000020020	Wbp1l	ENSRNOT00000027118.6	0.00901654	0.318662	-0.163444	0.062588	6.58274	0.0151164	0.00178467	0.00687318	0.00800846	0.00800846	398.83	329.331	452.957	423.166	424.133	345.825	379.429	377.912	324.164	360.542	357.574	405.683	-0.181634
ENSRNOG00000009484	Ptcd3	ENSRNOT00000012622.7	0.00902225	0.318662	-0.319249	0.122261	5.26052	0.0580782	0.0239373	0.00955062	0.0134322	0.0134322	299.861	274.604	215.157	271.511	225.64	260.415	209.541	199.752	222.459	227.875	224.008	257.355	-0.199374
ENSRNOG00000017737	Dgkz	ENSRNOT00000024280.4	0.00905552	0.318662	0.576793	0.220998	5.79547	0.200947	0.0539996	0.0681002	0.0101871	0.0681002	256.315	172.056	235.721	291.835	232.026	263.78	313.89	281.437	327.401	276.39	292.58	237.591	0.299214
ENSRNOG00000026050	Epb41l4a	ENSRNOT00000086729.1	0.00907021	0.318662	2.6779	1.02625	2.04624	4.12931	2.32833	0.0761652	0.304653	0.304653	154.34	137.644	137.197	155.925	141.025	147.667	150.213	147.674	198.506	173.514	163.515	145.226	0.170014
ENSRNOG00000013340	Twsg1	ENSRNOT00000017915.5	0.00908156	0.318662	-0.150784	0.0577944	7.11041	0.00797535	0.000873384	0.000993967	0.00747709	0.00747709	1288.74	1429.86	1292.78	1269.74	1325.1	1142.21	1141.11	1062.61	1174.87	1158.66	1135.89	1321.25	-0.217895
ENSRNOG00000018825	Dcaf11	ENSRNOT00000077584.1	0.00908279	0.318662	-0.301699	0.115641	6.49543	0.0550015	0.019421	0.0140112	0.00816304	0.0140112	848.871	712.875	757.345	745.181	669.47	679.013	571.819	565.549	472.912	511.534	560.166	746.749	-0.414127
ENSRNOG00000005446	Gna11	ENSRNOT00000007498.4	0.00908339	0.318662	0.188933	0.0724188	5.82098	0.0130325	0.00303399	0.000472663	0.0100772	0.0100772	336.241	278.37	322.275	302.541	295.887	379.894	385.42	372.396	347.611	366.939	370.452	307.063	0.269952
ENSRNOG00000003177	Mat2b	ENSRNOT00000082076.1	0.00914639	0.319001	0.457385	0.175476	5.59496	0.126538	0.0332956	0.0436844	0.0111696	0.0436844	390.811	402.661	378.903	399.354	417.222	404.505	382.054	335.477	419.019	439.948	396.201	397.79	-0.00576181
ENSRNOG00000009449	Trim35	ENSRNOT00000012528.4	0.00914697	0.319001	-0.15372	0.0589755	8.61301	0.0107498	0.000171946	0.00453719	0.00852332	0.00852332	5168.19	6034.78	6432.6	5985.65	6167.86	5034.54	4992.79	5542.06	4841.4	5091.64	5100.49	5957.82	-0.224108
ENSRNOG00000051458	Hic2	ENSRNOT00000079595.1	0.00914752	0.319001	0.230316	0.0883624	5.22834	0.02858	0.00582136	0.00975445	0.0136984	0.0136984	176.633	131.481	154.574	192.481	180.745	236.243	211.485	211.983	183.457	203.97	209.428	167.183	0.323296
ENSRNOG00000007054	Dhx33	ENSRNOT00000009468.5	0.00918603	0.31971	-0.259796	0.0997278	4.86618	0.0273931	0.00758044	0.00214484	0.0172837	0.0172837	173.082	130.454	133.514	154.528	149.008	117.376	117.814	108.08	101.499	124.209	113.796	148.117	-0.377377
ENSRNOG00000008090	Txndc12	ENSRNOT00000010700.6	0.00921524	0.319915	0.163759	0.0628883	6.42235	0.0139059	0.00158681	0.00567701	0.00830054	0.00830054	553.42	610.155	626.134	542.711	508.755	685.324	749.802	663.463	655.7	592.603	669.378	568.235	0.235951
ENSRNOG00000027317	Ylpm1	ENSRNOT00000006492.7	0.00923554	0.319915	2.65624	1.02037	3.00504	4.27358	1.1379	1.465	0.0857828	1.465	549.378	477.647	423.868	537.747	564.455	581.411	567.191	592.837	541.626	550.251	566.663	510.619	0.149965
ENSRNOG00000037707	Armcx6	ENSRNOT00000029807.5	0.00925808	0.319915	-0.248679	0.0955586	5.20157	0.0374702	0.00540917	0.0174194	0.0139264	0.0174194	169.774	237.283	246.77	174.077	209.675	153.977	197.759	156.235	140.122	156.447	160.908	207.516	-0.364982
ENSRNOG00000011009	Cmtm4	ENSRNOT00000014749.5	0.00926471	0.319915	-0.242032	0.0930133	5.52392	0.0354976	0.00405634	0.0175723	0.0115769	0.0175723	268.993	253.718	286.364	289.508	317.174	272.615	228.054	249.334	207.488	165.929	224.684	283.151	-0.332355
ENSRNOG00000005330	Crebbp	ENSRNOT00000007079.5	0.0093117	0.320907	0.200732	0.0771929	6.86834	0.0244342	0.00105002	0.0138468	0.00764316	0.0138468	1040.8	789.22	724.006	906.144	919.85	1241.18	988.893	1108.51	993.077	1001.46	1066.62	876.003	0.283748
ENSRNOG00000014838	Glipr2	ENSRNOT00000019916.7	0.00946132	0.325425	0.396689	0.152871	3.85751	0.0795972	0.022412	0.0179592	0.0360121	0.0360121	28.6632	35.9519	33.1483	56.7846	42.5736	63.1053	53.0163	66.3463	50.3002	54.9935	57.5523	39.4243	0.534504
ENSRNOG00000038068	Pcdh9	ENSRNOT00000057924.4	0.00950626	0.326332	-0.173466	0.0668904	6.59718	0.0183014	0.00134468	0.00984114	0.00798481	0.00984114	780.521	703.63	773.459	962.545	796.127	646.199	605.901	712.688	769.773	636.218	674.156	803.256	-0.252435
ENSRNOG00000031421	Eif1a	ENSRNOT00000041237.5	0.00953229	0.326588	-0.147723	0.0569843	7.4399	0.012975	0.000708558	0.00706886	0.00740945	0.00740945	1034.63	1198.23	952.091	963.476	975.468	1014.73	875.19	880.159	847.02	833.436	890.108	1024.78	-0.203047
ENSRNOG00000004118	Frmpd4	ENSRNOT00000039796.5	0.00958787	0.327586	-0.367639	0.141926	4.26688	0.0823064	0.0147359	0.0356219	0.0256355	0.0356219	66.1458	83.203	108.653	80.9878	92.5977	63.1053	46.2841	87.7484	46.7074	58.7862	60.5263	86.3174	-0.505066
ENSRNOG00000022540	Trex1	ENSRNOT00000033719.5	0.00962371	0.327586	-0.30346	0.117208	4.4519	0.0531735	0.0118156	0.0192272	0.0225288	0.0225288	95.9114	83.203	116.94	107.053	96.855	82.0369	94.2512	68.4865	52.9949	74.905	74.5349	99.9924	-0.419031
ENSRNOG00000056150	Purb	ENSRNOT00000078282.1	0.00966619	0.327586	-0.163229	0.0630825	6.42043	0.012912	0.00164423	0.00455567	0.00830426	0.00830426	661.458	684.113	593.906	656.28	742.91	609.598	501.551	572.505	597.315	553.728	566.939	667.734	-0.235695
ENSRNOG00000028585	Tceal8	ENSRNOT00000017138.6	0.0096853	0.327586	-0.16977	0.0656275	7.36465	0.0175771	0.000609906	0.0101575	0.00741081	0.0101575	1824.52	1990.71	1765.14	1456.85	1605.03	1660.93	1470.15	1413.6	1327.57	1399.49	1454.35	1728.45	-0.248948
ENSRNOG00000019921	Rhbdl1	ENSRNOT00000026971.5	0.00969052	0.327586	0.422986	0.163525	4.57044	0.109122	0.0116359	0.0552149	0.0208554	0.0552149	83.7847	55.4686	130.751	62.3699	74.5039	117.376	142.218	119.851	92.5165	128.002	119.993	81.3757	0.554631
ENSRNOG00000009878	Crtapl1	ENSRNOT00000076548.2	0.0096955	0.327586	0.269828	0.104322	5.4416	0.0444087	0.00549825	0.0217092	0.0120954	0.0217092	76.6189	114.019	110.494	103.329	103.241	101.6	160.732	146.069	127.996	130.373	133.354	101.54	0.389844
ENSRNOG00000021663	Vxn	ENSRNOT00000039237.4	0.00973331	0.327586	0.402503	0.155697	6.47	0.0988728	0.00169061	0.0589136	0.00821011	0.0589136	832.758	441.416	424.288	539.023	484.914	1057.03	745.977	921.399	660.682	636.479	804.313	544.48	0.562024
ENSRNOG00000018700	Mobp	ENSRNOT00000025343.8	0.00974153	0.327586	0.51871	0.200671	3.89677	0.164226	0.025333	0.0753396	0.0347896	0.0753396	27.5495	10.8513	17.3139	22.4978	19.8147	43.3734	33.1145	36.8691	20.0527	29.9226	32.6665	19.6054	0.708287
ENSRNOG00000019529	Btbd1	ENSRNOT00000026595.5	0.00974423	0.327586	-0.145896	0.0564442	7.47047	0.00769926	0.000553593	0.00145635	0.00741127	0.00741127	1753.97	1948.59	2005.47	1793.83	1949.87	1586.47	1664.54	1649.03	1667.09	1591.97	1631.82	1890.35	-0.212048
ENSRNOG00000000406	Ros1	ENSRNOT00000080444.1	0.00977709	0.327586	-0.351046	0.135874	5.9043	0.0752574	0.0240153	0.022139	0.00973862	0.022139	453.099	498.191	431.848	303.006	351.765	350.866	348.814	365.44	251.95	250.789	313.572	407.582	-0.377235
ENSRNOG00000029543	Cish	ENSRNOT00000040056.4	0.00978509	0.327586	0.221375	0.0856936	5.27793	0.0204865	0.00506665	0.00266605	0.0132918	0.0132918	183.003	159.216	191.523	149.874	195.839	217.082	218.798	232.212	207.488	217.13	218.542	175.891	0.311637
ENSRNOG00000013439	Cpn1	ENSRNOT00000018221.7	0.00980209	0.327586	-0.155115	0.0600584	6.85909	0.0146991	0.00109298	0.00792454	0.00765188	0.00792454	1112.14	906.039	1055.96	1106.92	978.623	983.676	981.991	843.075	816.166	798.126	884.607	1031.93	-0.222011
ENSRNOG00000004927	Supt7l	ENSRNOT00000006543.4	0.00980373	0.327586	-0.235876	0.0913302	5.12228	0.0315355	0.00621611	0.0118746	0.0146369	0.0146369	152.135	195.167	198.89	202.004	197.967	137.57	181.77	164.796	139.224	126.106	149.893	189.233	-0.334239
ENSRNOG00000020577	Pip5k1c	ENSRNOT00000061159.4	0.00983513	0.327629	0.410313	0.158939	5.59442	0.0839534	0.0519816	-0.0101455	0.0111726	0.0111726	1264.49	1003.57	1364.6	1270.21	1220.27	1324.58	1568.61	1624.41	1403.02	1355.87	1455.3	1224.63	0.248787
ENSRNOG00000014160	Tcp1	ENSRNOT00000076422.1	0.00984426	0.327629	2.53623	0.982557	2.10872	3.8672	2.13376	0.2067	0.279787	0.279787	607.469	608.821	582.798	650.33	584.366	606.842	602.721	610.932	621.334	601.697	608.705	606.757	0.00461777
ENSRNOG00000022060	Magi1	ENSRNOT00000083271.1	0.00987687	0.327629	0.403763	0.15649	4.10355	0.0786255	0.0321074	0.00540114	0.0291157	0.0291157	29.3981	20.8863	24.5543	20.1694	23.0607	28.6078	30.8561	36.3835	31.4376	25.9165	30.6403	23.6138	0.362297
ENSRNOG00000049219	Rnf187	ENSRNOT00000073082.1	0.00988811	0.327629	0.149562	0.0579763	7.0589	0.0122302	0.000900085	0.00586862	0.00750303	0.00750303	1111.25	927.559	1239.38	1077.04	1062.21	1272.2	1229.47	1347.26	1256.61	1166.24	1254.36	1083.49	0.211083
ENSRNOG00000009446	Rxra	ENSRNOT00000012892.4	0.00989822	0.327629	0.219707	0.0851786	5.82771	0.0295317	0.0028369	0.0153016	0.0100488	0.0153016	307.578	236.255	289.126	354.671	346.975	325.624	391.311	367.045	422.163	393.488	379.926	306.921	0.30695
ENSRNOG00000008696	RGD1563365	ENSRNOT00000011511.7	0.00995622	0.328631	-0.284234	0.110282	4.60761	0.0447348	0.0100377	0.0150424	0.0203675	0.0203675	130.087	95.5293	116.94	116.362	119.206	117.376	88.3605	77.0473	70.061	86.2829	87.8256	115.625	-0.392827
ENSRNOG00000050800	Hnrnpc	ENSRNOT00000086177.1	0.00996588	0.328631	-0.361288	0.140197	6.14435	0.079936	0.0300707	0.019067	0.00893453	0.019067	297.856	340.897	299.016	248.709	223.599	168.433	164.988	149.37	245.992	271	199.956	282.015	-0.493997
ENSRNOG00000027278	Pramef8	ENSRNOT00000037875.3	0.010012	0.329533	-0.321288	0.124752	4.8556	0.0632585	0.00843046	0.0304772	0.0174027	0.0304772	105.833	176.678	183.236	145.22	154.329	103.493	132.12	129.482	97.0076	89.1274	110.246	153.059	-0.469731
ENSRNOG00000009946	Ldlr	ENSRNOT00000013496.3	0.0100812	0.331192	0.174312	0.0677459	7.49667	0.0186391	0.000558911	0.0109149	0.00741392	0.0109149	1671.23	1489.44	1526.64	1904.61	1695.5	1889.37	1823.59	1734.64	2292.25	2141.9	1976.35	1657.48	0.253706
ENSRNOG00000018803	Mrtfa	ENSRNOT00000064515.1	0.0101318	0.332231	2.72996	1.0617	2.24245	4.35638	2.58481	-0.0128487	0.233235	0.233235	58.4288	44.1695	49.9526	51.6646	58.0066	64.0519	59.1174	70.3592	56.8123	61.3936	62.3469	52.4444	0.245235
ENSRNOG00000000800	Man1a1	ENSRNOT00000057422.2	0.0102031	0.333947	0.283107	0.110207	5.96446	0.0492539	0.014994	0.0153699	0.00951162	0.0153699	497.931	544.072	486.174	454.897	468.31	605.391	549.518	492.96	580.549	559.733	557.63	490.277	0.185357
ENSRNOG00000001833	Mcm4	ENSRNOT00000002510.6	0.0102476	0.334779	-0.185487	0.0722482	6.11459	0.0211566	0.00245579	0.0105937	0.00901851	0.0105937	586.423	517.707	438.294	454.276	495.983	474.482	347.443	428.041	399.707	420.037	413.942	498.537	-0.267681
ENSRNOG00000004697	Baalc	ENSRNOT00000006411.6	0.0102994	0.335045	0.236159	0.0920479	5.50486	0.0343205	0.00436189	0.0168201	0.0116923	0.0168201	219.707	218.591	262.78	173.458	224.892	219.431	307.953	314.843	273.768	275.962	278.391	219.886	0.338989
ENSRNOG00000014635	Clta	ENSRNOT00000036366.6	0.0103161	0.335045	-0.154201	0.060116	6.7475	0.0132654	0.0012622	0.00623081	0.00777264	0.00777264	335.874	279.398	336.086	324.572	349.104	279.767	308.561	294.278	256.891	263.906	280.68	325.007	-0.210842
ENSRNOG00000001452	Fzd9	ENSRNOT00000001973.3	0.0103243	0.335045	0.579558	0.225968	3.48952	0.206772	0.0367905	0.0908637	0.0506749	0.0908637	40.7899	23.6255	31.3067	17.687	14.9008	56.7948	55.5409	50.2948	30.5394	31.2894	44.8919	25.662	0.783455
ENSRNOG00000045843	Rusc2	ENSRNOT00000072869.2	0.0103319	0.335045	-0.273696	0.106724	5.16768	0.0461195	0.00566477	0.0228104	0.0142237	0.0228104	237.022	179.76	186.919	211.313	193.71	160.288	192.71	176.567	132.038	114.728	155.266	201.745	-0.375661
ENSRNOG00000013076	Csnk1e	ENSRNOT00000088424.1	0.0103545	0.335159	0.236856	0.0923862	5.23518	0.0345507	0.00734307	0.0139949	0.0136411	0.0139949	78.3933	58.1631	59.7618	89.7967	81.2625	81.5436	97.3936	86.2933	89.3284	87.6692	88.4456	73.4755	0.264245
ENSRNOG00000009781	Dync1i2	ENSRNOT00000047243.4	0.0105713	0.341546	-0.201778	0.0789255	7.2634	0.0251523	0.000959243	0.0146139	0.00742571	0.0146139	508.955	693.358	534.976	490.581	544.588	487.173	466.488	465.494	406.893	395.068	444.223	554.492	-0.319236
ENSRNOG00000001479	Gtf2i	ENSRNOT00000077189.1	0.0106018	0.341834	0.424253	0.166012	5.5529	0.0961954	0.0574934	-0.00552076	0.0114066	0.0114066	364.684	331.99	352.294	371.305	352.084	343.603	337.319	389.624	369.848	360.871	360.253	354.472	0.0232766
ENSRNOG00000060979	Hspa13	ENSRNOT00000091864.1	0.0106191	0.341834	-0.189865	0.0743115	8.21498	0.0222851	0.000315145	0.0134903	0.00789072	0.0134903	2602.61	2839.04	2340.9	2074.57	2219.9	2300.59	2007.44	1821.22	1888.65	1818.42	1967.26	2415.4	-0.295938
ENSRNOG00000050317	Uhrf1bp1l	ENSRNOT00000072733.2	0.0106798	0.342739	-0.146571	0.057411	7.16184	0.0115074	0.000784293	0.00544812	0.00745578	0.00745578	1398.93	1476.38	1196.11	1444.48	1437.51	1311.09	1132.64	1276.49	1116.7	1164.15	1200.22	1390.68	-0.212335
ENSRNOG00000015654	Ghr	ENSRNOT00000046951.5	0.0106862	0.342739	-0.202069	0.0791559	7.69596	0.0252658	0.000903881	0.0147602	0.00746716	0.0147602	689.019	941.426	934.827	673.269	746.103	600.447	733.392	813.813	655.7	648.544	690.379	796.929	-0.206783
ENSRNOG00000052637	Samd1	ENSRNOT00000081243.1	0.0107278	0.343446	0.226112	0.0886214	5.26013	0.0282704	0.006199	0.00962804	0.0134354	0.0134354	218.281	142.78	166.662	175.008	162.844	213.296	246.568	216.161	210.183	192.477	215.737	173.115	0.315904
ENSRNOG00000008616	Ubr3	ENSRNOT00000011380.8	0.0107786	0.343827	-0.154071	0.0604248	8.82315	0.00814374	0.000146475	0.00159716	0.00898141	0.00898141	7615.59	7297.21	7391.14	7005.91	7367.37	6836.83	6023.66	6337.14	6186.03	6077.73	6292.28	7335.44	-0.221268
ENSRNOG00000012764	Agap3	ENSRNOT00000084777.1	0.0107799	0.343827	-0.259617	0.101821	5.79387	0.0412683	0.0157245	0.00963942	0.0101941	0.0101941	484.334	395.813	527.303	562.26	494.209	444.262	516.138	498.311	454.499	427.938	468.229	492.784	-0.0735865
ENSRNOG00000012940	Vps41	ENSRNOT00000067636.3	0.0108096	0.343827	-0.145108	0.056932	7.37752	0.00881215	0.000693144	0.00264043	0.00740999	0.00740999	1699.95	1782.19	1746.73	1670.02	1700.82	1469.09	1355.7	1418.96	1559.31	1650.75	1490.76	1719.94	-0.20618
ENSRNOG00000014684	Npr1	ENSRNOT00000020307.3	0.010818	0.343827	0.440625	0.172894	3.57172	0.116876	0.0279424	0.0428711	0.0467886	0.0467886	49.6094	20.5439	31.3067	19.5488	27.6729	45.4358	40.3934	41.734	48.5038	43.6155	43.9365	29.7363	0.547944
ENSRNOG00000045728	AABR07033887.1	ENSRNOT00000074653.2	0.0108674	0.344673	-0.159324	0.0625551	6.45357	0.015747	0.00151112	0.00827172	0.00824093	0.00827172	639.409	746.772	569.966	765.195	735.46	590.666	531.005	611.028	621.567	579.328	586.719	691.36	-0.236397
ENSRNOG00000018179	Glt8d1	ENSRNOT00000024624.6	0.0108838	0.344673	-2.43895	0.9578	2.45595	3.20914	2.11872	-0.367336	0.174737	0.174737	141.111	211.089	147.326	148.012	147.943	170.384	176.3	143.394	152.248	161.662	160.798	159.096	0.0152515
ENSRNOG00000057231	Ddx3	ENSRNOT00000092938.1	0.010927	0.345418	-0.291355	0.11448	4.69744	0.0527039	0.0116614	0.021103	0.0192443	0.021103	1309.69	1335.48	998.745	1149.96	1153.39	1116.54	813.478	913.28	995.825	1050.67	977.96	1189.45	-0.28219
ENSRNOG00000030069	Faim	ENSRNOT00000047613.4	0.0109651	0.345779	3.39975	1.33648	1.81718	7.17993	0.821311	3.64414	0.416249	3.64414	0	0	0	0	28.2642	67.0319	0	140.549	71.5581	125.877	81.0033	5.65283	3.62364
ENSRNOG00000014866	Pign	ENSRNOT00000020752.6	0.0109967	0.345779	-0.208746	0.0820928	5.61681	0.0270801	0.00347078	0.0133773	0.0110512	0.0133773	244.739	330.757	324.116	320.228	312.916	259.994	200.284	238.633	288.328	257.901	249.028	306.551	-0.298739
ENSRNOG00000004753	Napb	ENSRNOT00000006329.6	0.0110487	0.345779	-0.296218	0.116568	4.45017	0.0374908	0.0114155	0.00334123	0.0225549	0.0225549	100.321	109.91	93.92	83.7805	108.563	92.1338	73.213	68.4865	68.2646	67.3196	73.8835	99.2989	-0.421586
ENSRNOG00000050932	Pfdn4	ENSRNOT00000070809.2	0.0110514	0.345779	-0.236167	0.0929401	5.05775	0.0245057	0.00634079	0.0037985	0.0152539	0.0152539	154.34	202.358	197.048	159.183	174.552	146.404	127.071	148.744	145.511	129.898	139.526	177.496	-0.345057
ENSRNOG00000038176	Ufm1	ENSRNOT00000058116.3	0.0110572	0.345779	-0.157028	0.0618005	7.5271	0.0153367	0.000533769	0.0090145	0.00741826	0.0090145	2299.67	2159.17	1974.16	1870.17	1784.9	1977.72	1697.36	1686.48	1720.99	1531.28	1722.77	2017.61	-0.227799
ENSRNOG00000019346	Tmco3	ENSRNOT00000092470.1	0.0110714	0.345779	0.191782	0.0754916	7.35517	0.0193644	0.00683588	0.00345529	0.00741157	0.00741157	348.806	343.555	423.566	328.167	346.269	378.039	469.633	447.737	442.671	446.176	436.851	358.073	0.286164
ENSRNOG00000037919	Chic1	ENSRNOT00000077003.1	0.0111046	0.345779	3.34015	1.31533	3.11537	6.94372	0.913432	3.41182	0.0753883	3.41182	702.823	726.38	700.177	736.131	695.557	742.949	723.726	757.371	876.398	806.363	781.361	712.214	0.133501
ENSRNOG00000029910	Golga4	ENSRNOT00000087753.1	0.0111118	0.345779	-0.180111	0.0709331	7.61018	0.0162392	0.0051417	0.00298993	0.00743705	0.00743705	2286.44	2193.07	1769.44	2232.28	1920.07	2183.44	2103.54	2007.15	2014.4	1777.18	2017.14	2080.26	-0.0444282
ENSRNOG00000002751	Zdhhc15	ENSRNOT00000003714.5	0.0111319	0.345779	0.269408	0.106127	4.75399	0.0424128	0.00958764	0.0154453	0.0185699	0.0185699	77.1701	139.699	104.049	99.6057	93.662	133.783	123.705	146.604	125.751	132.743	132.517	102.837	0.362703
ENSRNOG00000015226	Man1a2	ENSRNOT00000067000.3	0.0111351	0.345779	-0.149954	0.0590736	6.90476	0.012578	0.00111361	0.00600966	0.00761063	0.00761063	1039.59	1049.8	941.963	1221.33	1138.84	949.104	860.884	943.83	1010.5	866.622	926.187	1078.31	-0.219171
ENSRNOG00000002509	Gnl3l	ENSRNOT00000003397.8	0.0113083	0.35033	-0.144099	0.056888	8.1259	0.00784058	0.000303188	0.00202858	0.00778741	0.00778741	1762.88	1955.46	1909.18	1732.73	1734.27	1674.76	1521.19	1570.09	1555.82	1545.95	1573.56	1818.9	-0.208913
ENSRNOG00000013162	Zcchc12	ENSRNOT00000017567.4	0.0113215	0.35033	0.272868	0.107742	7.02895	0.0464785	0.000899472	0.0281211	0.00752033	0.0281211	1395.68	974.165	895.003	865.937	877.126	1642.41	1216.96	1217.91	1231.7	1207.01	1303.2	1001.58	0.379443
ENSRNOG00000020058	Celsr2	ENSRNOT00000027263.6	0.0114651	0.35322	0.283906	0.112296	6.05876	0.0504128	0.00212988	0.0293962	0.00918761	0.0293962	353.88	281.452	345.294	479.411	424.672	429.116	439.278	465.494	556.896	593.551	496.867	376.942	0.397596
ENSRNOG00000047898	Hist2h2aa3	ENSRNOT00000044268.3	0.0114888	0.35322	0.377917	0.149524	4.40367	0.0893555	0.00647797	0.0494154	0.023272	0.0494154	65.4677	50.3327	99.4448	69.3516	60.1353	84.4272	133.229	113.966	92.9656	76.7984	100.277	68.9464	0.533989
ENSRNOG00000052555	Hist2h2aa2	ENSRNOT00000083087.1	0.0114888	0.35322	0.377917	0.149524	4.40367	0.0893555	0.00647797	0.0494154	0.023272	0.0494154	65.4677	50.3327	99.4448	69.3516	60.1353	84.4272	133.229	113.966	92.9656	76.7984	100.277	68.9464	0.533989
ENSRNOG00000009856	Sypl1	ENSRNOT00000087513.1	0.0114953	0.35322	-0.180857	0.0715624	6.37829	0.0157612	0.0044155	0.00309411	0.00838743	0.00838743	351.124	343.084	310.304	291.835	317.706	318.051	289.486	273.411	281.592	296.301	291.768	322.811	-0.145392
ENSRNOG00000031890	Ncam1	ENSRNOT00000082257.1	0.0115291	0.353638	0.188087	0.0744533	6.61345	0.0221453	0.00260094	0.0112573	0.00795887	0.0112573	355.092	346.691	378.689	411.007	433.307	389.727	471.052	456.626	487.781	504.028	461.843	384.957	0.262082
ENSRNOG00000059865	Dnah12	ENSRNOT00000079215.1	0.0115727	0.354357	-0.270192	0.10701	4.66969	0.0438804	0.00904432	0.0175074	0.0195838	0.0195838	116.858	144.835	117.86	105.191	126.657	119.9	79.1037	74.9071	89.8219	107.143	94.1751	122.28	-0.373284
ENSRNOG00000046327	Rbpj	ENSRNOT00000071929.2	0.0116585	0.356366	-0.144524	0.0572981	7.15887	0.00770107	0.000750806	0.00138565	0.00745689	0.00745689	1307.48	1426.78	1363.68	1352.59	1461.29	1244.44	1228.62	1237.04	1154.21	1117.89	1196.44	1382.37	-0.20823
ENSRNOG00000029216	AABR07072266.1	ENSRNOT00000052250.4	0.0117186	0.356441	2.29309	0.909774	2.08037	2.68217	1.77842	-0.404188	0.290806	0.290806	0	3.81932	8.9961	9.89623	0	33.4473	35.1154	49.4308	9.3985	16.5129	28.781	4.54233	2.42583
ENSRNOG00000047198	Tatdn1	ENSRNOT00000070909.2	0.0117343	0.356441	-0.263824	0.104691	4.74833	0.0387374	0.00876384	0.0130647	0.0186365	0.0186365	128.984	179.76	121.544	105.191	130.914	93.3959	101.825	93.0989	106.888	109.039	100.849	133.278	-0.398792
ENSRNOG00000006570	Plekhg3	ENSRNOT00000008573.7	0.011742	0.356441	0.212107	0.0841762	6.99712	0.0282429	0.000919889	0.0167942	0.00754056	0.0167942	1141.02	767.316	895.003	1141.28	1026.02	1217.93	1073.79	1197.44	1280.86	1321.74	1218.35	994.127	0.293164
ENSRNOG00000054438	LOC292543	ENSRNOT00000091279.1	0.0117421	0.356441	0.400671	0.159009	3.93735	0.0490683	0.0296316	-0.0245978	0.0335781	0.0335781	40.2233	44.1538	43.2127	44.2687	36.1055	65.4903	58.1404	65.7307	60.8182	60.9543	62.2268	41.5928	0.569925
ENSRNOG00000015835	Cacna2d2	ENSRNOT00000081242.1	0.0118228	0.358271	0.260372	0.103429	5.34217	0.0426039	0.0045093	0.0222347	0.0127957	0.0222347	96.4149	89.8474	96.7751	102.511	88.1581	118.288	146.441	159.133	96.7669	103.958	124.917	94.7413	0.395266
ENSRNOG00000057231	Ddx3	ENSRNOT00000092078.2	0.0118609	0.358747	-0.193847	0.0770379	8.04	0.0236265	0.000301166	0.0145359	0.00770018	0.0145359	1309.69	1335.48	998.745	1149.96	1153.39	1116.54	813.478	913.28	995.825	1050.67	977.96	1189.45	-0.28219
ENSRNOG00000036833	Zfp385a	ENSRNOT00000083935.1	0.0118793	0.358747	0.570018	0.226583	3.30979	0.204345	0.0422017	0.0861485	0.0608724	0.0861485	9.55439	3.42399	7.67321	6.51626	8.15995	11.359	11.2204	16.0515	16.4673	7.26926	12.4735	7.06556	0.740278
ENSRNOG00000045892	Cfl2	ENSRNOT00000072589.1	0.0119159	0.359234	-0.194352	0.0772885	5.58339	0.0181646	0.0037002	0.00493103	0.0112336	0.0112336	249.149	337.948	296.493	274.614	312.916	242.325	260.874	247.194	231.74	223.767	241.18	294.224	-0.285731
ENSRNOG00000043390	Samd12	ENSRNOT00000076327.1	0.0119396	0.359332	-0.214248	0.0852245	5.32306	0.0288838	0.0052184	0.0129314	0.0129396	0.0129396	65.0434	90.907	62.6134	74.7043	79.8256	54.2706	67.7431	60.1932	58.1597	59.7343	60.0202	74.6187	-0.309457
ENSRNOG00000006813	Sumf1	ENSRNOT00000009008.5	0.0120299	0.361431	-0.197309	0.0785694	6.55614	0.0245322	0.0014127	0.0140202	0.00805364	0.0140202	633.897	753.963	809.37	848.976	856.794	574.259	608.425	567.154	741.03	713.968	640.967	780.6	-0.283931
ENSRNOG00000000438	Rnf5	ENSRNOT00000000501.5	0.0120537	0.361529	0.1615	0.0643281	6.54446	0.0164408	0.00202502	0.00832023	0.00807414	0.00832023	325.217	296.86	360.027	324.882	338.993	372.953	468.311	418.41	351.203	334.702	389.116	329.196	0.240581
ENSRNOG00000053813	Nkap	ENSRNOT00000092384.1	0.0121017	0.362349	-0.332364	0.13246	4.82052	0.0529067	0.0260636	-0.00106408	0.0178004	0.0178004	68.3507	77.0398	81.2593	72.377	70.7787	46.698	56.8032	52.7025	61.528	58.3121	55.2087	73.9611	-0.415347
ENSRNOG00000013707	Spata13	ENSRNOT00000018407.7	0.0122139	0.365006	0.163091	0.0650828	6.23946	0.0158258	0.00189864	0.00759327	0.00869077	0.00869077	435.628	440.753	442.684	485.258	567.61	558.049	624.017	519.476	510.797	573.12	557.092	474.387	0.231401
ENSRNOG00000012019	B3galnt1	ENSRNOT00000016012.5	0.0122485	0.365006	-0.238164	0.0950791	5.62476	0.0358451	0.00377634	0.0188238	0.0110088	0.0188238	297.656	313.295	418.036	278.337	271.407	210.772	235.628	291.068	234.435	263.59	247.098	315.746	-0.352415
ENSRNOG00000056550	Epb41l4b	ENSRNOT00000088169.1	0.0122527	0.365006	-0.142761	0.0569953	7.2248	0.0115569	0.000685819	0.00594678	0.00743535	0.00743535	850.194	749.179	813.466	781.11	849.7	775.217	721.501	794.189	654.352	646.233	718.298	808.73	-0.17085
ENSRNOG00000005392	Ngfr	ENSRNOT00000007268.3	0.0122948	0.365201	0.51718	0.206577	3.26117	0.140077	0.0425704	0.0314304	0.0641149	0.0641149	27.4754	25.1056	11.4562	24.0478	15.251	39.4688	29.983	35.7556	31.9684	30.1517	33.4655	20.6672	0.66964
ENSRNOG00000016978	LOC308990	ENSRNOT00000022765.5	0.0123013	0.365201	0.540611	0.215952	3.84301	0.184817	0.0235209	0.0930676	0.0364765	0.0930676	39.6875	24.6527	44.1977	25.1341	48.9597	73.2022	65.6393	63.136	32.3359	83.4384	63.5504	36.5263	0.782521
ENSRNOG00000001813	Dnm1l	ENSRNOT00000002482.7	0.0123216	0.365201	-0.171797	0.068642	6.76979	0.0145124	0.00403315	0.00307013	0.00774615	0.00774615	524.757	563.589	515.026	489.34	577.937	490.539	415.435	474.412	522.763	499.998	480.629	534.13	-0.151965
ENSRNOG00000001825	AABR07034767.1	ENSRNOT00000002498.7	0.0123425	0.365204	0.196872	0.0786796	5.55635	0.0172497	0.00408953	0.00320431	0.0113867	0.0113867	219.384	224.956	232.038	263.443	233.091	243.587	297.901	297.488	314.376	277.812	286.233	234.582	0.28599
ENSRNOG00000056343	Lats2	ENSRNOT00000087978.1	0.0124658	0.367892	-0.173071	0.069265	5.98808	0.0169872	0.00256793	0.00718218	0.00942618	0.00942618	407.899	383.145	448.422	461.724	476.825	350.866	380.371	316.75	362.88	422.881	366.75	435.603	-0.247597
ENSRNOG00000003276	Myo1d	ENSRNOT00000004609.4	0.0124752	0.367892	-0.206025	0.0824624	8.6402	0.0269019	0.000194318	0.0168058	0.00857745	0.0168058	6000.53	5660.88	6916.93	6203.48	6635.1	5255.41	5858.72	6061.06	4147.08	4460.16	5156.49	6283.39	-0.285103
ENSRNOG00000016553	Vwa5b1	ENSRNOT00000022282.6	0.0125995	0.370937	0.442087	0.177197	3.82809	0.124064	0.024768	0.0537287	0.0369625	0.0537287	32.9694	29.1419	37.1628	30.1305	58.9258	43.3808	60.5626	73.2859	41.4144	74.3493	58.5986	37.6661	0.62421
ENSRNOG00000008411	Sec23b	ENSRNOT00000064723.3	0.0126301	0.371061	-0.187891	0.0753363	8.19537	0.0224188	0.000290655	0.0138983	0.00786684	0.0138983	4071.27	4363.53	4385.7	3570.91	3592.15	3725.74	3567.24	3584.84	3008.13	2725.02	3322.2	3996.71	-0.266604
ENSRNOG00000001098	Pds5b	ENSRNOT00000001464.7	0.012646	0.371061	-0.170619	0.068423	6.47999	0.0184901	0.00345145	0.00825281	0.00819153	0.00825281	250.803	270.666	233.189	244.825	257.57	244.849	242.36	219.103	236.231	256.715	239.852	251.411	-0.0676272
ENSRNOG00000003772	Csrp2	ENSRNOT00000067011.2	0.0126957	0.371731	0.256486	0.102916	5.34206	0.0418107	0.00551522	0.020964	0.0127965	0.020964	97.5651	87.8254	108.192	105.191	118.674	143.249	97.1966	128.412	154.044	155.499	135.68	103.49	0.387446
ENSRNOG00000020097	Inha	ENSRNOT00000027227.4	0.0127111	0.371731	0.326492	0.131029	4.60388	0.0677625	0.00990235	0.0330189	0.0204158	0.0330189	110.243	74.9854	98.524	55.8537	93.662	113.59	143.901	115.571	108.684	107.143	117.778	86.6536	0.43838
ENSRNOG00000006030	Ptprz1	ENSRNOT00000008719.5	0.0127697	0.372824	-0.238932	0.0959518	6.05819	0.0363174	0.00227456	0.0207423	0.00918942	0.0207423	565.547	489.973	448.422	443.106	469.374	519.988	336.612	388.447	320.664	358.406	384.823	483.284	-0.327914
ENSRNOG00000005877	Lrpprc	ENSRNOT00000008200.6	0.0128801	0.375165	-0.141282	0.0568068	7.29892	0.00963806	0.000648765	0.00395633	0.00741877	0.00741877	1448.59	1681.52	1685.04	1572.61	1556.82	1326.47	1346.45	1259.51	1485.65	1483.26	1380.27	1588.92	-0.202958
ENSRNOG00000016472	2004-03-01	ENSRNOT00000022076.5	0.0128926	0.375165	0.171648	0.0690258	5.97583	0.0170643	0.00244116	0.007549	0.00947024	0.00947024	379.236	311.241	378.443	401.215	341.653	406.398	408.983	499.738	389.827	446.585	430.306	362.358	0.247322
ENSRNOG00000061874	AABR07047036.1	ENSRNOT00000091550.1	0.0129143	0.375178	0.344583	0.138603	4.96133	0.0756729	0.00727823	0.0407484	0.0162394	0.0407484	157.248	90.7401	95.7616	125.356	143.31	168.482	167.386	232.605	139.305	151.41	171.838	122.483	0.485105
ENSRNOG00000002106	Usp46	ENSRNOT00000002879.7	0.012982	0.37585	-0.157207	0.063281	6.37946	0.0117889	0.00162612	0.0039133	0.00838509	0.00838509	290.49	342.57	315.369	321.159	334.203	239.8	270.972	293.208	273.957	291.56	273.9	320.758	-0.227072
ENSRNOG00000029986	Insr	ENSRNOT00000041155.3	0.0129907	0.37585	0.180407	0.0726268	6.16106	0.0207621	0.00221959	0.010967	0.00888909	0.010967	221.298	191.264	191.775	256.607	227.168	251.188	239.681	234.242	273.891	302.215	260.243	217.623	0.256951
ENSRNOG00000022166	Ammecr1	ENSRNOT00000042639.4	0.0130016	0.37585	0.416527	0.167703	3.63705	0.0709488	0.0263265	-0.000726315	0.043984	0.043984	27.5608	24.6527	32.2275	34.4431	34.0589	49.2222	50.4917	53.5051	46.7074	34.1339	46.8121	30.5886	0.597971
ENSRNOG00000014665	Dhdds	ENSRNOT00000020051.6	0.0130876	0.377127	-0.140822	0.0567515	7.39907	0.0102397	0.000642657	0.0046799	0.00740916	0.00740916	1752.86	1826.36	1802.9	1711.91	1676.34	1544.82	1747.86	1571.98	1410.2	1368.2	1528.61	1754.07	-0.198366
ENSRNOG00000021179	Naa40	ENSRNOT00000028759.5	0.0130887	0.377127	0.230098	0.092731	5.0494	0.0295341	0.00616144	0.0105191	0.0153361	0.0153361	148.828	116.073	150.088	156.39	125.592	138.832	178.404	184.058	186.829	189.633	175.551	139.394	0.330601
ENSRNOG00000011016	Slc7a2	ENSRNOT00000014809.5	0.013126	0.377307	-0.16146	0.0650959	8.38091	0.0166581	0.00100722	0.00958648	0.00811937	0.00958648	3724.01	3847.37	4119.59	4888.13	5095	3569.24	3566.4	4005.93	4803.67	4913.86	4171.82	4334.82	-0.0552818
ENSRNOG00000039091	Pnpla8	ENSRNOT00000047296.6	0.0131379	0.377307	-0.146557	0.0590954	8.11578	0.013727	0.000560125	0.00817053	0.00777651	0.00817053	597.517	648.161	536.818	481.272	558.323	520.709	453.344	464.424	472.463	510.79	484.346	564.418	-0.220305
ENSRNOG00000020350	Pacs1	ENSRNOT00000027632.5	0.0131832	0.377991	0.164926	0.0665352	6.1842	0.00943638	0.00223925	-0.000123515	0.00882809	0.00882809	440.972	439.64	481.57	424.488	445.959	490.96	515.857	533.981	542.524	549.935	526.651	446.526	0.237614
ENSRNOG00000047598	Ctdsp2	ENSRNOT00000075371.1	0.0133008	0.38074	-0.197068	0.0796037	5.51233	0.0224654	0.0041951	0.00894229	0.0116468	0.0116468	291.042	257.826	260.582	264.374	292.694	262.518	179.246	214.02	222.758	251.263	225.961	273.304	-0.273328
ENSRNOG00000026542	Suco	ENSRNOT00000075936.2	0.0134466	0.384288	-0.146545	0.0592886	7.41322	0.0109393	0.00137886	0.00421677	0.00740899	0.00740899	480.108	548.866	437.066	448.846	503.965	454.569	410.947	393.441	420.516	415.454	418.985	483.77	-0.206963
ENSRNOG00000005141	Hus1	ENSRNOT00000091671.1	0.0135008	0.384985	-0.241744	0.097861	5.53955	0.0375151	0.0101735	0.0137685	0.0114843	0.0137685	131.74	164.865	127.989	131.722	165.505	150.191	124.967	110.221	108.684	116.624	122.137	144.364	-0.239404
ENSRNOG00000058388	Zfp36	ENSRNOT00000090129.2	0.0135229	0.384985	0.206515	0.0836195	5.37023	0.0272927	0.00489084	0.0124858	0.0125897	0.0125897	229.305	166.406	176.791	206.659	193.71	275.139	256.666	251.474	219.165	195.322	239.553	194.574	0.298641
ENSRNOG00000004842	Dnajc24	ENSRNOT00000006431.7	0.0135367	0.384985	-0.204935	0.082992	5.37327	0.0205475	0.00465139	0.00534016	0.0125678	0.0125678	205.052	254.745	224.671	259.72	252.249	212.034	191.869	179.777	173.356	217.13	194.833	239.287	-0.295136
ENSRNOG00000017922	Tpbgl	ENSRNOT00000024157.4	0.0135931	0.385759	0.544458	0.220621	3.15501	0.157231	0.0496139	0.034635	0.0720704	0.0720704	13.2292	15.408	23.0196	24.2033	13.8364	23.98	37.0273	36.3835	39.5216	19.9114	31.3648	17.9393	0.773042
ENSRNOG00000011762	Elf1	ENSRNOT00000068269.2	0.0136203	0.385759	-0.26761	0.10847	5.79818	0.0460393	0.00573926	0.0236753	0.0101752	0.0236753	184.106	193.798	146.712	166.63	175.261	144.301	141.096	134.833	145.212	140.644	141.217	173.301	-0.293487
ENSRNOG00000001769	Tnk2	ENSRNOT00000002411.7	0.0136469	0.385759	0.287626	0.116616	5.42304	0.0504678	0.0217785	0.00914509	0.0122199	0.0122199	115.388	73.2734	101.286	111.397	90.469	104.334	135.767	127.342	123.954	119.785	122.236	98.3627	0.310652
ENSRNOG00000016628	Scgn	ENSRNOT00000022329.3	0.0136668	0.385759	-0.172541	0.0699708	8.40716	0.0191494	0.000238997	0.0120008	0.00816	0.0120008	4091.12	5267.47	5738.33	4566.97	4910.87	3670.21	4035.97	4066.39	4149.77	4682.03	4120.87	4914.95	-0.25417
ENSRNOG00000015420	Stxbp1	ENSRNOT00000021189.5	0.0136736	0.385759	-0.207292	0.0840692	7.09436	0.0276419	0.00467074	0.0129983	0.00748467	0.0129983	3682.67	4021.48	4771.51	4483.65	4858.72	3548.41	4153.37	4463.93	3694.37	3678.87	3907.79	4363.6	-0.159128
ENSRNOG00000049302	Chd9	ENSRNOT00000075991.2	0.0137167	0.385805	-0.1679	0.0681246	6.99777	0.0129657	0.00406227	0.00171467	0.00754012	0.00754012	472.313	472.951	370.813	501.22	502.673	429.116	348.633	409.849	405.995	397.823	398.283	463.994	-0.219799
ENSRNOG00000032437	Pard3	ENSRNOT00000042623.4	0.0137192	0.385805	0.190787	0.077413	6.18931	0.0234283	0.00556453	0.00941739	0.00881492	0.00941739	315.929	271.239	291.957	314.298	293.344	362.87	332.024	353.239	361.632	336.188	349.191	297.353	0.231118
ENSRNOG00000057125	Ddr1	ENSRNOT00000089417.1	0.0137672	0.386259	0.207131	0.0840873	7.44411	0.0276302	0.00253279	0.0151439	0.00740962	0.0151439	278.6	220.847	303.596	322.887	276.425	284.154	354.284	337.082	350.947	344.996	334.293	280.471	0.252435
ENSRNOG00000010780	Dlc1	ENSRNOT00000014924.3	0.0137793	0.386259	0.338322	0.137363	4.0704	0.073667	0.0172377	0.0298685	0.0299342	0.0299342	9.58958	8.80613	9.30409	9.10158	13.4151	14.8642	12.1995	17.8234	9.38233	16.541	14.1621	10.0433	0.457299
ENSRNOG00000005261	Fbxl5	ENSRNOT00000078326.1	0.0138122	0.386566	0.276953	0.112486	5.31449	0.0308173	0.0186274	-0.00792759	0.0130053	0.0130053	348.919	362.087	321.814	329.537	358.683	374.215	295.377	303.374	352.102	390.169	343.047	344.208	-0.00485891
ENSRNOG00000058658	Mtch2	ENSRNOT00000079709.1	0.0139124	0.387585	-0.151993	0.0617978	6.61685	0.00944041	0.00159387	0.00180729	0.00795355	0.00795355	412.86	445.804	468.219	426.815	410.303	405.136	360.595	354.739	342.221	391.592	370.857	432.8	-0.222284
ENSRNOG00000061031	Fzd8	ENSRNOT00000073575.2	0.0139148	0.387585	0.249718	0.101534	4.85605	0.0402312	0.00399682	0.021776	0.0173977	0.021776	124.023	84.7438	111.875	132.187	118.142	169.122	118.235	131.087	151.35	162.136	146.386	114.194	0.355532
ENSRNOG00000059244	LOC100909849	ENSRNOT00000058837.2	0.0139148	0.387585	0.249718	0.101534	4.85605	0.0402312	0.00399682	0.021776	0.0173977	0.021776	124.023	84.7438	111.875	132.187	118.142	169.122	118.235	131.087	151.35	162.136	146.386	114.194	0.355532
ENSRNOG00000006490	Neo1	ENSRNOT00000009496.7	0.0140041	0.389096	0.138777	0.0564785	7.94805	0.00846297	0.000354637	0.00314777	0.00761993	0.00761993	2487.08	2646.06	2653.7	2585.09	2839.66	2726.15	3020.25	3100.09	3053.04	3292.97	3038.5	2642.32	0.201483
ENSRNOG00000018729	Rad9a	ENSRNOT00000025317.5	0.0140394	0.389096	0.317576	0.129293	4.28758	0.0567676	0.0165414	0.0158051	0.0252501	0.0252501	76.0677	56.4958	58.0094	58.6463	60.6674	82.0369	110.24	94.169	86.229	59.7343	86.4819	61.9773	0.474152
ENSRNOG00000032328	Diras2	ENSRNOT00000044842.2	0.0140526	0.389096	-0.39073	0.159097	3.99516	0.0986573	0.0191977	0.0440823	0.0319356	0.0440823	55.1215	70.8766	75.5043	83.7805	48.9597	39.1253	68.1638	49.2247	38.6234	33.1857	45.6646	66.8485	-0.539989
ENSRNOG00000010267	Klhdc10	ENSRNOT00000079059.1	0.0140576	0.389096	-0.140304	0.0571319	8.17207	0.00645143	0.000320817	0.000785438	0.00783931	0.00783931	1950.75	1909.05	1983.37	1995.84	2081.32	1837.63	1655.71	1730.35	1717.84	1711.91	1730.69	1984.06	-0.197006
ENSRNOG00000000565	Sgpl1	ENSRNOT00000065127.2	0.0143122	0.395521	-0.4427	0.180743	4.69067	0.0868842	0.0623438	-0.0258439	0.0193266	0.0193266	373.724	452.994	431.848	484.065	452.877	301.644	287.382	290.533	299.107	305.309	296.795	439.102	-0.563518
ENSRNOG00000000127	Kpna6	ENSRNOT00000087556.1	0.0144693	0.399236	0.144494	0.0590883	7.05978	0.00876696	0.00122604	0.00211222	0.00750255	0.00750255	585.39	599.883	597.589	595.307	638.605	660.713	592.436	696.101	703.754	706.382	671.877	603.355	0.154948
ENSRNOG00000017671	Rasa3	ENSRNOT00000080963.2	0.0145157	0.399325	0.569499	0.232996	3.09868	0.174778	0.0588711	0.0364017	0.0768472	0.0768472	3.67477	5.82078	8.90092	8.06775	3.5478	8.83475	8.97631	10.3443	9.8804	10.7459	9.75633	6.0024	0.619263
ENSRNOG00000020706	Kcnn3	ENSRNOT00000028117.5	0.014518	0.399325	0.310268	0.126941	5.92582	0.0625499	0.0028531	0.0374323	0.00965584	0.0374323	351.675	256.799	248.927	396.561	377.841	369.797	456.109	358.484	547.913	480.719	442.605	326.361	0.438393
ENSRNOG00000003256	Ccng1	ENSRNOT00000065633.3	0.014609	0.400357	-0.173661	0.0711162	8.66703	0.0196162	0.000188906	0.0124549	0.00863233	0.0124549	2754.42	3757.49	3597.51	3203.67	3221.23	2518.53	2962.6	2644.76	2894.06	3022.75	2808.54	3306.86	-0.235565
ENSRNOG00000012942	Satb1	ENSRNOT00000077417.1	0.0146143	0.400357	1.82328	0.746698	1.45766	1.51537	0.716785	-0.0508558	0.677109	0.677109	130.346	124.487	122.628	171.851	161.382	200.367	151.69	194.377	201.895	186.715	187.009	142.139	0.393387
ENSRNOG00000009956	Wnk1	ENSRNOT00000013355.6	0.0146726	0.400357	0.277708	0.113798	6.88183	0.0502003	0.00542997	0.0269449	0.00763077	0.0269449	1238.69	1265.37	936.881	1231.94	1342.23	1334.93	1152.07	1361.22	1326.71	1304.89	1295.96	1203.02	0.107276
ENSRNOG00000015508	Relch	ENSRNOT00000020892.4	0.0147064	0.400357	-0.186248	0.076346	6.90078	0.0225884	0.00102928	0.0135425	0.00761405	0.0135425	1098.02	1235.72	882.112	1085.42	1181.42	974.347	759.059	862.502	961.992	985.142	908.608	1096.54	-0.270954
ENSRNOG00000004162	Pfkfb2	ENSRNOT00000050859.4	0.0147615	0.400357	-0.13951	0.057219	7.84526	0.0109035	0.000639135	0.0055451	0.0075459	0.0075459	810.955	752.037	806.022	844.574	840.752	750.333	722.466	732.308	735.463	735.59	735.232	810.868	-0.141085
ENSRNOG00000031479	Hdlbp	ENSRNOT00000051155.3	0.0148077	0.400357	-0.153452	0.0629663	9.05876	0.0123615	0.000300332	0.0062477	0.00961157	0.00961157	5605.49	5359.91	5415.14	4995.18	4876.46	5272.66	4681.15	4847.56	4430.31	4241.77	4694.69	5250.43	-0.161374
ENSRNOG00000003917	Uck2	ENSRNOT00000090668.1	0.0148078	0.400357	-0.238435	0.0978378	5.07545	0.0298508	0.00884941	0.00696666	0.0150812	0.0150812	69.8206	63.0014	71.8212	87.1938	85.1473	56.3741	58.907	52.7917	53.8931	48.9885	54.1909	75.3968	-0.469083
ENSRNOG00000001554	RGD1563888	ENSRNOT00000087665.1	0.0148093	0.400357	-1.93278	0.793096	2.30506	2.1325	1.35827	-0.126595	0.214236	0.214236	105.282	90.907	77.3459	99.6057	88.3403	102.862	93.8305	96.8442	100.151	82.0162	95.1408	92.2962	0.0433306
ENSRNOG00000008806	Clip4	ENSRNOT00000065421.3	0.0148179	0.400357	0.593665	0.243625	3.51647	0.12766	0.0990295	-0.0655486	0.0493533	0.0493533	41.8923	61.6318	57.0887	61.9045	59.6031	66.2606	50.4917	57.7855	68.2646	55.9417	59.7488	56.4241	0.0812008
ENSRNOG00000020857	Ppfia1	ENSRNOT00000092748.1	0.0148374	0.400357	-0.214226	0.0879299	6.60362	0.0299294	0.00891651	0.0104126	0.00797445	0.0104126	234.082	225.335	226.943	249.622	230.405	220.397	210.617	227.399	233.971	202.078	218.892	233.277	-0.0914183
ENSRNOG00000032395	Tfcp2	ENSRNOT00000037447.6	0.0148619	0.400357	-0.567119	0.232834	4.30778	0.20981	0.0646625	0.0708661	0.0248843	0.0708661	152.135	161.784	179.553	191.299	169.23	136.308	143.481	173.357	147.757	143.647	148.91	170.8	-0.196638
ENSRNOG00000010153	Raf1	ENSRNOT00000013831.6	0.0148807	0.400357	-0.140738	0.0577917	7.05926	0.00781404	0.000846864	0.00175415	0.00750283	0.00750283	1180.7	1245.99	1170.32	1352.59	1299.56	1063.96	1054.44	1151.43	1057.2	1096.08	1084.62	1249.83	-0.204368
ENSRNOG00000015642	Pabpc4	ENSRNOT00000056592.3	0.0149074	0.400357	-0.143512	0.0589465	7.18434	0.0134426	0.000727704	0.00795901	0.0074478	0.00795901	1421.03	1509.82	1487.07	1348.87	1323.8	1293.66	1450.62	1219.92	1138.04	1066.68	1233.78	1418.12	-0.200736
ENSRNOG00000020159	Dalrd3	ENSRNOT00000027318.5	0.0149092	0.400357	0.143953	0.0591287	6.8206	0.0111466	0.00105027	0.00501384	0.00769025	0.00769025	815.798	770.398	938.28	926.24	823.8	899.882	1030.03	1076.52	964.687	960.49	986.323	854.903	0.206074
ENSRNOG00000047133	Jrkl	ENSRNOT00000072420.2	0.0149377	0.400357	-0.240575	0.0988442	5.55594	0.0377883	0.00457962	0.0198458	0.011389	0.0198458	309.783	358.492	249.533	258.789	292.694	223.393	200.284	193.688	291.023	249.367	231.551	293.858	-0.342473
ENSRNOG00000003594	Tmem183a	ENSRNOT00000078990.1	0.0149549	0.400357	-0.402546	0.165421	4.61356	0.105821	0.0318271	0.0365828	0.0202908	0.0365828	312.539	289.67	327.799	287.646	346.443	271.984	244.043	262.71	269.016	253.634	260.278	312.819	-0.264351
ENSRNOG00000039567	Trmt10c	ENSRNOT00000002198.5	0.0149809	0.400357	-0.198897	0.081755	5.67177	0.0258419	0.00345356	0.0132561	0.0107662	0.0132561	347.265	398.553	291.889	269.028	310.788	294.071	256.666	226.862	258.687	281.605	263.578	323.505	-0.294545
ENSRNOG00000016622	Ankra2	ENSRNOT00000022525.6	0.0149889	0.400357	-0.236242	0.0971132	5.54491	0.0255962	0.0121245	-0.000769414	0.011453	0.011453	293.942	324.539	288.156	277.994	257.12	272.615	203.294	241.448	221.245	203.206	228.362	288.35	-0.335192
ENSRNOG00000003177	Mat2b	ENSRNOT00000004269.6	0.0149935	0.400357	-0.2387	0.0981278	6.22043	0.037225	0.0110549	0.0130178	0.0087368	0.0130178	390.811	402.661	378.903	399.354	417.222	404.505	382.054	335.477	419.019	439.948	396.201	397.79	-0.00576181
ENSRNOG00000000704	Cmklr1	ENSRNOT00000000893.3	0.0150384	0.400357	0.602002	0.247589	3.71208	0.236892	0.0410001	0.112251	0.0410346	0.112251	38.9768	20.6271	26.4757	36.6744	30.0254	68.7017	84.0886	83.346	32.4773	31.5011	60.0229	30.5559	0.951442
ENSRNOG00000002544	Kifap3	ENSRNOT00000063810.3	0.0150686	0.400357	-0.143563	0.0590617	7.17638	0.0121121	0.00127017	0.00591525	0.00745054	0.00745054	1108.49	1255.23	1251.35	1064.01	1194.19	1096.77	961.868	1058.87	935.046	1022.59	1015.03	1174.66	-0.210524
ENSRNOG00000004060	Calm2	ENSRNOT00000064679.2	0.0151089	0.400357	-0.158532	0.0652459	9.26793	0.0164413	9.33246e-05	0.0105492	0.010287	0.0105492	11462	12206.2	12298.9	9984.77	11535.3	11352.7	10163.1	10380	8656.13	8652.94	9840.97	11497.4	-0.224418
ENSRNOG00000006727	Dtd2	ENSRNOT00000009020.3	0.0151456	0.400357	0.200765	0.0826576	5.37471	0.0173351	0.0045232	0.00238294	0.0125575	0.0125575	206.154	204.412	195.206	177.801	191.581	266.305	204.492	254.684	239.824	230.404	239.142	195.031	0.292804
ENSRNOG00000012787	Tmem164	ENSRNOT00000068431.2	0.0151497	0.400357	0.13712	0.0564565	7.42252	0.0111361	0.000559313	0.0060932	0.00740903	0.00740903	1393.81	1588.34	1623.13	1567.06	1650.59	1535.16	1795.15	1803.61	1969.7	1884.83	1797.69	1564.59	0.200242
ENSRNOG00000018603	Carns1	ENSRNOT00000025092.7	0.0151504	0.400357	0.215572	0.0887578	5.6707	0.0304152	0.00364036	0.0160545	0.0107716	0.0160545	277.812	209.548	237.562	310.919	276.729	315.527	286.961	286.787	357.491	377.369	324.827	262.514	0.306227
ENSRNOG00000019400	Dag1	ENSRNOT00000026327.7	0.0151548	0.400357	0.137678	0.0566888	8.08902	0.0116042	0.000285564	0.00684567	0.00774849	0.00774849	2814.5	2715.91	3407.82	3273.02	3051.47	3162.84	3749.01	3702.55	3515.63	3355.55	3497.12	3052.55	0.196093
ENSRNOG00000001687	Crybg3	ENSRNOT00000002292.7	0.0151706	0.400357	-0.166744	0.0686677	6.38439	0.0182016	0.00187635	0.00991178	0.00837519	0.00991178	552.317	674.869	620.609	709.341	672.663	472.028	495.661	621.729	549.71	599.24	547.673	645.96	-0.237729
ENSRNOG00000007443	Jag1	ENSRNOT00000010638.7	0.0152345	0.401441	0.418137	0.172303	3.62332	0.0873117	0.0296663	0.0139223	0.0445544	0.0445544	41.1478	28.8222	26.0748	23.3096	33.0686	36.1845	50.3971	48.2599	38.2316	59.0132	46.4173	30.4846	0.590766
ENSRNOG00000009548	Fpgt	ENSRNOT00000088561.1	0.0153111	0.402855	-0.17334	0.0714823	6.77631	0.0197013	0.00192568	0.0108486	0.00773864	0.0108486	374.091	391.02	338.235	308.436	315.754	330.672	297.34	305.692	288.628	335.018	311.47	345.507	-0.149168
ENSRNOG00000006494	Tubg2	ENSRNOT00000008576.5	0.0153408	0.402909	0.336249	0.138703	4.42389	0.074159	0.0156761	0.0324204	0.0229556	0.0324204	98.7098	58.0745	66.4736	84.5801	52.1353	122.241	101.782	101.213	94.2115	76.9213	99.2737	71.9947	0.45808
ENSRNOG00000043249	Pde4c	ENSRNOT00000066168.1	0.0154099	0.402909	0.528056	0.217971	3.82446	0.183037	0.0234235	0.0953545	0.0370819	0.0953545	52.9166	30.8159	38.673	37.2358	21.2868	73.2022	75.7376	65.2762	63.7735	31.2894	61.8558	36.1856	0.757301
ENSRNOG00000008209	St3gal1	ENSRNOT00000010980.4	0.0154209	0.402909	0.422768	0.174529	6.22866	0.0996087	0.0674341	-0.0112283	0.00871673	0.00871673	840.052	1018.47	1092.05	904.364	924.912	751.585	1025.82	1026.76	955.255	897.911	931.468	955.969	-0.0374184
ENSRNOG00000000524	RGD735065	ENSRNOT00000000631.4	0.0154274	0.402909	-0.177096	0.0731143	6.13121	0.0205913	0.00400347	0.00936077	0.00897111	0.00936077	179.834	184.592	209.479	167.355	167.9	147.193	157.787	144.024	130.129	118.283	139.483	181.832	-0.380118
ENSRNOG00000028448	Elovl1	ENSRNOT00000088022.2	0.0154277	0.402909	-0.50744	0.209497	4.29024	0.169058	0.054173	0.0555499	0.0252015	0.0555499	55.8105	59.1922	59.7359	56.6682	63.3283	65.314	67.1119	60.8621	52.8826	52.7416	59.7825	58.947	0.0199666
ENSRNOG00000032401	H3f3c	ENSRNOT00000049001.3	0.0154739	0.403508	-0.136631	0.0564337	7.63814	0.0119185	0.000516232	0.00705831	0.00744566	0.00744566	1995.42	2517.55	2310.65	2048.31	2278.88	2153.97	1729.5	1938.37	1977.85	1915.65	1943.07	2230.16	-0.198719
ENSRNOG00000006591	Fam163b	ENSRNOT00000008660.4	0.0154966	0.403508	0.256044	0.105779	7.19702	0.0430754	0.000752742	0.0272201	0.00744364	0.0272201	975.651	963.511	1262.4	1314.42	1432.6	1181.33	1457.53	1678.99	1640.15	1696.27	1530.85	1189.72	0.363447
ENSRNOG00000033361	Slc39a5	ENSRNOT00000045547.4	0.0155226	0.403589	0.274891	0.113594	4.53983	0.0482372	0.0109895	0.0196632	0.0212693	0.0212693	73.8628	78.067	84.7122	73.5407	97.9194	74.4643	123.705	126.272	102.397	117.572	108.882	81.6204	0.411386
ENSRNOG00000006378	Mga	ENSRNOT00000064345.3	0.0155815	0.40452	2.88056	1.19102	1.5905	5.37118	2.98017	0.469398	0.56612	0.56612	505.464	512.058	382.586	518.043	491.725	486.858	419.081	398.345	447.987	510.823	452.619	481.975	-0.0904685
ENSRNOG00000009566	Phf12	ENSRNOT00000056234.5	0.0156259	0.404578	0.149511	0.0618441	6.76502	0.0116934	0.00181002	0.00435958	0.00775172	0.00775172	355.35	304.05	302.631	348.465	345.556	399.667	386.823	391.657	342.221	356.826	375.439	331.21	0.180318
ENSRNOG00000016781	Ppib	ENSRNOT00000022828.7	0.0156297	0.404578	-0.136095	0.0562968	7.60889	0.00936609	0.000486638	0.00426218	0.00743668	0.00743668	2166.28	2274.21	2356.29	2101.96	1915.81	2043.35	1887.55	1917.62	1813.5	1764.53	1885.31	2162.91	-0.198072
ENSRNOG00000016352	Cbfa2t2	ENSRNOT00000021907.6	0.0157153	0.404675	-0.165484	0.0685102	6.00903	0.0154709	0.00238172	0.00646526	0.00935239	0.00935239	475.147	393.417	418.036	434.728	494.919	434.165	380.371	374.536	344.916	344.184	375.634	443.249	-0.238205
ENSRNOG00000001877	Med15	ENSRNOT00000002568.5	0.01572	0.404675	0.143668	0.0594814	6.81515	0.0135958	0.00111138	0.00773371	0.00769595	0.00773371	886.354	741.636	802.924	866.663	957.907	974.347	1032.56	1106.49	891.931	905.497	982.163	851.097	0.206414
ENSRNOG00000008195	Ywhaz	ENSRNOT00000080676.1	0.0157258	0.404675	0.389583	0.161303	4.30871	0.0919171	0.0401792	0.015798	0.0248677	0.0248677	2705.36	3067.21	2983.8	2752.65	2986.54	2367.08	2173.25	2441.44	2385.67	2477.08	2368.9	2899.11	-0.291282
ENSRNOG00000014232	P2ry1	ENSRNOT00000019305.4	0.0157265	0.404675	-0.135942	0.0562862	7.54151	0.00999598	0.00049954	0.00497083	0.00742079	0.00742079	1824.52	2023.58	2158.32	2105.68	1988.19	1677.34	1605.64	1719.65	1976.98	1846.08	1765.14	2020.06	-0.194514
ENSRNOG00000059015	Triobp	ENSRNOT00000087548.1	0.0157486	0.404675	0.351422	0.145535	4.08715	0.0637885	0.023436	0.00973309	0.0295152	0.0295152	51.1137	47.9301	55.919	65.4219	65.3417	61.6946	78.1006	78.1657	74.9229	71.4243	72.8616	57.1453	0.345163
ENSRNOG00000010237	Map7d1	ENSRNOT00000065871.1	0.015894	0.407814	0.19571	0.0811623	6.2486	0.025278	0.00218941	0.0142789	0.00866909	0.0142789	553.42	356.437	430.927	533.402	498.112	559.113	553.726	578.925	580.249	578.38	570.079	474.46	0.264367
ENSRNOG00000026910	Gjb4	ENSRNOT00000037128.3	0.015936	0.408297	0.506547	0.210152	3.94787	0.169417	0.0247484	0.0856616	0.0332724	0.0856616	42.6063	29.3377	24.0527	60.7247	53.9973	80.7896	68.9592	85.5789	60.8452	43.9852	68.0316	42.1437	0.678107
ENSRNOG00000019338	Dll3	ENSRNOT00000076170.1	0.0159847	0.408686	0.562038	0.233282	3.09536	0.196201	0.0589097	0.0631017	0.0771413	0.0771413	37.4625	17.6756	18.6851	35.0615	43.1195	45.6296	37.8625	41.2876	24.659	37.0129	37.2903	30.4009	0.286176
ENSRNOG00000012729	Mfsd8	ENSRNOT00000087535.1	0.0159977	0.408686	-0.207377	0.0860855	5.63142	0.0284142	0.00416076	0.014366	0.0109736	0.014366	117.321	143.648	120.69	136.374	138.13	112.285	99.4049	103.954	101.687	126.163	108.699	131.233	-0.269531
ENSRNOG00000020485	Vav3	ENSRNOT00000077883.1	0.0160306	0.408916	2.44237	1.01418	2.18109	3.94269	1.61383	0.957581	0.253528	0.957581	201.745	104.774	136.276	172.215	152.733	189.947	68.5846	127.342	173.356	129.424	137.731	153.549	-0.155772
ENSRNOG00000045998	Sema6b	ENSRNOT00000070794.1	0.0160639	0.408916	0.28829	0.119749	5.371	0.0549524	0.00530422	0.0305451	0.0125842	0.0305451	212.807	142.888	214.815	233.822	144.565	233.895	264.415	270.647	274.574	203.8	249.466	189.779	0.392713
ENSRNOG00000020360	Clcc1	ENSRNOT00000051701.4	0.0160765	0.408916	-0.163675	0.0679946	6.25188	0.0108009	0.0028968	0.000882467	0.00866137	0.00866137	311.437	345.138	307.082	302.541	307.595	267.567	266.344	257.36	289.675	281.605	272.51	314.758	-0.207227
ENSRNOG00000053943	Cops3	ENSRNOT00000091471.1	0.0161025	0.408986	-0.142041	0.0590218	6.83848	0.00860392	0.00103691	0.00233763	0.007672	0.007672	1010.93	1035.41	1026.67	962.545	972.808	990.754	860.043	835.695	820.972	845.762	870.645	1001.67	-0.20204
ENSRNOG00000046973	LOC103693999	ENSRNOT00000057761.4	0.0162216	0.410937	0.199905	0.0831588	7.18796	0.0197762	0.00984186	-8.1698e-05	0.00744659	0.00744659	642.723	714.778	743.981	706.25	684.007	749.282	785.418	980.732	853.684	925.009	858.825	698.348	0.298033
ENSRNOG00000005802	Usp24	ENSRNOT00000029228.6	0.0162261	0.410937	-0.135165	0.0562301	7.72533	0.0103009	0.000424558	0.00545464	0.00748	0.00748	2328.33	2625.52	2127.93	2471.52	2596.99	2014.32	2014.62	2036.4	2213.21	2322.05	2120.12	2430.06	-0.196757
ENSRNOG00000007422	Vav2	ENSRNOT00000009893.6	0.0162719	0.411319	0.155663	0.0647853	6.82865	0.0160578	0.0017655	0.00872734	0.00768195	0.00872734	532.474	458.644	503.669	596.238	601.885	576.152	567.191	635.106	719.473	668.93	633.37	538.582	0.233483
ENSRNOG00000009145	Klf12	ENSRNOT00000090009.1	0.016288	0.411319	0.335088	0.139481	4.20108	0.0638693	0.0216995	0.0150647	0.0269377	0.0269377	87.6432	72.4174	52.9451	50.7337	58.5387	88.9785	81.6283	87.2133	70.061	75.8531	80.7469	64.4556	0.320646
ENSRNOG00000016724	Epb41l3	ENSRNOT00000049426.3	0.0163411	0.412066	-0.208183	0.0866994	5.71456	0.0267255	0.00823527	0.00828709	0.0105567	0.0105567	345.336	373.129	404.685	384.692	378.373	321.837	350.076	381.491	322.46	310.761	337.325	377.243	-0.160903
ENSRNOG00000027645	Syndig1l	ENSRNOT00000031650.4	0.0164031	0.413039	0.265887	0.110795	6.27472	0.0469165	0.0022737	0.0284149	0.00860862	0.0284149	422.231	342.057	551.55	565.984	478.953	489.697	638.72	673.094	675.46	574.587	610.312	472.155	0.369596
ENSRNOG00000027459	Zbtb45	ENSRNOT00000038860.4	0.0164724	0.413115	0.223864	0.0933436	5.05012	0.0276976	0.00645352	0.00904537	0.0153291	0.0153291	149.93	108.883	143.642	141.496	156.458	167.86	183.453	200.109	150.901	171.618	174.788	140.082	0.317305
ENSRNOG00000013166	Wnt4	ENSRNOT00000081893.1	0.0164749	0.413115	0.143456	0.0598175	8.72286	0.0102056	0.000194107	0.00485613	0.00875124	0.00875124	3183.71	2698.1	3093.51	3304.4	3326.8	3354.56	3773.64	3317.7	3671.83	3940.54	3611.66	3121.31	0.210448
ENSRNOG00000043102	Bahcc1	ENSRNOT00000066736.3	0.0164766	0.413115	0.269846	0.112521	5.789	0.0483624	0.00300489	0.0286476	0.0102154	0.0286476	332.934	192.092	269.79	349.085	311.852	360.963	341.661	373.466	418.548	376.421	374.212	291.151	0.360992
ENSRNOG00000010447	Tmod2	ENSRNOT00000014124.3	0.0165081	0.413315	-0.147774	0.0616373	6.57274	0.0118429	0.0014727	0.00502642	0.0080252	0.0080252	747.448	778.615	695.192	813.602	820.607	730.76	725.398	649.552	635.041	589.758	666.102	771.093	-0.210868
ENSRNOG00000020470	Slc25a24	ENSRNOT00000027765.5	0.0167651	0.417657	-0.171452	0.0716826	6.23697	0.0195841	0.00195667	0.0108893	0.00869672	0.0108893	509.323	493.055	556.154	594.841	642.862	454.358	410.666	432.321	535.338	524.335	471.404	559.247	-0.246042
ENSRNOG00000016334	Ptbp3	ENSRNOT00000022107.3	0.0167678	0.417657	-0.200557	0.0838532	7.44835	0.0267983	0.000969114	0.0166093	0.00740982	0.0166093	1099.12	1063.66	877.508	941.134	1112.24	973.715	785.567	849.126	899.566	904.548	882.505	1018.73	-0.206882
ENSRNOG00000000112	Champ1	ENSRNOT00000000124.5	0.0168023	0.417657	-0.146091	0.0611002	6.58314	0.0120795	0.00132529	0.00559455	0.0080078	0.0080078	770.834	718.885	797.908	774.705	827.195	780.841	638.574	718.91	608.589	625.296	674.442	777.905	-0.205615
ENSRNOG00000052405	Cdh4	ENSRNOT00000088026.1	0.0168081	0.417657	0.197681	0.0826814	6.31348	0.0260466	0.00174444	0.0153461	0.00852265	0.0153461	239.779	204.412	254.597	304.868	255.442	266.936	342.082	317.285	333.239	270.701	306.048	251.819	0.280359
ENSRNOG00000020994	Slc25a39	ENSRNOT00000028496.4	0.0168171	0.417657	-0.250916	0.104956	7.44274	0.0419678	0.000680626	0.0268586	0.00740957	0.0268586	1724.2	1651.73	2451.13	2019.11	1925.39	1480.45	1849.68	1753.9	1275.47	1262.95	1524.49	1954.31	-0.358126
ENSRNOG00000005762	Rab22a	ENSRNOT00000064400.2	0.016833	0.417657	-0.165292	0.0691502	6.1134	0.012071	0.00293243	0.00210951	0.00902194	0.00902194	506.326	518.519	491.482	484.521	567.078	476.147	485.628	498.506	511.525	497.826	493.927	513.585	-0.0561957
ENSRNOG00000048699	Vps37d	ENSRNOT00000071569.2	0.0168878	0.417657	0.235175	0.0984348	4.9489	0.0333895	0.00785152	0.0124282	0.016372	0.016372	62.8385	48.2783	77.8063	61.9045	64.9248	90.8717	80.366	89.3535	88.0254	65.8974	82.9028	63.1505	0.387259
ENSRNOG00000012630	Rhoc	ENSRNOT00000017254.6	0.0168947	0.417657	0.579988	0.242775	3.21414	0.224418	0.0483534	0.0989959	0.0674824	0.0989959	14.3316	8.21758	7.82667	6.51626	10.1112	7.57264	14.7268	21.402	20.659	23.7041	17.6129	9.40067	0.839628
ENSRNOG00000047618	Katnal1	ENSRNOT00000077328.1	0.0169136	0.417657	-2.49702	1.0454	1.47692	2.8206	2.07235	-0.84765	0.659805	0.659805	4.46432	2.2896	23.0039	15.6539	4.66777	1.92759e-06	5.42424	2.61381	8.75748	4.79982	4.31907	10.0159	-1.05034
ENSRNOG00000013963	Il6st	ENSRNOT00000018877.7	0.0169192	0.417657	-0.135389	0.0566848	8.04733	0.00750342	0.000325766	0.00238737	0.00770715	0.00770715	3149.64	3499.66	3485.17	3238.58	3360.12	2992.46	3095.14	2997.36	2870.71	2665.29	2924.19	3346.64	-0.194612
ENSRNOG00000001733	Ppp1r2	ENSRNOT00000002361.6	0.0169445	0.417696	-0.186499	0.0781012	7.88211	0.0232167	0.000375258	0.0148742	0.00757056	0.0148742	3216.89	3281.9	2696.98	2662.36	2742.81	2881.39	1996.11	2210.83	2508.72	2564.78	2432.37	2920.19	-0.2636
ENSRNOG00000007687	Sema7a	ENSRNOT00000010620.5	0.0170147	0.418838	1.11001	0.465141	1.96918	0.819982	0.202488	0.334955	0.338402	0.338402	3.30729	11.2992	0.920785	6.51626	2.12868	5.04843	9.25682	9.63092	24.2519	21.8078	13.9992	4.83444	1.36222
ENSRNOG00000006241	2007-03-01	ENSRNOT00000008464.4	0.0170436	0.418963	-2.85594	1.19708	1.3921	4.9869	2.84312	0.218273	0.739353	0.739353	679.648	680.005	494.461	563.657	606.674	655.033	530.584	560.733	585.189	568.424	579.993	604.889	-0.0605329
ENSRNOG00000020315	Taf13	ENSRNOT00000027530.5	0.0170684	0.418986	-0.173198	0.0726127	6.15557	0.0200496	0.00209932	0.0110822	0.00890388	0.0110822	467.43	585.502	624.292	467.309	447.023	406.398	414.874	433.391	434.738	472.186	432.317	518.311	-0.261176
ENSRNOG00000060005	Surf4	ENSRNOT00000078429.1	0.0171589	0.420539	-0.146929	0.0616497	8.97825	0.0144017	0.000120207	0.0093354	0.0093815	0.0093815	4377.69	4338.45	4913.63	4022.35	4016.49	3928.02	4205.62	3986.63	3379.03	3247.55	3749.37	4333.72	-0.208907
ENSRNOG00000051193	AABR07010030.2	ENSRNOT00000076198.1	0.0171795	0.420539	-0.190786	0.0800664	7.05594	0.0243567	0.000907393	0.0151192	0.00750467	0.0151192	1156.23	1562.45	1291.53	1117.61	1293.66	1031.46	998.498	895.876	1151.27	1222.86	1059.99	1284.3	-0.276687
ENSRNOG00000005633	Zbtb49	ENSRNOT00000041639.2	0.0172477	0.421328	2.42633	1.01888	1.13539	3.85187	1.5552	0.938434	1.04006	1.04006	79.9262	67.2814	74.1232	71.2134	72.3752	63.1053	60.5901	77.5824	74.103	75.379	70.152	72.9839	-0.0563069
ENSRNOG00000011413	Scp2	ENSRNOT00000015420.5	0.0172597	0.421328	-0.141097	0.0592563	7.49399	0.0109426	0.00136466	0.00472445	0.0074136	0.0074136	682.037	742.664	812.439	675.829	699.272	618.853	659.198	669.884	658.694	667.824	654.89	722.448	-0.141435
ENSRNOG00000024703	Dock5	ENSRNOT00000058887.5	0.0174706	0.425885	-0.144108	0.0606348	7.19437	0.0139388	0.000720019	0.00847142	0.00744449	0.00847142	1559.94	1337.41	1267.92	1566.7	1447.5	1387.06	1168.04	1363.31	1185.65	1114.09	1243.63	1435.89	-0.207237
ENSRNOG00000046021	LOC108348172	ENSRNOT00000075774.2	0.0175399	0.426982	0.344491	0.145037	8.46144	0.079711	0.000218162	0.0523711	0.00824804	0.0523711	4082.3	2579.29	5199.67	4000.05	4560.7	5265.51	6670.8	6995.26	5056.97	4500.93	5697.89	4084.4	0.480204
ENSRNOG00000020420	Pklr	ENSRNOT00000065791.2	0.0176279	0.428532	0.211322	0.0890398	6.63771	0.0300227	0.00364897	0.0161712	0.00792159	0.0161712	748.14	544.904	634.394	697.965	633.012	816.012	767.623	814.424	744.463	689.895	766.484	651.683	0.233754
ENSRNOG00000047356	Abl1	ENSRNOT00000042495.5	0.0177963	0.432027	0.141975	0.0599094	7.17901	0.013575	0.00131212	0.00766071	0.00744963	0.00766071	1262.14	1044.21	1125.25	1355.19	1351.54	1471.3	1332.28	1292.68	1435.75	1518.88	1410.18	1227.67	0.199807
ENSRNOG00000018343	Isca1	ENSRNOT00000024781.6	0.0178502	0.432737	-0.137448	0.0580265	7.00652	0.00993658	0.000883324	0.00439158	0.00753438	0.00753438	1209.37	1147.38	1365.52	1114.28	1092.01	1055.12	1024.14	1031.58	952.112	1092.28	1031.05	1185.71	-0.201461
ENSRNOG00000016955	Mindy3	ENSRNOT00000022986.5	0.0179087	0.433559	-0.156281	0.0660109	6.20709	0.0145358	0.00212373	0.0065966	0.00876986	0.00876986	513.732	626.59	533.134	500.821	515.141	397.564	446.01	458.004	514.679	484.512	460.154	537.884	-0.224727
ENSRNOG00000027264	Dagla	ENSRNOT00000037624.2	0.017969	0.43442	0.203212	0.085879	6.32101	0.0278602	0.00193088	0.0165071	0.00850641	0.0165071	623.975	402.661	497.224	579.947	439.573	631.053	613.475	633.5	644.023	557.52	615.914	508.676	0.275489
ENSRNOG00000025731	Ptma	ENSRNOT00000051368.4	0.0180322	0.435112	0.736663	0.311491	3.83564	0.240667	0.205851	-0.104686	0.0367154	0.0367154	57.0291	26.2883	37.3975	26.6122	20.8581	61.0998	87.752	80.4255	60.8886	49.3124	67.8957	33.6371	0.992097
ENSRNOG00000046271	LOC100911685	ENSRNOT00000091610.1	0.0180471	0.435112	0.330782	0.139886	6.98749	0.0738782	0.0104572	0.0384631	0.00754706	0.0384631	971.976	1097.39	957.616	1050.98	1007.58	1088.36	1033.68	1013.74	1051.81	953.221	1028.16	1017.11	0.0155813
ENSRNOG00000023053	Ice1	ENSRNOT00000061873.4	0.0182753	0.44001	-0.145474	0.0616416	7.43328	0.0143222	0.00061202	0.00888719	0.00740924	0.00888719	1891.77	1868.47	1499.04	1845.96	2032.89	1706.37	1418.82	1516.33	1550.33	1687.73	1575.92	1827.63	-0.213655
ENSRNOG00000042086	Rab26	ENSRNOT00000004249.6	0.0183061	0.440147	0.519679	0.220262	3.51917	0.18283	0.0356003	0.0856881	0.0492238	0.0856881	47.4045	24.6527	32.2275	22.3415	12.7721	53.0085	36.1857	43.8742	41.3181	43.6155	43.6004	27.8796	0.627004
ENSRNOG00000055036	RGD1311164	ENSRNOT00000089513.1	0.0184523	0.442656	-0.185632	0.0787774	5.5183	0.0163131	0.00390401	0.00367973	0.0116107	0.0116107	249.149	289.67	286.364	253.203	289.501	230.966	204.492	212.95	225.453	263.59	227.49	273.577	-0.265082
ENSRNOG00000001525	Igsf11	ENSRNOT00000066997.2	0.0184608	0.442656	-0.179983	0.0763854	8.23206	0.0219643	0.000262068	0.0143248	0.00791205	0.0143248	3669.99	3849.94	4266.92	4430.13	4407.44	3425.36	3955.19	3977.57	3147.36	2821.74	3465.44	4124.88	-0.251247
ENSRNOG00000001878	Klhl22	ENSRNOT00000068711.2	0.0185132	0.443308	0.140354	0.0595937	6.92487	0.00826736	0.00128463	0.0018601	0.00759388	0.00759388	545.152	439.64	536.818	486.392	538.556	591.928	609.688	627.615	590.13	572.691	598.41	509.312	0.232165
ENSRNOG00000023919	Nipsnap2	ENSRNOT00000093378.1	0.0186061	0.444673	-0.152365	0.0647445	6.51994	0.0110945	0.00236134	0.00286526	0.00811829	0.00811829	381.353	403.416	376.113	344.998	384.227	317.474	335.109	339.421	332.097	330.435	330.907	378.021	-0.1915
ENSRNOG00000016849	Ppp2r5d	ENSRNOT00000022862.6	0.0186208	0.444673	0.165574	0.0703661	5.92559	0.0115148	0.00272178	0.00166523	0.00965671	0.00965671	341.753	334.866	384.888	336.984	325.688	378.632	442.644	430.181	396.114	387.799	407.074	344.836	0.238744
ENSRNOG00000011678	Wbp4	ENSRNOT00000093399.1	0.0186743	0.445345	0.555435	0.236157	3.06326	0.196622	0.059353	0.0654375	0.0800728	0.0800728	248.621	246.938	190.108	210.195	202.312	235.079	190.329	208.087	222.371	215.267	214.227	219.635	-0.0358057
ENSRNOG00000008377	Wdtc1	ENSRNOT00000011311.7	0.01873	0.445731	0.152132	0.0647132	6.30802	0.0122482	0.00193499	0.00461167	0.00853451	0.00853451	478.455	456.076	575.49	515.715	523.656	551.541	635.354	551.103	590.13	637.166	593.059	509.878	0.217626
ENSRNOG00000015385	Pink1	ENSRNOT00000065497.2	0.0187412	0.445731	0.215488	0.0916722	5.18975	0.0296018	0.00698044	0.0118106	0.014029	0.014029	265.134	253.204	354.042	304.868	302.805	304.799	389.207	344.573	359.737	374.051	354.473	296.011	0.259226
ENSRNOG00000017405	Raly	ENSRNOT00000023429.3	0.0188503	0.447089	0.206227	0.0878132	5.59454	0.0282262	0.008106	0.0103579	0.0111719	0.0111719	506.567	425.773	526.228	523.628	479.486	508.629	563.404	529.165	546.566	522.438	534.041	492.336	0.117076
ENSRNOG00000000968	Rnf6	ENSRNOT00000092401.1	0.0188524	0.447089	-0.148091	0.0630594	6.86761	0.0120753	0.00229738	0.00443393	0.00764384	0.00764384	595.757	529.86	575.443	585.837	577.457	556.796	490.847	505.304	474.144	456.059	496.63	572.871	-0.205652
ENSRNOG00000014702	Elovl2	ENSRNOT00000019756.6	0.0189022	0.447089	0.222657	0.0948502	5.01767	0.0264126	0.00683712	0.00738462	0.0156543	0.0156543	132.292	168.46	132.593	118.224	126.657	171.647	191.869	145.534	176.051	160.24	169.068	135.645	0.315678
ENSRNOG00000005135	Bclaf3	ENSRNOT00000006867.6	0.0189195	0.447089	-0.18999	0.0809462	5.48117	0.0220467	0.00454124	0.00898127	0.0118395	0.0118395	244.739	295.833	239.404	274.614	267.15	219.607	234.787	171.216	244.315	227.559	219.497	264.348	-0.267127
ENSRNOG00000020577	Pip5k1c	ENSRNOT00000088364.1	0.0189255	0.447089	0.149326	0.0636242	7.77736	0.0151896	0.000960749	0.00915933	0.00750591	0.00915933	1264.49	1003.57	1364.6	1270.21	1220.27	1324.58	1568.61	1624.41	1403.02	1355.87	1455.3	1224.63	0.248787
ENSRNOG00000057620	Slc6a8	ENSRNOT00000092123.1	0.0189834	0.447856	-0.157217	0.0670192	6.10294	0.0143478	0.00217644	0.00624068	0.00905249	0.00905249	455.656	399.976	529.579	518.385	526.692	399.568	423.967	389.285	422.345	430.714	413.176	486.058	-0.233849
ENSRNOG00000016227	Glrx3	ENSRNOT00000022406.6	0.0190195	0.448097	-0.139524	0.0594948	6.8463	0.0086249	0.00118481	0.00243478	0.00766426	0.00766426	487.274	587.557	489.857	494.77	498.644	413.971	474.202	416.27	446.864	452.274	440.716	511.62	-0.214772
ENSRNOG00000051719	AABR07065498.1	ENSRNOT00000079807.1	0.0190855	0.448097	0.221301	0.0944176	5.06212	0.0334144	0.00622207	0.0160646	0.015211	0.0160646	149.604	105.053	139.338	157.076	161.305	165.376	188.21	145.943	192.563	192.507	176.92	142.475	0.310426
ENSRNOG00000027787	Cdc6	ENSRNOT00000038228.4	0.0190992	0.448097	1.35785	0.579388	2.11926	1.23906	0.563428	0.254342	0.275798	0.275798	7.44517	9.59032	5.74755	1.87113	2.9686	8.04399	7.88475	6.57372	7.98398	9.57384	8.01206	5.52455	0.465977
ENSRNOG00000006432	Trnt1	ENSRNOT00000008526.7	0.0191172	0.448097	-0.143889	0.0614059	6.86634	0.0141304	0.000972336	0.00845437	0.00764503	0.00845437	1063.79	1182.43	999.853	902.322	1024	1035.3	858.498	827.126	826.666	930.919	895.702	1034.48	-0.207601
ENSRNOG00000014083	Iqsec3	ENSRNOT00000076318.2	0.0191267	0.448097	0.206334	0.0880621	5.37795	0.0260941	0.00685308	0.00919847	0.0125343	0.0125343	109.142	102.761	107.526	86.5219	85.9221	133.925	145.264	119.915	102.105	109.759	122.194	98.3745	0.309982
ENSRNOG00000014900	Crem	ENSRNOT00000020012.6	0.0191945	0.448097	-0.240445	0.102678	6.7135	0.0394879	0.00228683	0.0240702	0.00781541	0.0240702	170.198	180.051	185.583	127.755	167.254	159.138	126.25	157.291	121.095	128.38	138.431	166.168	-0.26175
ENSRNOG00000001773	Senp2	ENSRNOT00000087105.1	0.0192121	0.448097	0.452386	0.193212	4.23922	0.139806	0.0457725	0.0475551	0.0261681	0.0475551	231.51	239.337	217.766	242.498	212.868	267.567	240.677	227.397	238.926	219.974	238.908	228.796	0.0621298
ENSRNOG00000031092	Rock1	ENSRNOT00000061777.5	0.0192188	0.448097	-0.226743	0.0968466	7.47044	0.035124	0.00198151	0.0214667	0.00741127	0.0214667	1269.45	1448.86	1017.93	1214.35	1255.39	1130.22	884.868	1049.24	1100.32	1110.3	1054.99	1241.2	-0.2343
ENSRNOG00000014060	Mras	ENSRNOT00000050374.2	0.0192231	0.448097	0.172154	0.073533	5.78174	0.0162789	0.00327032	0.00578185	0.0102474	0.0102474	149.379	156.134	178.632	184.783	194.242	185.53	201.546	222.581	199.405	189.159	199.644	172.634	0.208589
ENSRNOG00000023453	Lrba	ENSRNOT00000088188.1	0.0192526	0.448191	-0.164303	0.0701967	7.08845	0.0115083	0.00483137	-0.000320539	0.00748757	0.00748757	590.903	633.781	650.627	679.18	665	559.366	621.89	643.559	677.436	642.476	628.945	643.898	-0.0338442
ENSRNOG00000020676	Ppp1r14a	ENSRNOT00000028070.3	0.0193721	0.450376	0.525292	0.224648	3.11897	0.106717	0.051088	-0.0172597	0.0750783	0.0750783	13.2292	20.5439	20.2573	16.7561	14.9008	25.2421	37.8688	23.5422	30.5394	29.3931	29.3171	17.1374	0.741162
ENSRNOG00000014844	Kif21a	ENSRNOT00000038946.7	0.019473	0.451348	-0.21192	0.0907055	6.34488	0.0307583	0.0090117	0.011557	0.00845592	0.011557	355.534	320.828	279.612	359.48	336.154	308.375	242.501	264.315	278.298	260.113	270.72	330.322	-0.28611
ENSRNOG00000009276	Schip1	ENSRNOT00000057473.4	0.0194799	0.451348	1.07867	0.461715	3.00816	0.7892	0.447488	0.0767617	0.0854631	0.0854631	80.4774	69.3358	75.044	73.5407	104.838	85.1922	74.4753	92.0288	94.7621	91.0237	87.4964	80.6471	0.116218
ENSRNOG00000002144	Exoc1	ENSRNOT00000090470.1	0.019491	0.451348	-0.144808	0.0619895	6.62414	0.00882081	0.00166451	0.001706	0.00794224	0.00794224	366.742	378.351	332.71	385.08	399.128	310.478	300.706	322.814	338.329	336.914	321.848	372.402	-0.209873
ENSRNOG00000047028	Mmp24	ENSRNOT00000092194.1	0.0195539	0.45153	0.425996	0.182455	3.66324	0.1052	0.0403012	0.021339	0.0429235	0.0429235	261.827	223.929	312.146	254.6	261.296	259.994	308	304.444	312.131	290.612	295.036	262.759	0.16655
ENSRNOG00000011975	Crtc3	ENSRNOT00000015948.6	0.0195672	0.45153	0.319348	0.136793	5.04709	0.0699114	0.00909575	0.0376848	0.015359	0.0376848	164.471	130.516	121.406	162.908	163.855	194.399	182.276	195.492	186.864	191.871	190.18	148.631	0.353522
ENSRNOG00000025634	Zfhx2	ENSRNOT00000083941.1	0.0195759	0.45153	2.93743	1.25833	1.63907	5.91548	1.94597	2.01255	0.530121	2.01255	1050.06	819.19	943.344	1247.86	1192.06	1093.62	1191.18	1269.68	1060.8	993.676	1121.79	1050.5	0.0946321
ENSRNOG00000013383	Tmub1	ENSRNOT00000088357.1	0.0196105	0.451561	0.425812	0.182461	5.26289	0.0915577	0.0698167	-0.0234754	0.013413	0.013413	136.15	119.668	188.3	148.478	152.201	145.142	187.24	147.139	142.817	158.817	156.231	148.959	0.0683142
ENSRNOG00000025053	Lrp1	ENSRNOT00000031005.5	0.0196401	0.451561	-0.208818	0.0895004	6.03348	0.0299132	0.00242056	0.0176052	0.00926962	0.0176052	560.034	355.41	434.61	515.715	474.696	429.116	338.295	399.148	368.27	348.924	376.751	468.093	-0.312441
ENSRNOG00000050949	Ttc39c	ENSRNOT00000091424.1	0.0197281	0.451561	-0.354697	0.152134	5.43807	0.0863798	0.0254256	0.0324361	0.0121189	0.0324361	244.188	278.37	293.73	201.073	213.933	200.675	183.033	178.707	139.673	159.766	172.371	246.259	-0.512163
ENSRNOG00000037247	Rras	ENSRNOT00000027809.7	0.0197309	0.451561	0.251308	0.107791	4.73708	0.0421357	0.0102781	0.0173884	0.0187694	0.0187694	102.526	87.3118	114.177	85.6423	114.949	133.783	169.147	132.693	101.499	116.624	130.749	100.921	0.37034
ENSRNOG00000029871	Slc8a3	ENSRNOT00000048606.3	0.0197383	0.451561	0.210968	0.0904941	5.67235	0.0305613	0.00375681	0.0167161	0.0107633	0.0167161	307.578	292.751	278.998	214.106	225.64	318.051	329.038	375.606	267.669	331.857	324.444	263.815	0.297428
ENSRNOG00000002440	Ralb	ENSRNOT00000003413.6	0.0197605	0.451561	-0.236101	0.101293	4.84699	0.0356826	0.00815098	0.014572	0.0174999	0.0174999	153.238	147.916	116.94	145.22	154.329	119.9	146.426	114.501	94.3129	95.7646	114.181	143.529	-0.327453
ENSRNOG00000032798	Slco3a1	ENSRNOT00000076340.2	0.0197897	0.451561	-0.270102	0.115908	5.18767	0.0399108	0.0195396	0.00256156	0.0140472	0.0140472	160.404	205.696	249.072	165.932	204.886	147.667	213.538	227.664	160.781	182.522	186.434	197.198	-0.0805571
ENSRNOG00000046420	AABR07006458.1	ENSRNOT00000071578.2	0.0197956	0.451561	-0.196965	0.0845273	5.28616	0.0242104	0.00463578	0.0104774	0.0132264	0.0132264	219.384	231.119	207.177	209.451	221.383	175.433	173.355	139.113	195.812	219.026	180.548	217.703	-0.268622
ENSRNOG00000060098	Ptms	ENSRNOT00000081802.1	0.0198538	0.451561	0.227476	0.0976668	7.52012	0.035571	0.000551268	0.0232957	0.00741714	0.0232957	1760.58	1222.36	1684.12	1893.44	1760.42	2168.3	2327.67	2288.95	1938.36	1682.99	2081.25	1664.18	0.322464
ENSRNOG00000004992	Rab1a	ENSRNOT00000084481.1	0.0198652	0.451561	-0.135117	0.0580178	8.4128	0.012307	0.000246239	0.00789394	0.00816891	0.00816891	1864.68	2217.16	2055.61	1889.01	2105.33	1832.65	1719	1673.15	1853.11	2039.12	1823.4	2026.36	-0.152174
ENSRNOG00000008944	Ext2	ENSRNOT00000083743.1	0.0199252	0.451561	-0.271706	0.116725	6.73976	0.0507836	0.00217171	0.0318898	0.00778212	0.0318898	399.08	488.432	602.654	498.494	572.615	357.176	429.18	415.2	333.239	397.281	386.415	512.255	-0.405796
ENSRNOG00000011820	Acpp	ENSRNOT00000085585.1	0.0199272	0.451561	0.229074	0.0984116	6.82752	0.0360982	0.00153102	0.0226811	0.0076831	0.0226811	430.988	549.156	497.807	337.935	421.664	519.914	587.126	636.66	484.898	610.775	567.874	447.51	0.342969
ENSRNOG00000003526	Sytl4	ENSRNOT00000004909.6	0.0199752	0.451561	-0.134665	0.0578755	8.11468	0.00743722	0.000598589	0.00210116	0.00777533	0.00777533	3027.45	2904.57	3284.72	3072.18	2990.94	2680.95	2507.88	2933.67	2957.56	2825.18	2781.05	3055.97	-0.135957
ENSRNOG00000015568	Plpp5	ENSRNOT00000020900.5	0.0199771	0.451561	0.29306	0.125951	6.07181	0.0591094	0.00235614	0.0373031	0.00914666	0.0373031	476.25	484.837	302.938	288.577	361.876	609.598	533.529	444.092	508.392	431.415	505.405	382.896	0.399578
ENSRNOG00000010768	Kpna4	ENSRNOT00000014384.6	0.0199979	0.451561	-0.140879	0.0605569	6.68951	0.00993927	0.00132046	0.00365909	0.00784738	0.00784738	813.593	960.429	824.102	815.463	906.818	764.837	716.141	713.758	723.066	832.488	750.058	864.081	-0.203912
ENSRNOG00000012665	Nmrk1	ENSRNOT00000016930.4	0.0200059	0.451561	-0.237208	0.101971	4.82504	0.027276	0.00824609	0.00485584	0.0177489	0.0177489	127.882	147.916	153.771	112.638	162.844	108.541	115.289	112.361	115.87	99.5572	110.324	141.01	-0.351234
ENSRNOG00000001142	Prkab1	ENSRNOT00000001508.3	0.020014	0.451561	0.150828	0.0648421	6.25568	0.0083938	0.00185875	0.000475162	0.00865249	0.00865249	445.382	480.728	479.729	487.789	522.591	557.851	575.606	587.486	555.099	531.92	561.592	483.244	0.216357
ENSRNOG00000031773	Cngb1	ENSRNOT00000060351.3	0.0201321	0.453643	0.466531	0.200755	3.41015	0.137836	0.0458951	0.0411546	0.0548616	0.0548616	11.4511	7.19038	10.7425	8.68835	10.9982	16.4635	11.7853	20.3319	11.437	10.4357	14.0907	9.81411	0.480745
ENSRNOG00000010147	Pdcd10	ENSRNOT00000013585.4	0.0203441	0.457259	-0.141031	0.060791	6.69893	0.0137373	0.0013325	0.00790636	0.00783464	0.00790636	813.593	1050.82	802.924	811.74	896.175	761.05	705.201	707.337	769.773	843.866	757.446	875.051	-0.207969
ENSRNOG00000008338	Bsdc1	ENSRNOT00000011054.7	0.0203446	0.457259	-0.136554	0.0588611	6.85011	0.0128628	0.00100103	0.00764247	0.00766054	0.00766054	973.446	936.804	1081.92	1037.02	1028.15	849.398	1043.5	948.11	798.516	791.717	886.247	1011.47	-0.190468
ENSRNOG00000025910	Hccs	ENSRNOT00000037862.5	0.0204029	0.457984	-0.15859	0.0683916	6.05227	0.0127636	0.00248523	0.00401413	0.00920832	0.00920832	402.387	495.109	441.977	446.829	521.527	381.156	391.311	370.255	424.857	395.384	392.593	461.566	-0.232955
ENSRNOG00000001640	Tomm70	ENSRNOT00000002238.6	0.0204706	0.458705	-0.171633	0.0740563	6.40702	0.0203702	0.00200057	0.0117103	0.00833037	0.0117103	727.818	685.594	561.898	618.016	722.136	642.291	468.313	516.573	582.685	585.493	559.071	663.092	-0.245773
ENSRNOG00000023453	Lrba	ENSRNOT00000057084.4	0.0205093	0.458705	0.168141	0.0725715	6.79343	0.0195567	0.00501943	0.00814712	0.00771939	0.00814712	590.903	633.781	650.627	679.18	665	559.366	621.89	643.559	677.436	642.476	628.945	643.898	-0.0338442
ENSRNOG00000016214	Agl	ENSRNOT00000055735.2	0.0205133	0.458705	-0.130826	0.056468	7.74136	0.00654107	0.000484048	0.00152604	0.00748754	0.00748754	2411.14	2499.08	2317.85	2488.03	2575.11	2116.67	2029.59	2125.99	2199.4	2315.61	2157.45	2458.24	-0.188217
ENSRNOG00000015597	LOC100125364	ENSRNOT00000020889.5	0.0206128	0.460343	-0.141282	0.061029	6.62721	0.0101187	0.00137382	0.00377198	0.00793753	0.00793753	829.336	895.103	807.722	783.38	743.035	758.106	700.726	744.262	627.267	694.057	704.884	811.715	-0.203319
ENSRNOG00000020875	Celf3	ENSRNOT00000028324.7	0.0207082	0.461887	0.194482	0.0840725	7.24933	0.0262135	0.000730793	0.0169397	0.00742897	0.0169397	1461.81	999.713	1287.74	1456.38	1235.47	1509.52	1681.46	1757.57	1494.09	1343.86	1557.3	1288.22	0.273472
ENSRNOG00000006002	Stk35	ENSRNOT00000008071.5	0.0207912	0.463152	0.221101	0.0956423	5.14633	0.033907	0.0058461	0.0170225	0.0144159	0.0170225	165.365	135.59	125.227	161.045	187.324	177.957	164.94	186.198	195.812	239.886	192.958	154.91	0.315033
ENSRNOG00000022741	Ilf3	ENSRNOT00000079230.1	0.0209306	0.465033	-0.160329	0.0694294	7.0607	0.0161991	0.00454907	0.005642	0.00750204	0.00750204	514.467	423.548	457.63	522.542	445.959	435.427	491.172	492.604	420.666	422.565	452.487	472.829	-0.0633067
ENSRNOG00000011148	Ssr3	ENSRNOT00000014912.6	0.0209308	0.465033	-0.164033	0.0710336	8.20536	0.018687	0.000246085	0.0123684	0.00787893	0.0123684	4335.86	4876.11	3701.55	3509.47	3603.86	3826.71	3234.84	3183.55	3314.43	3336.59	3379.22	4005.37	-0.245177
ENSRNOG00000042411	Rps6ka1	ENSRNOT00000077248.1	0.0209551	0.465033	-0.195329	0.0846023	5.85788	0.0147562	0.00797031	-0.00329251	0.00992357	0.00992357	237.574	197.735	225.132	229	260.764	175.433	184.295	171.751	181.889	175.884	177.851	230.041	-0.369394
ENSRNOG00000019075	Stat5b	ENSRNOT00000081247.1	0.0210033	0.465515	2.24896	0.97445	1.05988	3.51506	1.22468	1.1492	1.14868	1.1492	501.149	446.963	492.487	541.353	496.932	514.918	504.191	541.741	526.565	499.382	517.359	495.777	0.0613551
ENSRNOG00000023177	Esrp2	ENSRNOT00000026873.3	0.021106	0.467202	0.154129	0.0668357	6.11874	0.00922878	0.00216099	0.00079775	0.00900654	0.00900654	454.719	397.397	410.075	423.077	417.354	489.4	518.098	503.183	499.131	444.418	490.846	420.524	0.222592
ENSRNOG00000000258	Prmt7	ENSRNOT00000081312.1	0.0211336	0.467225	-0.288985	0.125341	5.36168	0.0563048	0.0266242	0.0106211	0.0126518	0.0126518	169.223	178.219	183.236	165.699	163.908	143.88	170.41	166.936	163.027	156.447	160.14	172.057	-0.102935
ENSRNOG00000005841	Erp44	ENSRNOT00000007711.5	0.0212464	0.469128	-0.139154	0.0604079	7.70491	0.013488	0.000438817	0.00868397	0.00747093	0.00868397	2582.99	2649.14	2336.95	2172.71	2191.48	2437.13	2058.38	2001.09	2030.87	1862.19	2077.93	2386.65	-0.199751
ENSRNOG00000004542	Ttc8	ENSRNOT00000082856.1	0.0213414	0.469347	0.145885	0.0633764	6.41634	0.0108577	0.00172921	0.00383492	0.0083122	0.0083122	284.427	300.455	248.151	308.591	308.659	344.555	318.519	326.916	346.263	341.813	335.613	290.057	0.209791
ENSRNOG00000004571	RGD1563680	ENSRNOT00000006177.7	0.0213462	0.469347	0.209602	0.0910597	5.12187	0.0244907	0.00608893	0.00773412	0.0146408	0.0146408	160.899	161.857	118.149	151.716	165.205	184.376	198.712	200.639	159.35	188.373	186.29	151.565	0.295849
ENSRNOG00000014098	Pold2	ENSRNOT00000019288.4	0.021354	0.469347	0.47693	0.207211	3.36726	0.158399	0.0500155	0.0571015	0.0573253	0.0573253	7.1658	11.8128	7.82667	15.8252	16.4973	19.5627	26.5082	21.402	11.2277	19.9114	19.7224	11.8255	0.692172
ENSRNOG00000000560	Lrrc20	ENSRNOT00000078719.1	0.0213631	0.469347	-2.56755	1.1156	2.35404	4.59687	1.78355	1.32784	0.200487	1.32784	76.6189	78.5806	89.7765	88.9004	83.0186	73.8333	92.989	90.9587	91.1692	108.091	91.4082	83.379	0.131136
ENSRNOG00000003470	Fundc1	ENSRNOT00000004676.6	0.0214084	0.469756	-0.168795	0.0733667	5.79463	0.0195513	0.00326595	0.00982557	0.0101907	0.0101907	336.241	422.178	395.017	296.955	348.039	291.547	265.082	324.241	306.293	324.272	302.287	359.686	-0.250061
ENSRNOG00000054344	Ier2	ENSRNOT00000088175.1	0.0215015	0.47121	0.226138	0.098361	4.91012	0.0357048	0.00707821	0.017109	0.0167935	0.017109	126.779	96.5565	154.692	121.947	110.691	157.763	186.819	148.744	134.733	134.639	152.54	122.133	0.318392
ENSRNOG00000011684	Auh	ENSRNOT00000015786.7	0.0216605	0.473057	0.163689	0.0712847	6.34371	0.018735	0.00165847	0.0110453	0.00845836	0.0110453	504.913	443.749	588.381	548.297	544.943	567.948	535.212	608.888	703.305	686.471	620.365	526.057	0.237483
ENSRNOG00000008831	Hcn2	ENSRNOT00000011837.6	0.0216841	0.473057	0.252474	0.10997	5.41565	0.0445804	0.00464435	0.0255889	0.0122703	0.0255889	188.516	174.624	239.404	213.175	179.874	177.957	292.011	276.086	293.717	254.108	258.776	199.118	0.376414
ENSRNOG00000001684	Ripply3	ENSRNOT00000002289.5	0.0217048	0.473057	0.158185	0.0689109	5.9908	0.0123541	0.00245533	0.00362356	0.00941644	0.00941644	406.797	310.214	388.571	385.805	360.812	416.992	435.912	421.62	451.804	435.207	432.307	370.44	0.222262
ENSRNOG00000001245	Pcbp3	ENSRNOT00000001675.4	0.0217261	0.473057	0.204548	0.0891228	5.174	0.0259713	0.00568961	0.0104532	0.0141676	0.0141676	136.701	139.699	160.217	175.008	189.453	181.743	215.431	210.81	206.59	165.929	196.101	160.216	0.289943
ENSRNOG00000007283	Erlec1	ENSRNOT00000050321.4	0.0217485	0.473057	-0.149979	0.0653581	8.37846	0.0157409	0.000217615	0.0104616	0.00811565	0.0104616	4624.69	5286.98	5193.23	4287.7	4171.15	4481.74	4340.61	4115.61	3804.85	3521.48	4052.86	4712.75	-0.21758
ENSRNOG00000016722	Xpo6	ENSRNOT00000079044.1	0.0218325	0.473057	2.222	0.968922	1.41933	2.45296	1.63416	-0.417475	0.712863	0.712863	404.959	423.548	422.64	392.837	420.769	408.923	431.424	413.416	379.348	372.628	401.148	412.951	-0.0417337
ENSRNOG00000003533	Clcn4	ENSRNOT00000059270.2	0.0218754	0.473057	-0.345306	0.150623	3.88456	0.0705429	0.0215535	0.0205459	0.0351645	0.0351645	42.9948	53.4143	61.6926	57.7154	75.5682	39.1253	40.3934	40.6639	30.5394	54.9935	41.1431	58.2771	-0.492177
ENSRNOG00000013356	Snapin	ENSRNOT00000018830.6	0.0218937	0.473057	0.14554	0.0634932	6.3898	0.014558	0.0017141	0.00804439	0.00836438	0.00836438	509.323	601.938	556.154	527.817	576.873	588.142	616.841	566.084	683.544	766.117	644.145	554.421	0.216043
ENSRNOG00000006523	Atl2	ENSRNOT00000008988.4	0.021943	0.473057	-0.133686	0.0583437	7.0361	0.0118215	0.000993933	0.00672022	0.00751605	0.00751605	441.282	489.474	408.64	376.547	405.496	399.269	338.165	370.282	356.362	397.3	372.276	424.288	-0.188197
ENSRNOG00000014698	Chrnb1	ENSRNOT00000019947.3	0.0219617	0.473057	0.520853	0.227344	3.10432	0.130881	0.0528639	0.00960014	0.0763498	0.0763498	19.9157	22.5983	11.0678	18.6511	13.8364	39.1743	26.9383	21.455	29.6778	27.5776	28.9646	17.2139	0.718221
ENSRNOG00000021671	Rtl6	ENSRNOT00000039588.2	0.0219746	0.473057	0.310965	0.135745	4.81032	0.0678088	0.00909832	0.0369681	0.017917	0.0369681	80.4774	90.3934	122.464	125.671	111.756	99.7064	173.355	177.637	133.835	145.069	145.92	106.152	0.455372
ENSRNOG00000033119	Plcb4	ENSRNOT00000045393.4	0.021989	0.473057	-0.225689	0.0985303	6.78176	0.0357226	0.00630551	0.017965	0.00773243	0.017965	362.284	464.028	385.006	396.285	407.388	342.887	385.665	360.792	308.813	276.243	334.88	402.998	-0.266403
ENSRNOG00000055531	Hps5	ENSRNOT00000080132.1	0.0219904	0.473057	0.758929	0.331333	2.49422	0.196188	0.108471	-0.0677519	0.165982	0.165982	111.458	123.745	96.313	117.061	116.89	130.715	104.417	119.826	116.975	120.265	118.439	113.093	0.0660654
ENSRNOG00000011452	Aldoc	ENSRNOT00000015535.8	0.0220023	0.473057	0.440238	0.192216	3.44595	0.0831647	0.0394516	-0.00645682	0.0529161	0.0529161	6.61458	9.24477	6.75242	11.1707	8.15995	10.0969	13.745	13.9113	12.8745	14.2225	12.97	8.38849	0.573368
ENSRNOG00000042451	Ddx59	ENSRNOT00000043798.3	0.0220152	0.473057	2.34995	1.02613	1.89531	3.27795	2.25814	-0.296157	0.374242	0.374242	46.8533	39.0335	47.8808	41.4248	44.7023	46.698	56.3824	59.3907	56.5878	56.8898	55.1897	43.9789	0.321057
ENSRNOG00000003800	Rgs9	ENSRNOT00000005076.6	0.0220533	0.473057	0.143038	0.0624772	6.51308	0.0116808	0.00162773	0.00511939	0.00813076	0.00813076	694.531	614.264	662.965	583.671	586.452	739.595	800.294	766.193	665.58	656.13	725.558	628.376	0.207155
ENSRNOG00000006747	Cc2d1a	ENSRNOT00000009806.6	0.0220807	0.473057	0.184431	0.0805736	6.05381	0.0238755	0.00532357	0.0109067	0.0092034	0.0109067	383.094	249.609	271.171	296.49	263.424	378.632	364.382	350.993	304.945	336.598	347.11	292.758	0.244917
ENSRNOG00000022565	Lrrc25	ENSRNOT00000031692.6	0.0221345	0.473057	0.310489	0.1357	4.88232	0.0676998	0.00863827	0.037398	0.0171027	0.037398	112.107	94.7866	82.9478	156.935	129.998	199.944	144.131	165.082	137.648	130.516	155.464	115.355	0.4273
ENSRNOG00000012762	Zfp64	ENSRNOT00000017063.6	0.0221407	0.473057	0.196989	0.0860986	5.27568	0.0259129	0.00522254	0.011803	0.0133099	0.0133099	171.979	139.699	217.305	193.626	170.295	196.889	240.677	227.932	212.878	201.011	215.877	178.581	0.272246
ENSRNOG00000022598	Trerf1	ENSRNOT00000088713.1	0.0221431	0.473057	0.353737	0.154612	5.43015	0.08788	0.0150057	0.0447563	0.0121719	0.0447563	191.275	165.892	163.684	190.977	180.013	237.307	233.552	235.587	209.734	239.886	231.213	178.368	0.372526
ENSRNOG00000016724	Epb41l3	ENSRNOT00000088647.1	0.022151	0.473057	-0.162624	0.0710842	6.79753	0.0185751	0.00267536	0.00995704	0.00771487	0.00995704	345.336	373.129	404.685	384.692	378.373	321.837	350.076	381.491	322.46	310.761	337.325	377.243	-0.160903
ENSRNOG00000052113	Ppp1r9b	ENSRNOT00000089497.1	0.0222635	0.474741	0.148915	0.0651466	7.14878	0.0155912	0.000797162	0.00981304	0.00746077	0.00981304	1268.9	989.191	1125.2	1361.9	1193.13	1284.82	1457.53	1528.11	1287.15	1312.26	1373.97	1187.66	0.210064
ENSRNOG00000000906	Medag	ENSRNOT00000001205.7	0.0222839	0.474741	0.202948	0.0887981	5.18537	0.0204932	0.00564543	0.00453827	0.0140673	0.0140673	147.726	192.086	174.028	141.496	154.329	198.151	196.918	176.567	203.896	212.389	197.584	161.933	0.28547
ENSRNOG00000013201	Tex264	ENSRNOT00000018122.5	0.0223721	0.475854	-0.221303	0.096893	6.29713	0.0344669	0.00195357	0.0215171	0.0085584	0.0215171	590.903	522.843	741.232	624.63	571.551	498.532	635.354	487.967	402.402	434.259	491.703	610.232	-0.311002
ENSRNOG00000017822	Oga	ENSRNOT00000065172.3	0.0223903	0.475854	-0.14956	0.0654908	7.14537	0.0157446	0.000850511	0.00987212	0.00746212	0.00987212	1277.72	1582.91	1137.17	1453.13	1424.09	1140.94	1132.7	1087.22	1236.85	1296.14	1178.77	1375	-0.221976
ENSRNOG00000018095	Nkiras2	ENSRNOT00000024543.5	0.0224666	0.476899	0.415911	0.182227	4.82913	0.121843	0.0325972	0.0504191	0.0177024	0.0504191	61.1849	51.3599	96.222	63.7663	70.7787	74.4643	94.672	93.6339	97.0076	92.9201	90.5396	68.6623	0.394017
ENSRNOG00000011528	Alg14	ENSRNOT00000015354.5	0.0225382	0.477461	-0.205692	0.0901693	5.15314	0.0239855	0.00597202	0.00779006	0.0143542	0.0143542	163.16	211.603	208.097	207.589	171.359	152.715	179.246	161.585	156.29	131.795	156.326	192.362	-0.297543
ENSRNOG00000050563	Sub1	ENSRNOT00000074446.2	0.0225474	0.477461	-0.135481	0.0593949	7.95377	0.0129381	0.000327379	0.00849201	0.00762453	0.00849201	3001.92	3500.69	3345.21	2671.67	2788.57	2907.88	2448.85	2695.59	2549.14	2718.39	2663.97	3061.61	-0.200644
ENSRNOG00000013223	Fah	ENSRNOT00000068167.3	0.0226789	0.478795	-0.25473	0.111782	4.53414	0.0383131	0.00989079	0.0129342	0.0213475	0.0213475	81.5798	104.774	137.197	107.984	102.177	74.4643	96.7758	83.468	80.8397	73.9568	81.9009	106.742	-0.378124
ENSRNOG00000007831	Ufl1	ENSRNOT00000089522.1	0.0227278	0.478795	-0.199575	0.0876105	6.46982	0.0281208	0.00338044	0.0158086	0.00821045	0.0158086	1126.13	1222.88	993.527	1041.21	1043.59	980.657	937.884	860.897	953.01	920.193	930.528	1085.47	-0.221971
ENSRNOG00000022402	Luzp1	ENSRNOT00000091442.1	0.0227678	0.478795	0.225519	0.0990288	5.25167	0.0323003	0.0110122	0.00943219	0.0135046	0.0135046	463.812	479.888	490.432	495.408	507.074	495.843	511.925	526.848	531.48	572.915	527.802	487.323	0.114893
ENSRNOG00000016867	Zfp346	ENSRNOT00000082042.1	0.0228033	0.478795	2.56262	1.12558	3.19482	4.63956	2.3252	0.842121	0.0689365	0.842121	137.253	140.212	118.781	154.994	133.043	135.676	150.213	161.05	133.385	164.032	148.872	136.857	0.120559
ENSRNOG00000002339	Mark1	ENSRNOT00000080309.1	0.0228037	0.478795	0.254786	0.11191	5.05317	0.0307077	0.0160107	-0.00175073	0.0152989	0.0152989	140.009	174.11	153.771	166.165	166.569	147.667	193.131	155.7	180.093	202.907	175.899	160.125	0.134752
ENSRNOG00000004883	Erh	ENSRNOT00000066014.3	0.022813	0.478795	-0.192869	0.0847199	6.22654	0.0262828	0.00290887	0.0150348	0.00872189	0.0150348	288.285	360.033	344.373	262.512	311.852	273.877	257.087	235.422	268.567	293.457	265.682	313.411	-0.237531
ENSRNOG00000009381	Mapk6	ENSRNOT00000080797.1	0.0228261	0.478795	-0.298908	0.131311	6.32292	0.0625665	0.0346042	0.0078625	0.00850231	0.00850231	837.296	1031.82	879.349	1034.69	1060.62	719.401	771.682	745.326	771.57	778.917	757.379	968.754	-0.354699
ENSRNOG00000011517	Tnfrsf21	ENSRNOT00000015918.5	0.02283	0.478795	-0.159798	0.0702018	7.24174	0.0180449	0.000708656	0.0116121	0.00743085	0.0116121	1421.53	1422.05	1612.22	1734.8	1398.54	1307.32	1377.57	1377.18	1384.23	1035.63	1296.39	1517.83	-0.227353
ENSRNOG00000021147	Bad	ENSRNOT00000028712.5	0.0228615	0.478795	-0.247201	0.108624	4.6555	0.0396067	0.00973828	0.0157229	0.0197598	0.0197598	93.7066	105.801	160.217	130.325	112.82	95.9201	95.0928	102.73	79.9415	90.0756	92.7519	120.574	-0.374914
ENSRNOG00000003706	Ufc1	ENSRNOT00000004938.5	0.0228828	0.478795	-0.132856	0.0583883	7.03214	0.00991976	0.00100457	0.00463933	0.00751841	0.00751841	1195.03	1313.79	1350.79	1137.55	1073.92	1051.34	1122.6	1013.39	1017.68	1095.13	1060.03	1214.22	-0.195753
ENSRNOG00000018778	Cadm1	ENSRNOT00000052392.3	0.0229402	0.479426	0.24577	0.108058	6.5555	0.0427264	0.00255122	0.0266401	0.00805474	0.0266401	382.495	253.006	279.612	395.728	337.165	479.393	360.971	360.915	502.969	418.083	424.466	329.601	0.363952
ENSRNOG00000016698	Rnmt	ENSRNOT00000022410.4	0.0230574	0.4801	-0.149806	0.0659217	6.1928	0.00850959	0.0020582	0.000502018	0.00880598	0.00880598	540.191	535.17	510.115	501.752	548.136	451.834	430.021	438.742	447.313	502.527	454.087	527.073	-0.214592
ENSRNOG00000025940	Mettl9	ENSRNOT00000039186.3	0.0230604	0.4801	-0.13151	0.0578718	7.06432	0.0119954	0.000872778	0.00721744	0.00750008	0.00750008	1252.36	1423.7	1279.89	1118	1188.87	1043.76	1108.29	963.951	1208.1	1166.24	1098.07	1252.56	-0.189752
ENSRNOG00000031090	RT1-CE7	ENSRNOT00000061114.5	0.0230873	0.4801	0.213835	0.0941181	5.35983	0.0254613	0.00948028	0.0048745	0.0126653	0.0126653	112.754	95.8078	86.2466	93.4196	96.1664	114.826	148.509	107.485	135.048	128.146	126.803	96.8788	0.384854
ENSRNOG00000056162	AC111885.1	ENSRNOT00000088221.1	0.0231296	0.4801	0.218625	0.0962562	5.86619	0.0338664	0.00544753	0.0177156	0.0098898	0.0177156	350.973	255.586	329.332	343.552	309.745	489.886	406.017	369.964	418.023	305.383	397.855	317.837	0.323042
ENSRNOG00000018009	Rab8b	ENSRNOT00000024286.4	0.0231441	0.4801	-0.155441	0.0684448	6.0551	0.00833396	0.00251246	-0.000687394	0.00919928	0.00919928	441.337	477.995	440.372	456.321	487.079	414.118	384.587	373.685	398.697	399.652	394.148	460.621	-0.224315
ENSRNOG00000026271	Tmem245	ENSRNOT00000032299.5	0.0231599	0.4801	0.159616	0.0702909	6.43846	0.016523	0.00408241	0.00654438	0.00826961	0.00826961	395.221	382.117	324.116	417.506	479.486	414.602	379.53	433.926	450.906	454.171	426.627	399.689	0.0938685
ENSRNOG00000046763	Adssl1	ENSRNOT00000073796.2	0.023186	0.4801	0.30877	0.136001	4.11793	0.0475331	0.0174669	0.00621428	0.0287737	0.0287737	44.0972	44.1695	67.2173	51.1992	57.4744	59.319	70.6884	83.468	75.4504	69.216	71.6283	52.8315	0.432082
ENSRNOG00000014520	Ing1	ENSRNOT00000019454.7	0.0232315	0.4801	-0.201998	0.0890012	5.19573	0.0226418	0.00582608	0.00689504	0.0139769	0.0139769	225.998	195.167	215.464	166.63	197.967	193.102	164.098	148.744	164.374	146.965	163.457	200.245	-0.291247
ENSRNOG00000021497	Akt3	ENSRNOT00000085648.1	0.0232453	0.4801	0.155898	0.0686962	6.35822	0.0153164	0.00336964	0.00626629	0.00842827	0.00842827	323.012	324.594	276.696	322.089	342.718	392.515	342.923	326.916	361.533	352.717	355.321	317.822	0.160426
ENSRNOG00000000922	Sumf2	ENSRNOT00000093294.1	0.0232456	0.4801	0.266361	0.117372	4.73626	0.0398155	0.0156612	0.00695997	0.0187791	0.0187791	42.2598	42.4575	55.8609	44.9932	48.9597	50.0636	66.7613	62.0659	62.5759	58.7862	60.0506	46.9062	0.349791
ENSRNOG00000006418	Samhd1	ENSRNOT00000008961.7	0.0233008	0.480516	0.240108	0.105846	4.72205	0.0335531	0.00906009	0.010671	0.0189482	0.0189482	40.2387	55.4686	55.7075	49.8028	48.4275	48.5911	64.377	66.8814	69.1628	69.216	63.6457	49.929	0.344065
ENSRNOG00000009934	Emc3	ENSRNOT00000013488.4	0.0233204	0.480516	-0.141032	0.0621795	6.4778	0.013436	0.00147014	0.00742977	0.0081956	0.0081956	594.21	768.343	737.549	688.862	712.044	599.501	683.322	634.57	537.135	584.069	607.719	700.202	-0.204052
ENSRNOG00000020979	Psmb4	ENSRNOT00000028484.4	0.0234525	0.482584	-0.145241	0.0640961	6.77792	0.0149892	0.00124188	0.00902888	0.00773679	0.00902888	868.715	902.906	1162.03	891.797	921.719	718.139	825.54	816.488	831.75	899.808	818.345	949.434	-0.214115
ENSRNOG00000017680	Dennd2d	ENSRNOT00000023807.5	0.0234762	0.482584	0.261489	0.115418	4.45705	0.0361174	0.0108511	0.00841326	0.0224519	0.0224519	74.9652	74.9854	88.3953	78.1951	61.7318	88.3475	83.3114	113.431	92.5165	115.676	98.6564	75.6546	0.378591
ENSRNOG00000003211	Srp9	ENSRNOT00000004297.3	0.0235123	0.482584	-0.135639	0.0598844	6.75153	0.00802901	0.00119762	0.0020857	0.00776775	0.00776775	884.149	968.647	946.567	910.415	868.502	834.253	875.19	739.44	782.348	769.909	800.228	915.656	-0.194167
ENSRNOG00000012513	Pdk3	ENSRNOT00000076652.1	0.0235354	0.482584	-0.193291	0.0853521	6.24278	0.0157936	0.00952958	-0.00343719	0.00868287	0.00868287	342.305	400.607	414.814	324.882	365.069	363.487	309.683	349.388	347.611	312.42	336.518	369.535	-0.134648
ENSRNOG00000013383	Tmub1	ENSRNOT00000061992.2	0.0235581	0.482584	-0.728247	0.321627	4.51877	0.311344	0.237048	-0.0525182	0.0215609	0.0215609	136.15	119.668	188.3	148.478	152.201	145.142	187.24	147.139	142.817	158.817	156.231	148.959	0.0683142
ENSRNOG00000050857	Fut10	ENSRNOT00000071166.2	0.0235863	0.482599	0.313351	0.138418	4.05442	0.0619618	0.0175545	0.0214685	0.0303443	0.0303443	45.1996	41.0879	48.8016	50.2683	60.6674	46.698	63.1147	65.2762	80.8397	86.2829	68.4423	49.205	0.467984
ENSRNOG00000002182	2011-09-01	ENSRNOT00000067222.2	0.0236737	0.483824	-0.281577	0.12446	4.89577	0.0556225	0.0217734	0.0160252	0.0169525	0.0169525	336.938	325.125	321.519	355.414	357.482	306.611	326.808	292.111	260.088	235.121	284.148	339.296	-0.255078
ENSRNOG00000020618	Gm45713	ENSRNOT00000093559.1	0.0237688	0.484369	1.09393	0.483858	2.99406	0.505348	0.498377	-0.303824	0.0869203	0.0869203	11.3703	23.0861	10.6773	13.6974	4.13592	38.9448	30.0731	24.9567	40.5598	38.2872	34.5643	12.5934	1.38752
ENSRNOG00000011227	Atp1b2	ENSRNOT00000015076.5	0.0237771	0.484369	0.291483	0.128934	4.20072	0.0404607	0.014615	0.00435245	0.0269451	0.0269451	65.0434	42.1151	62.6134	57.7154	61.7318	75.7264	79.1037	86.6783	68.2646	74.905	76.9356	57.8438	0.405392
ENSRNOG00000024501	Rgs3	ENSRNOT00000059183.3	0.0237911	0.484369	-0.291385	0.128904	5.28635	0.0369923	0.0283156	-0.0132322	0.0132248	0.0132248	145.888	117.443	160.83	170.664	161.78	119.9	131.559	159.089	125.152	141.592	135.458	151.321	-0.158654
ENSRNOG00000014237	Zfp503	ENSRNOT00000019644.4	0.0238412	0.484369	0.291197	0.128866	4.21214	0.0480734	0.0148064	0.0127776	0.02671	0.02671	51.8142	55.4686	66.2965	48.4065	70.2465	58.0569	86.6775	87.7484	74.5521	85.3348	78.4739	58.4465	0.418891
ENSRNOG00000019968	Trim8	ENSRNOT00000027047.5	0.0238535	0.484369	0.145282	0.0642987	6.31703	0.0119108	0.00182083	0.00498297	0.00851498	0.00851498	584.288	440.668	510.115	526.886	521.527	613.384	606.742	628.15	591.028	540.453	595.952	516.697	0.205507
ENSRNOG00000008686	Tigd5	ENSRNOT00000056527.2	0.0238848	0.484369	0.379676	0.168074	3.64313	0.0610108	0.0268876	-0.00329851	0.0437348	0.0437348	28.6632	23.6255	42.3561	30.7195	32.9946	45.4358	42.918	49.2247	47.6056	43.6155	45.7599	31.6718	0.517228
ENSRNOG00000053337	Ly49s6	ENSRNOT00000079975.1	0.0238986	0.484369	0.420642	0.186227	4.22761	0.126218	0.0160775	0.0706241	0.0263979	0.0706241	21.4457	17.1428	14.3581	17.6805	24.5364	34.0745	40.1524	33.6806	16.0954	24.4785	29.6963	19.0327	0.615706
ENSRNOG00000010386	H2afx	ENSRNOT00000059715.2	0.0239378	0.484369	0.178958	0.0792505	5.50516	0.0199859	0.00401116	0.00846489	0.0116904	0.0116904	221.835	184.895	238.483	234.585	247.991	265.31	271.814	317.82	257.789	236.093	269.765	225.558	0.257161
ENSRNOG00000004130	Anapc4	ENSRNOT00000006093.4	0.0239705	0.484369	-0.135754	0.0601318	6.70642	0.0118001	0.00121488	0.00630119	0.0078247	0.0078247	922.734	942.967	935.517	834.081	753.553	839.301	700.152	811.137	730.252	745.257	765.22	877.771	-0.197728
ENSRNOG00000009134	Mad2l2	ENSRNOT00000083678.1	0.0239842	0.484369	2.0934	0.927357	2.32765	3.1284	1.08364	1.06633	0.207777	1.06633	16.5365	20.0303	20.0271	17.2215	18.3599	18.6161	23.142	16.8541	18.4135	21.8078	19.7667	18.4351	0.0956103
ENSRNOG00000028834	Polr2a	ENSRNOT00000068013.3	0.0240035	0.484369	0.143566	0.0636071	8.3181	0.0147161	0.000246123	0.00986853	0.00802714	0.00986853	4049.23	3495.55	3713.52	4137.83	3706.03	4216.7	4763.9	5237.08	4064.44	3864.72	4429.37	3820.43	0.213312
ENSRNOG00000050445	Gde1	ENSRNOT00000073233.2	0.0240461	0.484673	-0.128285	0.0568539	7.36094	0.0091255	0.000669818	0.00445357	0.00741109	0.00741109	1698.84	1601.4	1898.66	1488.5	1725.3	1523.36	1397.78	1429.66	1562.9	1467.76	1476.29	1682.54	-0.188544
ENSRNOG00000034025	Ptprj	ENSRNOT00000077943.1	0.0241122	0.485422	-0.130515	0.0578694	8.31355	0.0105845	0.000351442	0.00623297	0.00802074	0.00802074	2512.44	2577.75	2760.51	3080.79	3114.26	2408.73	2263.29	2578.95	2617.41	2487.03	2471.08	2809.15	-0.184921
ENSRNOG00000007720	Rnf26	ENSRNOT00000010134.6	0.0241386	0.485422	-0.171296	0.0759656	5.67308	0.0200642	0.00366724	0.00973556	0.0107597	0.0107597	315.504	294.242	375.503	303.899	299.52	234.302	285.171	323.521	254.766	244.307	268.413	317.734	-0.242531
ENSRNOG00000060817	Stam	ENSRNOT00000077368.1	0.0241673	0.485446	-0.230627	0.102298	6.0231	0.03803	0.0052548	0.0209074	0.00930431	0.0209074	305.373	385.199	328.26	321.159	353.893	276.401	309.262	300.164	295.514	287.294	293.727	338.777	-0.205208
ENSRNOG00000000007	Gad1	ENSRNOT00000087134.1	0.0242815	0.486631	-2.40966	1.0697	3.03967	4.08173	2.77833	-0.000904009	0.0823224	0.0823224	1530.45	1611.16	1733.84	1467.09	1542.76	1472.56	1367.69	1653.84	1440.29	1430.31	1472.94	1577.06	-0.0984737
ENSRNOG00000001548	Nfe2l2	ENSRNOT00000002114.6	0.0242817	0.486631	-0.174293	0.0773726	6.97771	0.0217417	0.000900278	0.014066	0.00755386	0.014066	1029.67	1444.24	1090.21	1155.24	1168.65	913.765	995.529	842.17	1129.06	1058.15	987.735	1177.6	-0.253419
ENSRNOG00000009530	Uchl3	ENSRNOT00000012842.6	0.024402	0.488232	-0.219152	0.0973689	5.58938	0.0282735	0.0125014	0.0042977	0.0112004	0.0112004	285.335	338.975	336.628	259.008	278.92	216.414	201.472	242.347	284.788	260.745	241.153	299.773	-0.312756
ENSRNOG00000004057	Ccdc88a	ENSRNOT00000067591.3	0.0244349	0.488232	-0.217091	0.0964754	7.20153	0.0337746	0.000818436	0.0224503	0.00744222	0.0224503	1671.28	1807.87	1114.15	1564.83	1416.64	1389.58	1063.69	1246.67	1243.13	1099.87	1208.59	1514.95	-0.325709
ENSRNOG00000012393	S100a13	ENSRNOT00000016519.6	0.0244693	0.488232	-0.36326	0.161472	3.70194	0.0636788	0.0237654	0.00663636	0.0414176	0.0414176	50.7118	39.0335	58.9302	49.3374	44.7023	26.5042	34.5027	27.8227	41.3181	38.8747	33.8045	48.543	-0.50941
ENSRNOG00000020762	Zfp260	ENSRNOT00000049877.4	0.0244727	0.488232	-0.140479	0.0624454	6.86859	0.0141472	0.00162549	0.0081231	0.00764293	0.0081231	1049.78	1286.75	1012.79	910.138	935.826	906.193	872.76	871.868	894.962	935.07	896.171	1039.06	-0.213207
ENSRNOG00000048736	Mllt1	ENSRNOT00000071211.1	0.0245871	0.489769	0.160612	0.071452	6.43306	0.0185109	0.00157193	0.0111915	0.00827992	0.0111915	568.854	471.484	538.659	673.967	637.54	602.025	648.819	692.356	706	726.294	675.099	578.101	0.223419
ENSRNOG00000010169	Atpaf1	ENSRNOT00000087197.1	0.0246055	0.489769	-0.15046	0.0669441	6.17275	0.0110116	0.00234576	0.00296786	0.00885801	0.00885801	252.587	266.931	231.31	259.834	283.367	230.683	222.841	196.686	226.846	235.763	222.564	258.806	-0.216748
ENSRNOG00000005417	Zhx2	ENSRNOT00000007326.5	0.0246479	0.490058	0.260013	0.115722	5.18227	0.0485387	0.00591616	0.0275628	0.0140945	0.0275628	218.281	120.182	143.642	143.358	170.295	251.159	182.612	206.53	187.728	190.581	203.722	159.152	0.354227
ENSRNOG00000002182	2011-09-01	ENSRNOT00000091577.1	0.0247849	0.492226	-0.156679	0.0697982	6.18309	0.0143602	0.00334849	0.00513539	0.00883099	0.00883099	336.938	325.125	321.519	355.414	357.482	306.611	326.808	292.111	260.088	235.121	284.148	339.296	-0.255078
ENSRNOG00000016207	Galnt1	ENSRNOT00000022117.4	0.0248882	0.493171	-0.134468	0.0599466	6.74856	0.00888163	0.00121262	0.00312868	0.00777135	0.00777135	832.335	914.205	978.794	929.033	910.011	742.119	750.644	812.207	798.516	889.378	798.573	912.876	-0.192768
ENSRNOG00000020425	Stim1	ENSRNOT00000088370.1	0.0248886	0.493171	0.229451	0.10229	6.37384	0.0378762	0.00624549	0.0199129	0.00839641	0.0199129	195.13	184.895	233.143	202.19	207.546	236.771	297.228	273.732	285.813	301.895	279.088	204.581	0.446173
ENSRNOG00000018901	Rab14	ENSRNOT00000092787.1	0.0249506	0.493839	0.20081	0.0895609	5.73593	0.0290261	0.00362669	0.0164262	0.0104558	0.0164262	733.617	901.829	760.826	768.637	836.341	750.087	724.502	767.89	760.443	817.918	764.168	800.25	-0.066476
ENSRNOG00000017912	Atp2a3	ENSRNOT00000087723.1	0.0249832	0.493839	-0.259716	0.115859	8.26683	0.0485662	0.0142717	0.0192863	0.00795702	0.0192863	5524.64	5529.06	7992.41	6843.31	7042.03	4829.66	6283.14	6646.4	5204.58	5249.35	5642.63	6586.29	-0.223063
ENSRNOG00000060335	Strn3	ENSRNOT00000077578.1	0.0250066	0.493839	-0.155703	0.0694698	7.16473	0.0174588	0.00122695	0.0108382	0.00745471	0.0108382	861.549	1025.66	802.924	835.943	896.175	737.701	689.633	717.503	781.45	759.479	737.153	884.45	-0.262489
ENSRNOG00000023220	Cnot11	ENSRNOT00000031352.5	0.0250581	0.4943	0.167206	0.0746288	5.72144	0.0132752	0.00339973	0.00279798	0.0105239	0.0105239	239.227	292.751	271.631	304.402	299.08	306.692	346.71	322.101	341.323	342.287	331.823	281.418	0.236919
ENSRNOG00000021011	Fut2	ENSRNOT00000028519.2	0.0250991	0.494553	-0.528358	0.235888	3.0378	0.16751	0.0566026	0.0446074	0.0825047	0.0825047	15.434	41.0879	33.1483	26.065	24.4798	13.8832	17.6721	23.5422	11.6768	13.2743	16.0097	28.043	-0.77183
ENSRNOG00000001476	Cldn4	ENSRNOT00000002003.4	0.0251539	0.494762	0.281663	0.125797	4.7484	0.0572035	0.00962936	0.0299327	0.0186356	0.0299327	78.2725	128.4	87.4746	109.846	102.177	132.521	188.502	115.571	114.972	122.313	134.776	101.234	0.409356
ENSRNOG00000008510	Abtb2	ENSRNOT00000085760.1	0.0251943	0.494762	0.158048	0.0706072	5.97807	0.0160372	0.00300127	0.00723456	0.00946216	0.00946216	178.042	153.052	203.033	195.953	184.663	181.743	229.317	222.046	215.572	221.396	214.015	182.949	0.225133
ENSRNOG00000001878	Klhl22	ENSRNOT00000091675.1	0.0252116	0.494762	0.452676	0.202255	4.41341	0.147826	0.061821	0.0404468	0.0231187	0.0404468	545.152	439.64	536.818	486.392	538.556	591.928	609.688	627.615	590.13	572.691	598.41	509.312	0.232165
ENSRNOG00000008101	Tmem251	ENSRNOT00000010672.6	0.0252223	0.494762	-0.222299	0.0993303	4.87894	0.0337322	0.00752577	0.0149801	0.0171405	0.0171405	159.852	178.732	141.801	110.776	150.072	116.114	135.486	110.221	126.649	100.505	117.795	148.247	-0.329227
ENSRNOG00000012420	Bcl9l	ENSRNOT00000064041.1	0.0254272	0.497276	0.211084	0.0944511	6.01425	0.0322013	0.00266221	0.0196403	0.00933442	0.0196403	426.64	266.044	340.69	440.313	394.87	439.213	473.781	477.266	454.499	428.57	454.666	373.712	0.282195
ENSRNOG00000020894	Lsm12	ENSRNOT00000028368.5	0.025446	0.497276	0.136521	0.0610952	6.90944	0.013472	0.00104074	0.00829083	0.00760665	0.00829083	1017.31	893.586	864.584	874.064	1040.73	1215.08	933.138	1123.44	1111.92	999.307	1076.58	938.054	0.198513
ENSRNOG00000016620	Csnk1g1	ENSRNOT00000090096.1	0.0254709	0.497276	0.227743	0.101936	5.04602	0.0374984	0.00757092	0.0184063	0.0153697	0.0184063	80.346	66.7678	51.5639	76.6477	81.9411	99.5589	90.004	92.5396	87.5273	71.9429	88.3145	71.4533	0.301843
ENSRNOG00000011000	Rims1	ENSRNOT00000015453.6	0.0254796	0.497276	0.75909	0.339781	3.20992	0.416619	0.0541475	0.234481	0.0677962	0.234481	5.29166	4.72511	4.97224	0.930894	3.19302	8.07748	7.06884	9.4169	8.26361	4.17192	7.39975	3.82259	0.80054
ENSRNOG00000013587	Fam135a	ENSRNOT00000018234.7	0.0255082	0.497276	-0.144311	0.0646087	8.20589	0.0150611	0.000289888	0.0101458	0.00787957	0.0101458	3792.36	4149.88	3576.33	3795.26	4422.34	3488.46	2792.19	3528.13	3494.97	3822.05	3425.16	3947.23	-0.204614
ENSRNOG00000009615	Mtor	ENSRNOT00000014167.7	0.0255452	0.497276	0.129394	0.0579446	7.09297	0.00966945	0.000908589	0.00473746	0.00748534	0.00748534	549.01	513.085	554.773	614.856	592.838	578.045	626.939	634.57	657.496	719.657	643.341	564.912	0.187247
ENSRNOG00000019749	Ube2j2	ENSRNOT00000026752.7	0.0255485	0.497276	0.21972	0.0983965	6.17388	0.0271888	0.0153496	0.000151256	0.00885503	0.00885503	334.036	324.081	297.874	314.642	313.981	334.458	301.267	310.33	277.999	293.457	303.502	316.923	-0.0622239
ENSRNOG00000013469	Txndc5	ENSRNOT00000018310.7	0.0257286	0.499538	-0.146379	0.0656323	7.90089	0.0155243	0.000383721	0.0103853	0.00758393	0.0103853	2782.53	2813.49	3315.75	2860.64	2782.19	2693.34	2879.71	2653.85	2253.63	2141.9	2524.49	2910.92	-0.205409
ENSRNOG00000005126	Pqlc3	ENSRNOT00000007071.6	0.02574	0.499538	-0.212928	0.0954785	5.43362	0.0328521	0.00455371	0.0182367	0.0121486	0.0182367	244.739	271.18	300.176	191.764	277.793	227.179	232.262	199.039	169.763	204.803	206.609	257.131	-0.314229
ENSRNOG00000023781	Plec	ENSRNOT00000082271.1	0.0257518	0.499538	2.21027	0.991183	3.4847	3.54024	0.49524	1.96087	0.0509163	1.96087	197.347	128.124	181.082	190.319	167.283	192.544	206.168	200.145	181.462	170.023	190.068	172.831	0.136403
ENSRNOG00000010232	Enpp5	ENSRNOT00000013703.6	0.0258164	0.499538	-0.15325	0.068754	7.73869	0.0170285	0.000403026	0.0114147	0.00748626	0.0114147	1981.07	2667.63	2673.96	2444.53	2703.43	1971.41	2433.7	2057.81	2109.02	2084.06	2131.2	2494.12	-0.226768
ENSRNOG00000055439	AABR07008608.1	ENSRNOT00000077597.1	0.0258228	0.499538	-0.167543	0.0751696	5.66421	0.0143833	0.00332179	0.00408734	0.0108044	0.0108044	283.603	348.629	303.477	286.562	349.687	255.831	262.527	296.887	253.953	256.558	265.151	314.392	-0.244897
ENSRNOG00000003611	Dynlt3	ENSRNOT00000004808.7	0.0258352	0.499538	-0.125581	0.0563478	7.49011	0.0102645	0.000524525	0.00609469	0.00741316	0.00741316	1780.42	2136.57	2025.73	1652.34	1974.35	1707.63	1565.24	1725	1635.66	1778.76	1682.46	1913.88	-0.185828
ENSRNOG00000020481	Pafah1b3	ENSRNOT00000027774.4	0.0259676	0.501091	0.284602	0.127814	4.27697	0.0487102	0.0153944	0.0140926	0.0254464	0.0254464	75.9341	55.3548	74.2416	66.2354	44.1732	80.4079	96.6774	77.8568	82.2738	76.9094	82.8251	63.1878	0.385082
ENSRNOG00000007925	Pak6	ENSRNOT00000089434.1	0.0259726	0.501091	0.167005	0.0750039	5.98867	0.0202487	0.00410947	0.0099545	0.00942404	0.0099545	253.811	209.294	247.805	260.755	249.153	279.609	258.283	295.885	283.194	305.843	284.563	244.163	0.220064
ENSRNOG00000032715	AABR07010705.1	ENSRNOT00000046641.4	0.0260199	0.501454	0.474081	0.212983	3.85553	0.163235	0.0368896	0.0765143	0.0360749	0.0765143	46.4862	26.269	28.3917	43.0293	45.0296	50.2758	93.0776	83.586	53.2211	35.4093	63.114	37.8411	0.723053
ENSRNOG00000013809	Kbtbd2	ENSRNOT00000018442.5	0.0260785	0.502032	-0.141286	0.0634981	6.39945	0.0135881	0.00173475	0.00731388	0.00834527	0.00834527	637.205	736.842	570.887	595.772	699.272	600.763	493.576	539.54	579.351	594.094	561.465	647.995	-0.206445
ENSRNOG00000011763	Serp1	ENSRNOT00000017868.5	0.026145	0.50205	-0.143182	0.0643789	9.2615	0.0130225	9.71344e-05	0.00814664	0.0102645	0.0102645	11923.9	12861.5	11654.4	9913.09	10424.2	11167.1	9440.27	9565.64	9369.32	9553.7	9819.21	11355.4	-0.209681
ENSRNOG00000008829	Sorbs3	ENSRNOT00000012056.4	0.0261615	0.50205	0.238144	0.107089	4.67638	0.0272375	0.0091686	0.0037509	0.0195013	0.0195013	104.731	78.067	97.6032	89.3659	107.498	123.686	117.814	139.113	116.768	107.143	120.905	95.4531	0.337858
ENSRNOG00000018337	Caly	ENSRNOT00000089729.1	0.0262137	0.50205	0.356997	0.16059	4.93998	0.092711	0.00787598	0.0565969	0.0164679	0.0565969	67.7995	45.1967	83.331	52.5955	58.5387	80.7748	130.437	103.265	70.9593	73.0086	91.6889	61.4923	0.568719
ENSRNOG00000007662	Zfp800	ENSRNOT00000087407.1	0.0262153	0.50205	-0.3037	0.136617	5.04867	0.0670963	0.0155615	0.0310988	0.0153434	0.0310988	275.056	306.618	220.528	258.789	277.793	258.732	236.049	284.647	265.424	275.916	264.153	267.757	-0.019474
ENSRNOG00000048817	Gspt2	ENSRNOT00000071762.2	0.0262222	0.50205	0.176079	0.0792112	5.54813	0.0176436	0.00425183	0.00590857	0.0114342	0.0114342	117.409	122.75	150.548	137.307	114.417	140.725	154	164.261	153.595	145.543	151.625	128.486	0.237192
ENSRNOG00000007650	Cd63	ENSRNOT00000010180.5	0.0263579	0.503485	-0.135425	0.0609777	8.48108	0.0133573	0.000366003	0.00892969	0.00828124	0.00892969	2971.05	2897.21	3789.49	2800.6	2966.85	2779.79	2934.83	2753.91	2689.27	2816.52	2794.86	3085.04	-0.142462
ENSRNOG00000024025	Edc4	ENSRNOT00000006345.6	0.0263817	0.503485	0.413152	0.186059	4.24116	0.124344	0.0570282	0.0295162	0.0261301	0.0295162	570.508	483.81	492.159	536.195	483.743	535.133	536.475	536.656	528.602	501.579	527.689	513.283	0.0398566
ENSRNOG00000032768	Stxbp4	ENSRNOT00000083009.1	0.0263831	0.503485	0.345194	0.155456	4.64123	0.0676418	0.0404778	-0.00161792	0.0199386	0.0199386	62.471	48.9631	45.4254	53.6816	66.4352	82.1593	66.4808	74.5504	91.0195	86.915	80.225	55.3953	0.52635
ENSRNOG00000003125	Rogdi	ENSRNOT00000004176.5	0.0264572	0.503833	0.149	0.0671344	7.16435	0.0161826	0.000815959	0.0104516	0.00745485	0.0104516	1181.81	1089.86	1313.04	1264.15	1160.13	1336.57	1661.18	1516.33	1302.42	1191.84	1401.67	1201.8	0.221781
ENSRNOG00000048441	Wdr82	ENSRNOT00000075966.1	0.0264587	0.503833	-0.187097	0.0843001	5.39516	0.0161967	0.00535396	0.00192822	0.0124123	0.0124123	110.503	116.073	99.3478	106.232	126.905	96.7615	88.5534	83.6874	94.3894	92.604	91.1991	111.812	-0.2911
ENSRNOG00000013657	Stmn3	ENSRNOT00000018697.6	0.0265687	0.505178	0.209476	0.0944524	6.04044	0.032014	0.00352179	0.0187814	0.00924669	0.0187814	275.608	227.524	335.626	268.098	283.115	309.216	363.961	350.993	278.897	283.501	317.314	277.994	0.190215
ENSRNOG00000021151	Ppp1r14b	ENSRNOT00000051749.2	0.0265923	0.505178	-0.136944	0.0617572	6.5367	0.0120879	0.0014469	0.00629156	0.00808799	0.00808799	644.922	728.283	869.221	764.264	703.529	609.598	686.688	649.552	673.664	603.98	644.696	742.044	-0.202591
ENSRNOG00000013390	Kbtbd8	ENSRNOT00000017889.7	0.026641	0.505178	-0.182551	0.0823511	5.40922	0.0217613	0.00463982	0.00942759	0.0123145	0.0123145	261.276	267.071	250.453	219.691	226.705	234.752	229.737	166.936	208.387	185.84	205.13	245.039	-0.255331
ENSRNOG00000018760	Mpp7	ENSRNOT00000025458.7	0.0266541	0.505178	-0.138273	0.0623823	6.4881	0.00929293	0.00155235	0.00292735	0.00817653	0.00817653	674.687	698.494	677.698	718.65	752.489	702.994	565.507	584.276	614.381	605.877	614.607	704.404	-0.196439
ENSRNOG00000001065	Cyth3	ENSRNOT00000082529.1	0.0266823	0.505178	1.31417	0.593	2.28417	1.26118	0.451323	0.427801	0.22039	0.427801	31.4193	25.1663	35.9106	40.0285	32.9946	25.2421	43.3387	35.8484	47.6056	47.4082	39.8886	33.1038	0.261765
ENSRNOG00000020075	Eef1g	ENSRNOT00000027305.7	0.0267074	0.505178	-0.133736	0.0603563	8.19939	0.0130634	0.000289934	0.00881727	0.00787168	0.00881727	3852.89	3867.4	4586.43	3605.35	3614.5	3339.53	3857.57	3532.41	3353.95	2989.55	3414.6	3905.31	-0.193668
ENSRNOG00000017466	Kif5b	ENSRNOT00000023861.6	0.0267322	0.505178	-0.130051	0.0587031	8.55523	0.00754064	0.000201968	0.00299584	0.00841316	0.00841316	5869.34	5902.28	5195.99	5474.59	5306.8	5115.32	4762.21	5116.16	4882.72	4484.82	4872.24	5549.8	-0.187813
ENSRNOG00000052688	Dnah2	ENSRNOT00000090809.1	0.0267593	0.505178	0.273441	0.123449	4.3241	0.0446914	0.0135033	0.0134089	0.0245959	0.0245959	90.3993	64.7134	55.2471	57.7154	63.8605	70.678	101.825	84.5381	88.9236	87.2311	86.6392	66.3871	0.379102
ENSRNOG00000000299	Foxo3	ENSRNOT00000000327.5	0.0268242	0.505861	0.185489	0.0837773	5.911	0.0251542	0.00265518	0.0148914	0.00971265	0.0148914	181.901	128.913	166.202	174.077	196.903	184.899	194.814	189.943	235.333	210.018	203.001	169.599	0.257968
ENSRNOG00000005993	Oxsm	ENSRNOT00000008035.5	0.0268996	0.506739	0.236382	0.106817	5.12018	0.0408764	0.0116835	0.016841	0.0146565	0.016841	105.282	88.8526	120.623	99.6057	108.563	109.172	131.279	142.859	116.319	119.469	123.819	104.585	0.241436
ENSRNOG00000012756	Slc25a43	ENSRNOT00000017026.6	0.0269627	0.507383	-0.259943	0.117512	4.49545	0.0268877	0.0126318	-0.00349884	0.0218909	0.0218909	94.6144	96.0275	119.873	99.5814	99.5451	91.7811	76.2437	78.4742	71.0116	74.9219	78.4865	101.928	-0.372857
ENSRNOG00000008271	Fam91a1	ENSRNOT00000011797.7	0.027044	0.508369	-0.125778	0.0568906	8.13576	0.00834725	0.000293156	0.00415369	0.0077982	0.0077982	3405.41	4028.67	3537.65	3475.03	3765.64	3142.65	2946.19	3137.54	3344.97	3484.5	3211.17	3642.48	-0.181769
ENSRNOG00000021726	Tlr3	ENSRNOT00000035781.5	0.0271197	0.508848	-0.197674	0.0894539	5.47468	0.0284281	0.0081244	0.0116462	0.0118806	0.0118806	163.711	231.992	204.414	149.074	207.563	170.704	167.896	160.148	137.979	156.364	158.618	191.351	-0.269113
ENSRNOG00000008334	Crocc	ENSRNOT00000055839.4	0.0271273	0.508848	0.271088	0.122682	5.76975	0.0538598	0.019237	0.0183901	0.0103009	0.0183901	447.035	241.905	337.928	369.565	284.711	395.039	354.284	365.975	349.407	273.545	347.65	336.229	0.0480516
ENSRNOG00000046109	LOC689574	ENSRNOT00000073846.1	0.0272613	0.510815	-0.328667	0.148869	5.39729	0.079255	0.00486263	0.0505424	0.0123973	0.0505424	190.72	267.071	298.334	281.13	276.729	183.005	270.131	215.091	169.763	126.106	192.819	262.797	-0.444716
ENSRNOG00000018052	Cnksr3	ENSRNOT00000024418.7	0.0273015	0.511023	0.346438	0.156959	4.94211	0.0880859	0.0111289	0.0504618	0.016445	0.0504618	95.9114	87.3118	52.9451	68.4207	73.9717	101.6	103.929	71.6968	108.235	109.039	98.8999	75.7121	0.381028
ENSRNOG00000026953	Gpr88	ENSRNOT00000037068.3	0.0273794	0.511248	-0.278779	0.12637	4.66709	0.0570756	0.0112043	0.0287188	0.0196159	0.0287188	144.239	144.911	131.001	95.1393	102.868	114.739	115.351	76.6187	78.8775	82.5642	93.6301	123.632	-0.397299
ENSRNOG00000012178	Lmbrd1	ENSRNOT00000016887.5	0.0273894	0.511248	-0.126467	0.0573304	7.44722	0.0117467	0.000615191	0.00760176	0.00740977	0.00760176	1877.44	2124.24	1740.28	1681.2	1742.33	1860.35	1582.92	1464.97	1592.54	1572.06	1614.57	1833.1	-0.183031
ENSRNOG00000021041	Fam171a2	ENSRNOT00000028563.6	0.0274008	0.511248	0.862214	0.390892	2.27672	0.439805	0.159361	0.103104	0.222631	0.222631	15.434	3.08159	7.36628	2.79268	6.38605	15.1453	19.3552	12.8412	19.7608	8.53348	15.1272	7.01212	1.00924
ENSRNOG00000061231	Selenom	ENSRNOT00000081123.1	0.0274804	0.511552	0.161219	0.0731277	7.06571	0.0191036	0.000903484	0.0124657	0.00749933	0.0124657	1207.16	969.674	1337.9	1008.16	930.234	1235.6	1382.63	1244.53	1270.98	1217.44	1270.24	1090.63	0.219755
ENSRNOG00000043225	Zfp771	ENSRNOT00000023999.7	0.0275407	0.511552	0.285808	0.129691	4.52773	0.0600677	0.0114487	0.0306005	0.0214361	0.0306005	82.6823	68.8222	113.257	58.6463	85.1473	116.114	123.705	112.361	100.6	83.4384	107.244	81.7109	0.388133
ENSRNOG00000002496	Stxbp5l	ENSRNOT00000041715.6	0.0275601	0.511552	-0.217553	0.0987309	6.25627	0.0348088	0.0019636	0.0224059	0.0086511	0.0224059	586.493	557.768	541.421	537.126	693.95	469.504	382.896	401.288	492.224	625.788	474.34	583.352	-0.297877
ENSRNOG00000047620	Golph3l	ENSRNOT00000083069.1	0.0275606	0.511552	-0.138139	0.0626912	6.71591	0.0109167	0.00201317	0.00430491	0.00781229	0.00781229	671.38	773.456	651.916	630.215	638.605	653.14	583.18	529.701	613.932	599.24	595.838	673.114	-0.175653
ENSRNOG00000010746	Rpl32	ENSRNOT00000014493.5	0.0275626	0.511552	-0.126113	0.0572343	7.63968	0.0100549	0.000743233	0.00559832	0.00744617	0.00744617	2265.49	2413.76	2259.73	2051.69	2097.82	2232.67	2057.54	1840.79	1789.25	1870.8	1958.21	2217.7	-0.179442
ENSRNOG00000053452	LOC100361457	ENSRNOT00000079310.1	0.0276136	0.511959	-0.186644	0.084733	8.8077	0.0256315	0.000333756	0.0176154	0.00894454	0.0176154	7704.39	8598.96	7458.78	6177.66	6974.19	7075.13	6835.3	5004.49	5547.47	6235.89	6139.66	7382.8	-0.265969
ENSRNOG00000047884	AABR07001923.1	ENSRNOT00000072607.2	0.0276843	0.512729	-0.250599	0.113819	5.01653	0.0462327	0.00720391	0.025183	0.0156659	0.025183	212.769	210.575	114.177	167.561	168.166	133.783	128.754	133.763	140.122	127.054	132.695	174.65	-0.393753
ENSRNOG00000017607	Faf2	ENSRNOT00000064477.2	0.0278215	0.513639	0.252315	0.114699	5.93219	0.0469195	0.0138903	0.0189995	0.00963169	0.0189995	986.124	947.589	1072.71	944.392	1002.08	1061.43	1064.95	1129.49	1110.65	1083.75	1090.06	990.579	0.137925
ENSRNOG00000027962	Smg7	ENSRNOT00000044235.5	0.027831	0.513639	0.36551	0.166167	6.23419	0.0984689	0.0510965	0.0179318	0.0087034	0.0179318	322.792	291.929	289.311	334.936	338.886	347.079	309.178	334.3	335.574	327.117	330.65	315.571	0.0671321
ENSRNOG00000017930	Lpcat1	ENSRNOT00000024111.5	0.0278348	0.513639	0.25634	0.116539	6.7685	0.0484336	0.00128041	0.032673	0.00774765	0.032673	593.107	889.553	970.507	716.789	713.108	729.498	1043.5	1067.96	1039.24	1116.94	999.426	776.613	0.363491
ENSRNOG00000030541	Ccdc154	ENSRNOT00000046884.5	0.0278504	0.513639	1.26659	0.575883	1.95269	1.18261	0.415508	0.413596	0.346095	0.413596	3.85851	1.0272	4.14353	3.72358	0.53217	8.20369	8.41529	8.56082	6.73664	3.31857	7.047	2.657	1.13779
ENSRNOG00000009019	Slc6a6	ENSRNOT00000086982.1	0.0279502	0.514939	0.268772	0.122281	4.9776	0.0434048	0.0213138	0.00494213	0.0160678	0.0160678	1208.99	955.29	1039.19	1273.28	1253.67	1176.91	993.311	1190.45	1306.7	1219.36	1177.35	1146.08	0.0387922
ENSRNOG00000032942	Neu1	ENSRNOT00000049344.4	0.0280714	0.516631	0.171124	0.0779152	6.15448	0.0216249	0.00278192	0.012395	0.00890685	0.012395	90.0718	62.2022	80.9314	84.6123	77.0546	95.1361	107.079	87.1412	80.6181	84.7638	90.9476	78.9744	0.201273
ENSRNOG00000008656	Snca	ENSRNOT00000039247.4	0.0281536	0.517603	-0.207844	0.0946837	5.01531	0.0277094	0.00673425	0.0109391	0.0156783	0.0156783	155.443	144.835	182.315	170.354	184.131	138.832	112.765	121.992	139.224	170.67	136.696	167.415	-0.290535
ENSRNOG00000015455	Spr	ENSRNOT00000020749.6	0.0281917	0.517761	0.217545	0.0991271	5.11292	0.034982	0.00890843	0.015657	0.0147243	0.015657	157.074	123.397	196.79	128.733	147.187	215.085	171.623	177.88	204.514	160.259	185.872	150.636	0.301436
ENSRNOG00000007831	Ufl1	ENSRNOT00000010421.5	0.02827	0.518145	-0.128572	0.0586143	7.2133	0.0092254	0.00115046	0.00406227	0.00743864	0.00743864	1126.13	1222.88	993.527	1041.21	1043.59	980.657	937.884	860.897	953.01	920.193	930.528	1085.47	-0.221971
ENSRNOG00000006639	Scn9a	ENSRNOT00000065126.3	0.0282777	0.518145	0.487202	0.222121	3.44732	0.175574	0.0416852	0.0816587	0.0528439	0.0816587	23.0235	9.91992	8.10523	9.73461	14.0772	30.3345	14.2053	16.7319	22.194	18.9349	20.4801	12.9721	0.620454
ENSRNOG00000009403	Dcaf17	ENSRNOT00000031463.5	0.0283011	0.518145	-0.202016	0.0921147	5.09065	0.0271784	0.00627781	0.0115447	0.014935	0.014935	168.672	193.113	161.137	186.179	189.453	116.114	143.06	135.903	164.374	181.099	148.11	179.711	-0.277305
ENSRNOG00000058386	Golt1b	ENSRNOT00000084700.1	0.0283319	0.51817	-0.124665	0.0568557	7.38386	0.00846567	0.000671759	0.00399543	0.00740968	0.00740968	1675.12	1961	1788.73	1563.14	1605.09	1546.69	1429.45	1535.55	1520.46	1530.96	1512.62	1718.61	-0.184081
ENSRNOG00000018569	Ahcyl1	ENSRNOT00000066501.3	0.0284598	0.519255	-0.124719	0.0569261	7.7222	0.0096131	0.000622898	0.00533097	0.00747856	0.00747856	1654.75	1617.84	1519.76	1640.24	1713.59	1683.65	1412.93	1490.12	1422.33	1481.51	1498.11	1629.23	-0.120975
ENSRNOG00000051867	Zfp600	ENSRNOT00000081537.1	0.0285321	0.519255	-0.21956	0.100261	5.72595	0.0357291	0.00318547	0.0219451	0.0105026	0.0219451	319.705	447.858	267.948	353.74	343.782	325.624	257.508	248.264	247.01	302.164	276.114	346.607	-0.326977
ENSRNOG00000012206	Dennd5a	ENSRNOT00000017485.6	0.0285449	0.519255	-0.125025	0.0570966	7.21523	0.00641019	0.000711983	0.00161469	0.00743808	0.00743808	1353.78	1436.02	1503.64	1451.26	1496.46	1311.33	1355.7	1303.38	1182.06	1240.2	1278.53	1448.23	-0.179673
ENSRNOG00000014515	Cdc14a	ENSRNOT00000064735.4	0.0285474	0.519255	0.128539	0.0587023	7.17822	0.0122472	0.000720431	0.00789448	0.0074499	0.00789448	1180.7	1213.12	1079.16	1286.5	1407.06	1349.19	1288.38	1326.93	1441.64	1600.5	1401.33	1233.31	0.184122
ENSRNOG00000001426	Prkrip1	ENSRNOT00000001937.6	0.0285828	0.519255	0.144864	0.0661722	6.20986	0.00800656	0.00218395	0.000265472	0.00876293	0.00876293	474.337	442.366	458.732	455.974	481.439	514.802	566.125	569.987	531.863	493.828	535.321	462.57	0.21031
ENSRNOG00000004910	Eif2d	ENSRNOT00000006768.4	0.0285837	0.519255	-0.149682	0.0683734	6.02251	0.00815872	0.002381	-0.000203887	0.00930631	0.00930631	450.894	428.341	467.759	408.663	468.31	393.777	395.519	372.396	378.15	372.628	382.494	444.793	-0.217171
ENSRNOG00000029330	Car5b	ENSRNOT00000047354.4	0.0286028	0.519255	-0.195575	0.0893479	6.66005	0.028365	0.00136752	0.0185901	0.0078887	0.0185901	1035.19	830.454	728.132	837.802	898.454	920.311	657.946	620.26	676.714	696.812	714.409	866.007	-0.277276
ENSRNOG00000003613	Mid1	ENSRNOT00000086414.1	0.0286276	0.519255	0.403433	0.184336	3.71668	0.120721	0.0423519	0.0425973	0.0408622	0.0425973	24.8047	19.0031	22.5592	11.6362	19.6903	18.9316	21.459	31.568	28.2939	33.1857	26.6876	19.5387	0.430897
ENSRNOG00000022742	Zfp954	ENSRNOT00000042086.4	0.0287107	0.519702	-0.227317	0.103919	4.79837	0.0173002	0.00894395	-0.00562907	0.0180542	0.0180542	134.496	131.481	141.801	138.703	130.914	122.424	107.716	101.66	104.193	104.115	108.022	135.479	-0.324067
ENSRNOG00000019962	Sars2	ENSRNOT00000027166.6	0.0287114	0.519702	0.252094	0.115247	4.4741	0.0281026	0.0110046	0.000751038	0.0222	0.0222	76.0677	72.931	89.3161	64.2317	84.0829	97.1822	96.7758	114.501	97.0076	91.0237	99.2981	77.3259	0.356733
ENSRNOG00000003234	Mgrn1	ENSRNOT00000004416.6	0.0287715	0.520255	0.133947	0.061258	6.75328	0.00731215	0.00161569	0.00100367	0.00776566	0.00776566	494.656	500.245	513.337	505.01	530.574	528.823	584.442	600.327	604.501	600.662	583.751	508.765	0.197991
ENSRNOG00000018909	Arv1	ENSRNOT00000025695.6	0.0288786	0.521655	-0.258196	0.11816	4.46185	0.0231517	0.0125238	-0.00731097	0.0223806	0.0223806	100.321	96.5565	94.8408	97.7439	101.112	73.2022	68.1638	70.6267	86.229	81.5421	75.9528	98.115	-0.365129
ENSRNOG00000019737	Sema4a	ENSRNOT00000092739.1	0.0290043	0.523387	-0.249097	0.114085	4.49719	0.040908	0.0106727	0.0159583	0.021866	0.021866	124.758	125.832	163.746	137.617	128.076	111.696	121.461	140.183	119.463	109.987	120.558	136.006	-0.172591
ENSRNOG00000011461	Ap3m1	ENSRNOT00000016387.4	0.0291648	0.525414	-0.133177	0.0610554	7.47604	0.0132106	0.000552323	0.00876709	0.00741175	0.00876709	1710.97	2231.07	2048.75	1637.44	1864.73	1548.61	1752.9	1715.37	1639.25	1607.14	1652.65	1898.59	-0.200032
ENSRNOG00000021866	Bola3	ENSRNOT00000031583.4	0.0291764	0.525414	-0.242453	0.111161	5.30527	0.0437885	0.0047263	0.0261658	0.0130765	0.0261658	203.95	225.983	295.572	221.553	199.032	165.336	212.907	222.581	159.883	142.225	180.586	229.218	-0.342344
ENSRNOG00000052343	Eif4e	ENSRNOT00000093355.1	0.0293155	0.526973	-0.180544	0.0828479	5.68104	0.0167092	0.00643947	0.00217211	0.01072	0.01072	456.039	515.867	440.749	417.855	459.44	448.469	426.375	390.944	395.129	381.521	408.487	457.99	-0.164644
ENSRNOG00000008895	Hnf4a	ENSRNOT00000078703.1	0.0293229	0.526973	2.63562	1.20949	4.48786	5.18038	1.72013	1.93702	0.0219999	1.93702	124.575	110.595	127.375	112.638	126.302	143.88	138.572	173.357	142.817	140.644	147.854	120.297	0.295354
ENSRNOG00000018462	Rabep2	ENSRNOT00000025043.7	0.0294312	0.527204	0.192878	0.0885709	5.20486	0.018934	0.00571397	0.00396121	0.0138981	0.0138981	181.901	157.161	169.424	183.386	137.3	206.986	212.065	205.46	176.949	201.011	200.494	165.835	0.272319
ENSRNOG00000054902	Trpc1	ENSRNOT00000079965.1	0.0294412	0.527204	-0.244839	0.112439	6.58025	0.0447461	0.0106758	0.0209304	0.00801261	0.0209304	726.042	831.241	628.981	666.93	731.156	634.123	557.873	630.635	596.879	674.181	618.738	716.87	-0.212063
ENSRNOG00000004519	Atg2b	ENSRNOT00000006131.6	0.0294657	0.527204	-0.123733	0.0568315	7.395	0.0100977	0.000665276	0.00591022	0.00740927	0.00740927	1730.52	1623.59	1523.97	1829.53	1985.08	1628.28	1418.92	1503.36	1538.13	1567.63	1531.26	1738.54	-0.183042
ENSRNOG00000025991	Pex1	ENSRNOT00000038136.3	0.0294804	0.527204	-0.126675	0.0581877	6.99153	0.00615036	0.000920224	0.000984401	0.00754431	0.00754431	1081.48	1209.01	1153.74	1149.65	1200.58	984.443	1001.42	1010.18	1009.6	1098.92	1020.91	1158.89	-0.182722
ENSRNOG00000007224	Bmt2	ENSRNOT00000009752.5	0.0294858	0.527204	-0.228701	0.105057	5.70416	0.0390553	0.00331366	0.0242785	0.0106067	0.0242785	304.271	387.253	301.097	300.679	401.257	336.983	214.59	273.946	230.842	297.724	270.817	338.911	-0.322523
ENSRNOG00000050210	RT1-CE10	ENSRNOT00000048858.3	0.0295649	0.527675	0.439082	0.201796	4.22957	0.144046	0.0577699	0.0440339	0.0263588	0.0440339	16.5598	21.2983	44.8643	38.4769	26.2499	28.6805	28.1775	49.0367	46.5051	24.2868	35.3373	29.4898	0.253123
ENSRNOG00000031127	Snrpe	ENSRNOT00000042614.2	0.0295721	0.527675	0.176237	0.0809997	5.4903	0.0185872	0.00462014	0.00658439	0.0117822	0.0117822	210.564	260.908	234.8	191.764	214.997	272.615	297.901	272.876	248.807	233.248	265.089	222.607	0.250948
ENSRNOG00000010214	Scrn2	ENSRNOT00000013580.6	0.0296378	0.528235	0.340105	0.156377	3.82024	0.0645729	0.0239135	0.0125838	0.0372212	0.0372212	38.5851	48.2783	41.4353	40.0285	25.5442	61.8432	62.2731	47.0845	50.3002	48.3564	53.9715	38.7743	0.466849
ENSRNOG00000054775	Arf3	ENSRNOT00000087181.1	0.0296655	0.528235	-0.198062	0.0910827	5.69108	0.0293325	0.00615977	0.0145804	0.0106704	0.0145804	1151.21	1079.33	1431.36	1204.34	1268.43	1157.04	1179.19	1172.83	1007.35	1015.48	1106.38	1226.93	-0.149084
ENSRNOG00000012337	Pde1c	ENSRNOT00000017531.7	0.0296937	0.528235	-0.186616	0.0858338	5.58938	0.0191941	0.00721821	0.00349223	0.0112004	0.0112004	336.792	290.183	307.542	306.73	319.834	326.255	196.497	280.902	243.417	257.427	260.899	312.216	-0.258147
ENSRNOG00000009166	Ddx24	ENSRNOT00000012256.3	0.0297428	0.528573	-0.122946	0.0565658	7.46371	0.00796419	0.000588465	0.00364762	0.00741075	0.00741075	1993.19	1761.64	1746.73	1950.22	1829.6	1732.87	1651.08	1702.53	1673.38	1451.64	1642.3	1856.28	-0.176593
ENSRNOG00000017172	Mvb12b	ENSRNOT00000023172.7	0.0297995	0.529046	0.155818	0.0717146	5.83304	0.0181731	0.00255499	0.0103025	0.0100263	0.0103025	321.91	245.5	313.988	349.085	359.747	334.458	384.579	372.396	379.048	374.525	369.001	318.046	0.213765
ENSRNOG00000008292	Hif1a	ENSRNOT00000049725.3	0.0299359	0.530932	-0.131648	0.0606412	7.23487	0.0117127	0.00176077	0.00600004	0.00743262	0.00743262	854.935	978.919	897.765	878.299	989.837	815.321	790.196	805.252	844.775	850.503	821.209	919.951	-0.163619
ENSRNOG00000023830	Dnase2	ENSRNOT00000014887.5	0.0299787	0.531155	0.335184	0.154436	3.95494	0.063738	0.0265579	0.0100385	0.0330686	0.0330686	40.1863	34.3256	51.9655	48.4578	45.5329	69.462	57.7185	46.6229	55.7612	82.4069	62.3943	44.0936	0.491429
ENSRNOG00000060538	Cdc42se1	ENSRNOT00000086849.1	0.030072	0.532272	-0.137952	0.0635974	6.40631	0.00876257	0.0017798	0.00213102	0.00833176	0.00833176	601.927	626.59	720.974	685.138	615.189	586.88	569.715	585.346	555.997	528.127	565.213	649.964	-0.201232
ENSRNOG00000010492	Sp2	ENSRNOT00000087322.1	0.0301154	0.532504	0.191462	0.0882897	5.46971	0.0219045	0.00757541	0.0056116	0.0119123	0.0119123	131.189	97.0701	99.4448	126.643	126.124	143.88	170.41	156.235	129.793	135.148	147.093	116.094	0.338833
ENSRNOG00000007754	Insm2	ENSRNOT00000010188.2	0.0301469	0.532524	0.251643	0.116063	4.74976	0.0475247	0.00939168	0.0242848	0.0186196	0.0242848	127.882	66.7678	100.366	110.776	112.82	122.424	140.535	143.394	126.649	121.365	130.873	103.722	0.332584
ENSRNOG00000007371	Rbmx2	ENSRNOT00000048922.6	0.0302168	0.53285	-0.170733	0.0787791	5.68478	0.0218886	0.00346263	0.0120527	0.0107014	0.0120527	189.618	174.11	144.103	134.049	168.698	137.57	138.011	154.63	114.972	132.269	135.49	162.116	-0.257097
ENSRNOG00000024671	Dmxl1	ENSRNOT00000031812.5	0.03023	0.53285	-0.160634	0.0741252	7.83054	0.0193777	0.000382198	0.0133542	0.00753664	0.0133542	2926.95	3080.56	2289.99	2589.75	2816.25	2742.56	2065.11	2077.07	2410.82	2378	2334.71	2740.7	-0.231209
ENSRNOG00000024525	Alkbh8	ENSRNOT00000003432.6	0.0302563	0.53285	-0.202516	0.0934666	5.34277	0.0298502	0.00904886	0.0117162	0.0127912	0.0127912	137.804	171.542	118.781	132.187	142.622	121.162	85.836	102.195	119.463	134.165	112.564	140.587	-0.318181
ENSRNOG00000007920	Ssbp3	ENSRNOT00000011408.7	0.0303058	0.532974	0.123477	0.0570051	7.26195	0.00774143	0.000697924	0.00324663	0.00742603	0.00742603	1295.16	1241.88	1309.95	1475.77	1385.39	1466.57	1663.13	1547.37	1470.05	1439.84	1517.39	1341.63	0.177483
ENSRNOG00000050949	Ttc39c	ENSRNOT00000073509.2	0.030324	0.532974	-0.350058	0.161627	5.15459	0.0920909	0.0444689	0.0208396	0.0143411	0.0208396	244.188	278.37	293.73	201.073	213.933	200.675	183.033	178.707	139.673	159.766	172.371	246.259	-0.512163
ENSRNOG00000033064	Edil3	ENSRNOT00000064991.4	0.0304053	0.533351	-0.210048	0.0970301	7.70625	0.0331774	0.000496314	0.0230408	0.00747151	0.0230408	2121.08	3036.39	2852.59	2362.61	2108.46	1808.6	2151.79	2316.77	2132.37	1664.98	2014.9	2496.23	-0.308901
ENSRNOG00000009343	Evpl	ENSRNOT00000012373.4	0.0304395	0.533351	0.20117	0.0929484	6.85574	0.0304402	0.00100588	0.0205926	0.00765509	0.0205926	838.949	648.161	1000.89	868.524	983.451	882.213	1046.86	1200.65	1035.65	1107.46	1054.57	867.996	0.280596
ENSRNOG00000010952	Ift122	ENSRNOT00000086549.1	0.0305043	0.533351	0.175646	0.0811866	5.64866	0.0148321	0.00559434	0.00145067	0.0108838	0.0108838	181.901	179.76	171.266	168.026	135.171	200.044	194.814	193.153	198.955	207.648	198.923	167.225	0.249053
ENSRNOG00000018653	Pfdn1	ENSRNOT00000025353.5	0.0305449	0.533351	-0.143695	0.0664347	6.34513	0.0155435	0.00173212	0.00930179	0.0084554	0.00930179	589.8	666.651	736.628	537.126	550.264	508.629	592.436	528.63	503.901	519.594	530.638	616.094	-0.215045
ENSRNOG00000007727	Lhfpl4	ENSRNOT00000010347.3	0.0305456	0.533351	0.252115	0.116561	5.15577	0.0478484	0.00612929	0.027837	0.0143304	0.027837	145.521	101.693	162.058	187.11	183.067	199.413	199.442	174.427	220.064	190.581	196.785	155.89	0.334186
ENSRNOG00000006369	Alg2	ENSRNOT00000008913.5	0.0305528	0.533351	-0.13332	0.0616411	8.06835	0.0133809	0.000292779	0.00920629	0.00772764	0.00920629	2988.69	3636.28	4039.48	3165.97	3323.94	2825.86	3255.88	3158.94	2767.41	2948.79	2991.38	3430.87	-0.197704
ENSRNOG00000051237	AC120712.3	ENSRNOT00000076542.1	0.0305634	0.533351	0.441738	0.204252	3.30941	0.146496	0.0433996	0.0604297	0.0608974	0.0608974	15.4746	41.2605	25.9634	16.9085	16.0603	25.4209	32.1621	32.3762	42.4195	38.2849	34.1327	23.1335	0.54178
ENSRNOG00000015732	Bcl2l2	ENSRNOT00000020409.4	0.0305882	0.533351	-0.122399	0.0566037	7.42352	0.007545	0.000600902	0.00320548	0.00740904	0.00740904	1897.28	1759.59	1829.6	1807.8	1618.86	1660.93	1605.64	1586.96	1623.08	1410.87	1577.5	1782.63	-0.176262
ENSRNOG00000007610	Gdf11	ENSRNOT00000010035.3	0.0306657	0.533969	-0.238509	0.11035	5.83737	0.0428623	0.0031766	0.0272664	0.0100082	0.0272664	379.236	309.186	432.769	372.358	452.345	366.011	278.546	382.026	243.417	273.071	308.614	389.179	-0.333663
ENSRNOG00000002141	Cd200	ENSRNOT00000058453.3	0.0307137	0.533969	-0.125144	0.0579165	7.07509	0.0100066	0.000891435	0.00547189	0.00749436	0.00749436	407.246	482.848	476.985	395.137	438.515	403.873	388.253	424.74	356.233	380.795	390.779	440.146	-0.171217
ENSRNOG00000005879	Maml2	ENSRNOT00000036338.6	0.0307148	0.533969	0.24871	0.115104	5.01783	0.0466243	0.00754944	0.0255727	0.0156526	0.0255727	93.9214	52.6604	64.0297	73.2448	93.0041	98.79	95.2382	100.701	84.1027	93.7764	94.5216	75.3721	0.322782
ENSRNOG00000012960	Uap1l1	ENSRNOT00000017373.6	0.0307492	0.53404	-0.161798	0.0748958	6.16923	0.0197371	0.00221364	0.0118098	0.00886729	0.0118098	492.786	499.218	463.155	572.5	569.422	469.504	468.732	343.503	472.463	462.704	443.381	519.416	-0.227869
ENSRNOG00000052963	Brox	ENSRNOT00000078834.1	0.0308371	0.535037	-0.126943	0.0587925	6.91577	0.00992262	0.00104005	0.00508711	0.00760135	0.00760135	1006.52	1233.66	1051.54	1060.29	1030.28	878.426	912.217	903.166	1058.1	987.039	947.79	1076.46	-0.183471
ENSRNOG00000001040	Pms2	ENSRNOT00000067021.2	0.0309676	0.536772	-2.87228	1.33131	1.65489	6.2303	1.8993	2.53166	0.518883	2.53166	104.18	119.668	95.7616	107.984	86.2116	102.231	88.7813	94.169	115.421	115.202	103.161	102.761	0.00554779
ENSRNOG00000002630	Cnot8	ENSRNOT00000089217.1	0.0311482	0.538576	0.225557	0.104659	5.23248	0.0271563	0.0137198	0.000932246	0.0136637	0.0136637	287.183	347.193	304.78	310.919	349.104	318.051	318.939	382.026	354.347	376.421	349.957	319.836	0.12946
ENSRNOG00000009029	Nptn	ENSRNOT00000012295.6	0.0311548	0.538576	-0.12165	0.0564477	7.91923	0.00942932	0.000368351	0.00561504	0.00759752	0.00759752	1373.63	1670.74	1568.1	1351.66	1603.96	1376.33	1247.15	1270.75	1385.95	1379.1	1331.86	1513.62	-0.184432
ENSRNOG00000061543	Ap2b1	ENSRNOT00000085799.1	0.0311993	0.538576	-0.256846	0.119212	6.75296	0.0499062	0.00734642	0.0281825	0.00776604	0.0281825	1362.24	1607.91	1758.09	1547.92	1744.1	1445.11	1515.59	1631	1486.1	1611.25	1537.81	1604.05	-0.0608019
ENSRNOG00000042728	Fbrs	ENSRNOT00000055003.3	0.0312151	0.538576	0.229026	0.10631	5.81141	0.0396855	0.00288538	0.0253693	0.010118	0.0253693	346.163	234.201	251.374	340.707	335.267	411.447	461.158	336.012	349.407	329.013	377.407	301.543	0.322802
ENSRNOG00000011905	Atp6v1e1	ENSRNOT00000016495.6	0.0312249	0.538576	-0.121054	0.0561943	7.74216	0.00650213	0.000406575	0.00232896	0.00748793	0.00748793	2247.85	2467.33	2687.77	2350.51	2502.27	2144.32	2193.02	2247.21	2071.29	2186.47	2168.46	2451.15	-0.176706
ENSRNOG00000005883	Nek10	ENSRNOT00000030991.7	0.031306	0.539446	1.97888	0.919057	1.41125	2.9648	0.842531	1.26913	0.720629	1.26913	6.06337	5.13599	5.06432	1.86179	4.25736	9.4658	11.7814	13.3763	8.98219	10.9039	10.9019	4.47656	1.11985
ENSRNOG00000052513	Wapl	ENSRNOT00000078390.1	0.0313842	0.540264	-0.121471	0.0564412	7.41669	0.0102954	0.00055503	0.00641626	0.00740899	0.00740899	1755.07	1941.4	1576.38	1773.35	1809.38	1700.06	1420.5	1413.6	1656.32	1660.24	1570.14	1771.12	-0.17366
ENSRNOG00000003350	Mospd2	ENSRNOT00000004494.5	0.0314604	0.540585	-0.186416	0.0866568	5.90376	0.0263406	0.00380474	0.0149688	0.00974073	0.0149688	327.973	417.042	269.33	334.191	352.829	318.682	257.087	253.079	300.454	329.013	291.663	340.273	-0.221685
ENSRNOG00000003206	Actr3	ENSRNOT00000084552.1	0.0314706	0.540585	-0.210229	0.0977324	6.49321	0.0335026	0.00548402	0.018395	0.00816713	0.018395	1260.08	1511.01	1429.06	1269.74	1320.85	1182.59	1193.29	1135.38	1142.08	1183.31	1167.33	1358.15	-0.218251
ENSRNOG00000010795	Cnot4	ENSRNOT00000040969.4	0.0315551	0.540585	0.131169	0.061009	6.63257	0.0105962	0.0013759	0.00516818	0.00792935	0.00792935	694.531	735.473	626.134	709.341	799.32	883.475	798.611	863.572	755.402	759.479	812.108	712.96	0.187604
ENSRNOG00000017606	P2rx1	ENSRNOT00000024068.6	0.0315612	0.540585	-1.74973	0.813855	2.12871	2.32234	0.90641	0.749491	0.272268	0.749491	13.7804	13.3536	7.36628	7.9126	8.51473	8.20369	6.73223	8.56082	4.04198	1.89633	5.88701	10.1855	-0.699681
ENSRNOG00000010189	Rps24	ENSRNOT00000013588.7	0.0315985	0.540585	-0.193591	0.0900652	6.35444	0.0284365	0.00692145	0.0133579	0.00843608	0.0133579	1357.19	1450.91	1318.86	1132.9	1126.6	1410.52	1261.03	1145.54	1222.07	1167.56	1241.34	1277.29	-0.0411515
ENSRNOG00000005769	Smg8	ENSRNOT00000008107.7	0.0316335	0.540585	-0.183263	0.0852779	5.30486	0.0161013	0.00510115	0.00251741	0.0130797	0.0130797	213.871	246.527	219.147	195.488	228.833	180.481	189.344	209.74	172.458	166.877	183.78	220.773	-0.263277
ENSRNOG00000017426	Rragc	ENSRNOT00000023514.5	0.0316451	0.540585	-0.125439	0.0583744	6.99936	0.0112698	0.000979856	0.0067815	0.00753907	0.00753907	1079.28	1331.25	1133.49	1155.24	1147.36	986.968	1014.88	906.376	1084.15	1170.98	1032.67	1169.32	-0.179127
ENSRNOG00000056297	Fmnl3	ENSRNOT00000092068.1	0.0316489	0.540585	0.25271	0.117604	4.44094	0.0338738	0.0118825	0.00626857	0.0226943	0.0226943	95.9114	65.7406	81.9498	64.2317	68.1178	87.0854	91.7267	92.0288	104.193	105.246	96.0561	75.1903	0.349212
ENSRNOG00000019012	D2hgdh	ENSRNOT00000078222.1	0.0316863	0.540698	0.21622	0.100645	5.07785	0.0237051	0.0102655	0.00179303	0.015058	0.015058	93.1553	83.7166	112.796	93.5549	80.3577	89.6096	112.765	102.195	109.583	123.735	107.577	92.7161	0.212355
ENSRNOG00000003206	Actr3	ENSRNOT00000004520.6	0.0317434	0.541147	-0.124963	0.0581863	7.52294	0.0063331	0.00104654	0.00119832	0.00741759	0.00741759	1260.08	1511.01	1429.06	1269.74	1320.85	1182.59	1193.29	1135.38	1142.08	1183.31	1167.33	1358.15	-0.218251
ENSRNOG00000054624	AC096792.1	ENSRNOT00000085280.1	0.0317984	0.541558	0.541006	0.25199	3.06204	0.183447	0.0785601	0.0363525	0.0801871	0.0801871	16.4696	19.1906	14.7525	12.7039	16.6301	34.7982	35.7221	44.9927	17.2795	16.1697	29.7924	15.9493	0.861346
ENSRNOG00000010633	Acsl1	ENSRNOT00000014235.3	0.0321159	0.545784	-0.181603	0.0847437	6.30668	0.0251199	0.002726	0.0152277	0.00853742	0.0152277	284.978	361.573	382.126	322.089	396.999	248.635	298.743	326.916	292.819	287.768	290.976	349.553	-0.263782
ENSRNOG00000016470	Ndufa10l1	ENSRNOT00000022089.6	0.0321204	0.545784	-0.130713	0.0609981	6.6548	0.0111693	0.00140562	0.00582042	0.00789631	0.00789631	819.106	868.61	902.65	767.138	792.052	702.412	827.382	767.057	719.456	632.637	729.789	829.911	-0.18524
ENSRNOG00000002944	RGD1304587	ENSRNOT00000004011.6	0.0321397	0.545784	0.211662	0.098784	4.91246	0.0283397	0.00762804	0.0102539	0.0167677	0.0167677	123.472	119.155	123.385	122.878	120.271	132.521	179.246	187.268	143.715	121.365	152.823	121.832	0.324582
ENSRNOG00000016774	Telo2	ENSRNOT00000022670.6	0.0322657	0.546842	0.240811	0.112471	4.59943	0.0280999	0.0111506	0.00233988	0.0204735	0.0204735	94.809	88.339	100.366	83.7805	73.4395	103.493	102.667	124.132	128.445	102.402	112.228	88.1467	0.344973
ENSRNOG00000002541	Pds5a	ENSRNOT00000003437.6	0.0322768	0.546842	-0.121278	0.0566464	7.4014	0.0109053	0.000612924	0.00705915	0.00740911	0.00740911	1804.68	1864.36	1580.07	1655.13	1813.64	1741.71	1387.68	1384.71	1632.06	1592.92	1547.82	1743.57	-0.17171
ENSRNOG00000031335	Ankrd37	ENSRNOT00000039909.4	0.0323244	0.546842	-0.276618	0.129238	4.76311	0.0583713	0.00902931	0.0327268	0.018463	0.0327268	184.106	131.481	116.94	125.671	121.335	128.735	79.1037	119.851	80.8397	109.039	103.514	135.906	-0.389498
ENSRNOG00000007400	Srebf2	ENSRNOT00000056041.2	0.0323264	0.546842	0.192829	0.090092	7.50969	0.0283654	0.00141074	0.0188807	0.00741561	0.0188807	911.71	753.449	776.682	1097.99	1000.48	1012.82	1014.46	1001.62	1242.24	1263.9	1107.01	908.062	0.285516
ENSRNOG00000004719	Pp2d1	ENSRNOT00000006325.6	0.0323693	0.547042	-0.254315	0.118849	5.61235	0.0493546	0.00479653	0.0305161	0.0110751	0.0305161	262.53	403.103	366.237	268.988	276.405	220.757	202.866	213.243	278.411	303.176	243.691	315.452	-0.371029
ENSRNOG00000033389	Susd2	ENSRNOT00000089005.1	0.032443	0.54776	0.669769	0.313136	4.69106	0.245709	0.225813	-0.0895754	0.0193219	0.0193219	30.1331	27.0495	47.7273	30.7195	54.104	35.97	49.51	70.9834	49.5517	67.3196	54.667	37.9467	0.51532
ENSRNOG00000011498	Psip1	ENSRNOT00000082239.1	0.0324824	0.547899	0.136314	0.0637453	6.54246	0.011478	0.00208097	0.00502499	0.00807769	0.00807769	900.685	1101.16	772.999	814.067	874.888	934.59	863.829	855.012	933.249	887.956	894.927	892.759	0.00349563
ENSRNOG00000039862	Cldn12	ENSRNOT00000061199.2	0.0326217	0.549503	-0.143294	0.0670628	6.08675	0.0109313	0.0021427	0.00373846	0.00910085	0.00910085	418.923	542.36	498.145	446.829	464.053	412.709	417.398	387.377	397.013	432.363	409.372	474.062	-0.211184
ENSRNOG00000039994	Upf3b	ENSRNOT00000092391.1	0.0328148	0.549503	-0.5356	0.250944	3.45035	0.202842	0.104748	0.0338024	0.0526837	0.0526837	188.201	204.265	132.888	163.758	159.043	165.336	153.092	169.382	159.513	143.491	158.163	169.631	-0.100376
ENSRNOG00000002618	Ivns1abp	ENSRNOT00000087997.1	0.0328277	0.549503	-0.168199	0.0788119	7.6028	0.0216615	0.000958694	0.0145696	0.00743496	0.0145696	319.484	343.187	302.386	255.251	251.078	290.285	278.041	260.998	249.525	228.413	261.452	294.277	-0.170015
ENSRNOG00000005007	Scn3a	ENSRNOT00000006646.7	0.0328451	0.549503	-0.155135	0.0726978	7.95081	0.0184297	0.000434755	0.0127777	0.00762214	0.0127777	1694.9	1559.84	1363.15	1467.37	1601.75	1543.08	1132.29	1495.65	1180.79	1263.93	1323.15	1537.4	-0.216366
ENSRNOG00000008400	Pml	ENSRNOT00000043434.6	0.0328611	0.549503	0.186098	0.0872153	5.92823	0.0265235	0.0029326	0.0160837	0.00964669	0.0160837	372.621	261.935	335.166	408.663	348.039	376.108	403.092	376.676	432.043	478.823	413.348	345.285	0.258885
ENSRNOG00000048573	Nudt10	ENSRNOT00000045710.4	0.0329368	0.549503	0.283238	0.132798	5.04664	0.0614739	0.00794214	0.036146	0.0153635	0.036146	157.098	101.082	137.41	133.551	150.816	206.079	223.226	191.725	172.143	119.837	182.602	135.991	0.422497
ENSRNOG00000015852	Arhgap35	ENSRNOT00000090519.1	0.0329667	0.549503	0.12403	0.0581623	8.27114	0.00885441	0.0004944	0.00465945	0.00796274	0.00796274	1979.41	1804.79	1916.15	2041.92	1889.21	2196.07	2168.2	2137.53	2142.25	2006.79	2130.17	1926.29	0.145066
ENSRNOG00000015787	P3h4	ENSRNOT00000076585.2	0.0330444	0.549503	0.195281	0.091615	5.56625	0.0292448	0.00375497	0.0172283	0.0113301	0.0172283	126.675	104.023	146.015	129.228	93.2314	122.117	158.745	149.164	147.584	144.5	144.422	119.834	0.267211
ENSRNOG00000014975	Zfp483	ENSRNOT00000020207.6	0.0330695	0.549503	0.177097	0.083096	5.67795	0.0240564	0.00357225	0.0136901	0.0107353	0.0136901	336.241	257.826	250.453	242.963	257.57	366.011	257.508	331.732	312.58	337.546	321.075	269.011	0.25438
ENSRNOG00000005039	Tfpi	ENSRNOT00000057685.4	0.0330807	0.549503	-0.242843	0.113952	4.6038	0.030972	0.0120457	0.00436881	0.0204168	0.0204168	174.735	212.116	225.592	188.506	185.727	153.346	188.502	212.95	175.153	155.973	177.185	197.335	-0.154568
ENSRNOG00000014689	Zbtb4	ENSRNOT00000019687.6	0.0331145	0.549503	0.154697	0.072604	7.10691	0.0183616	0.000791716	0.0123866	0.0074787	0.0123866	1127.79	938.858	1230.17	1212.96	1161.2	1279.78	1600.59	1350.47	1227.86	1170.98	1325.94	1134.19	0.225162
ENSRNOG00000023591	Ppp2r3c	ENSRNOT00000082198.1	0.0331359	0.549503	-0.214178	0.100533	5.72722	0.0325693	0.0147705	0.00753489	0.0104966	0.0104966	160.404	212.63	159.756	168.492	188.388	172.909	140.956	139.113	167.069	180.151	160.04	177.934	-0.152012
ENSRNOG00000053061	Ubl4a	ENSRNOT00000091810.1	0.0331411	0.549503	-0.181708	0.0852944	5.89541	0.0253386	0.0029652	0.0152226	0.00977336	0.0152226	334.036	435.532	441.977	363.98	423.608	349.604	380.371	372.396	290.125	277.812	334.061	399.826	-0.258552
ENSRNOG00000013545	Polr2e	ENSRNOT00000093599.1	0.0331441	0.549503	-2.20653	1.03577	1.1276	3.73649	0.794195	1.88785	1.0508	1.88785	104.731	102.103	154.692	143.172	118.993	108.541	149.624	118.781	133.296	134.07	128.862	124.738	0.0465617
ENSRNOG00000011222	Dynll1	ENSRNOT00000014910.5	0.0331501	0.549503	0.129557	0.0608174	6.62188	0.0108998	0.00130116	0.00571584	0.00794573	0.00794573	643.819	660.488	847.122	674.898	709.915	800.176	822.174	848.591	783.247	754.739	801.785	707.249	0.180758
ENSRNOG00000049302	Chd9	ENSRNOT00000076814.2	0.0331515	0.549503	-0.236535	0.111036	5.68162	0.0429393	0.00948714	0.0213356	0.0107171	0.0213356	472.313	472.951	370.813	501.22	502.673	429.116	348.633	409.849	405.995	397.823	398.283	463.994	-0.219799
ENSRNOG00000049302	Chd9	ENSRNOT00000076138.1	0.0331515	0.549503	-0.236535	0.111036	5.68162	0.0429393	0.00948714	0.0213356	0.0107171	0.0213356	472.313	472.951	370.813	501.22	502.673	429.116	348.633	409.849	405.995	397.823	398.283	463.994	-0.219799
ENSRNOG00000005524	Pno1	ENSRNOT00000007824.6	0.0331819	0.549503	-0.157135	0.0737766	5.71829	0.0116568	0.00306859	0.00232924	0.0105389	0.0105389	309.783	354.383	370.155	327.675	288.436	270.091	291.169	283.577	279.346	280.657	280.968	330.087	-0.231677
ENSRNOG00000060069	AABR07059891.1	ENSRNOT00000089205.1	0.0331866	0.549503	-0.364885	0.171322	3.60836	0.0723704	0.0281914	0.0116187	0.0451869	0.0451869	33.0729	38.0063	56.1679	46.5447	48.9597	35.339	27.7705	24.6123	26.9466	38.8747	30.7086	44.5503	-0.522585
ENSRNOG00000009571	Wipf3	ENSRNOT00000012755.6	0.0332028	0.549503	0.403382	0.189415	3.42517	0.0617064	0.0356611	-0.0170904	0.0540336	0.0540336	13.8098	10.8012	14.2939	13.0624	10.1305	17.1166	21.123	20.9552	19.0999	15.6914	18.7972	12.4196	0.560958
ENSRNOG00000012001	Vps37a	ENSRNOT00000016321.5	0.0332731	0.550148	-0.122036	0.0573267	7.40129	0.0114399	0.000617645	0.00759824	0.00740911	0.00759824	1784.83	1885.93	1545.08	1600.21	1920.07	1678.6	1460.05	1381.5	1543.14	1661.18	1544.9	1747.22	-0.177447
ENSRNOG00000002454	Rnf2	ENSRNOT00000092053.1	0.0333432	0.550284	0.228048	0.107169	5.23668	0.0399688	0.012288	0.0164251	0.0136286	0.0164251	181.35	206.467	185.999	215.967	227.769	208.879	207.016	198.504	207.488	219.026	208.183	203.51	0.0325897
ENSRNOG00000007707	Zfp467	ENSRNOT00000010377.6	0.0333634	0.550284	0.566962	0.266469	4.03935	0.221975	0.146774	0.00249517	0.0307405	0.0307405	104.731	93.9885	105.43	126.602	112.288	138.201	143.06	147.139	136.978	117.098	136.495	108.608	0.327032
ENSRNOG00000016707	Casp2	ENSRNOT00000022672.6	0.0334269	0.550284	-0.15663	0.0736419	5.72649	0.0165663	0.00305781	0.00791268	0.0105	0.0105	155.443	195.681	155.152	165.699	166.037	157.763	139.273	126.807	139.673	162.61	145.225	167.602	-0.205432
ENSRNOG00000036598	Tbc1d12	ENSRNOT00000073502.3	0.0334909	0.550284	0.221286	0.104078	4.8445	0.0353805	0.00955253	0.0149483	0.0175281	0.0175281	26.0558	25.192	23.4408	26.2661	19.7638	33.2485	26.41	22.3369	33.1273	31.0842	29.2414	24.1437	0.266328
ENSRNOG00000025155	Lmtk2	ENSRNOT00000092637.1	0.0334949	0.550284	-0.20531	0.0965666	5.58618	0.0284921	0.0120947	0.00678637	0.0112181	0.0112181	858.218	891.936	828.838	956.938	914.396	836.459	816.947	894.443	927.287	814.566	857.94	890.065	-0.0529726
ENSRNOG00000028255	Usp36	ENSRNOT00000084055.1	0.0335231	0.550284	0.149984	0.0705553	6.81206	0.017311	0.00164626	0.0107989	0.00769922	0.0107989	817.452	684.113	722.356	788.002	716.834	813.428	849.944	917.077	752.258	765.168	819.575	745.751	0.136008
ENSRNOG00000022248	Fbxl16	ENSRNOT00000039777.1	0.0335254	0.550284	0.15599	0.0733817	6.86811	0.0187255	0.00104668	0.0124155	0.00764338	0.0124155	842.257	725.201	1096.65	909.484	908.947	964.25	1111.66	1120.4	1007.8	998.417	1040.5	896.509	0.214672
ENSRNOG00000003013	Rpgr	ENSRNOT00000067603.1	0.0335318	0.550284	-0.187505	0.0882102	5.22805	0.0155252	0.00575175	0.000727183	0.0137008	0.0137008	188.516	232.147	205.335	202.004	195.839	176.695	186.819	155.165	155.392	174.462	169.707	204.768	-0.269499
ENSRNOG00000009419	Ptprg	ENSRNOT00000088214.1	0.0336629	0.55192	1.93215	0.909637	2.00935	2.87575	0.827214	1.24139	0.320368	1.24139	6.06337	1.0272	9.66824	12.5671	20.7546	9.4658	2.52459	9.09587	17.9644	19.4374	11.6976	10.0161	0.204941
ENSRNOG00000045670	Tnfsf12	ENSRNOT00000064401.2	0.0337674	0.552363	0.258104	0.121584	4.97592	0.0513554	0.00697804	0.0299788	0.0160854	0.0299788	130.087	119.155	151.929	124.74	111.756	161.55	225.53	195.829	130.242	128.95	168.42	127.533	0.398462
ENSRNOG00000039902	Lbh	ENSRNOT00000091904.1	0.033823	0.552363	-2.40353	1.13258	2.33774	4.45522	0.683571	2.52326	0.204956	2.52326	175.286	172.056	198.89	196.419	176.148	123.686	133.382	151.419	132.038	109.987	130.103	183.76	-0.494953
ENSRNOG00000013438	Yae1	ENSRNOT00000017955.5	0.0338345	0.552363	-0.179246	0.0844687	5.86714	0.0247802	0.00267889	0.0151585	0.00988595	0.0151585	369.314	496.136	332.403	354.671	395.935	334.458	299.584	283.577	377.252	325.22	324.018	389.692	-0.26551
ENSRNOG00000001313	Gnaz	ENSRNOT00000001779.4	0.0338661	0.552363	0.137541	0.0648269	7.16551	0.0145938	0.000799326	0.009707	0.00745442	0.009707	1308.58	1058.01	1108.62	1322.8	1264.44	1349.19	1465.1	1579.47	1366.19	1197.53	1391.5	1212.49	0.19851
ENSRNOG00000024414	Ate1	ENSRNOT00000067315.2	0.0338904	0.552363	-0.131432	0.0619562	7.46915	0.0133286	0.000765605	0.00883081	0.00741117	0.00883081	1078.18	1279.37	1033.12	1064.01	1246.88	995.802	947.562	914.402	1040.14	1089.91	997.564	1140.31	-0.192767
ENSRNOG00000031515	Klra2	ENSRNOT00000082207.1	0.033929	0.552363	0.201366	0.094943	5.35789	0.0312949	0.00515604	0.0173794	0.0126795	0.0173794	117.589	96.5638	93.0911	109.757	119.248	143.618	143.353	147.437	103.255	109.814	129.495	107.25	0.269634
ENSRNOG00000021027	Dbp	ENSRNOT00000028546.5	0.0339343	0.552363	0.287793	0.135697	5.52554	0.0639261	0.0114899	0.0345442	0.0115673	0.0345442	100.321	83.5454	97.9101	129.084	120.98	95.0787	123.705	114.144	142.218	131.795	121.388	106.368	0.188897
ENSRNOG00000047219	Ube3b	ENSRNOT00000074000.2	0.0339413	0.552363	0.149259	0.0703796	6.11872	0.0170615	0.0033766	0.0088557	0.0090066	0.0090066	219.384	232.66	289.126	265.305	290.565	245.48	289.907	318.89	283.388	308.153	289.164	259.408	0.156093
ENSRNOG00000024578	Ttyh2	ENSRNOT00000004081.8	0.034039	0.553441	0.181959	0.0858457	6.81976	0.0255736	0.0011291	0.0172946	0.00769112	0.0172946	754.062	674.869	819.498	992.333	984.515	888.523	942.512	1086.15	1006	1106.51	1005.94	845.056	0.251154
ENSRNOG00000024468	Traf3ip1	ENSRNOT00000081992.1	0.034147	0.554683	0.3224	0.152195	5.2466	0.0632666	0.0443622	-0.00566908	0.0135463	0.0135463	175.286	184.895	155.152	180.593	164.973	191.209	154.421	180.847	200.303	201.959	185.748	172.18	0.108818
ENSRNOG00000009805	Wasf2	ENSRNOT00000077807.1	0.0342084	0.555167	0.38448	0.181563	3.94296	0.0714255	0.0489984	-0.01484	0.0334146	0.0334146	135.599	116.073	116.633	147.702	150.072	150.191	179.526	185.128	167.069	163.084	168.999	133.216	0.340976
ENSRNOG00000020657	Shc1	ENSRNOT00000028038.6	0.0342832	0.555868	0.251243	0.118694	5.7463	0.0488416	0.0230002	0.0122207	0.0104077	0.0122207	588.23	581.411	567.217	496.09	561.696	512.109	616.9	546.228	544.716	579.651	559.921	558.929	0.00255382
ENSRNOG00000005052	Slc39a9	ENSRNOT00000089313.1	0.0343895	0.557078	-0.119872	0.0566645	7.54591	0.00534583	0.000605535	0.000918096	0.00742162	0.00742162	1057.78	1052.36	1102.64	1092.87	1108.51	1043.13	947.982	971.118	927.86	905.023	959.023	1082.83	-0.175002
ENSRNOG00000003407	Ptpn14	ENSRNOT00000086775.1	0.034576	0.559583	2.15796	1.02114	1.09465	3.61073	0.892802	1.71401	1.09739	1.71401	6.06337	2.56799	4.14353	8.37805	5.3217	8.20369	8.41529	4.81546	13.4733	10.9039	9.16232	5.29493	0.690968
ENSRNOG00000058316	Mospd1	ENSRNOT00000079338.1	0.034666	0.560524	-0.399944	0.189346	3.80873	0.124103	0.0267626	0.0628671	0.037605	0.0628671	50.406	90.8821	56.1463	36.5085	51.4607	43.5781	51.775	31.033	35.3504	25.8352	37.5143	57.0807	-0.592665
ENSRNOG00000004035	Krr1	ENSRNOT00000063917.1	0.0348009	0.561579	-0.164364	0.0778729	5.60629	0.0205088	0.00405268	0.0105774	0.0111078	0.0111078	329.627	347.193	237.562	286.715	286.308	239.8	229.737	236.493	280.244	268.33	250.921	297.481	-0.244668
ENSRNOG00000009722	Chd3	ENSRNOT00000057058.4	0.0348237	0.561579	0.135991	0.0644385	8.02156	0.0143645	0.000328972	0.0100518	0.00768301	0.0100518	3159.56	2287.57	2793.66	3154.8	2926.94	3237.3	3042.97	3237.06	3561.44	3240.82	3263.92	2864.51	0.188257
ENSRNOG00000019922	Ntpcr	ENSRNOT00000026965.7	0.0348459	0.561579	-0.236389	0.112025	5.18894	0.04341	0.00616211	0.0252118	0.0140361	0.0252118	157.648	165.379	266.107	222.484	213.933	159.025	175.88	144.464	136.529	182.996	159.779	205.11	-0.358337
ENSRNOG00000060100	Knl1	ENSRNOT00000081613.1	0.0348591	0.561579	-0.208929	0.0990189	4.98441	0.0227634	0.00851528	0.00345251	0.0159966	0.0159966	155.154	180.119	169.581	156.311	149.262	106.682	126.556	153.088	141.034	132.955	132.063	162.085	-0.293516
ENSRNOG00000021270	Trmt6	ENSRNOT00000028893.5	0.0349773	0.562968	-0.150966	0.0715948	5.84629	0.0129342	0.00284334	0.00458557	0.0099712	0.0099712	372.621	414.988	372.918	376.081	331.01	349.604	280.229	303.909	343.119	329.961	321.364	373.524	-0.216364
ENSRNOG00000005932	Megf9	ENSRNOT00000007812.4	0.035116	0.564684	-0.119806	0.0568604	8.07665	0.00691233	0.000346831	0.00294409	0.00773593	0.00773593	3204.76	3407.21	3370.99	3353.08	3772.02	2978.57	2847.73	3289.49	3096.16	2960.17	3034.43	3421.62	-0.1732
ENSRNOG00000033556	Spen	ENSRNOT00000055791.5	0.0351844	0.56472	0.317004	0.150508	6.98225	0.0762286	0.0490807	0.00527304	0.00755068	0.00755068	841.154	562.904	575.03	825.238	757.279	845.612	765.371	760.843	812.888	743.361	785.615	712.321	0.141106
ENSRNOG00000046120	Uchl3	ENSRNOT00000028960.5	0.0351882	0.56472	0.377269	0.179124	4.78342	0.0624423	0.0619872	-0.0362184	0.0182267	0.0182267	98.3108	89.3662	114.556	91.0086	101.05	125.617	182.265	171.783	112.224	139.38	146.254	98.8584	0.560351
ENSRNOG00000007982	Slc9a1	ENSRNOT00000011049.4	0.0352699	0.56472	0.136927	0.0650408	6.27034	0.00954457	0.00195716	0.00292142	0.00861861	0.00861861	512.63	439.64	510.115	513.854	493.854	570.472	610.95	602.467	533.542	516.749	566.836	494.019	0.197992
ENSRNOG00000020029	Mcrip2	ENSRNOT00000027170.5	0.0352877	0.56472	0.365608	0.173682	3.60228	0.0863582	0.0299663	0.0254152	0.0454473	0.0454473	45.1996	20.5439	27.6235	34.4431	27.6729	45.4358	43.7595	54.5752	42.2163	34.1339	44.0241	31.0966	0.488278
ENSRNOG00000028703	Slc39a6	ENSRNOT00000079381.1	0.0353032	0.56472	0.163425	0.0776414	6.37418	0.0134355	0.00667474	9.40608e-05	0.00839573	0.00839573	424.436	449.399	433.229	444.967	469.374	467.611	481.355	502.948	457.642	501.579	482.227	444.281	0.117984
ENSRNOG00000029826	Cep164	ENSRNOT00000072712.3	0.0353238	0.56472	-0.334192	0.158789	5.21414	0.0870544	0.0419032	0.0211318	0.0138186	0.0211318	149.379	109.91	96.6824	138.703	116.545	110.434	106.453	104.87	94.7621	87.2311	100.75	122.244	-0.276487
ENSRNOG00000010584	Tmem123	ENSRNOT00000086251.1	0.0353432	0.56472	0.296424	0.140859	6.21767	0.0684992	0.00305257	0.0465505	0.00874359	0.0465505	1670.18	2372.83	2319.46	2236.94	2503.86	2004.86	2345.34	2673.65	2802.44	3041.71	2573.6	2220.65	0.212715
ENSRNOG00000020937	Ubtf	ENSRNOT00000048418.4	0.0355097	0.566865	0.146642	0.0697464	7.07936	0.0145285	0.00466924	0.00495538	0.00749216	0.00749216	971.1	903.818	850.215	929.263	970.177	940.14	1045.47	957.743	907.098	966.24	963.338	924.915	0.0586591
ENSRNOG00000002265	Casr	ENSRNOT00000086097.1	0.0355535	0.567049	0.481347	0.228995	4.02893	0.18089	0.0565557	0.0745411	0.0310178	0.0745411	69.4407	48.8078	60.5278	54.5766	85.3205	95.9542	93.9463	87.2	94.9217	147.664	103.937	63.7347	0.696915
ENSRNOG00000039985	Ube2a	ENSRNOT00000083861.2	0.0356123	0.56709	-0.216093	0.102837	5.00343	0.0292083	0.0106387	0.00762805	0.0157998	0.0157998	170.877	200.817	181.855	152.667	177.213	131.89	146.847	149.814	163.027	166.877	151.691	176.686	-0.218712
ENSRNOG00000008393	Tax1bp1	ENSRNOT00000011371.6	0.0356316	0.56709	-0.120294	0.0572527	8.19869	0.00880665	0.000323849	0.00506155	0.00787083	0.00787083	1854.29	2274.73	1881.62	1849.22	1941.89	1758.75	1691.05	1591.24	1835.06	1819.05	1739.03	1960.35	-0.172734
ENSRNOG00000000108	Aga	ENSRNOT00000000120.3	0.0356529	0.56709	-0.121152	0.0576675	7.27166	0.0114672	0.000738753	0.0075751	0.00742393	0.0075751	1369.22	1643.52	1782.64	1483.85	1400.67	1253.27	1474.36	1418.96	1324.87	1309.41	1356.17	1535.98	-0.17949
ENSRNOG00000005929	Them6	ENSRNOT00000007773.6	0.0357172	0.567293	0.239102	0.113851	5.35944	0.0446851	0.00513981	0.0272653	0.0126682	0.0272653	148.828	164.352	239.404	222.484	180.938	195.627	301.267	232.212	227.249	251.263	241.524	191.201	0.33551
ENSRNOG00000011027	Uba5	ENSRNOT00000015240.5	0.0357355	0.567293	-0.143111	0.0681507	7.3749	0.0160103	0.000638217	0.0109731	0.00741014	0.0109731	1956.81	1948.59	1522.06	1645.82	1545.42	1703.84	1499.6	1494.93	1412	1337.86	1489.65	1723.74	-0.21044
ENSRNOG00000002618	Ivns1abp	ENSRNOT00000081269.1	0.0357954	0.567293	-0.282879	0.134753	4.52486	0.0625799	0.0187797	0.0266163	0.021476	0.0266163	319.484	343.187	302.386	255.251	251.078	290.285	278.041	260.998	249.525	228.413	261.452	294.277	-0.170015
ENSRNOG00000011077	Tjp1	ENSRNOT00000014988.7	0.035829	0.567293	-0.150527	0.0717185	7.69352	0.0177241	0.00187671	0.0109821	0.00746615	0.0109821	2036.74	1934.73	1617.36	1757.06	1893.46	2064.18	1756.69	1702	1610.95	1663.08	1759.38	1847.87	-0.0707569
ENSRNOG00000045553	Proser2	ENSRNOT00000073933.3	0.0358573	0.567293	0.476606	0.227113	3.06784	0.086456	0.0493055	-0.023028	0.0796453	0.0796453	8.81944	7.70398	6.44549	10.7053	7.98256	15.1453	14.7268	11.2361	11.6768	14.6965	13.4963	8.33135	0.635527
ENSRNOG00000016306	Adgrv1	ENSRNOT00000066186.1	0.0358726	0.567293	0.504421	0.240387	2.96156	0.122706	0.0540574	0.00447437	0.0904078	0.0904078	6.19198	5.79369	4.67557	4.63657	4.29257	6.94756	5.14415	6.38137	5.62192	5.946	6.0082	5.11808	0.195966
ENSRNOG00000002101	Paics	ENSRNOT00000063942.1	0.0358915	0.567293	-0.121039	0.0576883	7.33873	0.00835109	0.000906646	0.00391007	0.00741319	0.00741319	1672.65	1860.73	1646.28	1460.44	1557.83	1428.39	1544.02	1411.23	1399.94	1460.41	1448.8	1639.59	-0.178361
ENSRNOG00000011782	Got2	ENSRNOT00000015956.6	0.0360511	0.569063	-0.145156	0.0692424	7.48344	0.0165074	0.000611025	0.0113753	0.00741246	0.0113753	1634.9	1792.46	2378.39	1918.57	1909.43	1477.93	1773.1	1651.17	1649.13	1731.35	1656.53	1926.75	-0.217879
ENSRNOG00000010238	Chmp4c	ENSRNOT00000013720.5	0.0360683	0.569063	0.628333	0.299755	2.79056	0.309341	0.0679655	0.156667	0.112151	0.156667	9.92187	12.3264	6.44549	10.2398	23.4155	15.1453	19.3552	13.9113	24.2519	49.3045	24.3936	12.4698	0.914737
ENSRNOG00000018145	Crat	ENSRNOT00000065128.2	0.0361039	0.569115	-0.213743	0.101989	5.91471	0.0218686	0.0163059	-0.00598074	0.00969834	0.00969834	225.447	216.225	268.409	272.287	273.536	234.121	241.94	265.385	241.621	263.59	249.331	251.181	-0.010619
ENSRNOG00000012228	Skap2	ENSRNOT00000016608.2	0.0361638	0.5694	-0.155578	0.0742587	5.7555	0.0189776	0.00330617	0.0104797	0.0103655	0.0104797	379.236	375.954	318.592	322.089	315.045	372.322	268.448	270.736	278.448	280.657	294.122	342.183	-0.217668
ENSRNOG00000019861	Tollip	ENSRNOT00000046344.3	0.0362129	0.5694	-0.118118	0.0563937	7.55221	0.0108862	0.00052775	0.00735926	0.00742286	0.00742286	1763.89	1902.37	2105.83	2181.09	2184.03	1631.9	1778.15	1700.39	1874.58	2015.8	1800.17	2027.44	-0.171441
ENSRNOG00000007899	Mterf1	ENSRNOT00000010425.3	0.0362214	0.5694	-0.134802	0.0643622	6.28168	0.0136373	0.00176334	0.00789996	0.00859288	0.00859288	549.01	684.113	561.679	541.78	533.235	501.056	472.098	439.812	541.626	550.883	501.095	573.963	-0.19551
ENSRNOG00000033863	Ajm1	ENSRNOT00000040995.4	0.0363029	0.5694	0.211604	0.101076	5.49228	0.0351408	0.00422533	0.0213155	0.0117699	0.0213155	249.149	171.542	254.137	209.451	216.061	266.305	297.901	334.942	230.842	231.352	272.268	220.068	0.305828
ENSRNOG00000001402	Lrch4	ENSRNOT00000001899.5	0.0363112	0.5694	0.174619	0.0834132	7.04323	0.0239317	0.000889446	0.016505	0.00751187	0.016505	1051.72	834.084	1143.61	1155.24	1095.21	1103.08	1470.15	1382.57	1229.66	1102.71	1257.64	1055.97	0.251923
ENSRNOG00000012701	Map7	ENSRNOT00000079845.1	0.0363164	0.5694	0.151666	0.0724506	6.7565	0.0115283	0.00536094	0.000420163	0.00776179	0.00776179	827.925	805.323	720.054	842.459	857.859	948.473	829.748	856.617	957.501	966.179	911.704	810.724	0.169157
ENSRNOG00000043295	RGD1565033	ENSRNOT00000065589.1	0.0364735	0.571282	-0.306717	0.146642	4.56976	0.0739183	0.0119695	0.04179	0.0208644	0.04179	66.1458	81.1486	86.0934	52.1301	64.3926	59.319	68.5846	62.0659	52.9949	45.5119	57.6953	69.9821	-0.274211
ENSRNOG00000015603	Prkce	ENSRNOT00000020959.7	0.0365221	0.571282	0.185526	0.0887231	5.155	0.0187309	0.0053421	0.00497394	0.0143374	0.0143374	149.93	138.672	177.711	168.492	155.394	165.336	200.284	173.357	203.896	209.544	190.483	158.04	0.26783
ENSRNOG00000058866	Myo5a	ENSRNOT00000082288.1	0.036534	0.571282	-0.124315	0.0594545	7.60895	0.0099788	0.00140041	0.00499626	0.00743669	0.00743669	1084.06	1153.88	1085.61	1189.99	1236.41	1037.03	1011.8	989.844	911.392	922.248	974.463	1149.99	-0.238716
ENSRNOG00000004186	Snx13	ENSRNOT00000084661.1	0.0366104	0.571797	-0.142733	0.0682907	6.72321	0.0160227	0.0026507	0.00900833	0.0078029	0.00900833	524.206	613.75	516.1	525.024	561.972	512.415	429.601	450.513	502.104	503.475	479.622	548.21	-0.192457
ENSRNOG00000018194	Srrm1	ENSRNOT00000082037.1	0.036632	0.571797	0.227114	0.108675	5.9585	0.040573	0.0115758	0.0179499	0.00953353	0.0179499	1110.7	1044.15	878.429	1075.65	1052.1	1176.28	1125.12	1175.51	1167.24	1083.75	1145.58	1032.2	0.150212
ENSRNOG00000011193	Hmgcll1	ENSRNOT00000014926.6	0.0366712	0.571902	-0.149685	0.0716398	5.78529	0.0101179	0.00259891	0.001782	0.0102318	0.0102318	340.959	365.851	347.525	348.013	349.488	273.536	297.084	280.402	325.926	335.488	302.487	350.367	-0.211343
ENSRNOG00000011351	Mat1a	ENSRNOT00000081484.1	0.0367928	0.573015	0.283127	0.135594	5.18826	0.0525557	0.0319221	0.00215268	0.0140421	0.0140421	201.745	204.926	235.721	146.15	187.324	196.889	228.475	219.906	169.314	188.685	200.654	195.173	0.0397523
ENSRNOG00000020307	RGD1309139	ENSRNOT00000027504.5	0.0368078	0.573015	0.203771	0.0975969	5.00288	0.0327011	0.00714053	0.0166723	0.0158054	0.0166723	147.796	137.673	94.8285	137.365	162.483	179.415	152.47	172.063	150.23	169.339	164.703	136.029	0.274119
ENSRNOG00000022802	Tmem184b	ENSRNOT00000031117.4	0.0368882	0.573315	0.142459	0.0682604	6.04692	0.00814867	0.00242315	0.000402012	0.00922557	0.00922557	189.618	180.787	217.305	194.557	202.757	223.393	236.049	234.887	219.165	224.715	227.642	197.005	0.207555
ENSRNOG00000018101	Klc3	ENSRNOT00000082928.1	0.0369138	0.573315	1.03891	0.497869	2.80953	0.454529	0.51026	-0.336208	0.109424	0.109424	8.26823	7.19038	8.44316	7.01636	5.85387	12.6211	12.2022	15.5165	17.9644	16.5929	14.9794	7.3544	0.935604
ENSRNOG00000031661	Zfp839	ENSRNOT00000079048.1	0.036925	0.573315	2.0459	0.980496	1.65184	2.76821	1.8824	-0.0761919	0.521026	0.521026	19.2925	23.6255	24.4008	27.4614	18.626	18.9316	17.6721	18.1917	18.8626	25.6004	19.8517	22.6812	-0.18358
ENSRNOG00000000517	Kctd20	ENSRNOT00000000624.2	0.0371097	0.575358	-2.14473	1.02887	2.72159	3.63011	1.92639	0.720025	0.122725	0.720025	70.5555	63.3438	64.4549	79.126	68.1178	58.0569	53.2968	57.0721	74.2527	68.5839	62.2525	69.1196	-0.148696
ENSRNOG00000018845	Snapc4	ENSRNOT00000068110.4	0.0371308	0.575358	-2.6621	1.2772	1.54776	5.59353	2.09939	1.97872	0.599754	1.97872	97.5651	92.9613	104.969	86.1077	89.9368	102.862	105.612	127.877	92.5165	103.35	106.443	94.3081	0.172907
ENSRNOG00000026610	Akirin1	ENSRNOT00000034944.5	0.0371804	0.575358	-0.117272	0.0562787	7.78702	0.00514803	0.000407049	0.00108674	0.00751117	0.00751117	2504.72	2541.29	2574.51	2481.76	2672.56	2312.18	2139.17	2188.36	2343.45	2383.68	2273.37	2554.97	-0.168404
ENSRNOG00000048441	Wdr82	ENSRNOT00000074771.3	0.0371875	0.575358	-0.294885	0.14152	4.22715	0.0505326	0.0236628	0.00601218	0.0264071	0.0264071	110.503	116.073	99.3478	106.232	126.905	96.7615	88.5534	83.6874	94.3894	92.604	91.1991	111.812	-0.2911
ENSRNOG00000001311	Rab36	ENSRNOT00000001772.6	0.0372506	0.575828	0.518005	0.248682	2.9058	0.13624	0.0577694	0.0116472	0.0968369	0.0968369	11.0243	14.3808	18.4157	18.6179	8.51473	27.7664	24.4043	20.3319	26.9466	18.0151	23.4929	14.1907	0.689175
ENSRNOG00000016576	Carmil1	ENSRNOT00000059510.3	0.037308	0.576169	0.170839	0.0820403	6.66865	0.0148165	0.00895014	-0.00140214	0.00787639	0.00787639	639.409	783.238	606.797	650.695	749.828	750.954	783.463	798.831	786.39	764.694	776.867	685.994	0.179226
ENSRNOG00000016405	Pcsk4	ENSRNOT00000022358.7	0.0373382	0.576169	0.474512	0.227907	3.1267	0.17797	0.0516245	0.0782291	0.0744192	0.0782291	34.1753	15.408	16.5741	10.2398	18.0938	46.698	27.7705	25.6824	22.4555	24.6523	29.4517	18.8982	0.613885
ENSRNOG00000004693	Pbx1	ENSRNOT00000043004.3	0.0374206	0.576933	-0.159041	0.0764201	5.81341	0.0105503	0.00449061	-0.000525947	0.0101095	0.0101095	250.252	255.772	226.973	254.134	267.15	232.859	245.306	243.983	218.716	211.915	230.556	250.856	-0.121241
ENSRNOG00000032391	Esyt2	ENSRNOT00000006582.7	0.0375944	0.57875	-0.122393	0.0588642	6.84466	0.00754379	0.000996613	0.00280885	0.00766588	0.00766588	909.505	1122.73	1015.63	1003.5	949.392	899.882	839.846	861.432	897.32	916.875	883.071	1000.15	-0.179425
ENSRNOG00000017612	Vps35	ENSRNOT00000024020.5	0.0376043	0.57875	-0.13238	0.0636705	8.46656	0.0138766	0.000203601	0.00993123	0.00825662	0.00993123	4899.2	6154.97	5031.17	4310.04	5163.12	4739.21	4413.82	4146.65	4233.3	4742.72	4455.14	5111.7	-0.198291
ENSRNOG00000009954	Cacul1	ENSRNOT00000050617.3	0.0376503	0.578951	-0.122101	0.0587408	7.01159	0.00803891	0.00109509	0.00328972	0.00753112	0.00753112	633.897	762.694	671.712	722.374	768.986	643.043	637.458	629.22	677.706	640.011	645.488	711.933	-0.141143
ENSRNOG00000008598	Btbd7	ENSRNOT00000081127.1	0.037716	0.579454	0.190325	0.0915935	5.47782	0.0258765	0.00911273	0.00867853	0.0118607	0.0118607	239.227	250.123	209.479	254.134	268.746	268.198	231	258.965	289.675	290.138	267.595	244.342	0.130641
ENSRNOG00000002320	Commd8	ENSRNOT00000059516.2	0.0378308	0.580295	-0.201156	0.096864	5.01477	0.0187384	0.0077728	0.000663025	0.0156838	0.0156838	155.443	190.031	162.058	161.976	162.844	114.852	135.486	134.833	145.511	150.758	136.288	166.47	-0.2867
ENSRNOG00000011617	Dguok	ENSRNOT00000066678.2	0.0378459	0.580295	-0.767277	0.369501	3.05507	0.331957	0.260484	-0.0710056	0.0808442	0.0808442	136.701	121.209	110.955	164.303	141.557	130.628	119.497	109.15	141.469	127.054	125.56	134.945	-0.103205
ENSRNOG00000033531	Cacna2d1	ENSRNOT00000090240.1	0.0378697	0.580295	-0.22882	0.110208	6.85239	0.0415345	0.00604689	0.0243174	0.00765832	0.0243174	848.32	943.737	842.058	935.316	1033.21	813.112	705.622	812.207	915.06	931.097	835.42	920.528	-0.139801
ENSRNOG00000016930	Ube2s	ENSRNOT00000022977.5	0.0379909	0.581645	0.129397	0.0623614	6.86134	0.0132931	0.00102993	0.00869244	0.00764974	0.00869244	975.67	767.829	1059.93	862.079	835.808	1018.55	1036.27	1099.87	945.55	995.748	1019.2	900.263	0.178831
ENSRNOG00000018111	Slc12a5	ENSRNOT00000024657.7	0.038194	0.584245	2.25358	1.08723	2.7636	4.03756	2.548	0.407189	0.116161	0.407189	44.6484	34.9247	34.069	46.0793	41.5093	47.329	55.1201	49.2247	50.7493	58.7862	52.2419	40.2461	0.368302
ENSRNOG00000009888	Timm8b	ENSRNOT00000013188.5	0.0382648	0.584819	-0.134624	0.064973	6.45891	0.0144155	0.0014209	0.00913282	0.00823087	0.00913282	607.472	699.121	807.978	646.843	666.257	615.579	543.608	538.687	614.001	681.21	598.617	685.534	-0.19529
ENSRNOG00000012007	Slc38a7	ENSRNOT00000061498.3	0.0385299	0.587785	-0.185031	0.0894226	5.71805	0.0272799	0.00336033	0.0166307	0.01054	0.0166307	270.095	351.301	337.007	356.533	360.812	292.809	336.612	281.437	216.471	271.175	279.701	335.15	-0.260072
ENSRNOG00000013734	Dnai1	ENSRNOT00000067657.2	0.0385559	0.587785	-0.191647	0.0926324	5.08082	0.0206832	0.00642258	0.00536833	0.0150293	0.0150293	152.135	177.705	183.236	192.695	179.874	151.453	167.464	156.235	136.529	121.365	146.609	177.129	-0.27114
ENSRNOG00000019041	Psme1	ENSRNOT00000025887.5	0.0385592	0.587785	0.131448	0.0635362	6.38374	0.0120725	0.00171563	0.00646638	0.00837649	0.00837649	480.675	612.967	622.74	503.154	565.107	583.851	669.402	646.927	612.964	649.879	632.605	556.929	0.183502
ENSRNOG00000020551	Bles03	ENSRNOT00000027869.7	0.0386612	0.588829	0.143905	0.0695944	5.94935	0.00899091	0.00254109	0.00110219	0.00956735	0.00956735	366.007	338.975	360.948	340.707	376.777	393.777	423.289	454.793	414.079	376.421	412.472	356.683	0.209109
ENSRNOG00000024849	Tor1aip2	ENSRNOT00000050734.4	0.0387063	0.589006	-0.116525	0.0563659	7.85311	0.00642511	0.000391811	0.00259329	0.00755098	0.00755098	2703.16	2965.52	2616.87	2620.25	2746.86	2413.15	2340.1	2380.68	2335.37	2685.2	2430.9	2730.53	-0.167625
ENSRNOG00000017444	Nrsn1	ENSRNOT00000023519.5	0.0388197	0.59022	-0.18286	0.0885051	5.25993	0.0266952	0.00509432	0.0144886	0.013437	0.0144886	168.672	250.636	217.305	189.902	236.284	146.404	186.819	175.497	172.458	199.114	176.059	212.56	-0.270414
ENSRNOG00000009184	Foxp1	ENSRNOT00000013271.6	0.0388688	0.590414	0.191015	0.0924757	5.48344	0.0291392	0.00369806	0.0176813	0.0118252	0.0176813	247.011	179.896	186.259	245.406	243.774	218.497	251.395	310.541	272.414	277.491	266.068	220.469	0.2701
ENSRNOG00000003792	Med14	ENSRNOT00000093665.1	0.0388996	0.590414	2.524	1.22213	1.37709	5.08871	1.15174	2.58226	0.754365	2.58226	373.908	391.02	321.619	343.5	386.888	377.58	345.868	393.262	349.557	368.634	366.98	363.387	0.0141584
ENSRNOG00000056940	Cited2	ENSRNOT00000086790.1	0.0389765	0.591071	0.208334	0.100916	5.85845	0.0346877	0.00271646	0.0227436	0.00992126	0.0227436	400.182	220.847	313.988	344.431	324.624	420.282	367.748	401.288	377.252	376.421	388.598	320.814	0.275758
ENSRNOG00000008747	Plekha5	ENSRNOT00000011770.5	0.0391553	0.593271	-0.253576	0.122943	5.50794	0.0514502	0.0222956	0.0154919	0.0116735	0.0154919	240.881	267.071	202.112	230.396	262.892	224.655	205.754	210.81	231.74	237.989	222.19	240.671	-0.114772
ENSRNOG00000017311	Me3	ENSRNOT00000023329.7	0.0392733	0.593595	0.338471	0.164202	4.67627	0.0917389	0.0210424	0.0463631	0.0195027	0.0463631	57.8776	84.2302	102.667	55.3882	55.3457	71.309	92.5682	86.1432	66.9173	62.1047	75.8085	71.1018	0.0912298
ENSRNOG00000019484	Slc6a9	ENSRNOT00000085527.1	0.0392999	0.593595	1.95062	0.946428	2.95576	3.04742	1.68818	0.551133	0.0910498	0.551133	184.657	179.76	184.157	173.612	191.581	218.976	226.792	214.02	225.902	225.663	222.271	182.753	0.281023
ENSRNOG00000019319	Fchsd2	ENSRNOT00000091822.1	0.039301	0.593595	0.231973	0.112553	5.23949	0.0378603	0.0180651	0.00771156	0.0136052	0.0136052	391.363	507.435	409.289	411.921	419.35	413.971	395.519	445.162	443.72	447.533	429.181	427.872	0.00439838
ENSRNOG00000016368	Ppp1r14c	ENSRNOT00000022046.3	0.0393118	0.593595	-0.147655	0.0716457	5.86406	0.0105001	0.0029343	0.0020652	0.00989845	0.00989845	370.417	363.628	376.601	385.39	398.063	348.341	278.546	348.853	324.257	338.495	327.698	378.82	-0.20855
ENSRNOG00000033593	Osbpl9	ENSRNOT00000089441.1	0.0394383	0.594993	-0.122954	0.0596983	6.98839	0.00746964	0.00136326	0.00231583	0.00754645	0.00754645	698.389	824.326	754.123	781.486	767.39	668.286	686.267	695.031	680.401	672.248	680.447	765.143	-0.169013
ENSRNOG00000001746	Ncbp2	ENSRNOT00000002381.6	0.0395059	0.595502	-0.145322	0.0705833	6.48709	0.0169374	0.00163566	0.0108193	0.0081784	0.0108193	648.919	852.153	705.37	714.23	627.774	564.368	548.815	588.838	694.544	667.236	612.76	709.689	-0.211544
ENSRNOG00000017397	Upf3a	ENSRNOT00000066521.3	0.0396231	0.596757	0.154063	0.0748729	5.86503	0.0190508	0.00272099	0.0112939	0.0098945	0.0112939	357.187	278.37	269.79	394.699	346.975	384.943	390.469	387.377	370.964	367.888	380.328	329.404	0.2068
ENSRNOG00000017396	2005-03-01	ENSRNOT00000023562.6	0.0398239	0.599074	-0.13058	0.0635252	6.3961	0.00885043	0.00173673	0.00289149	0.00835189	0.00835189	631.692	736.5	645.47	582.74	610.932	589.404	546.152	563.944	573.962	533.816	561.456	641.467	-0.191883
ENSRNOG00000061876	Iffo2	ENSRNOT00000090593.1	0.0398451	0.599074	0.184184	0.0896121	5.38961	0.0272685	0.00451861	0.0155572	0.0124513	0.0155572	88.1944	71.5614	98.0636	92.4688	70.6013	80.1438	92.989	105.405	105.541	82.3322	93.2821	84.1779	0.146505
ENSRNOG00000027871	AC141969.1	ENSRNOT00000030425.5	0.0398811	0.599103	0.302909	0.147403	3.92735	0.0716417	0.0204468	0.031477	0.0338721	0.0338721	65.0434	33.8975	45.1185	50.2683	29.8015	63.1053	62.2731	53.5051	62.8753	52.149	58.7816	44.8258	0.38354
ENSRNOG00000020225	Dlgap4	ENSRNOT00000037177.2	0.039947	0.599537	0.140555	0.06842	6.01712	0.0156535	0.00237862	0.00905788	0.00932461	0.00932461	407.899	296.86	385.809	402.146	433.187	436.689	465.366	437.672	420.366	439.948	440.008	385.18	0.191531
ENSRNOG00000056637	Abhd16a	ENSRNOT00000079886.1	0.0399782	0.599537	-0.433673	0.211138	3.59756	0.119601	0.0657975	0.00998157	0.0456511	0.0456511	74.1935	68.4113	87.0142	80.15	77.8033	77.7458	90.0436	86.4642	79.1331	73.4827	81.3739	77.5145	0.0692283
ENSRNOG00000029570	Fam222b	ENSRNOT00000045107.4	0.0400692	0.600389	0.128288	0.062487	6.67163	0.0132486	0.00118625	0.00857533	0.00787219	0.00857533	662.56	669.733	717.291	826.634	844.022	786.293	944.195	879.624	782.348	825.851	843.662	744.048	0.181041
ENSRNOG00000021589	Nexmif	ENSRNOT00000035653.6	0.0401949	0.601444	0.287	0.139881	4.05352	0.043924	0.018549	0.00512521	0.0303679	0.0303679	56.2239	52.3871	39.5954	49.3374	51.1093	65.6296	60.6089	52.435	71.8605	83.4384	66.7945	49.7306	0.418312
ENSRNOG00000021170	Plekho1	ENSRNOT00000079621.1	0.0402168	0.601444	-1.61255	0.786027	1.34863	2.09528	0.642064	0.902531	0.783624	0.902531	6.06337	6.16318	4.14353	1.86179	3.72519	8.20369	6.73223	5.88556	4.04198	4.74082	5.92086	4.39141	0.360288
ENSRNOG00000050181	Chid1	ENSRNOT00000026390.7	0.0402423	0.601444	-2.09632	1.02197	4.20697	3.54165	1.7801	0.830959	0.0268159	0.830959	63.6827	75.4124	157.433	99.0016	132.046	0.267765	92.6	13.9177	31.9256	36.7135	35.0849	105.515	-1.56159
ENSRNOG00000016551	Bcl2l11	ENSRNOT00000051069.5	0.0403071	0.601901	0.133726	0.0652135	6.22198	0.01021	0.00189899	0.00399895	0.008733	0.008733	254.429	207.945	226.516	247.334	262.561	294.332	253.888	262.495	264.925	290.395	273.207	239.757	0.187689
ENSRNOG00000015297	RGD1561662	ENSRNOT00000020516.7	0.0403429	0.601924	0.204343	0.0996688	7.38162	0.0336742	0.000675411	0.0241592	0.00740978	0.0241592	1616.16	1079.58	1494.43	1545.28	1589.06	1716.47	1976.75	2164.82	1553.02	1559.73	1794.16	1464.91	0.292318
ENSRNOG00000014833	Smndc1	ENSRNOT00000020539.7	0.0403981	0.602236	-0.788922	0.384905	4.77288	0.39714	0.35203	-0.0997469	0.0183491	0.0183491	57.7988	75.5724	57.0887	63.0348	66.4453	56.6145	54.6994	57.174	62.2337	57.4316	57.6307	63.988	-0.148518
ENSRNOG00000014173	Smc3	ENSRNOT00000054686.2	0.040435	0.602276	0.220866	0.107778	6.74231	0.039364	0.0198722	0.00916795	0.00777897	0.00916795	1059.99	987.65	781.286	939.272	877.017	993.278	882.764	878.554	937.291	916.401	921.657	929.042	-0.0115013
ENSRNOG00000002365	Itm2a	ENSRNOT00000003265.7	0.0405481	0.603449	0.433981	0.211892	3.8531	0.15209	0.0253573	0.0868883	0.0361525	0.0868883	20.9462	36.9791	50.6432	47.4756	39.3806	42.9116	45.4426	51.3649	70.061	93.8682	60.7297	39.0849	0.622904
ENSRNOG00000014573	Ckmt1	ENSRNOT00000051354.3	0.0405961	0.603653	0.342547	0.167289	6.03605	0.0947843	0.0309196	0.0390445	0.00926111	0.0390445	200.091	197.735	249.533	260.65	247.459	236.014	315.994	277.156	289.675	299.62	283.692	231.094	0.294694
ENSRNOG00000005492	Hpcal1	ENSRNOT00000007374.6	0.0408007	0.606182	0.186237	0.0910451	6.36346	0.028055	0.00167933	0.0190437	0.00841754	0.0190437	521.449	428.341	625.213	504.545	583.259	578.045	669.016	797.226	559.59	604.929	641.761	532.561	0.268628
ENSRNOG00000003226	Mprip	ENSRNOT00000040865.6	0.0408923	0.606741	-0.138047	0.0675172	7.13232	0.0154238	0.00259903	0.0087974	0.00746746	0.0087974	755.165	686.51	670.024	731.373	676.921	739.174	611.792	643.845	611.387	628.949	647.029	703.999	-0.121561
ENSRNOG00000003151	Bfar	ENSRNOT00000004217.8	0.0409287	0.606741	-0.126936	0.0620943	6.50696	0.00589231	0.00149736	9.62179e-05	0.00814191	0.00814191	736.423	738.555	709.004	699.102	684.371	602.025	619.365	612.098	677.257	632.425	628.634	713.491	-0.182402
ENSRNOG00000011945	Cyfip1	ENSRNOT00000088459.1	0.0409659	0.606741	0.31971	0.156423	5.75127	0.0827668	0.0229772	0.0381935	0.0103848	0.0381935	749.652	749.854	779.905	728.425	779.63	773.672	697.628	711.083	804.355	824.903	762.328	757.493	0.00916673
ENSRNOG00000006264	Itfg2	ENSRNOT00000064215.3	0.0409764	0.606741	-0.242517	0.118662	4.59311	0.0336291	0.0146455	0.00480768	0.020556	0.020556	58.0613	61.2894	68.445	61.531	51.0884	52.1671	58.0655	44.2309	57.1866	62.4677	54.8235	60.083	-0.129898
ENSRNOG00000050841	Ache	ENSRNOT00000086915.1	0.0410168	0.606827	0.364665	0.178463	4.74665	0.107715	0.00878588	0.0708371	0.0186562	0.0708371	46.6695	31.1583	27.3166	40.6491	37.9615	63.1053	33.6612	55.6453	55.6896	48.9885	51.418	36.751	0.473546
ENSRNOG00000006663	Usp2	ENSRNOT00000009975.7	0.041105	0.607313	0.777842	0.380834	2.5143	0.427256	0.201011	0.0905772	0.161575	0.161575	9.37066	7.70398	8.74746	5.11992	4.25736	11.359	8.83605	14.4464	8.98219	9.00756	10.5262	7.03987	0.519676
ENSRNOG00000004103	Trappc6b	ENSRNOT00000005568.5	0.0411347	0.607313	-0.128607	0.0629759	6.40581	0.0116708	0.00158217	0.00637876	0.00833274	0.00833274	599.722	800.187	644.549	600.427	601.353	574.259	562.141	583.206	566.776	549.935	567.263	649.247	-0.194429
ENSRNOG00000014461	Galns	ENSRNOT00000079641.1	0.0411533	0.607313	0.259166	0.126919	4.47841	0.0293479	0.018134	-0.00610737	0.0221371	0.0221371	47.5643	42.0055	34.9518	41.74	43.2489	58.7234	48.1984	61.7891	54.3268	52.8991	55.1874	41.9021	0.389198
ENSRNOG00000016172	Ric1	ENSRNOT00000021783.8	0.0412828	0.608714	0.123507	0.0605224	6.63103	0.00588908	0.0012257	0.000632679	0.00793169	0.00793169	713.272	730.337	719.133	655.35	747.167	800.176	777.573	787.595	850.613	816.369	806.465	713.052	0.177371
ENSRNOG00000012957	Sh3glb1	ENSRNOT00000084337.1	0.0414501	0.610324	-0.299519	0.146895	4.33931	0.0568159	0.0296129	0.00627016	0.0243325	0.0243325	481.762	546.469	482.031	502.217	508.755	359.069	300.005	349.388	308.538	321.902	327.781	504.247	-0.619864
ENSRNOG00000045740	Tmx3	ENSRNOT00000070984.2	0.0414675	0.610324	-0.134139	0.0657924	6.52728	0.0146173	0.00159534	0.00922626	0.00810498	0.00922626	706.658	832.03	691.509	673.037	759.939	598.239	568.032	593.907	745.521	706.382	642.416	732.635	-0.189309
ENSRNOG00000028659	Szt2	ENSRNOT00000039235.6	0.0414962	0.610324	0.130846	0.0641861	6.36724	0.0106598	0.00188984	0.00475224	0.00840981	0.00840981	607.439	517.744	478.227	569.733	561.449	689.982	586.159	599.832	593.547	643.09	622.522	546.918	0.186479
ENSRNOG00000039017	Naa50	ENSRNOT00000076277.1	0.0415441	0.610517	-0.740253	0.363215	3.87314	0.303513	0.294293	-0.124083	0.0355192	0.0355192	172.8	204.33	154.662	151.072	168.793	147.951	129.753	129.924	115.022	158.2	136.17	170.331	-0.320825
ENSRNOG00000006934	Acvr1b	ENSRNOT00000009345.7	0.0415933	0.61073	0.306211	0.150283	3.93644	0.0762345	0.0205461	0.035916	0.0336049	0.035916	51.0057	28.9444	47.334	41.3189	53.6294	53.4659	43.3035	58.4619	80.4091	66.818	60.4917	44.4465	0.436223
ENSRNOG00000000306	Smpd2	ENSRNOT00000000336.5	0.0416575	0.611162	0.239055	0.117361	4.4792	0.0283142	0.0123084	0.00168661	0.0221255	0.0221255	68.3507	86.2846	85.633	65.1626	86.2116	99.7064	96.7758	85.6082	109.583	104.298	99.1942	78.3285	0.336889
ENSRNOG00000014272	Rpl35	ENSRNOT00000019162.6	0.0417048	0.611345	-0.179879	0.0883297	7.69391	0.026326	0.000460214	0.0190451	0.00746631	0.0190451	2577.48	2462.19	2753.15	2014.45	2267.04	2408.1	2230.89	2052.4	1789.25	1645.06	2025.14	2414.86	-0.253804
ENSRNOG00000053339	AABR07062512.1	ENSRNOT00000086465.1	0.0417519	0.611526	0.186985	0.0918403	5.10197	0.0166854	0.00625926	0.00158573	0.0148273	0.0148273	137.804	164.352	151.009	157.321	137.3	175.433	185.136	171.216	209.285	162.136	180.641	149.557	0.270782
ENSRNOG00000046272	Hnrnpab	ENSRNOT00000065584.3	0.0418684	0.612492	0.322429	0.158456	6.72792	0.0846739	0.0115668	0.0512036	0.00779691	0.0512036	762.011	303.154	447.444	745.993	460.514	782.559	694.076	767.489	851.619	679.715	755.091	543.823	0.472772
ENSRNOG00000006326	Atraid	ENSRNOT00000066743.3	0.0419017	0.612492	-0.139872	0.0687501	6.04402	0.0139974	0.00258143	0.00705189	0.009235	0.009235	420.026	512.571	523.006	411.455	405.514	391.253	418.24	356.344	397.911	402.022	393.154	454.514	-0.208738
ENSRNOG00000042458	AABR07046707.1	ENSRNOT00000066590.3	0.0419379	0.612492	-0.144467	0.0710214	6.00067	0.0118372	0.00322858	0.00356612	0.00938152	0.00938152	473.494	626.59	564.441	510.13	567.294	497.901	590.753	563.944	455.846	492.097	520.108	548.39	-0.0762469
ENSRNOG00000025651	Ikzf5	ENSRNOT00000077246.1	0.0419573	0.612492	0.201147	0.0988948	5.4449	0.0282093	0.0123769	0.00671481	0.0120736	0.0120736	190.977	161.823	174.49	200.376	195.214	220.692	193.843	170.882	190.221	164.731	188.074	184.576	0.0269383
ENSRNOG00000006336	Fyco1	ENSRNOT00000087799.1	0.0421093	0.613796	0.616838	0.303497	5.12958	0.310381	0.0749175	0.155358	0.0145693	0.155358	409.002	384.172	421.259	405.404	419.35	502.95	544.89	516.324	590.579	602.084	551.365	407.837	0.434096
ENSRNOG00000015456	Zfp787	ENSRNOT00000084899.1	0.0421164	0.613796	0.413493	0.203454	3.81669	0.139479	0.0595775	0.0439061	0.0373392	0.0439061	108.038	98.6109	120.162	143.358	116.545	130.628	150.634	122.527	134.284	139.38	135.49	117.343	0.205827
ENSRNOG00000001337	Setd1b	ENSRNOT00000001807.8	0.0422882	0.615789	0.17922	0.0882562	6.63257	0.0262314	0.00137295	0.0181	0.00792936	0.0181	829.027	551.605	596.669	861.077	684.371	798.914	844.054	845.381	834.445	828.695	830.298	704.55	0.236617
ENSRNOG00000057706	Kdm5c	ENSRNOT00000082725.1	0.0423381	0.616005	-0.294109	0.144868	5.00704	0.070665	0.0296907	0.0227763	0.0157627	0.0227763	294.624	259.11	260.812	269.61	276.729	288.234	270.341	281.303	291.921	267.619	279.884	272.177	0.0401354
ENSRNOG00000055295	Pecr	ENSRNOT00000089283.1	0.0424905	0.617346	0.196345	0.0967843	5.22002	0.0182578	0.0096494	-0.00115659	0.0137686	0.0137686	72.0254	70.1918	84.7122	78.8157	69.5369	83.7198	92.8487	92.7422	88.6242	97.977	91.1824	75.0564	0.277421
ENSRNOG00000049137	Zfp35	ENSRNOT00000076137.2	0.0425133	0.617346	-0.165559	0.081618	5.48318	0.0224171	0.00410309	0.0125506	0.0118268	0.0125506	124.154	136.753	110.004	132.823	152.201	122.041	104.046	89.3535	116.395	124.724	111.312	131.187	-0.23507
ENSRNOG00000032922	Dclk1	ENSRNOT00000072110.2	0.0425721	0.617346	-0.436639	0.215317	3.29523	0.155985	0.0422581	0.0736458	0.0618198	0.0736458	49.8298	46.8402	77.3459	43.3797	34.9104	37.8632	38.3737	72.981	31.4376	23.8937	40.9099	50.4612	-0.296196
ENSRNOG00000006770	Brd4	ENSRNOT00000091368.1	0.0426037	0.617346	0.227754	0.112328	7.2382	0.0424479	0.00503411	0.0265099	0.00743175	0.0265099	998.25	756.531	702.559	940.669	963.228	1044.39	1055.7	1125.21	930.554	906.445	1012.46	872.247	0.214828
ENSRNOG00000006470	Camk1g	ENSRNOT00000044161.2	0.0426069	0.617346	-0.491284	0.242305	4.73737	0.160179	0.128013	-0.0232368	0.0187659	0.0187659	525.308	493.055	629.356	498.028	549.732	456.883	536.054	579.995	474.709	499.682	509.465	539.096	-0.0814047
ENSRNOG00000039017	Naa50	ENSRNOT00000068345.3	0.0426589	0.617346	-0.20409	0.100684	5.63284	0.0340975	0.00486027	0.0204829	0.0109662	0.0204829	172.8	204.33	154.662	151.072	168.793	147.951	129.753	129.924	115.022	158.2	136.17	170.331	-0.320825
ENSRNOG00000000560	Lrrc20	ENSRNOT00000000676.7	0.0426761	0.617346	0.285732	0.140972	4.95294	0.057578	0.0333544	0.00590742	0.0163287	0.0163287	76.6189	78.5806	89.7765	88.9004	83.0186	73.8333	92.989	90.9587	91.1692	108.091	91.4082	83.379	0.131136
ENSRNOG00000051499	Tcf3	ENSRNOT00000085899.1	0.0427713	0.618213	0.347904	0.171725	4.4826	0.0879056	0.0516475	0.00942233	0.0220761	0.0220761	141.662	100.152	127.989	140.565	113.352	129.997	162.836	147.139	129.793	128.95	139.743	124.744	0.162572
ENSRNOG00000023393	Nup214	ENSRNOT00000037164.7	0.0428085	0.618244	0.139894	0.0690638	6.5164	0.0160358	0.00156456	0.01036	0.00812471	0.01036	201.377	175.308	210.553	237.688	233.445	217.082	237.592	280.01	240.723	239.569	242.995	211.674	0.198206
ENSRNOG00000024632	Atf6	ENSRNOT00000029202.5	0.0429135	0.619251	-0.11455	0.0565806	8.01954	0.00598684	0.000322244	0.0023124	0.00768116	0.00768116	3418.64	3263.41	3088.31	3197.62	3134.48	3088.38	2905.8	2681.68	2982.98	2712.7	2874.31	3220.49	-0.164013
ENSRNOG00000052393	Bscl2	ENSRNOT00000077959.1	0.0429786	0.619681	-0.244641	0.120875	6.15434	0.049093	0.00212266	0.0344041	0.00890722	0.0344041	448.689	462.239	717.291	538.988	528.977	353.39	497.344	515.789	413.181	332.806	422.502	539.237	-0.351224
ENSRNOG00000024728	Arhgap22	ENSRNOT00000082208.1	0.0430499	0.619705	-0.22727	0.11233	4.72644	0.042388	0.0118668	0.0196785	0.0188958	0.0196785	57.3264	46.7375	79.6479	71.2134	69.1822	52.3774	59.7486	56.1804	44.0127	48.3564	52.1351	64.8215	-0.308893
ENSRNOG00000038622	Zfp628	ENSRNOT00000029136.5	0.0430508	0.619705	0.215963	0.106742	5.09015	0.0382754	0.00655903	0.0219258	0.0149398	0.0219258	177.491	101.693	139.959	157.321	162.844	200.675	187.661	179.777	185.033	152.654	181.16	147.862	0.291235
ENSRNOG00000018353	Rad17	ENSRNOT00000024801.4	0.0431459	0.620567	-0.130918	0.0647375	6.27333	0.00995632	0.00186556	0.00397918	0.0086118	0.0086118	542.396	651.243	523.927	576.224	542.814	551.541	464.524	476.195	493.122	499.682	497.013	567.321	-0.190522
ENSRNOG00000009630	Hsd17b12	ENSRNOT00000012806.7	0.0432922	0.621438	-0.179631	0.0888876	6.38659	0.026521	0.0020091	0.0177434	0.00837079	0.0177434	278.915	409.338	369.235	266.236	320.899	266.936	308.841	272.341	261.831	249.367	271.863	328.924	-0.273958
ENSRNOG00000002790	Abcb7	ENSRNOT00000003739.6	0.0432979	0.621438	-1.97024	0.974967	0.958531	3.19065	0.751971	1.62443	1.31141	1.62443	108.038	114.019	107.732	117.293	129.85	108.541	90.0436	95.5958	126.349	122.313	108.569	115.386	-0.0870855
ENSRNOG00000018781	Map1s	ENSRNOT00000025385.6	0.0433406	0.621438	0.150056	0.0742701	6.1604	0.0185126	0.00221117	0.0115789	0.00889087	0.0115789	447.096	342.62	449.395	498.354	474.609	488.456	545.855	547.055	452.868	522.413	511.329	442.415	0.208415
ENSRNOG00000006733	Srgap2	ENSRNOT00000008976.5	0.0433709	0.621438	0.286046	0.141599	4.60165	0.049045	0.0296807	-7.45847e-05	0.0204447	0.0204447	65.0434	53.0719	54.3263	71.3686	62.0866	79.5127	62.2731	78.8308	77.8456	71.4284	73.9781	61.1793	0.270035
ENSRNOG00000033217	Esam	ENSRNOT00000083778.1	0.0433833	0.621438	-2.34379	1.16029	1.32166	4.51764	1.82231	1.54337	0.812346	1.54337	14.3316	15.9216	21.6384	25.1341	15.4329	19.5627	11.7814	14.9814	20.2099	23.7041	18.0479	18.4917	-0.0332305
ENSRNOG00000014278	Zfp710	ENSRNOT00000064034.2	0.0434517	0.621911	0.160918	0.0796884	5.48939	0.0212549	0.00408769	0.011732	0.0117879	0.0117879	232.613	178.732	200.731	268.098	245.863	241.062	286.12	255.754	249.705	279.708	262.47	225.207	0.219993
ENSRNOG00000036742	Uqcrc2	ENSRNOT00000021514.5	0.0435309	0.622538	-0.114966	0.0569538	7.31279	0.00610795	0.00069276	0.00204834	0.00741656	0.00741656	1454.64	1686.43	1683.62	1592.44	1533.29	1329.03	1408.06	1422.26	1465.35	1454.97	1415.93	1590.09	-0.167239
ENSRNOG00000012014	Fam160b2	ENSRNOT00000016209.5	0.0435758	0.622674	0.136833	0.0678013	6.07982	0.00999135	0.00237057	0.00301868	0.00912195	0.00912195	383.166	361.218	431.193	435.11	433.019	466.162	454.048	439.184	466.948	513.871	468.042	408.741	0.195007
ENSRNOG00000009329	Nr1d1	ENSRNOT00000012537.7	0.0436215	0.62282	0.226673	0.112342	6.08243	0.0423184	0.0030914	0.0284603	0.00911399	0.0284603	222.235	166.861	167.727	254.088	224.106	203.256	304.656	260.496	245.76	234.247	249.683	207.003	0.269255
ENSRNOG00000008672	Chmp5	ENSRNOT00000011907.7	0.0437067	0.623531	-0.114014	0.0565296	7.40216	0.0103981	0.000579896	0.00705573	0.0074091	0.0074091	1630.49	1990.71	1701.61	1587.17	1794.48	1529.67	1444.06	1428.59	1602.42	1758.84	1552.72	1740.89	-0.164932
ENSRNOG00000010126	Riox1	ENSRNOT00000013431.5	0.0437821	0.623833	0.20523	0.101792	4.79162	0.0201455	0.007772	0.00172934	0.018132	0.018132	99.2187	110.937	104.049	125.671	103.241	122.424	142.218	117.711	150.901	134.639	133.579	108.623	0.295897
ENSRNOG00000003795	Angel2	ENSRNOT00000005084.7	0.0438354	0.623833	-0.142177	0.0705361	6.59938	0.0166714	0.00152356	0.0109148	0.00798125	0.0109148	745.913	970.664	741.885	733.533	772.406	721.192	605.637	628.783	692.638	785.497	686.749	792.88	-0.207038
ENSRNOG00000019645	Osbp2	ENSRNOT00000065501.2	0.0438642	0.623833	0.243939	0.121038	4.60701	0.0490858	0.0106672	0.0259586	0.0203753	0.0259586	81.5798	67.795	131.672	96.813	75.5682	119.9	116.973	119.851	109.583	98.6091	112.983	90.6857	0.314053
ENSRNOG00000028534	Zfp518b	ENSRNOT00000037291.6	0.0439236	0.623833	0.203049	0.100778	4.85579	0.0249166	0.00798982	0.00715731	0.0174006	0.0174006	101.424	127.372	120.623	98.6748	134.107	141.356	125.388	129.482	155.392	160.24	142.372	116.44	0.287833
ENSRNOG00000011254	Fam76a	ENSRNOT00000066549.3	0.0439546	0.623833	1.73184	0.859678	2.2261	2.47546	1.00042	0.8472	0.238474	0.8472	67.2482	67.795	62.6134	67.4898	75.5682	65.6296	72.3715	60.4608	77.2468	76.8013	70.502	68.1429	0.0484014
ENSRNOG00000007719	Ccnc	ENSRNOT00000011442.6	0.0440005	0.623833	-0.126774	0.0629437	6.91412	0.0132686	0.000946192	0.00895858	0.00760273	0.00895858	1040.69	1168.95	947.488	1075.18	1140.97	887.261	847.42	876.414	1044.63	1089.44	949.033	1074.66	-0.17917
ENSRNOG00000014252	Irf2bp1	ENSRNOT00000019075.4	0.0440231	0.623833	0.149341	0.0741561	6.3513	0.0184155	0.00150224	0.0122456	0.00844256	0.0122456	571.059	417.042	616.926	555.744	519.398	545.23	618.524	638.851	660.191	629.581	618.475	536.034	0.206034
ENSRNOG00000020552	Fosl1	ENSRNOT00000027891.2	0.0440247	0.623833	0.552289	0.274245	2.87512	0.251863	0.0637519	0.124274	0.100634	0.124274	17.6389	5.13599	11.0494	19.5488	18.0938	35.339	16.8306	23.5422	26.0483	17.067	23.7654	14.2934	0.695421
ENSRNOG00000026649	Dnmt3a	ENSRNOT00000047210.3	0.044064	0.623833	0.225915	0.112201	6.54327	0.0421528	0.00272526	0.0287474	0.00807624	0.0287474	359.392	267.585	248.612	371.892	364.005	376.108	338.295	373.466	454.499	410.081	390.49	322.297	0.276113
ENSRNOG00000018337	Caly	ENSRNOT00000024765.5	0.044084	0.623833	1.3441	0.667616	1.77779	1.0872	0.675119	-0.0165825	0.439158	0.439158	67.7995	45.1967	83.331	52.5955	58.5387	80.7748	130.437	103.265	70.9593	73.0086	91.6889	61.4923	0.568719
ENSRNOG00000030862	Atp6v1h	ENSRNOT00000085654.1	0.0441184	0.623833	-0.115265	0.0572612	7.24586	0.010614	0.000767304	0.00702157	0.00742982	0.00742982	732.565	778.102	765.172	684.207	788.677	668.286	592.857	601.932	693.874	778.443	667.078	749.745	-0.168305
ENSRNOG00000027491	Vldlr	ENSRNOT00000035814.3	0.0441767	0.624156	-0.113129	0.0562155	7.8445	0.00555519	0.000355046	0.00189514	0.00754542	0.00754542	2724.1	3008.66	2654.62	2552.51	2582.09	2403.05	2407.61	2366	2418.9	2459.54	2411.02	2704.4	-0.165599
ENSRNOG00000042276	Trappc2	ENSRNOT00000068113.1	0.0443397	0.624884	-0.241954	0.120323	5.68271	0.0484343	0.00326013	0.0329341	0.0107117	0.0329341	358.29	375.954	348.057	271.821	311.852	353.39	211.224	208.67	243.417	311.946	265.729	333.195	-0.325312
ENSRNOG00000046950	LOC100912481	ENSRNOT00000086607.1	0.0443459	0.624884	0.259809	0.129207	7.39972	0.0558488	0.00499479	0.0367411	0.00740915	0.0367411	887.47	499.243	636.263	968.683	698.21	955.837	1013.67	930.393	1010.91	767.307	935.624	737.974	0.341947
ENSRNOG00000011975	Crtc3	ENSRNOT00000089591.1	0.044392	0.624884	0.207999	0.103463	5.17412	0.0358056	0.0113539	0.0154075	0.0141665	0.0154075	164.471	130.516	121.406	162.908	163.855	194.399	182.276	195.492	186.864	191.871	190.18	148.631	0.353522
ENSRNOG00000014452	Zfhx3	ENSRNOT00000019408.6	0.0443924	0.624884	0.201323	0.100143	6.12935	0.0335443	0.00403924	0.0210321	0.00897633	0.0210321	238.275	178.374	153.394	236.658	258.869	262.543	274.032	245.114	243.552	244.372	253.923	213.114	0.251682
ENSRNOG00000047611	Top1	ENSRNOT00000086260.1	0.0444098	0.624884	-0.113274	0.0563496	7.4948	0.00800647	0.000524485	0.00447311	0.0074137	0.0074137	655.352	685.373	548.399	635.421	656.528	604.507	533.792	546.06	589.694	561.867	567.184	636.215	-0.165421
ENSRNOG00000019643	Pcyox1l	ENSRNOT00000026583.5	0.0445321	0.624884	0.534323	0.265958	2.88235	0.236492	0.0741316	0.102703	0.0997216	0.102703	5.51215	10.272	25.782	13.0325	20.2225	18.9316	26.0874	26.7526	22.4555	20.8596	23.0173	14.9642	0.589234
ENSRNOG00000015609	Wdr27	ENSRNOT00000021141.7	0.0445509	0.624884	-0.403802	0.201009	3.31806	0.0857697	0.0406679	0.00486801	0.0603441	0.0603441	44.0972	43.1423	27.6235	26.9959	28.7372	27.7664	17.6721	19.2618	24.2519	22.7559	22.3416	34.1192	-0.589356
ENSRNOG00000004473	Ppargc1a	ENSRNOT00000006071.5	0.0445797	0.624884	-0.197165	0.0981602	4.93116	0.0241005	0.0075253	0.00743972	0.0165633	0.0165633	135.66	180.359	156.433	136.617	157.174	131.366	120.432	147.666	125.636	104.105	125.841	153.249	-0.282234
ENSRNOG00000014992	LOC100909548	ENSRNOT00000020364.6	0.04464	0.624884	-0.141522	0.0704781	7.74673	0.0166016	0.000676893	0.011741	0.00749016	0.011741	2142.02	2677.9	2776.17	2251.55	2633.15	2065.41	2156.63	1889.21	2175.53	2541.08	2165.57	2496.16	-0.204874
ENSRNOG00000031269	RGD1304694	ENSRNOT00000042070.5	0.0446772	0.624884	0.220947	0.110051	5.87827	0.040474	0.0027792	0.0274987	0.00984123	0.0274987	314.193	238.31	308.463	410.524	350.168	311.74	446.852	393.798	435.636	420.037	401.612	324.332	0.307481
ENSRNOG00000052787	Rsl24d1	ENSRNOT00000091698.1	0.0446807	0.624884	-0.140028	0.0697475	5.94918	0.0132687	0.00259381	0.00620598	0.00956798	0.00956798	390.26	491	439.214	354.671	391.677	374.846	355.125	371.325	347.611	337.546	357.291	413.365	-0.20977
ENSRNOG00000043381	Cyth1	ENSRNOT00000004196.6	0.0447329	0.624884	0.131723	0.0656268	6.2228	0.010666	0.0020362	0.00454088	0.008731	0.008731	448.689	448.885	490.778	494.305	476.825	473.29	487.245	585.346	569.471	585.965	540.263	471.896	0.194807
ENSRNOG00000010244	Sarm1	ENSRNOT00000013639.5	0.044748	0.624884	0.158546	0.0789961	5.51334	0.0176603	0.00396036	0.00805221	0.0116406	0.0116406	245.842	181.814	243.087	256.927	223.512	295.333	253.3	283.577	252.399	257.901	268.502	230.236	0.220929
ENSRNOG00000032463	Rap1a	ENSRNOT00000047836.4	0.0447686	0.624884	-0.136557	0.0680463	6.8106	0.0154695	0.00110431	0.0104715	0.00770077	0.0104715	942.578	1089.86	1023.91	884.35	928.105	920.076	763.267	714.828	923.369	940.579	852.424	973.76	-0.191785
ENSRNOG00000015332	Thoc1	ENSRNOT00000046718.3	0.0447928	0.624884	-0.202027	0.100681	6.13596	0.0338635	0.00202777	0.023314	0.00895778	0.023314	589.412	649.739	439.334	448.585	460.763	524.019	378.285	377.643	396.412	426.301	420.532	517.566	-0.298886
ENSRNOG00000059880	Rubcn	ENSRNOT00000082435.1	0.0447971	0.624884	-0.228262	0.113758	5.84923	0.0423371	0.0223931	0.00895381	0.00995905	0.00995905	272.3	241.905	253.216	262.047	284.179	248.004	233.104	260.57	225.004	213.337	236.004	262.729	-0.154149
ENSRNOG00000033389	Susd2	ENSRNOT00000079996.2	0.0448828	0.625583	0.578698	0.288519	4.81026	0.214436	0.190191	-0.0536031	0.0179177	0.0179177	30.1331	27.0495	47.7273	30.7195	54.104	35.97	49.51	70.9834	49.5517	67.3196	54.667	37.9467	0.51532
ENSRNOG00000021492	Rbbp4	ENSRNOT00000029177.4	0.0450724	0.627467	-0.1242	0.0619768	6.67452	0.012155	0.00173468	0.00711921	0.00786812	0.00786812	830.206	955.983	766.936	757.941	918.438	734.387	660.771	724.737	798.47	810.587	745.79	845.901	-0.18149
ENSRNOG00000053735	Hebp2	ENSRNOT00000079522.1	0.0450893	0.627467	-0.322517	0.160951	3.76342	0.077689	0.0255983	0.0292963	0.0391649	0.0391649	42.9948	49.3055	47.8808	62.3699	50.024	36.6011	37.0273	24.6123	57.486	32.2376	37.5929	50.515	-0.416659
ENSRNOG00000018659	Csf1	ENSRNOT00000025222.6	0.0451389	0.627659	0.381981	0.19067	4.16457	0.12132	0.0205625	0.0703254	0.0277155	0.0703254	23.151	22.2559	13.8118	19.5488	19.5129	42.9116	27.2094	20.6886	27.246	22.4399	28.0991	19.6561	0.494408
ENSRNOG00000050108	LOC100911319	ENSRNOT00000074873.1	0.0452224	0.628323	0.603445	0.301334	4.06938	0.302934	0.0399715	0.187034	0.0299602	0.187034	72.492	16.7278	38.6134	43.2056	70.1295	82.6505	91.1731	94.5446	96.7739	43.5239	81.7332	48.2337	0.748822
ENSRNOG00000055562	Dkc1	ENSRNOT00000089847.1	0.0452681	0.628462	0.174159	0.0869858	6.1271	0.0252399	0.00616629	0.01275	0.0089827	0.01275	383.646	268.612	334.705	372.823	295.887	374.215	403.934	354.204	376.803	344.658	370.763	331.135	0.162613
ENSRNOG00000002544	Kifap3	ENSRNOT00000085135.1	0.0453332	0.6285	-0.144731	0.0723095	6.76664	0.0174379	0.00226762	0.0108041	0.00774982	0.0108041	1108.49	1255.23	1251.35	1064.01	1194.19	1096.77	961.868	1058.87	935.046	1022.59	1015.03	1174.66	-0.210524
ENSRNOG00000002149	Nkx6-1	ENSRNOT00000002928.3	0.0453424	0.6285	0.114609	0.0572626	8.25672	0.00745376	0.000253795	0.00402692	0.00794373	0.00794373	3655.66	3345.58	3651.83	3768.26	3787.99	4018.55	4524.06	4281.48	3928.81	3697.84	4090.15	3641.86	0.167432
ENSRNOG00000039214	RGD1305455	ENSRNOT00000060020.5	0.045448	0.629468	0.18769	0.0938224	5.29686	0.0245818	0.00886452	0.00778138	0.0131421	0.0131421	312.757	288.61	297.824	272.321	259.735	314.6	343.142	339.154	276.806	280.316	310.804	286.25	0.118333
ENSRNOG00000019099	AABR07054578.1	ENSRNOT00000033873.5	0.0454911	0.629569	-0.354972	0.177479	3.82185	0.104999	0.0234792	0.0552675	0.0371681	0.0552675	62.8385	52.3871	38.673	54.9228	65.9891	59.319	32.8196	23.5422	44.0127	37.9266	39.524	54.9621	-0.465672
ENSRNOG00000059408	Prr12	ENSRNOT00000091711.1	0.045593	0.630482	0.210569	0.10533	6.81792	0.0369707	0.00100783	0.0267281	0.00769304	0.0267281	935.963	625.563	714.529	1060.29	847.215	1057.65	1078	1146.08	923.369	893.171	1019.65	836.712	0.284966
ENSRNOG00000002032	Ifngr2	ENSRNOT00000002779.5	0.0457593	0.631857	0.150478	0.0753289	5.6611	0.0155441	0.00336598	0.00704499	0.0108201	0.0108201	240.961	244.057	282.608	291.118	275.908	258.671	301.519	317.728	353.468	323.825	311.042	266.931	0.219882
ENSRNOG00000019162	Emc9	ENSRNOT00000026001.5	0.0457643	0.631857	0.261942	0.131131	4.32469	0.057271	0.0131508	0.0298374	0.0245855	0.0298374	74.9188	44.4394	77.0562	83.2845	57.5322	96.4246	93.0227	82.8754	91.1444	67.869	86.2672	67.4462	0.35047
ENSRNOG00000004727	Nup37	ENSRNOT00000079168.1	0.0458811	0.632001	-0.242355	0.121391	5.15446	0.0490616	0.0178046	0.0190348	0.0143423	0.0190348	64.2692	83.4567	63.5911	68.0565	69.9663	69.0847	55.4064	60.766	76.0215	66.2898	65.5137	69.8679	-0.091482
ENSRNOG00000022354	Pusl1	ENSRNOT00000078453.1	0.0459297	0.632001	-0.361913	0.181315	3.64825	0.106365	0.0386618	0.040067	0.0435264	0.0435264	41.8923	41.0879	42.8165	32.1159	37.2519	30.9216	30.295	41.1989	25.5992	23.2889	30.2607	39.0329	-0.356834
ENSRNOG00000003917	Uck2	ENSRNOT00000005213.8	0.0459406	0.632001	-0.726643	0.364061	3.33375	0.297471	0.271993	-0.102341	0.0593576	0.0593576	69.8206	63.0014	71.8212	87.1938	85.1473	56.3741	58.907	52.7917	53.8931	48.9885	54.1909	75.3968	-0.469083
ENSRNOG00000007710	Usp20	ENSRNOT00000093705.1	0.0459849	0.632001	-1.36791	0.685485	1.88533	1.26747	0.795354	0.0458084	0.379369	0.379369	280.899	235.639	298.518	280.013	279.496	282.712	296.723	302.197	272.699	277.622	286.391	274.913	0.0587993
ENSRNOG00000006832	Zdhhc5	ENSRNOT00000009708.5	0.0459867	0.632001	-0.114442	0.0573496	7.19176	0.00806773	0.000777112	0.00420628	0.00744534	0.00744534	1395.68	1299.4	1558.89	1425.2	1364.49	1219.2	1370.01	1337.63	1209	1148.23	1256.81	1408.73	-0.164503
ENSRNOG00000011417	Pde3b	ENSRNOT00000015498.4	0.0459905	0.632001	-0.112952	0.0566041	7.93407	0.00725374	0.000401168	0.00377234	0.00760889	0.00760889	3068.98	3185.97	2839.68	2771.03	2915.61	2798.04	2363.5	2545.66	2745.7	2758.64	2642.31	2956.25	-0.161913
ENSRNOG00000004685	Mta3	ENSRNOT00000079095.1	0.0462135	0.633907	0.131384	0.0659082	6.24617	0.00848949	0.0021849	0.00197148	0.00867483	0.00867483	251.354	233.687	231.117	279.734	254.377	285.867	268.869	273.946	301.801	293.457	284.788	250.054	0.186948
ENSRNOG00000007648	Rab11b	ENSRNOT00000010197.5	0.0462155	0.633907	0.147922	0.0742053	6.82563	0.0183146	0.00101397	0.0127521	0.00768504	0.0127521	394.67	372.359	486.635	427.746	466.713	457.514	586.546	542.007	440.127	467.445	498.728	429.625	0.214711
ENSRNOG00000054488	LOC500584	ENSRNOT00000087044.1	0.0462633	0.633907	-0.140109	0.0703009	5.96589	0.0148164	0.00284915	0.0076848	0.0095064	0.0095064	377.587	513.41	407.042	388.729	414.483	350.017	367.4	324.317	376.043	401.987	363.953	420.25	-0.206967
ENSRNOG00000016414	Slc22a17	ENSRNOT00000021851.6	0.0462735	0.633907	0.210339	0.105545	6.40079	0.0370445	0.00182686	0.0260224	0.00834263	0.0260224	603.029	418.069	743.994	504.545	492.79	715.615	676.589	736.23	604.501	620.099	670.607	552.485	0.279072
ENSRNOG00000014462	Fnta	ENSRNOT00000019594.4	0.0463864	0.634958	-0.116175	0.0583248	6.97669	0.00661555	0.000949882	0.00227492	0.00755458	0.00755458	1159.76	1203.88	1154.66	1031.43	1132.46	1052.6	1080.52	1013.39	949.417	962.386	1011.66	1136.44	-0.167634
ENSRNOG00000015339	Shoc2	ENSRNOT00000020580.6	0.0464763	0.635694	-0.116283	0.0584032	6.93036	0.00614989	0.000937878	0.00175518	0.00758946	0.00758946	1032.98	1174.09	1092.05	986.748	1143.1	942.794	986.272	963.092	973.669	957.646	964.694	1085.79	-0.170438
ENSRNOG00000020905	Hdac5	ENSRNOT00000055187.4	0.0466314	0.63732	0.11992	0.0602726	6.67407	0.011201	0.00121324	0.00689384	0.00786874	0.00786874	834.54	619.4	837.914	746.577	709.915	831.728	865.933	851.801	822.768	828.695	840.185	749.669	0.164246
ENSRNOG00000029956	AABR07033023.1	ENSRNOT00000050533.3	0.0466718	0.637377	-0.137166	0.0689532	5.987	0.0155746	0.00245634	0.00918547	0.00943001	0.00943001	392.465	440.668	386.73	410.524	510.884	402.612	312.207	375.606	375.455	398.229	372.822	428.254	-0.199481
ENSRNOG00000027368	LOC100910875	ENSRNOT00000033695.5	0.0468245	0.638949	0.2442	0.122844	5.72676	0.0500997	0.00471713	0.0330096	0.0104988	0.0330096	316.874	203.167	263.353	259.621	333.186	377.137	449.039	350.216	268.401	313.008	351.56	275.24	0.351948
ENSRNOG00000048985	LOC100910575	ENSRNOT00000074673.1	0.0468876	0.638949	2.15431	1.08403	2.85519	3.90055	1.20519	1.73261	0.103204	1.73261	44.1008	0	0	54.2178	11.4001	18.9637	38.4707	93.1169	95.9171	50.0252	59.2987	21.9437	1.39403
ENSRNOG00000030157	Dhx16	ENSRNOT00000065025.3	0.0468972	0.638949	0.357855	0.180077	4.47761	0.107634	0.033515	0.0475548	0.0221487	0.0475548	185.944	132.518	132.878	136.194	139.562	188.39	167.783	149.934	145.719	143.036	158.972	145.419	0.127718
ENSRNOG00000049498	Nat2	ENSRNOT00000044198.1	0.0469324	0.638949	-0.335446	0.168828	3.62713	0.0708899	0.0268623	0.017725	0.044395	0.044395	41.7786	53.4143	41.1096	34.7827	51.4806	42.9116	34.2964	25.5502	23.3537	34.1339	32.0492	44.5131	-0.461669
ENSRNOG00000004200	Sybu	ENSRNOT00000005584.8	0.0470168	0.639218	0.197926	0.099653	4.88682	0.0222103	0.00777443	0.00497004	0.0170524	0.0170524	99.2187	120.182	125.227	122.878	133.043	148.929	143.901	175.497	132.038	132.743	146.622	120.11	0.28559
ENSRNOG00000011135	Gtf2b	ENSRNOT00000015032.5	0.0470248	0.639218	-0.240809	0.121248	5.31489	0.0487773	0.0148077	0.0219453	0.0130022	0.0219453	212.769	189.518	196.588	175.008	197.967	190.578	169.989	178.172	176.949	170.67	177.272	194.37	-0.132133
ENSRNOG00000004829	Immp1l	ENSRNOT00000006406.6	0.0472693	0.642044	-0.135817	0.0684602	6.02749	0.0112974	0.00242742	0.00451778	0.00928956	0.00928956	407.899	503.327	444.739	432.866	433.187	353.39	384.579	356.344	429.348	417.192	388.171	444.403	-0.19471
ENSRNOG00000017309	Rsrp1	ENSRNOT00000023289.7	0.0473881	0.642751	0.149826	0.0755622	6.74951	0.0189236	0.00292606	0.0113481	0.00777019	0.0113481	3608.25	3415.94	2314.39	2786.63	2321.33	3273.27	2350.81	2604.09	2651.09	2539.66	2683.79	2889.31	-0.106417
ENSRNOG00000002289	Ildr1	ENSRNOT00000003137.5	0.0473945	0.642751	0.138755	0.069981	5.91024	0.0112044	0.00252775	0.00406059	0.00971558	0.00971558	300.963	353.356	399.621	327.675	343.782	402.612	419.923	399.148	369.168	384.955	395.161	345.079	0.194984
ENSRNOG00000004645	Galnt5	ENSRNOT00000006319.3	0.0474427	0.642909	-0.113229	0.0571191	7.1936	0.00982828	0.000711739	0.0063386	0.00744474	0.00744474	1430.95	1533.61	1544.16	1240.88	1315.53	1371.91	1296.8	1290.54	1164.99	1173.83	1259.61	1413.02	-0.165682
ENSRNOG00000046540	Ugt2b37	ENSRNOT00000052369.5	0.0475565	0.643955	0.371571	0.187538	3.84291	0.116508	0.0215315	0.0663949	0.0364798	0.0663949	9.82985	11.4032	5.62687	10.7172	13.1292	20.1381	15.2474	16.5116	10.2245	11.11	14.6463	10.1413	0.489912
ENSRNOG00000049259	LOC102549842	ENSRNOT00000079626.1	0.0476144	0.644176	-0.30181	0.152368	4.03656	0.0618455	0.0272255	0.0138854	0.0308146	0.0308146	113.183	116.758	102.514	102.709	105.37	103.072	85.2749	92.3855	100.6	106.826	97.6319	108.107	-0.145613
ENSRNOG00000058249	Pgk1	ENSRNOT00000077604.1	0.0476883	0.644176	-0.112763	0.0569473	7.32986	0.00916518	0.000693265	0.00564394	0.00741424	0.00741424	810.837	761.153	970.047	727.959	792.934	735.808	732.13	733.555	699.263	725.82	725.315	812.586	-0.163699
ENSRNOG00000024425	LOC100910636	ENSRNOT00000032838.6	0.0477928	0.644176	0.434192	0.219377	3.67149	0.0940452	0.0777195	-0.0308321	0.0425962	0.0425962	25.1539	46.8747	35.7159	29.736	23.3232	46.8737	51.8427	53.7159	38.9395	51.9218	48.6587	32.1608	0.582569
ENSRNOG00000014173	Smc3	ENSRNOT00000019560.7	0.047798	0.644176	-0.180393	0.0911463	6.8845	0.0275008	0.0120772	0.00869194	0.00762838	0.00869194	1059.99	987.65	781.286	939.272	877.017	993.278	882.764	878.554	937.291	916.401	921.657	929.042	-0.0115013
ENSRNOG00000019743	Tmem63b	ENSRNOT00000026728.4	0.0478198	0.644176	0.115469	0.058348	6.96865	0.00958068	0.000950911	0.00566078	0.00756032	0.00756032	1019.75	877.226	1054.3	1047.26	1026.02	1113.18	1237.89	1222.06	1036.54	1034.45	1128.82	1004.91	0.167595
ENSRNOG00000027940	Plppr3	ENSRNOT00000031315.6	0.0478242	0.644176	1.81319	0.916247	2.38909	2.77881	1.00876	1.09002	0.191211	1.09002	7.76957	6.95065	10.1802	9.61924	7.56706	12.3623	11.1005	6.42061	6.88634	11.378	9.62954	8.41734	0.174687
ENSRNOG00000006655	Plrg1	ENSRNOT00000009113.7	0.0478294	0.644176	-0.127938	0.0646516	6.25494	0.00628633	0.00179536	0.000161724	0.00865423	0.00865423	530.269	580.366	591.144	538.057	535.363	506.105	505.759	464.424	480.547	483.564	488.08	555.04	-0.185119
ENSRNOG00000031367	Hprt1	ENSRNOT00000045153.3	0.0478721	0.644258	-0.144561	0.0730658	6.05415	0.0134583	0.00414422	0.00446585	0.00920231	0.00920231	452.752	529.642	446.454	404.199	462.142	445.261	380.621	358.163	378.636	421.99	396.934	459.038	-0.209223
ENSRNOG00000023778	Gcnt2	ENSRNOT00000035448.4	0.0480884	0.646673	0.981928	0.496779	2.54427	0.462461	0.461751	-0.24279	0.155224	0.155224	162.176	137.988	140.081	210.081	230.246	179.967	150.918	161.022	234.976	242.179	193.812	176.114	0.137406
ENSRNOG00000038228	Serp2	ENSRNOT00000058204.2	0.0481333	0.646782	0.639893	0.323801	2.70216	0.346734	0.0964945	0.165624	0.125898	0.165624	4.40972	14.3808	24.8612	11.1707	6.38605	30.2906	18.5136	24.6123	18.8626	12.3261	20.9211	12.2417	0.72723
ENSRNOG00000012729	Mfsd8	ENSRNOT00000050764.6	0.0481754	0.646789	-0.193729	0.0980499	5.03499	0.0215751	0.00855486	0.00398877	0.0154796	0.0154796	117.321	143.648	120.69	136.374	138.13	112.285	99.4049	103.954	101.687	126.163	108.699	131.233	-0.269531
ENSRNOG00000059589	Lmbr1	ENSRNOT00000089327.1	0.0482074	0.646789	-0.152226	0.0770558	5.7585	0.0196316	0.00295617	0.0118878	0.0103518	0.0118878	300.963	425.26	355.423	280.199	364.005	299.119	270.131	293.208	309.885	294.879	293.444	345.17	-0.233485
ENSRNOG00000002376	Clasp1	ENSRNOT00000061515.5	0.0483393	0.648064	2.32563	1.17791	3.23238	4.58562	1.42556	2.0431	0.0661486	2.0431	237.032	241.43	246.747	237.98	268.593	235.607	250.486	270.584	243.295	243.905	248.775	246.357	0.0140385
ENSRNOG00000001099	Rbak	ENSRNOT00000077986.1	0.0484193	0.648642	0.43709	0.22146	4.00435	0.0859881	0.0909289	-0.0538947	0.0316829	0.0316829	79.375	71.9038	76.8855	82.8496	82.4864	80.7748	66.06	83.468	92.0674	74.905	79.455	78.7001	0.0136019
ENSRNOG00000010890	Bmp1	ENSRNOT00000046054.4	0.0485093	0.648893	0.187721	0.0951509	5.01864	0.029908	0.00670586	0.0159284	0.0156444	0.0159284	165.365	104.774	157.454	123.809	143.686	179.219	147.268	189.408	155.392	160.24	166.305	139.018	0.256875
ENSRNOG00000000521	Cdkn1a	ENSRNOT00000000628.4	0.0485119	0.648893	0.304934	0.154565	5.52545	0.0789188	0.00533741	0.0543884	0.0115678	0.0543884	129.894	162.553	119.845	140.156	101.171	160.586	262.517	142.592	181.085	122.528	173.862	130.724	0.408698
ENSRNOG00000004165	Prkd1	ENSRNOT00000081883.1	0.0487958	0.651144	1.44569	0.733713	1.78289	1.7766	0.909709	0.435835	0.436128	0.436128	6.61458	7.70398	3.68314	4.65447	2.66085	5.04843	4.62841	5.88556	9.43129	7.11123	6.42098	5.0634	0.291483
ENSRNOG00000010408	Polr2k	ENSRNOT00000013869.7	0.0487994	0.651144	-0.146482	0.0743436	5.69446	0.017126	0.00316359	0.00939779	0.0106538	0.0106538	306.476	359.519	337.928	273.683	325.688	307.954	267.606	226.862	292.819	291.086	277.266	320.659	-0.209069
ENSRNOG00000012331	Casp8	ENSRNOT00000016613.4	0.0488578	0.651144	1.30432	0.662149	1.93233	1.28513	0.740269	0.173857	0.355833	0.355833	10.4731	10.272	5.9851	9.30894	19.1581	10.0969	16.4098	13.3763	10.3295	12.8002	12.6025	11.0394	0.176106
ENSRNOG00000003594	Tmem183a	ENSRNOT00000005272.5	0.0488662	0.651144	-0.136836	0.0694685	6.14536	0.00886465	0.00313297	0.000988472	0.00893173	0.00893173	312.539	289.67	327.799	287.646	346.443	271.984	244.043	262.71	269.016	253.634	260.278	312.819	-0.264351
ENSRNOG00000028749	Atxn7l2	ENSRNOT00000037336.5	0.0488715	0.651144	0.225843	0.114658	4.54439	0.0299283	0.0116594	0.00607081	0.0212068	0.0212068	92.6041	64.7134	100.366	92.1585	73.4395	103.493	100.983	102.73	113.176	104.298	104.936	84.6562	0.306562
ENSRNOG00000013911	Nagk	ENSRNOT00000042875.4	0.0489025	0.651144	-0.163396	0.0829658	5.42592	0.0180309	0.00500789	0.00693369	0.0122004	0.0122004	229.305	238.31	244.929	252.272	267.15	179.219	263.399	196.899	212.878	201.011	210.681	246.393	-0.224914
ENSRNOG00000061572	Smarcd1	ENSRNOT00000081195.1	0.0490482	0.652182	0.134937	0.0685594	5.98477	0.0103271	0.00231296	0.00361508	0.00943802	0.00943802	330.729	361.573	383.967	377.012	405.514	398.826	425.814	454.793	461.684	386.851	425.594	371.759	0.194619
ENSRNOG00000028501	Zc3h18	ENSRNOT00000045657.6	0.0490709	0.652182	0.168923	0.0858357	5.96557	0.0218308	0.00891188	0.00673061	0.00950756	0.00950756	447.775	370.934	423.321	461.471	401.257	446.979	498.857	491.988	431.259	457.154	465.247	420.951	0.144019
ENSRNOG00000006995	Ano6	ENSRNOT00000068742.3	0.0490918	0.652182	0.121657	0.0618238	7.54825	0.0126049	0.000688272	0.00886719	0.00742208	0.00886719	1395.13	1147.38	1176.3	1361.43	1454.42	1421.76	1332.98	1320.51	1478.02	1661.66	1442.99	1306.93	0.142768
ENSRNOG00000042246	Tmem215	ENSRNOT00000067992.1	0.0491743	0.652637	0.153501	0.0780348	9.17939	0.0200772	0.00010688	0.0151167	0.00998689	0.0151167	8898.82	7966.94	11072.4	8331.5	8921.31	8669.41	10551.9	11454.4	10203.8	11757.2	10527.3	9038.2	0.220011
ENSRNOG00000014501	Zfp638	ENSRNOT00000019617.5	0.049258	0.652637	-0.11072	0.0563074	7.82335	0.00967548	0.000394087	0.00665991	0.00753223	0.00753223	2825.53	2972.71	2425.35	2513.41	2504.39	2656.73	2146.74	2264.34	2356.93	2421.61	2369.27	2648.28	-0.160548
ENSRNOG00000009589	Angptl7	ENSRNOT00000012726.3	0.0492647	0.652637	0.373637	0.190021	3.71566	0.119019	0.0224741	0.067796	0.0409005	0.067796	57.3264	19.5167	29.4651	39.0976	32.9946	56.7948	54.6994	54.5752	44.0127	37.9266	49.6017	35.6801	0.46419
ENSRNOG00000049783	Rcor1	ENSRNOT00000073989.2	0.0492745	0.652637	-0.15583	0.0792543	5.50359	0.0110281	0.00400303	0.000815101	0.0117001	0.0117001	255.764	284.534	255.057	248.549	283.115	205.723	246.568	217.231	241.621	224.715	227.172	265.404	-0.223495
ENSRNOG00000007821	Dyrk2	ENSRNOT00000010283.5	0.0493385	0.652993	0.192565	0.0979648	5.73059	0.0316273	0.00337953	0.0206132	0.0104808	0.0206132	232.028	336.706	226.46	285.269	337.102	322.287	329.515	313.136	330.074	406.641	340.331	283.513	0.262676
ENSRNOG00000056984	Baz2b	ENSRNOT00000085885.1	0.049433	0.653665	-0.118496	0.0603082	7.57125	0.00912375	0.00166572	0.00421061	0.00742697	0.00742697	1182.91	1188.47	1004.12	1188.75	1184.08	1137.79	952.19	1100.06	1044.63	1064.79	1059.89	1149.66	-0.117189
ENSRNOG00000016773	Sap130	ENSRNOT00000022761.7	0.0494637	0.653665	0.115246	0.0586621	6.95485	0.0103979	0.00103262	0.00651449	0.00757048	0.00757048	906.198	922.423	971.428	1079.84	1079.24	1099.3	1167.2	1258.44	1017.68	1024.97	1113.52	991.826	0.166806
ENSRNOG00000019634	Eif4e2	ENSRNOT00000085476.1	0.0495728	0.654614	-1.43535	0.730968	2.77351	1.69082	1.22112	0.0372292	0.114668	0.114668	54.5703	52.2159	46.6531	56.0088	58.8935	49.6429	51.6138	49.0463	60.48	57.0479	53.5662	53.6683	-0.00269783
ENSRNOG00000017513	Miga2	ENSRNOT00000065300.3	0.049681	0.65555	0.153149	0.0780299	5.66332	0.0106509	0.00441275	0.000239913	0.0108089	0.0108089	184.106	148.944	201.191	182.921	180.938	213.927	207.016	200.109	226.351	211.441	211.769	179.62	0.23633
ENSRNOG00000008026	C2cd4c	ENSRNOT00000010555.4	0.0499336	0.658342	0.788991	0.402437	2.20355	0.431146	0.158991	0.131514	0.245899	0.245899	7.71701	5.13599	1.84157	6.51626	10.6434	7.57264	15.9891	7.49071	17.9644	21.8078	14.1649	6.37085	1.04083
ENSRNOG00000017553	Mief1	ENSRNOT00000092235.1	0.0499675	0.658342	0.356743	0.181989	4.40311	0.108952	0.0482011	0.0345989	0.023281	0.0345989	201.745	215.711	196.127	188.739	195.04	184.583	202.808	190.478	208.611	210.492	199.395	199.473	-0.000560159
ENSRNOG00000051408	Magt1	ENSRNOT00000083643.1	0.0500427	0.658798	-0.165594	0.0845043	7.72046	0.0234859	0.00221375	0.0156387	0.00747778	0.0156387	1179.74	1421.52	1073.96	974.087	1082.76	1139.98	1012.73	929.155	1097.17	1110.37	1057.88	1146.41	-0.115846
ENSRNOG00000018421	Aen	ENSRNOT00000064438.1	0.0500925	0.658798	-0.113815	0.0580936	6.99155	0.00714648	0.00089286	0.00309882	0.0075443	0.0075443	1257.19	1068.96	1099.42	1242.48	1098.4	1027.78	1070.42	975.601	1079.34	984.979	1027.63	1153.29	-0.166287
ENSRNOG00000018747	LOC102555457	ENSRNOT00000091834.1	0.0501765	0.658798	0.2358	0.120401	5.08924	0.0251467	0.0212924	-0.0103779	0.0149485	0.0149485	880.29	1054.93	1142.69	862.008	819.01	810.904	964.813	1044.42	740.581	733.879	858.919	951.787	-0.147952
ENSRNOG00000016108	Phlpp2	ENSRNOT00000021744.6	0.0502433	0.658798	0.150066	0.076647	5.59461	0.0187565	0.00351538	0.0105482	0.0111715	0.0111715	261.612	229.233	214.982	269.124	276.024	303.127	238.401	273.066	328.347	313.454	291.279	250.195	0.218536
ENSRNOG00000015911	Lrp5	ENSRNOT00000022213.7	0.0503049	0.658798	0.217458	0.111098	5.80281	0.0405638	0.00305358	0.0278031	0.0101551	0.0278031	317.5	205.439	315.829	322.089	345.911	323.099	438.437	379.886	319.766	396.333	371.504	301.354	0.301019
ENSRNOG00000005234	Gxylt1	ENSRNOT00000058349.3	0.050318	0.658798	0.154884	0.0791333	6.44569	0.0205793	0.00171631	0.0139389	0.00825583	0.0139389	309.783	310.214	255.978	317.9	326.753	344.555	290.327	337.082	410.037	378.792	352.159	304.126	0.210913
ENSRNOG00000006557	Cyfip2	ENSRNOT00000059496.4	0.0503229	0.658798	-0.203274	0.103859	7.61822	0.0354483	0.00203186	0.0249349	0.0074394	0.0249349	1483.87	1519.74	1605.85	2111.27	2123.36	1369.39	1479.83	1581.61	1630.27	1565.89	1525.4	1768.82	-0.21347
ENSRNOG00000007114	Psma6	ENSRNOT00000009666.6	0.0503244	0.658798	-0.115296	0.0589089	6.83984	0.00922025	0.001005	0.00521365	0.00767065	0.00767065	439.318	553.659	532.674	460.793	495.983	459.406	419.923	420.55	431.145	475.504	441.306	496.485	-0.169611
ENSRNOG00000015450	Ppp1r16a	ENSRNOT00000020768.3	0.0503404	0.658798	0.163074	0.0833257	5.3878	0.0151582	0.00489384	0.00384888	0.0124641	0.0124641	232.613	168.46	198.89	199.211	211.804	262.518	237.311	230.072	224.555	231.352	237.162	202.196	0.229072
ENSRNOG00000003185	Acbd3	ENSRNOT00000085390.1	0.0503769	0.658798	-0.136536	0.0697767	6.96629	0.0159979	0.00239065	0.00978132	0.00756203	0.00978132	781.072	847.951	767.474	731.217	739.717	798.914	694.682	729.275	692.527	655.655	714.21	773.486	-0.114872
ENSRNOG00000013660	Cog6	ENSRNOT00000018385.5	0.0504187	0.658854	-0.115717	0.0591479	6.79974	0.00560362	0.00103371	0.00108589	0.00771246	0.00771246	897.378	955.293	1036.8	928.102	940.877	879.688	867.616	856.082	829.056	803.095	847.107	951.691	-0.167761
ENSRNOG00000005903	St14	ENSRNOT00000009139.6	0.050461	0.658917	0.393215	0.201027	3.30521	0.0953532	0.039861	0.0190931	0.0611683	0.0611683	33.0729	20.5439	15.6533	17.687	26.6085	29.0285	30.295	27.8227	42.2163	36.0302	33.0785	22.7131	0.523176
ENSRNOG00000004316	Llph	ENSRNOT00000005794.6	0.0505034	0.658981	-0.26047	0.133187	4.26301	0.0461907	0.0186381	0.0121249	0.0257088	0.0257088	89.1371	69.9172	71.0431	96.4711	78.6482	79.0564	69.6127	56.3761	46.0231	63.3474	62.8831	81.0433	-0.360951
ENSRNOG00000051232	Gbe1	ENSRNOT00000084765.1	0.0506422	0.659145	-0.251841	0.128852	4.77039	0.0451137	0.0231288	0.00780421	0.0183781	0.0183781	159.852	177.705	181.702	170.354	170.649	127.473	147.548	147.317	164.374	172.882	151.919	172.052	-0.178443
ENSRNOG00000017703	Unc93b1	ENSRNOT00000024018.6	0.050664	0.659145	1.48983	0.762329	2.97542	1.90799	1.08747	0.365391	0.0888979	0.365391	46.8533	40.5743	71.8212	60.5081	70.7787	49.2222	71.53	75.4422	66.0191	75.8531	67.6133	58.1071	0.215156
ENSRNOG00000011697	Zfp827	ENSRNOT00000015929.8	0.050723	0.659145	0.172293	0.0881828	5.95368	0.0255262	0.00291533	0.0165252	0.0095513	0.0165252	450.894	319.458	366.472	295.094	351.232	460.669	439.278	465.494	364.677	377.369	421.498	356.63	0.240475
ENSRNOG00000019349	Sf3a2	ENSRNOT00000026202.3	0.0507276	0.659145	0.167819	0.0858948	5.84647	0.0242185	0.00266691	0.0157779	0.00997045	0.0157779	345.061	280.425	327.799	350.947	290.565	352.128	475.464	408.779	352.102	310.998	379.894	318.959	0.251501
ENSRNOG00000015380	Jup	ENSRNOT00000040845.2	0.050734	0.659145	0.156347	0.080025	6.47881	0.0210212	0.0020346	0.0139754	0.00819372	0.0139754	294.9	256.799	300.636	382.598	345.911	331.934	412.77	350.458	402.402	367.888	373.09	316.169	0.238136
ENSRNOG00000053859	Ranbp6	ENSRNOT00000078998.1	0.050741	0.659145	-0.149887	0.0767212	5.99649	0.0193209	0.00237496	0.0123404	0.00939623	0.0123404	396.875	473.538	392.254	429.142	480.018	379.894	304.633	343.503	428.45	420.985	375.493	434.365	-0.209603
ENSRNOG00000012786	Pgrmc1	ENSRNOT00000017101.6	0.0508026	0.659458	-0.127275	0.0651644	9.18825	0.0139362	0.000116298	0.0104997	0.0100159	0.0104997	5698.75	6814.53	7450.23	5534.85	6240.41	5422.79	5892.84	6140.68	5239.89	5692.06	5677.65	6347.75	-0.160925
ENSRNOG00000047459	Hist1h1e	ENSRNOT00000072564.1	0.0509462	0.660288	1.11124	0.569302	1.5399	1.06325	0.19802	0.612241	0.606147	0.612241	12.1267	1.0272	5.52471	1.86179	0	11.359	8.41529	7.49071	5.38931	6.63715	7.85829	4.10809	0.794245
ENSRNOG00000019085	Xpo5	ENSRNOT00000025921.4	0.0509758	0.660288	-0.114838	0.0588406	6.89801	0.00528545	0.00103911	0.000785818	0.00761644	0.00761644	1032.98	1051.85	1059.82	1070.53	1027.09	941.532	965.234	1006.97	873.967	891.274	935.794	1048.45	-0.163834
ENSRNOG00000007570	Dera	ENSRNOT00000009998.4	0.050994	0.660288	-0.120797	0.0618986	6.4909	0.0108164	0.00140723	0.00620128	0.00817137	0.00817137	619.566	668.705	710.846	706.549	805.706	547.754	653.868	615.309	668.275	621.996	621.44	702.274	-0.176152
ENSRNOG00000045695	Rlim	ENSRNOT00000067009.3	0.0510439	0.660288	-0.301956	0.154761	5.37992	0.0785517	0.0273945	0.0324831	0.0125202	0.0324831	176.197	343.895	272.003	219.844	279.674	195.704	139.36	153.939	216.892	245.024	190.184	258.323	-0.439787
ENSRNOG00000022307	Acap3	ENSRNOT00000067841.2	0.0510543	0.660288	1.90244	0.9751	2.31587	3.11829	0.493661	1.88339	0.211118	1.88339	207.257	172.569	189.221	150.805	163.908	203.83	157.366	184.593	162.128	173.04	176.191	176.752	-0.00455797
ENSRNOG00000020527	Drap1	ENSRNOT00000038138.4	0.0512879	0.66209	0.152729	0.0783605	6.82049	0.0201248	0.00111473	0.0142362	0.00769036	0.0142362	845.466	766.406	868.135	852.637	917.253	1123.1	1169.34	995.798	928.579	777.797	998.922	849.979	0.232692
ENSRNOG00000048961	Bhlhe41	ENSRNOT00000070957.1	0.0513428	0.66209	0.12645	0.0648928	6.28067	0.0124566	0.00193254	0.0070844	0.00859514	0.00859514	524.757	418.069	515.639	499.89	557.715	549.016	592.436	599.257	606.298	502.527	569.907	503.214	0.179219
ENSRNOG00000060707	Atg2a	ENSRNOT00000090100.1	0.0513626	0.66209	0.138938	0.0713074	6.82466	0.0166616	0.0010687	0.0116432	0.00768605	0.0116432	954.704	697.467	918.943	909.484	835.508	959.201	1093.99	1093.64	908.997	893.171	989.8	863.221	0.197194
ENSRNOG00000024955	Scyl2	ENSRNOT00000002638.7	0.0513681	0.66209	-0.245074	0.125783	6.04193	0.0518422	0.0286754	0.0108779	0.00924181	0.0108779	718.233	842.302	669.411	684.673	768.986	668.917	597.906	621.729	593.722	674.145	631.284	736.721	-0.222503
ENSRNOG00000001004	Ncor2	ENSRNOT00000001334.6	0.0514059	0.66209	0.216128	0.110944	7.02124	0.040328	0.00383247	0.0269392	0.00752505	0.0269392	993.083	697.634	812.278	1179.52	1028.45	1105.12	1130.4	1193.33	1190.38	1057.03	1135.25	942.192	0.268661
ENSRNOG00000005042	Ranbp17	ENSRNOT00000059895.2	0.0514639	0.66209	-1.96159	1.00719	1.76868	3.32311	1.3683	1.16776	0.444632	1.16776	24.8047	29.7887	20.7177	19.0833	17.5616	18.9316	21.459	17.1216	28.2939	23.7041	21.902	22.3912	-0.0304898
ENSRNOG00000018642	Leng8	ENSRNOT00000077964.1	0.051538	0.66209	0.229841	0.118051	6.54773	0.0456429	0.00505674	0.0297831	0.00806836	0.0297831	1132.87	790.313	774.506	871.842	755.98	1219.29	1029.89	944.137	841.635	821.125	971.215	865.103	0.166737
ENSRNOG00000056207	Capza2	ENSRNOT00000090451.1	0.0515787	0.66209	-0.156079	0.0801788	7.69172	0.0210527	0.000477974	0.0155936	0.00746542	0.0155936	2315.04	2928.47	2603.02	1903.47	2213.83	2247.59	1992.69	1914	1878.94	2115.24	2029.69	2392.76	-0.23731
ENSRNOG00000003603	Arhgap44	ENSRNOT00000004829.8	0.0515932	0.66209	0.240904	0.123762	5.62352	0.0501585	0.00888284	0.0294096	0.0110154	0.0294096	188.516	145.348	191.984	182.455	197.435	217.082	238.994	210.81	202.548	211.441	216.175	181.148	0.253751
ENSRNOG00000008619	Agtrap	ENSRNOT00000011747.6	0.0516432	0.66209	-0.146403	0.0752292	5.63329	0.0184169	0.0031848	0.0108361	0.0109638	0.0109638	275.416	270.241	335.604	351.761	278.001	250.87	314.719	256.015	235.496	246.469	260.714	302.205	-0.212302
ENSRNOG00000009661	Tgds	ENSRNOT00000088909.1	0.0516541	0.66209	-0.136202	0.0699903	6.05041	0.0160389	0.00228387	0.00996275	0.00921432	0.00996275	261.276	264.503	241.246	231.793	220.851	253.052	203.229	226.862	188.177	193.425	212.949	243.934	-0.195123
ENSRNOG00000009094	Nudt4	ENSRNOT00000012363.4	0.0516674	0.66209	-0.109749	0.0564001	7.54983	0.00649486	0.000530051	0.00301268	0.00742239	0.00742239	1842.16	2245.45	2055.19	1888.78	2028.63	1812.39	1725.98	1792.42	1884.46	1780.65	1799.18	2012.04	-0.161239
ENSRNOG00000037720	Rita1	ENSRNOT00000057242.2	0.0517771	0.66209	0.250865	0.12898	4.20511	0.0544502	0.0143548	0.027235	0.0268543	0.027235	77.1701	46.2239	63.5341	62.3699	48.9597	54.2706	80.7868	94.169	77.2468	76.8013	76.6549	59.6515	0.356532
ENSRNOG00000007457	Serping1	ENSRNOT00000009817.4	0.0517845	0.66209	-0.332368	0.17089	7.29485	0.0955824	0.00075023	0.0722585	0.00741947	0.0722585	1676.8	1490.46	2235.67	1612.31	1762.55	1508.22	1453.32	1851.28	841.631	881.793	1307.25	1755.56	-0.425114
ENSRNOG00000053583	Mapk3	ENSRNOT00000087625.1	0.0518481	0.66209	0.15136	0.0778444	7.99003	0.01983	0.000342345	0.014807	0.00765491	0.014807	2344.87	2442.67	3115.01	2769.41	3101.49	2753.92	3632.88	3460.71	2938.97	3210.48	3199.39	2754.69	0.215834
ENSRNOG00000018198	Dapk1	ENSRNOT00000066950.2	0.051858	0.66209	-0.176371	0.0907112	5.979	0.0169466	0.0111125	-0.00176847	0.00945878	0.00945878	243.086	201.844	204.414	236.447	214.465	207.617	206.595	214.02	220.064	213.811	212.421	220.051	-0.0506761
ENSRNOG00000017108	Syngr1	ENSRNOT00000023066.5	0.0518743	0.66209	0.226073	0.116282	4.46511	0.0273863	0.0114716	0.0033664	0.0223323	0.0223323	24.2535	23.2831	26.0889	29.168	30.1563	33.6562	35.0637	30.6763	30.5394	39.5068	33.8885	26.59	0.338607
ENSRNOG00000046283	Tmem41a	ENSRNOT00000074826.2	0.0519171	0.66209	0.67929	0.349461	2.40241	0.253717	0.117504	0.0237285	0.187804	0.187804	4.40972	6.16318	11.9702	4.65447	13.8364	11.359	18.5136	13.9113	16.1679	16.1188	15.2141	8.2068	0.81648
ENSRNOG00000053725	Usf2	ENSRNOT00000087381.1	0.0519815	0.66209	0.119983	0.0617421	6.52596	0.00833487	0.00142284	0.0034552	0.00810736	0.00810736	665.656	550.226	639.055	706.49	661.534	747.284	747.375	697.876	723.214	707.38	724.626	644.592	0.168603
ENSRNOG00000003969	Fam20a	ENSRNOT00000005367.5	0.052034	0.66209	0.238332	0.122671	5.6385	0.0492188	0.00370624	0.0339142	0.0109365	0.0339142	238.125	287.615	259.661	215.967	249.056	268.829	472.939	344.573	252.399	285.397	324.828	250.085	0.375933
ENSRNOG00000000585	Amd1	ENSRNOT00000000715.6	0.052059	0.66209	-0.10925	0.0562378	7.69845	0.00885695	0.000438528	0.00579567	0.0074682	0.0074682	2513.54	2416.99	2393.12	2142.92	2195.74	2291.99	1809.29	2085.63	2191.65	2089.75	2093.66	2332.46	-0.155755
ENSRNOG00000009451	Prpf38a	ENSRNOT00000012635.5	0.0520918	0.66209	-0.145257	0.0747834	5.68178	0.0104215	0.00326509	0.00186543	0.0107163	0.0107163	329.627	340.002	328.72	284.854	295.887	273.877	251.617	295.348	284.735	258.849	272.885	315.818	-0.210082
ENSRNOG00000012812	Sharpin	ENSRNOT00000018031.4	0.0520929	0.66209	0.130463	0.067167	6.129	0.0124777	0.00230119	0.0064173	0.00897732	0.00897732	402.387	403.688	496.303	422.626	428.929	465.717	522.589	558.593	478.75	431.415	491.413	430.787	0.18955
ENSRNOG00000013179	Tinagl1	ENSRNOT00000018464.5	0.0520977	0.66209	0.333149	0.17152	5.35496	0.0962062	0.00560724	0.0679409	0.012701	0.0679409	61.1849	84.2302	116.019	87.0386	119.738	84.5612	172.934	150.349	123.954	132.743	132.908	93.6422	0.500691
ENSRNOG00000028641	Brpf3	ENSRNOT00000042143.4	0.0522968	0.662344	0.123909	0.063848	6.36698	0.00757076	0.00178106	0.00193812	0.00841034	0.00841034	96.0952	81.491	95.7616	90.9173	95.2585	107.7	99.7212	110.756	101.05	99.5572	103.757	91.9047	0.173218
ENSRNOG00000023085	Pmel	ENSRNOT00000049972.4	0.0523096	0.662344	0.91302	0.470489	2.12088	0.723468	0.161721	0.391679	0.27519	0.391679	9.92187	1.0272	15.6533	5.58537	2.12868	12.6211	12.6229	6.42061	20.659	15.1706	13.4989	6.86329	0.882734
ENSRNOG00000000547	Tspyl4	ENSRNOT00000000658.5	0.0523262	0.662344	-0.11467	0.0590946	6.84429	0.00547434	0.0010642	0.000985339	0.00766624	0.00766624	966.831	950.157	1027.6	976.508	1049.44	926.386	882.764	933.129	838.936	851.451	886.533	994.107	-0.16505
ENSRNOG00000030463	Faim	ENSRNOT00000045821.3	0.0523606	0.662344	-1.26865	0.65389	4.52547	1.10141	1.04746	-0.311341	0.0214674	0.0214674	152.687	148.944	141.801	161.976	126.893	143.179	152.317	76.3295	104.343	91.138	113.461	146.46	-0.365464
ENSRNOG00000016258	Zfp516	ENSRNOT00000088484.1	0.0523668	0.662344	0.165446	0.0852767	6.95147	0.0237637	0.00165185	0.0165284	0.00757302	0.0165284	504.362	390.335	536.818	612.994	513.544	525.036	606.322	600.862	650.31	617.729	600.052	511.611	0.229626
ENSRNOG00000010084	Ythdf3	ENSRNOT00000067556.1	0.0523815	0.662344	-0.109238	0.0563087	7.66416	0.00641198	0.000471957	0.00301248	0.00745472	0.00745472	2223.6	2457.06	2034.93	2160.61	2399.02	2042.09	1922.05	2019.28	2004.82	2100.18	2017.69	2255.04	-0.160379
ENSRNOG00000014199	Zfp703	ENSRNOT00000019002.6	0.0524341	0.662344	0.293212	0.151175	3.87237	0.0412451	0.0215913	-0.00205715	0.0355434	0.0355434	37.4826	36.9791	48.8016	50.2683	34.0589	53.0085	53.0163	62.0659	59.2824	49.3045	55.3355	41.5181	0.405968
ENSRNOG00000005965	Irak4	ENSRNOT00000007932.5	0.052443	0.662344	0.183116	0.0944153	5.07269	0.0219438	0.00717767	0.00703041	0.0151079	0.0151079	153.176	136.671	125.515	147.471	166.193	181.732	166.849	153.841	161.319	214.414	175.631	145.805	0.266832
ENSRNOG00000018231	Nacc2	ENSRNOT00000024786.6	0.0524894	0.662344	0.165464	0.0853305	5.849	0.0117797	0.00824322	-0.00354681	0.00995999	0.00995999	169.872	160.097	187.996	207.414	214.678	217.835	254.95	227.533	214.8	218.601	226.744	188.011	0.268937
ENSRNOG00000005260	Acp1	ENSRNOT00000077442.1	0.0524946	0.662344	-0.221553	0.114258	5.26431	0.0295041	0.0192357	-0.00138284	0.0134015	0.0134015	276.71	321.509	298.334	312.78	301.208	265.673	274.759	287.322	274.406	302.464	280.925	302.108	-0.104523
ENSRNOG00000007031	Trim9	ENSRNOT00000009560.2	0.0526628	0.663626	0.163369	0.0843118	5.38032	0.0213662	0.00525386	0.0104426	0.0125173	0.0125173	175.286	175.651	195.206	240.171	219.254	209.51	218.798	245.053	278.448	229.456	236.253	201.114	0.231258
ENSRNOG00000001059	Usp42	ENSRNOT00000001404.5	0.0526887	0.663626	-0.141075	0.0728142	5.8246	0.0114117	0.0031929	0.00342583	0.0100619	0.0100619	328.363	374.041	391.393	360.685	362.338	339.96	338.105	334.345	279.085	289.012	316.101	363.364	-0.200436
ENSRNOG00000000044	Tmem175	ENSRNOT00000000050.6	0.0527653	0.663626	-0.124299	0.064176	6.2517	0.00729022	0.00163461	0.00173872	0.0086618	0.0086618	500.503	549.55	608.639	555.744	549.2	498.532	452.743	506.158	483.242	496.838	487.503	552.727	-0.18081
ENSRNOG00000012100	Ssbp1	ENSRNOT00000081178.1	0.0527843	0.663626	-0.191755	0.0990121	5.22286	0.024407	0.0107639	0.0052034	0.0137446	0.0137446	224.175	208.615	178.091	223.502	215.057	194.249	201.429	198.979	207.126	194.778	199.312	209.888	-0.0742301
ENSRNOG00000048878	Smim24	ENSRNOT00000075038.1	0.052785	0.663626	0.256087	0.13223	5.65396	0.057072	0.00380916	0.0399029	0.0108566	0.0399029	235.92	224.956	345.294	192.695	279.922	234.752	352.601	378.816	365.575	310.998	328.548	255.757	0.360084
ENSRNOG00000018725	Phkg2	ENSRNOT00000087142.1	0.0528819	0.664369	-0.159901	0.0825986	5.78586	0.0148189	0.00682712	0.00185402	0.0102292	0.0102292	233.715	216.225	190.602	198.746	195.839	211.403	186.399	183.522	175.153	183.47	187.989	207.025	-0.138456
ENSRNOG00000020185	Wdr6	ENSRNOT00000027411.7	0.0529626	0.664738	0.183113	0.0946208	8.48106	0.0292097	0.000216387	0.0221664	0.00828121	0.0221664	4006.06	3575.34	5581.81	4759.87	4334.4	4220.03	5644.83	5700.07	5543.99	5474.35	5316.65	4451.5	0.256175
ENSRNOG00000003794	Nmral1	ENSRNOT00000084850.1	0.0529869	0.664738	0.190981	0.098697	4.92443	0.0313522	0.00771613	0.016157	0.0166366	0.0166366	82.131	52.3871	72.742	49.8028	60.1353	78.8817	78.2622	77.5824	72.7557	70.1641	75.5292	63.4396	0.248062
ENSRNOG00000007673	Ppig	ENSRNOT00000010216.6	0.0532263	0.666684	-0.241969	0.125173	5.48917	0.0510821	0.0123825	0.0267882	0.0117893	0.0267882	883.598	867.982	655.599	782.417	796.659	828.573	751.485	743.721	644.921	619.625	717.665	797.251	-0.151522
ENSRNOG00000019079	Polr1c	ENSRNOT00000077749.1	0.0532425	0.666684	2.00697	1.03829	1.99067	3.51455	1.23879	1.45635	0.328633	1.45635	106.385	128.913	143.182	119.154	102.177	109.803	121.601	125.737	105.99	118.995	116.425	119.962	-0.0428152
ENSRNOG00000038905	AABR07048397.1	ENSRNOT00000022054.6	0.0532618	0.666684	-0.39408	0.203892	3.90264	0.0914977	0.0693181	-0.0149142	0.0346113	0.0346113	56.542	63.4704	67.697	54.9108	57.4173	53.3662	51.13	29.5624	27.1489	47.66	41.7735	60.0075	-0.512269
ENSRNOG00000003497	Thoc6	ENSRNOT00000004672.3	0.0533211	0.666684	0.185039	0.0957606	4.98076	0.0227196	0.00689051	0.00796921	0.0160347	0.0160347	71.6166	59.5277	78.9158	64.3539	58.319	97.2444	72.8318	73.778	78.7444	77.6533	80.0504	66.5466	0.262936
ENSRNOG00000021108	Slc22a12	ENSRNOT00000092496.1	0.0533317	0.666684	1.2657	0.655046	2.38663	1.39852	0.208701	0.864014	0.191848	0.864014	4.32503	2.16733	3.13298	4.75309	4.27573	11.5582	7.45609	5.731	4.71347	4.74333	6.84043	3.73083	0.728838
ENSRNOG00000014027	RGD1304728	ENSRNOT00000018808.7	0.0533919	0.666962	-0.160806	0.0832444	5.37109	0.0149778	0.00474049	0.00402869	0.0125836	0.0125836	270.095	236.255	201.652	240.171	220.319	185.53	184.295	194.759	220.962	206.7	198.449	233.698	-0.234788
ENSRNOG00000061182	Gabre	ENSRNOT00000077750.1	0.0536107	0.66723	0.633182	0.328079	2.74689	0.350557	0.0839445	0.185145	0.118724	0.185145	8.69577	4.78702	2.80529	11.5521	6.58975	14.016	16.9345	11.6896	8.91747	7.87567	11.8867	6.88598	0.708516
ENSRNOG00000007801	R3hdm2	ENSRNOT00000045964.4	0.0536258	0.66723	0.109673	0.0568301	7.66147	0.0087748	0.000620406	0.00549241	0.00745374	0.00745374	1143.22	1040.04	1008.26	1157.57	1200.04	1268.42	1325.41	1271.82	1163.19	1139.69	1233.71	1109.83	0.152535
ENSRNOG00000053659	RGD1311703	ENSRNOT00000090773.1	0.0537065	0.66723	-0.111883	0.0579946	7.03229	0.00714123	0.000890116	0.00323195	0.00751832	0.00751832	1197.24	1299.4	1180.45	1199.92	1116.49	1076.58	1194.13	1090.43	1000.62	1002.21	1072.79	1198.7	-0.159959
ENSRNOG00000039668	Col8a1	ENSRNOT00000060838.4	0.0537165	0.66723	0.230944	0.119715	4.43392	0.0419622	0.0130281	0.017512	0.0228012	0.0228012	99.4784	75.781	58.9836	83.6737	61.9455	100.942	88.3706	113.111	86.0476	84.8562	94.6655	75.9725	0.313657
ENSRNOG00000049330	Mrpl30	ENSRNOT00000083245.1	0.0537495	0.66723	0.285486	0.148008	4.07003	0.0441062	0.0248226	-0.000672506	0.0299436	0.0299436	56.9589	75.3278	71.5143	65.4729	66.3439	59.7397	75.7376	66.703	66.4682	65.1073	66.7512	67.1236	-0.00790812
ENSRNOG00000058101	AABR07067387.1	ENSRNOT00000087372.1	0.0537629	0.66723	0.300304	0.155699	4.06396	0.0709655	0.0305077	0.0211464	0.0300982	0.0300982	69.8013	34.5809	49.5966	48.6241	51.4513	79.7098	81.2499	70.6109	60.0929	49.5913	68.251	50.8108	0.418581
ENSRNOG00000026212	Micall1	ENSRNOT00000036357.6	0.0537931	0.66723	0.137578	0.0713392	5.85081	0.0088805	0.00277065	0.00130503	0.00995256	0.00995256	318.165	300.97	329.416	345.986	326.707	349.167	365.919	345.033	393.388	409.461	372.593	324.249	0.199925
ENSRNOG00000007649	Dnm2	ENSRNOT00000010947.5	0.0538211	0.66723	0.120539	0.0625114	7.32866	0.00765013	0.00235479	0.00171108	0.00741438	0.00741438	1068.25	878.596	991.378	1063.7	1068.6	1096.35	1114.18	1096.85	1052.41	1069.21	1085.8	1014.11	0.0984603
ENSRNOG00000012820	Add3	ENSRNOT00000017600.6	0.0538738	0.66723	-2.51187	1.30294	1.52441	5.52518	2.79038	1.45374	0.618934	1.45374	280.017	267.414	259.661	283.612	284.534	266.725	244.043	266.812	266.472	231.984	255.207	275.048	-0.107606
ENSRNOG00000021202	Rtn3	ENSRNOT00000049812.3	0.053912	0.66723	-0.121804	0.0631911	8.25967	0.0129947	0.000316028	0.00966675	0.00794759	0.00966675	2183.36	2955.25	2870.55	2444.53	2720.46	2194.8	2412.66	2187.82	2203.78	2396.48	2279.11	2634.83	-0.209152
ENSRNOG00000011841	Map2	ENSRNOT00000037974.6	0.0539139	0.66723	-2.50211	1.29809	3.505	5.48357	2.77341	1.43919	0.04991	1.43919	634.397	737.961	732.475	767.308	851.414	663.457	709.573	867.058	788.275	813.661	768.405	744.711	0.045126
ENSRNOG00000018239	Dhrs4	ENSRNOT00000024782.4	0.0539857	0.66723	0.156447	0.0811889	6.54644	0.0214469	0.00142425	0.0150549	0.00807063	0.0150549	605.234	594.747	735.707	741.923	563.036	631.053	728.764	792.946	897.32	739.568	757.93	648.129	0.225461
ENSRNOG00000012322	Pex7	ENSRNOT00000016728.7	0.0540175	0.66723	-0.174651	0.0906481	5.37509	0.0267333	0.00469494	0.0158478	0.0125547	0.0158478	206.154	241.391	236.642	241.102	253.313	206.986	147.268	185.128	235.333	225.663	200.075	235.72	-0.235448
ENSRNOG00000028822	Bex3	ENSRNOT00000045997.4	0.0540344	0.66723	0.108376	0.0562536	7.86587	0.00936693	0.000351743	0.00651562	0.00755944	0.00755944	2392.27	2385.15	2735.65	2450.11	2397.96	2703.43	3165.83	2925.66	2554.53	2465.23	2762.94	2472.23	0.160328
ENSRNOG00000011208	Rapsn	ENSRNOT00000081160.1	0.0540442	0.66723	1.51713	0.787515	1.33869	2.01754	0.704614	0.845835	0.794095	0.845835	7.1658	5.64958	6.44549	4.65447	3.19302	7.57264	3.36612	4.28041	3.59287	4.74082	4.71057	5.42167	-0.169314
ENSRNOG00000006200	St18	ENSRNOT00000059625.3	0.0540743	0.66723	-0.16601	0.0861835	7.54764	0.0241612	0.00390274	0.0146663	0.00742196	0.0146663	3139.73	2949.49	2870.02	2975.85	3201.03	2980.89	2406.94	3032.82	2759.48	2921.79	2820.38	3027.22	-0.10207
ENSRNOG00000010887	RGD1309534	ENSRNOT00000014496.6	0.0541034	0.66723	-0.111439	0.0578599	8.40175	0.00401458	0.00021787	0.000417734	0.00815154	0.00815154	4572.88	4705.59	4954.74	4729.87	4594.76	4104.37	4260.66	4262.22	4195.58	4243.98	4213.36	4711.57	-0.1612
ENSRNOG00000004067	Nrcam	ENSRNOT00000093300.1	0.0541267	0.66723	1.84908	0.960151	2.52684	2.99839	0.65503	1.64969	0.158884	1.64969	174.656	205.073	165.084	177.867	186.032	168.221	192.65	150.273	170.02	160.443	168.321	181.742	-0.110047
ENSRNOG00000040108	RGD1565355	ENSRNOT00000077505.1	0.0541583	0.66723	0.630536	0.327455	2.57228	0.204109	0.118537	-0.0131567	0.14953	0.14953	0.953946	1.13359	0.821401	1.44372	1.36633	1.48677	2.58179	3.46517	1.54908	1.72115	2.16079	1.1438	0.560118
ENSRNOG00000038436	RGD1307100	ENSRNOT00000038729.2	0.0542011	0.66723	1.99933	1.03849	1.31373	3.50694	1.50389	1.19226	0.820984	1.19226	874.503	793.638	568.585	742.854	770.45	819.896	600.115	671.221	734.406	761.257	717.379	750.006	-0.0640784
ENSRNOG00000015633	Cul3	ENSRNOT00000093554.1	0.0542137	0.66723	0.322929	0.167745	3.64405	0.07813	0.0266486	0.028659	0.043697	0.043697	1247.95	1347.68	1258.1	1127.62	1197.03	1255.38	1075.19	1245.24	1204.51	1191.84	1194.43	1235.68	-0.0489355
ENSRNOG00000050771	AABR07026300.1	ENSRNOT00000073351.2	0.0542485	0.66723	-0.284057	0.147574	3.95436	0.0559102	0.0213597	0.0163241	0.0330852	0.0330852	46.7465	58.5469	72.2237	52.1165	73.0903	45.4203	34.4575	39.8179	55.97	51.4401	45.4212	60.5448	-0.406854
ENSRNOG00000009715	Me1	ENSRNOT00000013244.6	0.0543354	0.667832	-0.160768	0.0835528	8.43082	0.0226931	0.000338361	0.0171143	0.00819772	0.0171143	2269.9	3325.04	3179.93	2915.1	3143.53	2143.69	2413.93	2653.85	2696.9	2799.45	2541.56	2966.7	-0.223061
ENSRNOG00000039463	Pcdhga1	ENSRNOT00000060475.1	0.0543862	0.667989	0.327082	0.170023	3.62647	0.0600468	0.0278473	0.00627319	0.0444226	0.0444226	25.3559	27.7343	31.3067	32.5813	42.5736	40.3874	42.918	58.8556	36.827	42.6674	44.3311	31.9104	0.461958
ENSRNOG00000012684	Bloc1s2	ENSRNOT00000017006.7	0.0544359	0.668132	-0.17705	0.0920527	5.51132	0.0275379	0.00378427	0.0174	0.0116529	0.0174	117.96	164.865	149.167	127.533	124.528	106.017	100.142	102.195	131.589	136.536	115.296	136.811	-0.244889
ENSRNOG00000016877	Shisa7	ENSRNOT00000022698.3	0.0545101	0.668351	-0.515657	0.268186	2.78566	0.166476	0.0669408	0.03725	0.112868	0.112868	19.8437	26.7071	26.7028	14.8943	17.0295	13.8832	10.9399	17.1216	6.28753	15.1706	12.6806	21.0355	-0.6877
ENSRNOG00000002598	Hnf1b	ENSRNOT00000047427.5	0.0545298	0.668351	0.165323	0.0859888	5.44231	0.0208962	0.00639446	0.00857261	0.0120907	0.0120907	77.4457	82.1758	75.7345	95.1839	91.0011	86.7698	111.713	94.4365	94.0884	85.8088	94.5633	84.3082	0.163772
ENSRNOG00000001747	Pak2	ENSRNOT00000049862.3	0.0545841	0.668454	-0.154997	0.0806363	6.18223	0.0139832	0.00742235	0.000801243	0.0088332	0.0088332	1061.95	1256.26	1111.39	1038.89	1160.61	986.306	935.331	988.239	1040.02	1072.03	1004.38	1125.82	-0.164509
ENSRNOG00000036917	Amn1	ENSRNOT00000055441.2	0.0546253	0.668454	-0.155173	0.0807415	5.47848	0.018507	0.00444149	0.00885435	0.0118565	0.0118565	228.203	334.866	247.691	243.894	249.056	212.034	208.699	211.88	241.621	233.248	221.496	260.742	-0.234363
ENSRNOG00000017001	Zfp652	ENSRNOT00000022811.6	0.0547816	0.668454	0.127265	0.0662628	6.90771	0.0142562	0.00104148	0.00993543	0.00760812	0.00993543	1132.2	824.839	832.389	983.955	948.328	1196.48	1078	1030.51	1017.68	1013.59	1067.25	944.341	0.176343
ENSRNOG00000009341	Hivep3	ENSRNOT00000078155.1	0.0548257	0.668454	0.14727	0.0766928	5.75444	0.01628	0.00433411	0.00720333	0.0103703	0.0103703	175.212	162.518	137.395	166.667	200.579	218.702	186.851	194.332	159.535	197.356	191.355	168.474	0.182709
ENSRNOG00000019382	Zbtb47	ENSRNOT00000043346.4	0.0548788	0.668454	0.128634	0.0670027	6.12383	0.0139962	0.00223143	0.00834342	0.00899198	0.00899198	466.328	352.329	438.294	404.008	491.725	532.609	483.038	502.948	463.481	454.171	487.249	430.537	0.178134
ENSRNOG00000002408	Rbm47	ENSRNOT00000003327.6	0.0548824	0.668454	0.110574	0.0575963	7.14852	0.00953758	0.000832457	0.00607653	0.00746087	0.00746087	1193.93	1021.03	1201.62	1366.55	1260.18	1336.57	1401.15	1405.04	1341.94	1242.09	1345.36	1208.66	0.154456
ENSRNOG00000005753	LOC108349244	ENSRNOT00000076680.2	0.0548865	0.668454	-0.205754	0.107176	5.19145	0.0372859	0.00652376	0.0221932	0.0140142	0.0221932	40.9764	48.801	41.906	42.8218	48.4312	41.0537	30.1556	36.7453	43.5689	49.4765	40.2	44.5873	-0.145987
ENSRNOG00000045943	Rnf170	ENSRNOT00000071258.3	0.0549074	0.668454	-0.157758	0.0821825	5.40182	0.0187281	0.00451921	0.00877251	0.0123657	0.0123657	198.437	292.751	253.216	242.033	221.383	208.248	180.929	220.441	210.183	204.803	204.921	241.564	-0.236276
ENSRNOG00000009675	Cdc42bpb	ENSRNOT00000080623.1	0.0549111	0.668454	-2.66152	1.38651	2.00858	6.23971	2.46538	2.34065	0.320703	2.34065	876.432	759.099	811.211	874.575	807.303	766.099	804.502	767.798	744.174	813.525	779.22	825.724	-0.0835256
ENSRNOG00000012240	Supt6h	ENSRNOT00000016759.6	0.0549185	0.668454	-0.123996	0.0645974	7.39763	0.00774543	0.00302287	0.00088604	0.0074092	0.0074092	2445.9	2056.68	2132.91	2418.93	2368.67	2233.94	2209.44	2338.71	2124.55	2088.47	2199.02	2284.62	-0.0550678
ENSRNOG00000020935	Capn1	ENSRNOT00000028431.6	0.0550022	0.669009	-0.121879	0.0635162	6.34259	0.00798743	0.00162505	0.00271881	0.00846071	0.00846071	562.239	567.013	679.539	599.496	616.253	525.036	562.983	567.154	504.799	513.905	534.775	604.908	-0.177471
ENSRNOG00000001420	Fis1	ENSRNOT00000083471.1	0.0550869	0.669576	0.286247	0.149228	5.81043	0.0722469	0.00560515	0.0500672	0.0101223	0.0500672	133.762	109.91	185.692	163.527	137.655	145.563	198.881	182.274	175.153	172.882	174.951	146.109	0.258285
ENSRNOG00000020836	Rorc	ENSRNOT00000067042.3	0.0553277	0.672039	-0.165966	0.0866079	5.82044	0.0243201	0.0030551	0.0156972	0.0100795	0.0156972	367.461	348.285	352.074	355.372	408.957	360.307	392.559	274.473	259.076	283.576	313.998	366.43	-0.222126
ENSRNOG00000000075	Mtf2	ENSRNOT00000000086.4	0.0553837	0.672241	-0.162491	0.084814	5.3114	0.0188918	0.00495449	0.00804775	0.013029	0.013029	216.076	266.044	183.236	199.211	241.605	194.364	185.978	173.357	202.099	177.307	186.621	221.235	-0.244263
ENSRNOG00000051948	Hcfc1	ENSRNOT00000077142.1	0.0554407	0.672241	0.108587	0.0566916	7.49784	0.00838503	0.000620771	0.00512763	0.00741406	0.00741406	1647.03	1532.58	1662.94	1827.35	1896.66	1754.33	1989.37	2070.65	1865.6	1857.45	1907.48	1713.31	0.154797
ENSRNOG00000015582	Me2	ENSRNOT00000049759.4	0.0554802	0.672241	0.138215	0.0721712	6.48412	0.0133092	0.00483783	0.00416527	0.00818388	0.00818388	544.108	591.539	575.363	587.069	606.249	580.295	552.496	629.41	686.429	630.919	615.91	580.866	0.0843736
ENSRNOG00000009409	Fbxo2	ENSRNOT00000012670.3	0.0555216	0.672241	0.197136	0.102955	5.31753	0.0343502	0.0049497	0.0215497	0.0129819	0.0215497	207.257	143.808	243.087	178.732	163.908	205.723	223.005	260.035	238.926	200.063	225.55	187.358	0.266352
ENSRNOG00000022877	Poldip3	ENSRNOT00000082524.1	0.0555356	0.672241	0.19253	0.100556	5.59236	0.0287935	0.0140947	0.0067142	0.0111839	0.0111839	416.321	489.072	505.226	473.565	510.414	440.082	465.019	483.452	460.059	477.598	465.242	478.92	-0.0417139
ENSRNOG00000002632	Naca	ENSRNOT00000003550.7	0.0556824	0.673494	-0.109696	0.0573271	7.76481	0.00911529	0.000716704	0.0057776	0.00749929	0.00749929	976.753	943.309	897.151	860.767	830.186	895.254	840.687	744.078	809.594	750.63	808.049	901.633	-0.157913
ENSRNOG00000010897	Nek6	ENSRNOT00000082561.1	0.0557527	0.673494	1.26168	0.65954	2.2801	1.40883	0.325081	0.762401	0.22161	0.762401	8.45196	1.3696	3.37621	1.86179	3.90258	5.04843	5.04917	6.42061	6.88634	6.9532	6.07155	3.79243	0.56127
ENSRNOG00000020679	Icam1	ENSRNOT00000028066.5	0.0557541	0.673494	-0.576559	0.301397	3.43174	0.294206	0.0376275	0.189473	0.0536771	0.189473	85.9895	56.4958	28.5443	34.4431	23.4155	36.6011	28.612	27.8227	14.3715	14.2225	24.3259	45.7777	-0.885204
ENSRNOG00000015097	Kcmf1	ENSRNOT00000078956.1	0.056047	0.676463	1.49562	0.782771	2.98648	1.98298	1.01748	0.514349	0.0877178	0.514349	496.094	502.299	498.145	464.051	499.708	485.28	460.316	484.221	441.025	485.934	471.355	492.059	-0.0618884
ENSRNOG00000005345	Vsnl1	ENSRNOT00000007609.5	0.0561621	0.676463	-0.161983	0.0848179	6.73035	0.0232753	0.00110515	0.01688	0.00779384	0.01688	766.391	829.334	1071.15	876.005	1032.54	765.254	798.438	891.409	633.178	794.041	776.464	915.084	-0.236704
ENSRNOG00000016388	Sphkap	ENSRNOT00000090881.1	0.0561882	0.676463	-0.117699	0.0616361	8.9485	0.00967021	0.000197075	0.00635286	0.00930044	0.00930044	4512.8	4768.76	4656.87	4118.74	4717.16	4433.78	3777.2	4447.34	3859.2	4071.42	4117.79	4554.87	-0.145505
ENSRNOG00000026962	Osbpl8	ENSRNOT00000091910.1	0.0561934	0.676463	-0.116135	0.0608186	6.60006	0.00989628	0.00126709	0.00565142	0.00798017	0.00798017	358.841	454.535	418.036	356.998	393.274	326.255	354.704	352.599	371.862	390.644	359.213	396.337	-0.141513
ENSRNOG00000055925	Zc3h7b	ENSRNOT00000085707.1	0.0562072	0.676463	0.107362	0.0562273	7.6122	0.00957309	0.000466145	0.00670153	0.00743763	0.00743763	1760.58	1687.68	2119.65	2134.54	1923.26	1952.48	2207.33	2216.18	2214.11	2091.65	2136.35	1925.14	0.150108
ENSRNOG00000007310	Klrb1a	ENSRNOT00000009904.4	0.0562641	0.676463	0.400231	0.209657	3.29266	0.130025	0.0479008	0.0483193	0.061989	0.061989	8.88092	8.01881	5.84177	5.58818	8.17756	20.4295	9.8345	7.01963	10.7964	9.57368	11.5307	7.30145	0.594037
ENSRNOG00000008560	AABR07049790.1	ENSRNOT00000011325.7	0.0562693	0.676463	-0.271111	0.142021	4.70649	0.0652392	0.00907964	0.0413454	0.019135	0.0413454	153.238	147.916	112.336	118.224	106.434	124.949	107.716	112.361	62.8753	86.2829	98.8366	127.63	-0.36558
ENSRNOG00000017243	Bnip3	ENSRNOT00000023477.6	0.0563805	0.676888	-0.107528	0.0563542	7.80326	0.0102112	0.00041914	0.00745522	0.00752034	0.00752034	1330.08	1505.36	1286.34	1129.64	1236.76	1177.55	1117.55	1058.87	1185.65	1271.01	1162.12	1297.64	-0.158991
ENSRNOG00000012709	Bag2	ENSRNOT00000016948.4	0.0563817	0.676888	0.169196	0.0886738	5.21409	0.0180133	0.00583857	0.00548034	0.013819	0.013819	158.75	206.467	173.108	159.183	150.072	198.151	217.956	215.091	192.219	177.307	200.145	169.516	0.238327
ENSRNOG00000030862	Atp6v1h	ENSRNOT00000065402.1	0.0564899	0.677725	-1.61891	0.848823	1.72643	1.76116	1.33035	-0.168067	0.470898	0.470898	732.565	778.102	765.172	684.207	788.677	668.286	592.857	601.932	693.874	778.443	667.078	749.745	-0.168305
ENSRNOG00000002563	Mcts1	ENSRNOT00000066677.1	0.0566062	0.677886	-0.326784	0.171419	4.7584	0.0949623	0.0219101	0.0515515	0.0185182	0.0515515	292.695	373.9	294.191	223.415	234.687	253.683	232.683	241.308	260.932	224.715	242.664	283.777	-0.22494
ENSRNOG00000048921	AABR07053613.1	ENSRNOT00000071786.2	0.0566217	0.677886	-1.79524	0.94178	2.63381	2.86624	1.27397	0.943402	0.137788	0.943402	40.4259	13.4404	23.0944	46.2517	73.5507	0	0.717427	45.7534	5.33821	35.3311	17.428	39.3526	-1.13076
ENSRNOG00000014516	Hs6st1	ENSRNOT00000019966.6	0.056653	0.677886	0.125046	0.0656072	6.24703	0.0117598	0.00208799	0.00625541	0.00867278	0.00867278	458.935	417.407	549.495	486.791	521.951	584.303	573.902	575.675	518.951	499.196	550.405	486.916	0.176481
ENSRNOG00000020049	Slc7a6os	ENSRNOT00000027200.5	0.0566577	0.677886	-0.144745	0.0759443	5.67615	0.00690559	0.00367451	-0.00245299	0.0107443	0.0107443	320.807	331.785	295.572	306.264	312.916	272.615	261.716	277.156	268.567	274.968	271.004	313.469	-0.209287
ENSRNOG00000022607	AABR07038926.1	ENSRNOT00000039583.6	0.0567111	0.677959	0.17105	0.0897648	5.14762	0.0151637	0.00574015	0.00217585	0.0144041	0.0144041	140.009	147.916	174.028	178.732	150.072	174.171	201.125	190.478	195.812	174.462	187.21	158.151	0.24194
ENSRNOG00000046271	LOC100911685	ENSRNOT00000074487.2	0.0568131	0.677959	-0.183744	0.0964662	7.5579	0.0300576	0.00396937	0.0192949	0.00742404	0.0192949	971.976	1097.39	957.616	1050.98	1007.58	1088.36	1033.68	1013.74	1051.81	953.221	1028.16	1017.11	0.0155813
ENSRNOG00000058034	AABR07020815.1	ENSRNOT00000078185.1	0.0568397	0.677959	1.27224	0.668005	2.03025	1.44123	0.788745	0.326831	0.31137	0.326831	9.792	0	13.3032	7.88823	1.28724	14.9966	21.2211	23.5198	9.55121	7.08641	15.275	6.45413	1.12655
ENSRNOG00000012933	Prcc	ENSRNOT00000017735.7	0.0568508	0.677959	0.126152	0.0662402	6.18508	0.00852681	0.00214358	0.00247588	0.00882583	0.00882583	485.308	391.362	451.185	499.89	456.602	501.056	518.382	523.521	522.245	517.898	516.62	456.869	0.176958
ENSRNOG00000027191	Birc6	ENSRNOT00000006830.7	0.0568566	0.677959	0.205451	0.107882	7.53204	0.0365452	0.021677	0.00624578	0.00741909	0.00741909	2448.49	2178.85	1706.1	2228.69	2406.66	2413.78	1873.33	2174.05	2377.58	2454.27	2258.6	2193.76	0.0420075
ENSRNOG00000018680	Rpl17	ENSRNOT00000039203.4	0.056922	0.678278	0.619206	0.325229	2.93293	0.206499	0.170798	-0.0583035	0.0936364	0.0936364	1027.43	1084.43	1123.96	941.946	917.533	1098.26	1169.09	979.557	1031.76	972.57	1050.25	1019.06	0.0434465
ENSRNOG00000061129	Psmd14	ENSRNOT00000082769.1	0.0570378	0.679199	-0.116547	0.061243	6.58644	0.00591684	0.00137441	0.0010373	0.00800235	0.00800235	771.701	756.017	780.825	755.886	776.969	715.615	674.906	616.379	681.748	735.775	684.885	768.28	-0.165543
ENSRNOG00000017295	Sh3glb2	ENSRNOT00000085042.1	0.0571102	0.6796	0.168218	0.0884209	5.42591	0.0221269	0.00734514	0.00870478	0.0122005	0.0122005	163.16	143.808	178.632	169.888	179.341	174.171	209.961	199.574	168.865	154.551	181.424	166.966	0.119131
ENSRNOG00000002480	Gpr137b	ENSRNOT00000081530.1	0.0573861	0.679757	-0.160429	0.0844205	5.39369	0.0130548	0.00539444	0.0012492	0.0124226	0.0124226	150.893	161.718	151.548	177.74	169.465	125.11	128.037	127.136	125.977	146.995	130.651	162.273	-0.310564
ENSRNOG00000046607	Cited4	ENSRNOT00000072427.1	0.0573864	0.679757	0.352097	0.18528	4.23188	0.110722	0.0168062	0.0690151	0.026313	0.0690151	61.7361	40.0607	90.2369	54.9228	50.024	61.8432	97.6174	121.992	77.2468	63.527	84.4452	59.3961	0.500544
ENSRNOG00000006441	Zbtb25	ENSRNOT00000008424.5	0.0573952	0.679757	-0.211608	0.111356	5.20246	0.039994	0.0102761	0.0207241	0.0139188	0.0207241	109.692	159.729	98.524	101.002	126.657	101.6	92.5682	90.9587	79.9415	95.2905	92.0717	119.121	-0.368071
ENSRNOG00000003302	Flcn	ENSRNOT00000004412.5	0.0574317	0.679757	-0.11076	0.0582945	7.04572	0.00692554	0.000985197	0.00297233	0.00751043	0.00751043	610.746	598.856	595.748	648.368	629.558	538.92	528.901	507.228	576.207	624.366	555.124	616.655	-0.151394
ENSRNOG00000020464	Mrpl54	ENSRNOT00000027737.5	0.0574467	0.679757	-0.181949	0.0957677	5.62782	0.0295769	0.00389989	0.0190287	0.0109926	0.0190287	307.578	251.663	387.65	320.228	270.343	243.587	314.732	217.231	252.399	248.419	255.274	307.492	-0.26755
ENSRNOG00000007955	Timp4	ENSRNOT00000010748.3	0.0574502	0.679757	-0.550859	0.289946	2.87354	0.27111	0.0673256	0.142846	0.100833	0.142846	28.6632	28.7615	42.3561	10.2398	17.0295	15.1453	21.8798	12.8412	8.08397	10.4298	13.676	25.41	-0.847626
ENSRNOG00000034233	Fyttd1	ENSRNOT00000080568.1	0.0574877	0.679757	-0.308845	0.162586	4.32718	0.0852385	0.0182968	0.0477886	0.0245421	0.0477886	231.143	258.854	205.949	214.106	208.611	212.875	174.758	182.987	200.303	209.544	196.093	223.732	-0.189328
ENSRNOG00000018090	Ppp6r1	ENSRNOT00000082423.1	0.0574976	0.679757	-0.253908	0.13367	5.89126	0.0407402	0.0348798	-0.00919378	0.00978968	0.00978968	1096.9	980.763	1171.35	1208.42	1119.96	1045.62	1176.41	1209.52	1050.83	1016.18	1099.71	1115.48	-0.0205177
ENSRNOG00000046202	Metrnl	ENSRNOT00000072190.2	0.0575273	0.679757	0.37337	0.196585	3.94608	0.124602	0.0612369	0.0353767	0.0333241	0.0353767	22.0486	30.3023	34.069	40.0285	35.6554	30.2906	44.1803	45.4793	58.8333	51.6749	46.0917	32.4208	0.494728
ENSRNOG00000009137	Ubxn2b	ENSRNOT00000012551.4	0.0575407	0.679757	-0.125051	0.0658447	6.21016	0.0117221	0.00207661	0.00622396	0.00876219	0.00876219	483.967	551.605	480.65	585.533	553.457	434.165	435.912	509.369	525.458	439	468.781	531.042	-0.179554
ENSRNOG00000000842	Ddah2	ENSRNOT00000083353.1	0.0575558	0.679757	2.11743	1.11498	1.21555	4.00805	1.2029	1.90507	0.935469	1.90507	10.8401	2.15675	10.7425	5.7921	8.41002	12.4646	16.8798	11.6323	12.8745	7.2523	12.2207	7.5883	0.622354
ENSRNOG00000045838	Hps1	ENSRNOT00000021278.4	0.0575875	0.679757	0.318552	0.167763	3.76175	0.0544804	0.0311371	-0.00155776	0.0392238	0.0392238	53.6447	59.7184	83.319	70.5309	58.0901	49.0777	62.5867	58.6785	56.1354	60.8794	57.4716	65.0606	-0.176056
ENSRNOG00000024470	Lman1	ENSRNOT00000032047.5	0.0576838	0.680167	-0.113531	0.0598129	7.62274	0.0115305	0.00109632	0.00784765	0.00744077	0.00784765	1649.24	1658.41	1526.2	1414.03	1301.69	1517.05	1504.23	1464.43	1335.65	1202.75	1404.82	1509.91	-0.104005
ENSRNOG00000001229	Col18a1	ENSRNOT00000045315.4	0.0577823	0.680167	0.37649	0.19843	4.73339	0.126872	0.00976658	0.0886692	0.0188131	0.0886692	100.321	102.72	131.672	110.776	47.8953	98.4443	157.366	150.884	167.069	122.313	139.215	98.677	0.492311
ENSRNOG00000061603	Asxl1	ENSRNOT00000091808.1	0.0577911	0.680167	0.121381	0.0639765	6.33142	0.00705676	0.00174827	0.00158639	0.00848422	0.00848422	577.673	511.544	486.174	525.955	544.943	632.316	580.655	556.453	612.585	603.98	597.198	529.258	0.173928
ENSRNOG00000026435	Arid3a	ENSRNOT00000089009.1	0.0578202	0.680167	0.140617	0.074124	6.02363	0.00924497	0.00443336	-0.000211921	0.00930254	0.00930254	127.432	99.387	98.6257	128.139	111.046	133.882	127.672	122.794	136.825	124.259	129.086	112.926	0.191376
ENSRNOG00000027060	Galr3	ENSRNOT00000014349.5	0.057852	0.680167	0.707533	0.373011	2.28237	0.212711	0.126914	-0.0440526	0.220929	0.220929	5.51215	4.10879	7.36628	6.51626	9.57907	8.83475	19.3552	11.7711	14.3715	15.1706	13.9006	6.61651	0.968172
ENSRNOG00000055340	Ski	ENSRNOT00000080591.1	0.0578545	0.680167	0.159604	0.0841438	5.32379	0.0183847	0.00476632	0.00795601	0.0129341	0.0129341	160.955	179.76	220.988	187.11	201.16	195.627	240.677	241.843	236.231	199.114	222.699	189.995	0.228024
ENSRNOG00000013271	Ireb2	ENSRNOT00000017900.4	0.0581709	0.682008	-0.114562	0.0604735	6.66668	0.0103804	0.00126342	0.00631317	0.0078792	0.0078792	379.236	449.399	379.363	406.335	473.1	371.059	334.929	359.019	401.504	391.118	371.526	417.487	-0.167841
ENSRNOG00000033803	Rpl37	ENSRNOT00000045156.5	0.0581843	0.682008	0.206696	0.109114	5.39443	0.038325	0.00560374	0.024161	0.0124174	0.024161	250.393	201.874	177.06	171.872	198.098	300.402	286.977	230.016	233.909	185.093	247.279	199.859	0.305778
ENSRNOG00000006924	Tmem125	ENSRNOT00000092823.1	0.0582163	0.682008	-0.408552	0.215701	3.28434	0.076729	0.0537763	-0.019617	0.062541	0.062541	12.1267	19.1416	15.9887	16.6921	17.5616	7.87038	14.1982	10.9288	14.8206	11.1241	11.7884	16.3022	-0.436114
ENSRNOG00000020169	Gimap8	ENSRNOT00000059173.3	0.0582261	0.682008	0.325772	0.172003	3.58844	0.093334	0.0279145	0.0439215	0.046048	0.046048	35.1683	24.0375	20.6244	37.9375	38.1237	63.5866	31.9039	42.9453	40.8304	37.026	43.2585	31.1783	0.459866
ENSRNOG00000025061	Spindoc	ENSRNOT00000034477.6	0.0582349	0.682008	0.321795	0.169909	4.25118	0.0929182	0.015013	0.0571599	0.0259352	0.0571599	70.5555	35.9519	58.9302	65.628	56.4101	95.2891	73.6338	73.302	80.8397	93.3942	83.2917	57.4952	0.527074
ENSRNOG00000013290	Nrip3	ENSRNOT00000065288.1	0.0582439	0.682008	0.198436	0.104779	5.20475	0.035335	0.00517085	0.0222757	0.013899	0.0222757	132.292	221.875	177.711	143.358	160.715	174.171	221.322	181.917	201.201	230.404	201.803	167.19	0.269986
ENSRNOG00000033772	Serpinb9	ENSRNOT00000022194.7	0.0583748	0.6829	0.228022	0.120463	4.69967	0.0466904	0.00908012	0.0271984	0.0192173	0.0271984	85.9895	119.155	126.148	69.8171	97.9194	106.017	115.289	144.464	118.565	132.743	123.416	99.8057	0.303591
ENSRNOG00000001424	Cux1	ENSRNOT00000059486.5	0.0583977	0.6829	0.114756	0.0606307	6.6612	0.0116105	0.00130317	0.00764337	0.00788704	0.00788704	902.89	631.726	725.578	727.959	723.752	843.087	781.78	859.292	845.224	808.784	827.633	742.381	0.156632
ENSRNOG00000013987	Sbno2	ENSRNOT00000068197.3	0.0585262	0.683947	0.17157	0.0906946	5.47612	0.0249034	0.00869238	0.0101251	0.0118714	0.0118714	259.069	174.821	145.105	188.665	168.432	239.236	193.207	198.662	204.931	197.49	206.705	187.218	0.142129
ENSRNOG00000011931	Smarca2	ENSRNOT00000080124.1	0.058643	0.684726	0.284155	0.150278	5.59063	0.0726146	0.0255203	0.0309385	0.0111935	0.0309385	1320.16	1279.37	1268.38	1442.89	1408.12	1387.69	1370.43	1481.02	1494.19	1536.5	1453.96	1343.78	0.113609
ENSRNOG00000017516	Bcl9	ENSRNOT00000023548.6	0.0586904	0.684726	0.12735	0.0673631	6.88489	0.014589	0.000959684	0.0103848	0.00762802	0.0103848	932.092	778.259	815.758	1124.42	972.331	1020.78	1087.91	1067.17	1037.23	995.27	1041.67	924.572	0.171869
ENSRNOG00000054468	Fam219b	ENSRNOT00000091204.1	0.0587269	0.684726	-0.141602	0.0749124	5.75304	0.0102764	0.00365296	0.00164207	0.0103767	0.0103767	186.311	165.379	166.202	171.285	176.148	150.822	152.317	132.693	158.985	160.714	151.106	173.065	-0.194548
ENSRNOG00000000480	Phf1	ENSRNOT00000092667.1	0.0587753	0.684726	1.65567	0.876076	1.93123	2.46703	1.3545	0.564277	0.356369	0.564277	108.826	82.7627	91.5523	90.9617	78.153	108.181	104.229	94.169	87.7688	89.9401	96.8576	90.4511	0.0976834
ENSRNOG00000017545	Mrs2	ENSRNOT00000023787.5	0.0588137	0.684726	-0.144195	0.0763103	5.63421	0.0104532	0.00359918	0.00166311	0.010959	0.010959	286.632	282.479	294.651	319.297	320.367	276.401	224.688	263.245	273.058	265.486	260.576	300.685	-0.205814
ENSRNOG00000021410	Negr1	ENSRNOT00000089396.1	0.0588266	0.684726	-0.23709	0.125479	4.42406	0.0454882	0.0164092	0.0171988	0.0229529	0.0229529	53.4679	58.0366	59.851	72.6098	71.843	55.5327	50.4917	54.5752	62.8753	57.838	56.2626	63.1617	-0.164118
ENSRNOG00000008915	Prima1	ENSRNOT00000011906.6	0.0589356	0.685226	0.545525	0.28884	2.67279	0.149413	0.0777054	-0.00261475	0.130866	0.130866	12.1267	6.16318	9.20785	15.8252	11.7077	17.6695	18.5136	25.6824	17.0662	15.1706	18.8205	11.0061	0.723219
ENSRNOG00000061782	Tspyl2	ENSRNOT00000085905.1	0.0589564	0.685226	-0.185706	0.0983344	7.05212	0.0310678	0.0054957	0.0186784	0.0075068	0.0186784	672.85	626.59	535.59	518.508	477.889	636.523	558.214	560.02	475.457	365.675	519.178	566.285	-0.12507
ENSRNOG00000060750	Rnf111	ENSRNOT00000082709.1	0.0589865	0.685226	0.168078	0.0890106	5.74	0.0153453	0.00937038	-0.000935164	0.0104368	0.0104368	413.085	459.157	378.443	427.746	463.52	449.31	384.158	408.4	421.265	470.289	426.684	428.39	-0.0057434
ENSRNOG00000039871	RGD1306063	ENSRNOT00000061214.4	0.0591148	0.686262	-0.188526	0.0998896	5.54324	0.0320459	0.00490087	0.020044	0.0114627	0.020044	148.828	214.684	220.528	150.805	170.827	144.511	181.77	150.884	136.08	142.699	151.189	181.134	-0.25914
ENSRNOG00000061199	Tcfl5	ENSRNOT00000082266.1	0.0591793	0.686557	0.208186	0.110335	4.63835	0.0267266	0.0104594	0.0060638	0.019975	0.019975	108.038	102.72	89.3161	81.9187	84.0829	128.735	121.18	126.272	105.092	93.8682	115.029	93.2151	0.30046
ENSRNOG00000017871	Sidt2	ENSRNOT00000024240.7	0.0593427	0.687096	-0.173517	0.0920202	6.68324	0.0271806	0.00212154	0.0190477	0.00785598	0.0190477	503.259	514.626	563.52	578.551	545.475	483.387	498.185	470.845	365.575	357.458	435.09	541.086	-0.313896
ENSRNOG00000016665	Tpra1	ENSRNOT00000022534.6	0.0593927	0.687096	0.151396	0.0803045	5.46114	0.0148257	0.00415457	0.00536161	0.0119675	0.0119675	196.233	192.086	244.929	251.341	210.739	273.877	265.923	247.194	238.028	243.678	253.74	219.066	0.211092
ENSRNOG00000017244	Rnf186	ENSRNOT00000023358.3	0.0594638	0.687096	0.249481	0.132369	4.21199	0.0332895	0.0170904	0.000909952	0.0267131	0.0267131	57.3264	56.4958	57.0887	71.6789	54.2814	59.319	79.9453	86.6783	85.3308	72.0605	76.6668	59.3742	0.363364
ENSRNOG00000014340	Pdcd7	ENSRNOT00000019258.6	0.0594855	0.687096	-0.137865	0.0731537	5.78154	0.00902156	0.00313031	0.00107937	0.0102483	0.0102483	317.5	381.09	323.195	351.878	365.069	321.837	291.169	303.909	309.885	285.397	302.44	347.746	-0.200769
ENSRNOG00000057557	Prlr	ENSRNOT00000080786.1	0.0595061	0.687096	-0.216179	0.114718	7.54186	0.0422264	0.000636171	0.0322644	0.00742085	0.0322644	858.932	816.131	933.156	707.244	815.117	766.274	738.355	860.57	510.79	543.519	683.901	826.116	-0.272193
ENSRNOG00000016358	Apba2	ENSRNOT00000022049.6	0.0595105	0.687096	0.461468	0.244888	2.981	0.0923882	0.0616258	-0.0242368	0.0882997	0.0882997	11.3854	17.2692	13.0737	18.2139	16.9819	23.9353	31.3734	26.8004	22.5654	18.7142	24.6777	15.3848	0.648158
ENSRNOG00000007970	Plxnc1	ENSRNOT00000011178.6	0.059525	0.687096	0.123261	0.0654148	6.52716	0.0137294	0.001538	0.00915973	0.0081052	0.00915973	550.113	684.113	650.995	646.972	688.629	610.86	682.48	781.174	795.822	780.339	730.135	644.164	0.180471
ENSRNOG00000006338	Lrp6	ENSRNOT00000082102.1	0.059546	0.687096	0.128071	0.0679733	6.58944	0.014094	0.00355351	0.00717651	0.00799741	0.00799741	719.887	626.077	656.059	734.941	748.764	756.002	739.704	744.791	785.492	749.05	755.008	697.146	0.114873
ENSRNOG00000005061	Dlst	ENSRNOT00000007298.4	0.0596429	0.687096	-0.106722	0.056664	7.43327	0.00907326	0.000617794	0.00603034	0.00740924	0.00740924	1644.34	1673.89	1971.73	1715.63	1938.26	1579.85	1670.97	1792	1483.64	1507.77	1606.85	1788.77	-0.154643
ENSRNOG00000060369	AABR07015687.1	ENSRNOT00000082217.1	0.0596774	0.687096	-0.536954	0.285133	3.36125	0.257786	0.14557	0.05434	0.0576826	0.0576826	24.9647	106.252	29.4322	34.8773	25.9649	22.0527	16.1002	19.5573	22.9272	29.0506	21.9376	44.2983	-0.981744
ENSRNOG00000020675	Ccdc97	ENSRNOT00000028065.5	0.059682	0.687096	0.126118	0.0669725	6.2306	0.0143857	0.0018458	0.0093675	0.00871206	0.0093675	456.406	397.525	547.867	496.167	498.112	570.472	573.923	585.346	500.308	481.667	542.343	479.215	0.178182
ENSRNOG00000059406	Ier5	ENSRNOT00000093366.1	0.0597402	0.687096	0.249705	0.132631	5.38958	0.0564111	0.00873236	0.0352449	0.0124515	0.0352449	120.165	101.693	116.479	134.049	122.399	129.366	105.191	121.992	148.655	129.424	126.926	118.957	0.0927891
ENSRNOG00000012826	Creb3l2	ENSRNOT00000017338.5	0.0597867	0.687096	0.107265	0.0569842	7.25116	0.00939154	0.000689465	0.00628046	0.00742853	0.00742853	1448.99	1162.58	1279.49	1357.49	1452.65	1568.8	1576.41	1555.77	1368.56	1380.34	1489.98	1340.24	0.152688
ENSRNOG00000007806	Arf5	ENSRNOT00000010429.2	0.0597992	0.687096	0.150399	0.0799028	7.16392	0.020471	0.000785513	0.0151756	0.00745501	0.0151756	1301.97	952.212	1428.14	1145	1216.54	1360.55	1489.51	1570.91	1320.38	1244.94	1397.26	1208.77	0.208895
ENSRNOG00000004908	Smc6	ENSRNOT00000083383.1	0.0598443	0.687096	-0.160582	0.0853281	6.29902	0.0168996	0.00964799	0.00130575	0.00855424	0.00855424	750.204	759.099	592.525	720.978	692.354	732.022	632.409	627.615	659.742	705.908	671.539	703.032	-0.0660224
ENSRNOG00000002818	Eftud2	ENSRNOT00000093592.1	0.0598511	0.687096	1.77497	0.943187	1.38449	2.17777	1.47708	-0.0116314	0.746929	0.746929	91.1217	91.2788	90.4288	83.3976	96.1228	89.031	99.3885	93.2187	96.0129	105.388	96.6078	90.4699	0.0936984
ENSRNOG00000053285	Mllt6	ENSRNOT00000092122.1	0.0598974	0.687179	0.134159	0.0713024	6.37465	0.0162975	0.0015456	0.0111645	0.00839479	0.0111645	635	440.668	499.986	613.459	576.873	653.771	637.879	581.065	645.819	619.151	627.537	553.197	0.181599
ENSRNOG00000001201	Cstb	ENSRNOT00000001593.4	0.0599367	0.68718	-0.144281	0.0766936	6.20316	0.0188534	0.00210419	0.0126006	0.00877972	0.0126006	425.538	577.285	591.144	558.537	519.398	431.641	554.568	435.532	458.99	427.622	461.67	534.38	-0.21058
ENSRNOG00000018186	Lamtor5	ENSRNOT00000024473.5	0.0603373	0.691323	-0.145222	0.0773146	5.5445	0.010802	0.00348855	0.00207328	0.0114553	0.0114553	255.764	268.098	303.859	255.065	293.758	244.849	211.224	242.913	238.028	252.212	237.845	275.309	-0.210207
ENSRNOG00000051382	Ntan1	ENSRNOT00000093338.1	0.060443	0.691534	0.336987	0.179482	3.48243	0.0629997	0.0295042	0.0058829	0.0510306	0.0510306	204.204	230.846	250.444	223.974	246.628	225.107	228.15	237.824	214.984	221.842	225.581	231.219	-0.0354582
ENSRNOG00000004505	Nfic	ENSRNOT00000006168.7	0.0604588	0.691534	0.187671	0.0999616	6.58485	0.0319886	0.0013989	0.0235819	0.00800497	0.0235819	701.146	480.728	666.648	772.642	714.173	745.905	876.032	921.358	786.839	669.404	799.908	667.067	0.261642
ENSRNOG00000009243	Oaf	ENSRNOT00000012826.4	0.0604766	0.691534	0.461073	0.245604	3.21699	0.1931	0.0449024	0.105901	0.0672716	0.105901	23.151	12.3264	23.0196	11.1707	36.1876	32.8148	31.9781	19.2618	35.0305	39.8229	31.7816	21.1711	0.564209
ENSRNOG00000052587	LOC100909474	ENSRNOT00000087174.1	0.0605948	0.691534	1.97852	1.0544	2.69594	3.55795	1.62054	1.15886	0.126933	1.15886	15.9207	0	55.7	21.5266	0	28.1915	40.431	116.719	47.0321	14.8648	49.4476	18.6295	1.36176
ENSRNOG00000019740	Hdgfl3	ENSRNOT00000026754.7	0.0606573	0.691534	-0.108965	0.058084	7.02629	0.0077401	0.000912433	0.00408477	0.00752194	0.00752194	598.494	694.616	556.06	586.281	651.419	562.263	550.071	544.297	525.885	592.059	554.915	617.374	-0.153615
ENSRNOG00000033970	Moap1	ENSRNOT00000038816.5	0.0606904	0.691534	-0.150501	0.0802354	6.68802	0.0203975	0.0082449	0.00762397	0.00784941	0.00784941	745.24	1063.34	841.439	917.852	791.099	761.155	666.387	673.167	762.117	876.273	747.82	871.794	-0.221022
ENSRNOG00000030328	Fam98a	ENSRNOT00000052131.2	0.060765	0.691534	-0.105996	0.0565251	7.45385	0.00660055	0.000577616	0.00333701	0.00741011	0.00741011	1694.44	2040.01	1802.9	1723.09	1859.4	1558.7	1554.3	1654.38	1737.15	1687.73	1638.45	1823.97	-0.154655
ENSRNOG00000017641	Rnf44	ENSRNOT00000060822.3	0.0608247	0.691534	0.349053	0.186185	4.9465	0.110877	0.0180676	0.0685943	0.0163977	0.0685943	610.746	475.592	483.412	622.768	580.066	673.334	740.125	695.031	681.299	594.025	676.763	554.517	0.286949
ENSRNOG00000003011	Gadd45gip1	ENSRNOT00000004027.7	0.0608482	0.691534	0.180708	0.0963983	5.6376	0.0297212	0.00356624	0.0196653	0.0109412	0.0196653	281.12	192.086	278.998	269.028	271.407	309.216	361.016	344.573	272.16	259.797	309.352	258.528	0.258019
ENSRNOG00000056946	Scaf1	ENSRNOT00000081430.1	0.0608655	0.691534	0.123733	0.0660098	7.36959	0.0139356	0.000703595	0.0101896	0.00741047	0.0101896	1565.45	1195.66	1627.03	1629.96	1485.82	1633.3	1846.42	1790.28	1631.65	1554.58	1691.25	1500.78	0.172262
ENSRNOG00000004361	Parp10	ENSRNOT00000006376.7	0.0609065	0.691534	0.140416	0.0749218	5.70081	0.0107681	0.00341027	0.00254234	0.0106229	0.0106229	282.222	245.5	311.225	287.646	269.278	310.478	335.77	340.292	327.85	290.138	320.906	279.174	0.200313
ENSRNOG00000014089	Map3k2	ENSRNOT00000060996.3	0.0609819	0.691534	0.145517	0.0776659	5.95334	0.0192864	0.00255825	0.0125217	0.00955257	0.0125217	418.923	337.948	306.621	361.187	372.519	435.427	344.185	387.377	430.247	484.512	416.35	359.44	0.211498
ENSRNOG00000009754	Nampt	ENSRNOT00000086432.1	0.061025	0.691534	0.397255	0.21206	5.62467	0.143769	0.0348177	0.0776061	0.0110093	0.0776061	820.759	818.163	620.149	639.99	704.061	841.825	693.841	645.272	712.736	744.783	727.691	720.624	0.0140599
ENSRNOG00000014846	Anp32a	ENSRNOT00000020443.6	0.0610297	0.691534	-0.1932	0.103134	5.5747	0.0235225	0.0153095	-0.00051117	0.0112822	0.0112822	304.73	333.357	286.026	247.553	284.723	249.399	217.167	206.337	291.048	239.195	240.629	291.278	-0.274546
ENSRNOG00000021412	Slfn13	ENSRNOT00000076618.2	0.0610602	0.691534	-0.523444	0.279459	3.84821	0.249659	0.0448585	0.150385	0.0363092	0.150385	20.0642	23.831	13.8118	23.0862	19.7967	15.9025	11.7814	12.4132	13.8326	12.7054	13.327	20.118	-0.559733
ENSRNOG00000006628	Dusp16	ENSRNOT00000009151.7	0.0610614	0.691534	0.184913	0.0987231	4.91482	0.0307996	0.00762383	0.0163404	0.0167418	0.0167418	117.96	147.916	136.276	103.329	118.142	166.598	162.415	129.482	119.463	175.41	150.674	124.725	0.270703
ENSRNOG00000003086	Cenpv	ENSRNOT00000004127.7	0.0611211	0.691534	0.163873	0.08751	5.191	0.0165925	0.00512692	0.00514761	0.0140181	0.0140181	157.648	171.542	177.711	163.837	155.394	205.723	201.125	222.581	193.117	156.447	195.799	165.226	0.243572
ENSRNOG00000023322	Ostc	ENSRNOT00000037393.5	0.0611303	0.691534	-0.151613	0.0809659	8.21887	0.0209528	0.000243949	0.0161447	0.00789553	0.0161447	4366.73	4474.47	4466.73	3503.89	3356.93	3766.13	3835.69	3523.85	3222.81	2931.72	3456.04	4033.75	-0.222942
ENSRNOG00000010589	LOC103689968	ENSRNOT00000089551.1	0.061137	0.691534	0.526817	0.281344	4.11768	0.208002	0.169106	-0.0218337	0.0287797	0.0287797	265.158	361.29	340.872	304.76	330.395	309.659	327.533	311.745	344.989	353.661	329.517	320.495	0.0399299
ENSRNOG00000018904	Dtymk	ENSRNOT00000085029.1	0.0612204	0.691534	-0.252163	0.13471	4.57529	0.0482175	0.0245759	0.00979812	0.0207908	0.0207908	186.862	189.518	217.766	174.543	175.616	199.413	196.076	178.172	165.721	168.299	181.536	188.861	-0.056759
ENSRNOG00000028623	Agpat5	ENSRNOT00000031291.5	0.0612432	0.691534	-0.131897	0.0704676	5.92232	0.0075211	0.00274503	0.00027973	0.00966919	0.00966919	385.851	396.498	402.383	391.907	415.093	358.438	341.661	310.33	370.066	367.888	349.676	398.346	-0.187499
ENSRNOG00000053813	Nkap	ENSRNOT00000089883.1	0.0613501	0.691534	-0.249511	0.13336	4.6868	0.0245652	0.0250881	-0.0169071	0.0193738	0.0193738	68.3507	77.0398	81.2593	72.377	70.7787	46.698	56.8032	52.7025	61.528	58.3121	55.2087	73.9611	-0.415347
ENSRNOG00000014630	Iws1	ENSRNOT00000061011.3	0.0613827	0.691534	-0.356054	0.190329	4.64987	0.0736536	0.070733	-0.0274899	0.0198301	0.0198301	223.242	202.358	173.108	184.783	194.774	205.092	169.568	176.032	162.578	180.151	178.684	195.653	-0.130188
ENSRNOG00000004749	Slc30a1	ENSRNOT00000006340.4	0.0613887	0.691534	0.128256	0.068561	6.16551	0.0150151	0.00234316	0.00940836	0.00887719	0.00940836	403.715	451.967	469.292	433.741	474.996	416.22	496.502	485.826	593.239	562.827	510.923	446.742	0.193259
ENSRNOG00000002192	Rell1	ENSRNOT00000076611.1	0.0614294	0.691534	-0.136741	0.0731082	6.29307	0.0170713	0.00240007	0.010962	0.00856738	0.010962	258.336	244.473	214.85	240.481	269.633	249.476	207.297	225.078	222.159	193.425	219.487	245.555	-0.161212
ENSRNOG00000009971	Plekha8	ENSRNOT00000013528.6	0.0614626	0.691534	-0.11347	0.0606741	6.65036	0.0113452	0.00130058	0.00743922	0.0079028	0.0079028	725.399	958.375	755.964	837.805	830.186	706.78	706.884	684.865	832.649	727.242	731.684	821.546	-0.166905
ENSRNOG00000028910	Ccdc9b	ENSRNOT00000045362.4	0.0615795	0.691534	2.0907	1.11844	2.062	3.99395	2.10604	1.02121	0.298179	1.02121	97.5651	60.091	46.0392	60.5081	63.3283	100.969	70.2677	63.6711	61.0789	62.5788	71.713	65.5063	0.128721
ENSRNOG00000001770	Ehhadh	ENSRNOT00000002410.4	0.0615973	0.691534	0.226669	0.121266	4.75123	0.0469508	0.00952504	0.0272388	0.0186023	0.0272388	75.897	102.275	119.856	102.033	121.053	100.238	146.4	110.864	137.32	160.562	131.077	104.223	0.32793
ENSRNOG00000017787	Ripk1	ENSRNOT00000023962.5	0.0616075	0.691534	-0.115102	0.0615813	6.54709	0.00692786	0.00141115	0.00224254	0.00806948	0.00806948	735.135	740.68	679.44	800.329	739.443	707.554	648.658	696.359	628.062	613.182	658.763	739.005	-0.165588
ENSRNOG00000009495	Src	ENSRNOT00000080516.1	0.0616217	0.691534	0.215783	0.115453	5.60477	0.0425548	0.00435083	0.0289727	0.011116	0.0289727	121.999	110.668	171.75	162.195	130.01	119.809	224.549	183.095	157.214	177.144	172.362	139.324	0.305024
ENSRNOG00000001336	Orai1	ENSRNOT00000001806.7	0.0616289	0.691534	0.226247	0.121055	4.49989	0.0467842	0.0121641	0.0244719	0.0218274	0.0244719	65.0434	60.6046	104.049	86.5732	91.5333	95.9201	116.973	116.641	89.8219	86.2829	101.128	81.5606	0.306848
ENSRNOG00000000247	Mfsd11	ENSRNOT00000000264.6	0.0616671	0.691534	-0.105791	0.0566125	7.38113	0.00480408	0.000602646	0.00130454	0.0074098	0.0074098	1606.24	1804.79	1790.01	1681.2	1590.13	1504.43	1522.33	1557	1487.45	1540.77	1522.39	1694.47	-0.154396
ENSRNOG00000009891	Pcf11	ENSRNOT00000013552.7	0.0616862	0.691534	-0.123391	0.066036	6.87828	0.0139198	0.00106947	0.00983241	0.007634	0.00983241	1052.82	1264.48	884.874	1062.15	936.62	944.056	868.458	862.502	979.058	913.082	913.431	1040.19	-0.187285
ENSRNOG00000048577	Zfp955a	ENSRNOT00000082664.1	0.0616935	0.691534	-0.218112	0.116732	5.07698	0.0434952	0.0136386	0.020427	0.0150664	0.020427	243.903	264.124	258.511	217.437	224.148	230.541	204.409	212.568	211.962	243.184	220.533	241.625	-0.131205
ENSRNOG00000006340	Memo1	ENSRNOT00000008687.5	0.0617454	0.691675	-0.119528	0.063983	6.32513	0.0126393	0.00173696	0.00801759	0.0084976	0.0084976	536.883	677.95	588.381	575.293	591.774	561.638	432.546	543.612	536.236	566.054	528.017	594.056	-0.169712
ENSRNOG00000021224	Mrps26	ENSRNOT00000028828.4	0.0620372	0.694067	0.165538	0.0887114	5.19213	0.0125272	0.00566597	-0.000136251	0.0140083	0.0140083	159.852	155.107	159.296	191.764	161.78	196.889	197.759	177.637	211.081	192.477	195.169	165.56	0.236055
ENSRNOG00000002894	Mnt	ENSRNOT00000092606.1	0.0621334	0.694067	0.114282	0.0612662	6.68459	0.00846318	0.00152974	0.00390993	0.00785412	0.00785412	425.538	336.407	374.759	457.535	444.894	431.009	521.748	480.476	452.253	444.215	465.94	407.827	0.191748
ENSRNOG00000046761	AABR07035375.1	ENSRNOT00000071795.1	0.0621556	0.694067	-0.248098	0.133015	4.99565	0.0508505	0.0283529	0.00961875	0.0158799	0.0158799	146.796	189.411	160.893	146.561	196.819	174.105	115.144	96.0017	123.635	156.153	133.008	168.096	-0.335523
ENSRNOG00000022499	Sgo1	ENSRNOT00000065721.2	0.0621577	0.694067	0.155346	0.0832879	5.77487	0.0221187	0.00329122	0.014051	0.010278	0.014051	367.109	280.425	257.82	288.577	304.401	420.282	316.415	373.466	336.832	303.412	350.081	299.667	0.223641
ENSRNOG00000006839	Arl5a	ENSRNOT00000076134.1	0.062168	0.694067	-1.52273	0.816438	2.90498	2.12536	1.195	0.471423	0.0969359	0.471423	836.193	916.773	828.246	795.449	933.959	966.143	748.961	938.479	909.446	974.713	907.548	862.124	0.0739952
ENSRNOG00000012959	Nab1	ENSRNOT00000017813.7	0.0621959	0.694067	0.110557	0.0592833	6.7965	0.00803544	0.00107027	0.00414995	0.007716	0.007716	870.611	934.49	828.345	753.912	853.423	949.193	862.59	914.908	1022.87	983.886	946.69	848.156	0.158385
ENSRNOG00000010326	Col20a1	ENSRNOT00000040270.6	0.0622463	0.694182	-0.268758	0.144142	3.95816	0.059728	0.0189663	0.0256555	0.032976	0.032976	71.658	78.067	52.4847	43.752	57.4744	42.9116	51.3333	58.8556	37.7252	38.8747	45.9401	60.6872	-0.394151
ENSRNOG00000021384	Ankrd44	ENSRNOT00000078800.1	0.0623238	0.694182	-0.188247	0.100991	6.01547	0.0325086	0.00507827	0.0204199	0.00933026	0.0204199	229.857	249.095	202.112	294.628	286.308	182.374	200.284	204.389	249.256	238.937	215.048	252.4	-0.230064
ENSRNOG00000029535	Nrbp2	ENSRNOT00000078846.1	0.0623247	0.694182	0.40021	0.214707	3.90833	0.144347	0.0808089	0.0315284	0.0344393	0.0344393	70.0043	63.1726	66.2965	49.8028	48.9597	81.4059	82.8906	74.9071	51.6476	70.6382	72.2979	59.6472	0.273331
ENSRNOG00000018336	Eps8l2	ENSRNOT00000024725.6	0.062383	0.694391	0.105408	0.0565626	7.35416	0.00763671	0.000586658	0.0045325	0.00741166	0.00741166	1593.01	1289.13	1521.14	1495.02	1530.52	1729.09	1643.51	1767.81	1567.39	1537.92	1649.14	1485.76	0.150416
ENSRNOG00000042524	AABR07030590.1	ENSRNOT00000047657.5	0.0624487	0.694683	0.436938	0.234523	3.22412	0.175256	0.0524849	0.0850172	0.0667477	0.0850172	8.25297	11.9993	5.46406	14.59	11.6483	23.6981	11.7048	12.4026	11.1578	22.3523	16.2631	10.3909	0.599807
ENSRNOG00000026432	Syt7	ENSRNOT00000007429.8	0.0625983	0.695906	0.547526	0.294047	3.40811	0.275415	0.153008	0.0631513	0.0549756	0.0631513	414.376	391.234	481.686	428.328	403.917	403.401	484.09	459.743	429.124	416.837	438.639	423.908	0.0491677
ENSRNOG00000016589	Mlf2	ENSRNOT00000022467.7	0.0626892	0.696114	0.127922	0.068724	7.46099	0.0150411	0.000670477	0.011137	0.00741056	0.011137	855.486	696.953	964.062	852.234	797.723	927.017	1081.79	1000.55	905.404	876.578	958.266	833.292	0.201379
ENSRNOG00000016560	Card19	ENSRNOT00000022203.5	0.0626962	0.696114	1.58227	0.85007	3.30289	2.30126	1.24369	0.562854	0.0613191	0.562854	260.725	178.732	232.959	302.541	217.126	235.383	228.054	229.537	251.052	234.671	235.739	238.416	-0.0162221
ENSRNOG00000015936	LOC108349548	ENSRNOT00000021358.2	0.0627975	0.696798	-0.121867	0.0654978	6.19031	0.0133126	0.00191255	0.00842301	0.00881234	0.00881234	492.786	570.094	459.472	526.886	549.2	464.839	542.786	392.727	449.109	456.067	461.106	519.688	-0.172195
ENSRNOG00000027728	Ibtk	ENSRNOT00000056930.5	0.0629014	0.697511	-0.108283	0.05822	7.08284	0.0107894	0.000760965	0.00771296	0.00749039	0.00771296	1282.13	1497.65	1157.43	1141.28	1237.83	1157.35	1040.97	1049.77	1209.9	1193.74	1130.35	1263.26	-0.160255
ENSRNOG00000036678	Aspscr1	ENSRNOT00000054944.4	0.0630397	0.698604	-0.144435	0.0776985	5.67498	0.00909577	0.00434245	-0.000628883	0.0107502	0.0107502	187.413	172.569	181.855	190.833	202.225	181.112	167.043	153.025	152.248	150.758	160.837	186.979	-0.216028
ENSRNOG00000003232	Slc9a3r1	ENSRNOT00000004351.4	0.0630902	0.698723	0.390251	0.209976	3.9982	0.140282	0.0209691	0.0892554	0.0318517	0.0892554	35.2778	22.5983	60.7718	68.8862	51.0884	54.2706	63.1147	81.3278	67.3664	65.4233	66.3005	47.7245	0.465971
ENSRNOG00000016231	Polr2d	ENSRNOT00000021738.5	0.0631891	0.699145	0.14297	0.0769542	5.58832	0.011961	0.00359866	0.00346979	0.0112062	0.0112062	213.871	280.425	240.325	251.341	260.764	265.042	270.972	294.278	306.293	298.672	287.051	249.345	0.202407
ENSRNOG00000051885	LOC100360413	ENSRNOT00000089027.1	0.0632079	0.699145	-0.156956	0.084488	8.84224	0.0227058	0.000549938	0.0172956	0.00902771	0.0172956	7405.47	8609.14	8527.2	6588.51	6559.01	6410.73	5950.43	5331.68	7033.96	7491.6	6443.68	7537.87	-0.226239
ENSRNOG00000018697	Abcb6	ENSRNOT00000025627.6	0.0633008	0.699659	0.119444	0.0643187	6.29052	0.0115252	0.00176917	0.00673824	0.00857306	0.00857306	299.31	244.987	255.978	247.618	226.705	311.109	295.377	249.334	291.023	289.19	287.207	254.919	0.171414
ENSRNOG00000045698	Lin7c	ENSRNOT00000073258.2	0.0633608	0.699659	-0.119765	0.0645059	6.27486	0.00588756	0.00179421	0.00034691	0.00860831	0.00860831	567.751	555.714	535.897	600.427	558.779	508.629	465.366	485.826	510.188	530.972	500.196	563.714	-0.172144
ENSRNOG00000013609	AABR07048421.1	ENSRNOT00000076568.1	0.0633738	0.699659	-0.300033	0.161607	3.80032	0.0498212	0.0274035	0.000514263	0.0378884	0.0378884	57.0324	60.7203	52.9024	53.6111	36.6872	42.1406	32.3613	36.549	35.1465	45.1283	38.2651	52.1907	-0.437924
ENSRNOG00000017091	Slc25a46	ENSRNOT00000023032.6	0.0635058	0.700367	-0.104846	0.0565017	7.42203	0.0100164	0.000572069	0.00726109	0.00740903	0.00740903	1651.47	1942.76	1621.31	1646.43	1982.69	1635.17	1431.71	1496.8	1679.6	1707.78	1590.21	1768.93	-0.15357
[truncated: 39,087 more rows]

## Sheet: GO enrichment
pathway	pval	padj	ES	NES	nMoreExtreme	size	leadingEdge
[truncated: 271 more rows]
