# Supplementary material for: Scrt1, a transcriptional regulator of β-cell proliferation identified by differential chromatin accessibility during islet maturation
Source: Sci Rep. 2021 Apr 22;11:8800. doi: 10.1038/s41598-021-88003-2 (PMC8062533; doi:10.1038/s41598-021-88003-2)
Supplement: Supplementary file 6 — Supplementary Table 6. [file 41598_2021_88003_MOESM6_ESM.xlsx]

## Sheet: P10_Adult_mRNA_microarray
ProbeName	Adult_raw	P10_raw	Adult_normalized	P10_normalized	Adult.1_raw	Adult.2_raw	Adult.3_raw	P10.1_raw	P10.2_raw	P10.3_raw	Adult.1_normalized	Adult.2_normalized	Adult.3_normalized	P10.1_normalized	P10.2_normalized	P10.3_normalized	Adult.1_Flag_Call	Adult.2_Flag_Call	Adult.3_Flag_Call	P10.1_Flag_Call	P10.2_Flag_Call	P10.3_Flag_Call	type	SeqID	GeneSymbol	source	chromosome	strand	txStart	txEnd	probeSeq	Cytoband	Description	EnsemblID	EntrezGene	GO.Avadis.	TIGRID	UniGene
CUST_4098_PI421866198	667.128	191.667	8.84127	8.10195	660.867	701.583	638.933	208.676	185.889	180.436	8.67673	8.94716	8.89993	8.19012	8.08176	8.03396	P	P	P	P	P	P	coding	NM_021842	Ensa	RefSeq_NM	chr2_random	-	2922680	2929306	AGTACTTTGACTCAGGAGACTACAACATGGCCAAAGCCAAGATGAAGAACAAGCAGCTAC		Rattus norvegicus endosulfine alpha (Ensa), transcript variant 2, mRNA [NM_021842]		60334	GO:0006810|GO:0007584|GO:0005102|GO:0008200|GO:0015459	TC601625	Rn.27154
CUST_2924_PI421866198	38.5835	38.6676	4.86521	5.5841	65.502	26.5835	23.6651	38.179	44.6665	33.1574	5.73299	4.40207	4.46056	5.50119	5.84451	5.40661	P	P	P	P	P	P	coding	NM_001108885	Klhl14	RefSeq_NM	chr18	-	13167644	13282841	CAGGACTAGGATGTAAATGAAGCTTGCTTGGAAGGGGAAAAGTTTAAATAAAACTTTATG		kelch-like 14		364823
CUST_15144_PI421866198	3615.53	1579.07	11.2052	11.1929	4875.19	3205.45	2765.97	1642.7	1485.26	1609.27	11.401	11.1798	11.0348	11.2264	11.1368	11.2156	P	P	P	P	P	P	coding	NM_080899	Ikbkap	RefSeq_NM	chr5	-	74657286	74707435	CATAGGGAATGATGTTTCATGGCTTCTACCTCAAAAAATGAAGACAAGTGAAACCACAAA	5q24	Rattus norvegicus inhibitor of kappa light polypeptide enhancer in B-cells, kinase complex-associated protein (Ikbkap), mRNA [NM_080899]	ENSRNOT00000022836	140934	GO:0006350|GO:0006355|GO:0006461|GO:0006468|GO:0006955|GO:0008150|GO:0003674|GO:0004871|GO:0005515|GO:0008607|GO:0005575|GO:0005634	TC586083	Rn.162816
CUST_10181_PI421866198	1995.32	771.317	10.3383	10.1616	2708.46	1700.7	1576.8	851.279	721.534	741.139	10.5783	10.2376	10.1989	10.285	10.0884	10.1113	P	P	P	P	P	P	coding	NM_001014172	Rsrc1	RefSeq_NM	chr2	+	156889767	157213292	CTTCCCTCGTGTTCAACTAAATATTTGGTAACTTGAATCAAACATTGTGGATAGTGAATC	2q31	Rattus norvegicus arginine/serine-rich coiled-coil 1 (Rsrc1), mRNA [NM_001014172]	ENSRNOT00000051977	361956	GO:0006355|GO:0003677|GO:0005634	TC583539	Rn.73117
CUST_336_PI421866198	290.83	77.5841	7.62422	6.70429	412.806	243.112	216.572	79.369	72.8893	80.4941	8.049	7.44757	7.37608	6.6665	6.62159	6.82477	P	P	P	P	P	P	coding	NM_001011974	Akap2	RefSeq_NM	chr5	+	75814964	75855492	CAAGGATTCGATCTCTCTTATATGTAATCATTTGAAATTGGGAGCACCTAATGGTCACAA	5q24	Rattus norvegicus A kinase (PRKA) anchor protein 2 (Akap2), mRNA [NM_001011974]	ENSRNOT00000015576	298024	GO:0007015|GO:0007178|GO:0008104|GO:0016301|GO:0051018	TC590969	Rn.162811
CUST_5036_PI421866198	23.9888	297.775	4.39748	8.76426	27.8318	24.2738	19.8609	299.185	292.815	301.327	4.68135	4.27862	4.23247	8.71983	8.76001	8.81296	P	P	P	P	P	P	coding	NM_145779	Pzp	RefSeq_NM	chr4	-	165505078	165551149	CCTCCACACGTGAAGAACCAAGACAGCAAGATAAATGGAAAGGAATTAAAAACCCATAAA	4q42	Rattus norvegicus pregnancy-zone protein (Pzp), mRNA [NM_145779]	ENSRNOT00000009467	252922	GO:0007565|GO:0004866|GO:0004867|GO:0017114|GO:0005576|GO:0005615	TC650106	Rn.11295
CUST_1210_PI421866198	69.2882	44.0717	5.76068	5.81019	61.6104	71.8813	74.3729	42.7705	49.055	40.3895	5.65714	5.71451	5.91039	5.69475	5.99285	5.74298	P	P	P	P	P	P	coding	NM_001109570	Slmo1	RefSeq_NM	chr18	+	63994096	64007330	TATGTCCTTTATAGTGTCCCACTTGCCTCTGGGAAGGAGAATGAGAAATTGCTCTCTAGC		slowmo homolog 1		690253
CUST_11507_PI421866198	154.372	55.468	6.77987	6.17848	209.329	127.318	126.47	55.7394	52.153	58.5116	7.18766	6.51685	6.63512	6.1051	6.09441	6.33593	P	P	P	P	P	P	coding	NM_024489	Zbtb10	RefSeq_NM	chr2	-	94538616	94569036	TTACTTTTGTGCTGATAGGCATGTTTATAAGAACTGGAGAGGTAATTTATTGCTCGTGCC	2q23	Rattus norvegicus zinc finger and BTB domain containing 10 (Zbtb10), mRNA [NM_024489]	ENSRNOT00000015171	80338	GO:0000122|GO:0006350|GO:0006355|GO:0003677|GO:0005515|GO:0008270|GO:0046872|GO:0005622|GO:0005634	TC574111	Rn.162568
CUST_5660_PI421866198	437.828	307.969	8.2426	8.81018	436.3	397.427	479.759	339.125	306.225	278.559	8.1193	8.1274	8.4811	8.91288	8.83004	8.68763	P	P	P	P	P	P	coding	NM_145670	Bcas1	RefSeq_NM	chr3	-	161395061	161475655	GTGCTCTGATAAAAACCCTCCCCTAACCCAGTTAATAAAAATTGACAGATTATGCAAATA	3q42	Rattus norvegicus breast carcinoma amplified sequence 1 (Bcas1), mRNA [NM_145670]	ENSRNOT00000055111	246755	GO:0019717	NP1262892	Rn.154429
CUST_12792_PI421866198	1355.67	350.959	9.74569	9.00349	2022.76	1121.83	922.429	346.254	317.732	388.891	10.1708	9.63829	9.42802	8.94345	8.88572	9.18129	P	P	P	P	P	P	coding	NM_001106279	RGD1565584	RefSeq_NM	chr1	+	147124223	147129115	AGATGCATTGATTGTATGTTTTGAAAAAGTGATTCTGATAGACAATGTGTGGGTGCTAAC		similar to tyrosine kinase-associated leucine		293112
CUST_5264_PI421866198	3098.61	1415.91	10.9832	11.0429	4031.13	2844.06	2420.64	1385.81	1366.01	1495.93	11.1222	10.9965	10.831	10.9946	11.0212	11.113	P	P	P	P	P	P	coding	NM_001134755	Znf76	RefSeq_NM	chr20	+	6423715	6446498	TGCTCTGGGTGGCGGTGGCAAACGGGTGAATTGAGTATTTAATAAAACTTGCAAGTTTCC		zinc finger protein 76 (expressed in testis)		361809
CUST_478_PI421866198	2189.37	796.412	10.5245	10.2125	2165.91	2289.49	2112.72	815.802	765.404	808.032	10.2559	10.6809	10.6368	10.2174	10.18	10.2402	P	P	P	P	P	P	coding	NM_001011905	Stat2	RefSeq_NM	chr7	+	1564384	1580652	GAGCTTTGAACGGTTTCTGAGCCCTTGGGCATTGCTTCTCATAATAAATATTTGATAGAG	7q11	Rattus norvegicus signal transducer and activator of transcription 2 (Stat2), mRNA [NM_001011905]	ENSRNOT00000049536	288774	GO:0006355|GO:0006357|GO:0007242|GO:0007259|GO:0003700|GO:0004871|GO:0005062|GO:0005509|GO:0005634|GO:0005737	TC590117	Rn.24237
CUST_4198_PI421866198	366.379	178.586	7.97759	7.98518	458.101	345.996	295.04	172.685	181.029	182.044	8.17906	7.94134	7.81238	7.8716	8.039	8.04494	P	P	P	P	P	P	coding	NM_001108657	Runx1t1	RefSeq_NM	chr5	+	28230321	28338441	CTAGTTGGTGAGAGAAACCAGTATCTTTCTATGCTGCTTTTATATCTGTATGTATTAGTG		acute myelogenous leukemia 1 translocation 1		362489
CUST_13731_PI421866198	304.667	264.883	7.75497	8.58972	331.186	319.58	263.235	239.269	270.376	285.005	7.77451	7.83304	7.65735	8.3995	8.64265	8.72701	P	P	P	P	P	P	coding	NM_181634	Prg-2	RefSeq_NM	chr7	+	11344162	11355318	AAGGCAGGCTGGGGGGTCACTACAGCCCCACCAATAAAGGTTCATGGTAACCGTAAAAAA	7q11	Rattus norvegicus plasticity-related protein PRG-2 (Prg-2), mRNA [NM_181634]	ENSRNOT00000031315	314614		TC575310	Rn.107771
CUST_5145_PI421866198	12983.5	8753.39	13.0716	13.6317	16647.1	12928.3	9375.25	9104.48	8302.16	8853.54	13.1951	13.2152	12.8044	13.664	13.5822	13.649	M	P	P	P	P	P	coding	NM_153315	Dhrs4	RefSeq_NM	chr15	+	33609569	33621142	CTCTGGAGACTTTAAAGGGAGATAGAAGGAACGGACCTGAACAGAGATGGAAATTAACAA	15p13	Rattus norvegicus dehydrogenase/reductase (SDR family) member 4 (Dhrs4), mRNA [NM_153315]	ENSRNOT00000024782	266686	GO:0006118|GO:0008152|GO:0042574|GO:0001758|GO:0004090|GO:0008670|GO:0016491|GO:0005739|GO:0005777	TC580812	Rn.12783
CUST_756_PI421866198	21.9294	25.2799	4.28348	4.89699	24.6063	20.8676	20.3145	24.2717	24.3974	27.1704	4.52002	4.07502	4.25541	4.78577	4.82286	5.08233	P	P	P	P	P	P	coding	NM_053983	Cd52	RefSeq_NM	chr5	-	152842984	152844543	TTCTTTGCCAACACCTTAATGTGCCTCTTCTACCTCAGCTGAGGGGAAGGCATTTCTAAA	5q36	Rattus norvegicus CD52 antigen (Cd52), mRNA [NM_053983]	ENSRNOT00000020688	117054	GO:0048503|GO:0005615|GO:0016020|GO:0016021	TC596135	Rn.34155
CUST_3287_PI421866198	192.884	166.474	6.91719	7.87715	344.214	126.681	107.757	167.397	160.29	171.735	7.83132	6.50378	6.41646	7.82776	7.83882	7.96488	P	P	P	P	P	P	coding	NM_001109218	RGD1565355	RefSeq_NM	chr4	+	13576483	13604065	CCTGGTAGAGAGGGTCTTACTTGTTGTTGGAGTACTGATGTTTGTGGCTTTTATGATTTC		Cd36 antigen-like		499985
CUST_14428_PI421866198	3028.49	1798.21	10.9362	11.3868	4158.97	2592.31	2334.2	1861.95	1827.79	1704.87	11.1736	10.8535	10.7813	11.4094	11.444	11.3069	P	P	P	P	P	P	coding	NM_001106004	Commd8	RefSeq_NM	chr14	+	38498898	38509473	GATGGTGACAGAGTAATTGTAATACAAACCACTTTTTACCTCAGCTAACTAAAAACAAGC		COMM domain containing 8		289603
CUST_10195_PI421866198	78.3401	20.8403	5.9095	4.56969	93.5324	77.7642	63.7237	21.7633	21.6528	19.1049	6.17955	5.83382	5.71512	4.60819	4.61301	4.48788	P	P	P	P	P	P	coding	NM_001014162	RGD1309578	RefSeq_NM	chr1	+	177785185	177808572	GGGTCATAACATTGACCATACTCTTCCATTTAGAAATCACACTTTTGGGACTCACTATAA	1q35	Rattus norvegicus similar to Aa2-174 (RGD1309578), mRNA [NM_001014162]	ENSRNOT00000046025	361637	GO:0008152|GO:0003824	TC611240	Rn.35367
CUST_13664_PI421866198	147.337	274.203	6.74302	8.63798	175.718	147.203	119.09	293.188	265.814	263.608	6.95161	6.72443	6.55303	8.69167	8.61486	8.60742	P	P	P	P	P	P	coding	NM_001044302	MGC125042	RefSeq_NM	chr2	+	203952298	203956742	CTGTGACCTCTCACAGGCCAATCAGTTATAAGCTCACATCTTCATATTTTTTCTTAAATA	2q34	Rattus norvegicus similar to differential display and activated by p53 (MGC125042), mRNA [NM_001044302]	ENSRNOT00000055880	691380	GO:0009987|GO:0005737	TC585033	Rn.137457
CUST_3284_PI421866198	186.426	75.8705	7.04326	6.66631	243.829	148.143	167.305	67.9321	89.712	69.9674	7.38695	6.73402	7.00881	6.42558	6.95395	6.61938	P	P	P	P	P	P	coding	NM_053551	Pdk4	RefSeq_NM	chr4	-	30235295	30245298	ATGACTGGTGTATCCCAAGTAAGGAACCAAAGAATCTGTCGAAGGAGAAACTGGCAGTGT	4q13	Rattus norvegicus pyruvate dehydrogenase kinase, isoenzyme 4 (Pdk4), mRNA [NM_053551]	ENSRNOT00000012760	89813	GO:0005975|GO:0006006|GO:0006086|GO:0006468|GO:0016310|GO:0018106|GO:0004673|GO:0004712|GO:0004740|GO:0005524|GO:0016301|GO:0005739|GO:0005743	TC643433	Rn.30070
CUST_2669_PI421866198	617.543	268.252	8.71907	8.60717	479.579	724.494	648.556	274.394	273.6	256.761	8.23859	8.99656	8.92205	8.59355	8.65632	8.57162	P	P	P	P	P	P	coding	NM_001109358	RGD1566319	RefSeq_NM	chr5	+	152639950	152655828	GAAAAAAGCAGGGACTAACACTCCAGAAAGCTTGCCTTCCCTAGTTCCTCATTCACAAGT		hypothetical protein LOC502988		502988
CUST_10461_PI421866198	2292.31	1055.35	10.5243	10.6132	3183.41	2030.19	1663.34	1083.12	994.14	1088.8	10.7793	10.5123	10.2812	10.6237	10.555	10.6608	P	P	P	P	P	P	coding	NM_001025667	Rnf2	RefSeq_NM	chr13	-	66345662	66373826	GGAAGAGTTGAACAAAGTTCTTTGAGAACATGGTTCATTTACAGATTTCACTGAAGAAAG	13q21	Rattus norvegicus ring finger protein 2 (Rnf2), mRNA [NM_001025667]	ENSRNOT00000003471	304850	GO:0000122|GO:0000278|GO:0006350|GO:0006355|GO:0006512|GO:0009948|GO:0010003|GO:0016574|GO:0003682|GO:0004842|GO:0005515|GO:0008270|GO:0016564|GO:0016874|GO:0046872|GO:0000151|GO:0001739|GO:0005634|GO:0005694|GO:0016604|GO:0031519	TC575668	Rn.19719
CUST_13532_PI421866198	765.045	397.157	9.02127	9.19683	644.015	912.41	738.709	434.838	378.409	378.224	8.63795	9.32399	9.10189	9.29053	9.15516	9.14479	P	P	P	P	P	P	coding	NM_001024774	Def8	RefSeq_NM	chr19	+	53765016	53781292	TTCACTCACGCTGTCTTTTCTGTTTCAGTTCCCCCATCTGGGAAATGTTGAGAAAGTGGA	19q12	Rattus norvegicus differentially expressed in FDCP 8 (Def8), mRNA [NM_001024774]	ENSRNOT00000000281	307973	GO:0007242|GO:0005515|GO:0008270	TC595608	Rn.199064
CUST_4597_PI421866198	1656.63	436.208	10.0615	9.3316	968.214	1753.96	2247.72	481.734	434.958	391.931	9.16305	10.2902	10.7313	9.44131	9.35844	9.19504	P	P	P	P	P	P	coding	NM_053374	Il18bp	RefSeq_NM	chr1	-	159471808	159473288	TTCTGGCCCAGCTCTGGGATGGATTGAAGACAGCCCCATCCCCTTCTCAAGAAACCCTCT	1q32	Rattus norvegicus interleukin 18 binding protein (Il18bp), mRNA [NM_053374]	ENSRNOT00000027301	84388	GO:0005615	TC588122	Rn.20083
CUST_1646_PI421866198	6282.11	1442.88	12.0369	11.0642	5970.48	6398.73	6477.14	1582.23	1402.69	1343.73	11.6821	12.1739	12.2547	11.1728	11.0561	10.9639	P	P	P	P	P	P	coding	NM_022685	Rem2	RefSeq_NM	chr15	+	32539995	32544475	AAGGTTACTGAAGTGAAGATGTGGGCAGACTCTCGACATTTAGATACCCTAAGGTAGAGC	15p13	Rattus norvegicus rad and gem related GTP binding protein 2 (Rem2), mRNA [NM_022685]	ENSRNOT00000016020	64626	GO:0000160|GO:0006355|GO:0007264|GO:0000166|GO:0003677|GO:0003924|GO:0005524|GO:0005525|GO:0008134|GO:0005622|GO:0016020	TC579964	Rn.48804
CUST_2375_PI421866198	4359.86	2175.51	11.5116	11.6645	3906.5	4771.86	4401.21	2361.7	2074.87	2089.95	11.0817	11.7527	11.7005	11.7587	11.6293	11.6053	P	P	P	P	P	P	coding	NM_001012079	Arhgef2	RefSeq_NM	chr2	+	180748312	180775656	TCACAGAAGAGGGCATGAATGGATGCAGCTGCTCAAACTCTTATTAAACATCTCAAAATT	2q34	Rattus norvegicus rho/rac guanine nucleotide exchange factor (GEF) 2 (Arhgef2), mRNA [NM_001012079]	ENSRNOT00000027182	310635	GO:0000902|GO:0007015|GO:0007242|GO:0035023|GO:0005085|GO:0005089|GO:0005515|GO:0008017|GO:0008270|GO:0019992|GO:0046872|GO:0005622|GO:0043025|GO:0043198	TC574003	Rn.12255
CUST_12607_PI421866198	23428.2	316.041	13.9782	8.84704	17760.3	27479.9	25044.4	364.596	299.518	284.011	13.2987	14.3678	14.2682	9.0271	8.79421	8.71983	P	P	P	P	P	P	coding	NM_017189	Asgr2	RefSeq_NM	chr10	+	56942696	56955742	GAGATTCCACCCCTCTTCACAACTTATTACAATTGTTATAAATTTCAACAATGGAGTAGG	10q24	Rattus norvegicus asialoglycoprotein receptor 2 (Asgr2), mRNA [NM_017189]	ENSRNOT00000045968	29403	GO:0006897|GO:0004872|GO:0004873|GO:0005509|GO:0005529|GO:0016020|GO:0016021	TC587970	Rn.9834
CUST_5137_PI421866198	6373.55	2306.06	12.0599	11.7471	6060.88	6698.42	6361.37	2354.67	2256.41	2307.1	11.7022	12.2426	12.2348	11.7549	11.744	11.7425	P	P	P	P	P	P	coding	NM_053293	Gstt1	RefSeq_NM	chr20	-	13604354	13621456	GTCACAACTACAACCACTACTTTTCCCTTTGAGTTTGGGCAATAAACCGAGGCTCGATTC	20p12	Rattus norvegicus glutathione S-transferase theta 1 (Gstt1), mRNA [NM_053293]	ENSRNOT00000001669	25260	GO:0006749|GO:0006950|GO:0004364|GO:0016740	TC620932	Rn.11122
CUST_5052_PI421866198	66.7427	83.4783	5.71129	6.82124	55.7209	74.0869	70.4202	88.0571	86.2699	76.1078	5.53566	5.75842	5.83979	6.8295	6.89215	6.74209	P	P	P	P	P	P	coding	NM_022182	Fgf7	RefSeq_NM	chr3	+	113468426	113517538	AAAGGGAAGAAAACGAAGAAAGAACAAAAAACGGCCCACTTTCTTCCTATGGCAATAACT	3q36	Rattus norvegicus fibroblast growth factor 7 (Fgf7), mRNA [NM_022182]	ENSRNOT00000012700	29348	GO:0000074|GO:0007165|GO:0007267|GO:0008283|GO:0008284|GO:0008544|GO:0008654|GO:0009611|GO:0030324|GO:0005515|GO:0008083|GO:0005576|GO:0005615|GO:0005794	TC610115	Rn.98842
CUST_7809_PI421866198	148.41	99.7197	6.76756	7.02281	110.888	163.504	170.839	145.806	76.768	76.5847	6.38374	6.88279	7.03616	7.60246	6.7143	6.75167	P	P	P	P	P	P	coding	NM_001107548	Usp31	RefSeq_NM	chr1	-	180465512	180502558	CTGCAGTGTGTATGTGCATGCAGTTTTGATTTCTACACTGTCCTTCTGTCCTCCTTTTTT		ubiquitin specific peptidase 31		308959
CUST_6302_PI421866198	6627.01	2460.6	12.1116	11.8384	6549.94	7698.38	5632.71	2797.98	2306.59	2277.23	11.8255	12.4536	12.0557	12.0144	11.7795	11.7214	P	P	P	P	P	P	coding	NM_133583	Ndrg2	RefSeq_NM	chr15	-	27338551	27347196	GTAGGGTGTGACCTCCTGTCTCACACAACTTCTGCTGTGACAATAAAAGATAGAGGAAAC	15p14	Rattus norvegicus N-myc downstream regulated gene 2 (Ndrg2), mRNA [NM_133583]	ENSRNOT00000042055	171114	GO:0007165|GO:0007275|GO:0007399|GO:0030154|GO:0005829	TC645792	Rn.3407
CUST_4539_PI421866198	34.0848	115.187	4.8576	7.29014	31.2416	38.2423	32.7705	140.972	104.93	99.6592	4.8223	4.88579	4.86472	7.54718	7.18766	7.13558	P	P	P	P	P	P	coding	NM_001004100	Klk10	RefSeq_NM	chr1	+	94210923	94214301	GTCTACGCTAAGATCTGCAACTACACCAACTGGATTCGAAGAGTCATCCGTTCCAAATGA	1q22	Rattus norvegicus kallikrein 10 (Klk10), mRNA [NM_001004100]	ENSRNOT00000048240	292850	GO:0006508|GO:0004252|GO:0004263|GO:0004293|GO:0004295|GO:0008233|GO:0005615	TC635027	Rn.78372
CUST_13492_PI421866198	850.836	72.8978	9.15108	6.61137	1008.22	870.708	673.583	69.8752	75.0281	73.79	9.2216	9.26047	8.97117	6.46596	6.67838	6.68976	P	P	P	P	P	P	coding	NM_001079890	Gprc5a	RefSeq_NM	chr4	+	171987363	172006276	TTTGTTATGTGATAAGTTATTCACCCGGGTATGCAATAAAGATGTGGTCGCAACTATTTT		G protein-coupled receptor, family C, group 5,		312790
CUST_10_PI421900130	13392.5	4113.27	13.1379	12.5703	17410.8	11664.1	11102.7	4204.59	4067.57	4067.65	13.2652	13.0835	13.0649	12.5828	12.578	12.5501	P	P	P	P	P	P	coding	NM_012583	Hprt	RefSeq_NM	chrX	+	139929646	139961616	CATGTTTCAGCAGTGTGAATCGTTGTCAACCGTTCCTTTTAAATGCAAATAAATACATTC	Xq36	Rattus norvegicus hypoxanthine guanine phosphoribosyl transferase (Hprt), mRNA [NM_012583]	ENSRNOT00000045153	24465	GO:0006164|GO:0006166|GO:0006168|GO:0006178|GO:0007610|GO:0007625|GO:0009116|GO:0019835|GO:0042417|GO:0045964|GO:0046100|GO:0046651|GO:0000287|GO:0004422|GO:0016757|GO:0042802|GO:0005625|GO:0005737	TC587260	Rn.47
CUST_5582_PI421866198	359.11	272.567	7.91332	8.63017	497.765	331.521	248.043	284.965	283.837	248.9	8.28576	7.8838	7.57041	8.64543	8.71754	8.52753	P	P	P	P	P	P	coding	NM_001008349	Nfkb2	RefSeq_NM	chr1	+	251521558	251527815	GAAATCTTATTTAAACTTCAAGCCCACACCTCAGTGGGCCAAATAAAGGGAAAGACCCCT	1q54	Rattus norvegicus nuclear factor of kappa light polypeptide gene enhancer in B-cells 2, p49/p100 (Nfkb2), mRNA [NM_001008349]	ENSRNOT00000026235	309452	GO:0006355|GO:0007165|GO:0048535|GO:0003700|GO:0003713|GO:0005515|GO:0005634|GO:0005737	TC574682	Rn.204814
CUST_1855_PI421866198	27.3969	19.6121	4.56579	4.46909	21.9276	30.4967	29.7664	21.4872	18.0277	19.3215	4.3826	4.58746	4.7273	4.58332	4.31327	4.51067	P	P	P	P	P	P	coding	NM_001000153	Olr119_predicted	RefSeq_NM	chr1	-	161432555	161433509	CAGATTCAGATCAGTTTGCTTCGCTTGTTCTCACCGCCTTATTCTAGAACTCAACCGTGA	1q32	Rattus norvegicus olfactory receptor 119 (predicted) (Olr119_predicted), mRNA [NM_001000153]	ENSRNOT00000044641	293255	GO:0007186|GO:0050911|GO:0004984|GO:0016021	NP1479046	Rn.141875
CUST_9227_PI421866198	48007.9	16937.9	15.1368	14.4996	60380.8	44032.1	39610.7	18178.5	15552.2	17082.9	15.3137	15.1147	14.9819	14.5764	14.4155	14.5068	P	P	P	P	P	P	coding	NM_031969	Calm1	RefSeq_NM	chr6	+	124477600	124485669	CCATCAACATTGCTGTTCAGGAAATTATAATTTACGTCCATTCCAAGTTGTAAATGCTAG	6q32	Rattus norvegicus calmodulin 1 (Calm1), mRNA [NM_031969]		24242	GO:0007049|GO:0007186|GO:0005246|GO:0005509|GO:0005515|GO:0005737|GO:0005886	TC630727	Rn.4166
CUST_15157_PI421866198	3252.34	1162.95	11.0866	10.7611	3596.8	3300.96	2859.26	1242.43	1110.79	1135.63	10.9535	11.2203	11.086	10.8353	10.7221	10.7259	P	P	P	P	P	P	coding	NM_031085	Prkch	RefSeq_NM	chr6	+	96069353	96281788	GCCGACGACAGAGGTGTACCTTTTCATGTGTAACCATATATACAGTTGAAAAAATTTTAT	6q24	Rattus norvegicus protein kinase C, eta (Prkch), mRNA [NM_031085]	ENSRNOT00000006729	81749	GO:0006468|GO:0007242|GO:0000166|GO:0004672|GO:0004674|GO:0004697|GO:0004713|GO:0005524|GO:0008270|GO:0016740|GO:0019992|GO:0046872	TC583251	Rn.10398
CUST_4323_PI421866198	522.826	227.47	8.48185	8.36475	606.692	476.362	485.425	227.857	224.019	230.533	8.55686	8.38948	8.49921	8.32234	8.35636	8.41556	P	P	P	P	P	P	coding	NM_001034829	RGD1309471	RefSeq_NM	chr1	+	211541001	211544682	TTTGACTGAAGAGGAGAGGCAAGAACAGACTAAGAGAATGTTGGAACTTGTGGCGCAGAA	1q43	Rattus norvegicus similar to hypothetical protein MGC6696 (RGD1309471), mRNA [NM_001034829]	ENSRNOT00000026651	293719		TC612724	Rn.198539
CUST_2486_PI421866198	830.918	346.893	9.10836	8.99101	1052.81	711.165	728.78	354.813	346.513	339.354	9.27685	8.96795	9.08028	8.97694	9.00391	8.99219	P	P	P	P	P	P	coding	NM_001012040	Samd8	RefSeq_NM	chr15	-	2569526	2612834	CTAAACCAGCAATAATGAAAAGACTAATTGGATGAAGACTCTCTCTCTGTAATGAGTTTG	15p16	Rattus norvegicus sterile alpha motif domain containing 8 (Samd8), mRNA [NM_001012040]	ENSRNOT00000018023	305684	GO:0006686|GO:0016021	TC578165	Rn.21195
CUST_1763_PI421866198	21555.2	8319.09	13.8232	13.5633	28372.3	19335.4	16958	7787.9	8177.11	8992.28	14.0183	13.8002	13.6511	13.4562	13.5603	13.6734	P	P	P	P	P	P	coding	NM_001012144	Tfg	RefSeq_NM	chr11	+	44826797	44853094	CCCAGAGAATATTAAAAAGTTAGGCTAAGGTATAGCCATCACACTTGGCTATTTACTATT	11q12	Rattus norvegicus Trk-fused gene (Tfg), mRNA [NM_001012144]	ENSRNOT00000048417	360709	GO:0043123|GO:0004871|GO:0005515|GO:0042802|GO:0005737	TC591163	Rn.24822
CUST_7076_PI421866198	948.415	479.153	9.32643	9.46591	925.265	1000.26	919.724	523.686	471.057	442.717	9.09902	9.46007	9.4202	9.5653	9.47235	9.36007	P	P	P	P	P	P	coding	NM_001007678	Mss4	RefSeq_NM	chr13	+	47437335	47448828	CTGTGTCATCATCCCCTCCTCTGAGGGCCTAAATTGAGATAAGTAGAGACTTCATTATTC	13q13	Rattus norvegicus Mss4 protein (Mss4), mRNA [NM_001007678]	ENSRNOT00000005845	304807	GO:0006944|GO:0007264|GO:0015031|GO:0005085|GO:0008270|GO:0046872	TC575444	Rn.204985
CUST_14731_PI421866198	147194	43108	17.1196	15.663	140710	168159	132712	44422.6	44132.7	40768.8	16.982	17.3231	17.0536	15.698	15.704	15.587	P	P	P	P	P	P	coding	NM_001013048	Igfbp7	RefSeq_NM	chr14	+	33010197	33070054	CCTAACACACTAACACTTTATTACAGCCAGCTGATTTTACAGAGAAATCAAAGATAACAC		insulin-like growth factor binding protein 7		289560
CUST_5560_PI421866198	2981	910.468	10.9332	10.4026	3743.92	2857.74	2341.35	938.608	873.894	918.904	11.0086	11.0039	10.7872	10.424	10.3674	10.4163	P	P	P	P	P	P	coding	NM_001008363	Zfand2a	RefSeq_NM	chr12	+	15661608	15672672	TTGCAAGGAAACAGTCACCAGACTGAAGACAATATCAAATGTAAGACATTGTGTGTTGAA	12q11	Rattus norvegicus zinc finger, AN1-type domain 2A (Zfand2a), mRNA [NM_001008363]	ENSRNOT00000047634	360772	GO:0008270|GO:0046872|GO:0005634	TC574549	Rn.19157
CUST_3616_PI421866198	894.574	201.201	9.2077	8.16861	1136.4	862.274	685.05	184.441	202.029	217.131	9.38443	9.24468	8.994	7.98421	8.20227	8.31935	P	P	P	P	P	P	coding	NM_001010966	Pigv	RefSeq_NM	chr5	+	151404857	151416746	TCCATTCATGACGATGGAGATAGTGCAATGTAATGACTGAAGGAAAAAGGAACTGCCTGC	5q36	Rattus norvegicus phosphatidylinositol glycan, class V (Pigv), mRNA [NM_001010966]	ENSRNOT00000000133	366478	GO:0006506|GO:0004376|GO:0016757|GO:0005783|GO:0016020|GO:0016021	TC575606	Rn.211496
CUST_9621_PI421866198	5043.12	242.562	11.7012	8.4576	5641.58	5544	3943.79	217.506	255.008	255.172	11.6081	11.9547	11.541	8.25447	8.55718	8.56115	P	P	P	P	P	P	coding	NM_012728	Glp1r	RefSeq_NM	chr20	+	9225880	9264184	GACACTGTGCCCCTTGGAGAGGCATAAGGCATGTATGGGAGATAATAATGGGCTATAAAA	20p12	Rattus norvegicus glucagon-like peptide 1 receptor (Glp1r), mRNA [NM_012728]		25051	GO:0006950|GO:0007165|GO:0007186|GO:0007189|GO:0007190|GO:0007204|GO:0007218|GO:0007611|GO:0007613|GO:0007631|GO:0008016|GO:0008284|GO:0008306|GO:0009749|GO:0019933|GO:0030073|GO:0043066|GO:0045597|GO:0045777|GO:0045823|GO:0045944|GO:0046326|GO:0046879|GO:0051209|GO:0001653|GO:0004872|GO:0004930|GO:0004967|GO:0008528|GO:0017046|GO:0005615|GO:0005886|GO:0005887|GO:0016020|GO:0016021|GO:0045334	TC574688	Rn.11408
CUST_4186_PI421866198	17040	1842.59	13.48	11.4258	21913.6	16027	13179.3	1928.99	1790.97	1807.82	13.629	13.5135	13.2974	11.467	11.4176	11.3928	P	P	P	P	P	P	coding	NM_134386	Gprasp1	RefSeq_NM	chrX_random	+	1332456	1339512	CGGTGTAAATAAGATTCCCTTCTAAATGTTGTTCTCATGTATATTTGAGTCTTGTGCTTC		Rattus norvegicus G protein-coupled receptor associated sorting protein 1 (Gprasp1), mRNA [NM_134386]		171407	GO:0006810|GO:0042752|GO:0005215	TC573673	Rn.108184
CUST_4816_PI421866198	7213.51	2488.91	12.2338	11.8578	7830.35	7748.32	6061.88	2435.16	2554.63	2476.95	12.0755	12.4648	12.1609	11.8073	11.9223	11.8438	P	P	P	P	P	P	coding	NM_021751	Prom1	RefSeq_NM	chr14	+	72122985	72230452	AGGTGCAAGAGCTCCTATCCTGATTCTGAGATTTGAAATAAAGCATGAATGAACAAAAAA	14q21	Rattus norvegicus prominin 1 (Prom1), mRNA [NM_021751]	ENSRNOT00000058709	60357	GO:0008150|GO:0042593|GO:0003674|GO:0005575|GO:0005615|GO:0005887|GO:0005902|GO:0005903|GO:0016021	TC622698	Rn.144589
CUST_3354_PI421866198	41171.3	6696.37	14.8912	13.2593	47291.4	40642.9	35579.6	6993.73	6425.74	6669.63	14.8631	14.9819	14.8286	13.3	13.2286	13.2494	P	P	P	P	P	P	coding	NM_138896	Pja2	RefSeq_NM	chr9	-	103002777	103054007	AGGTCTAACTGTAATGATTGGTTTATTGTTCTACAATCCCAGCCCGGCATTTTCCGTGTA	9q37	Rattus norvegicus praja 2, RING-H2 motif containing (Pja2), mRNA [NM_138896]	ENSRNOT00000021258	192256	GO:0006512|GO:0007399|GO:0005515|GO:0008270|GO:0016874|GO:0046872|GO:0005783|GO:0016020	TC581624	Rn.18446
CUST_7281_PI421866198	765.972	376.556	9.01081	9.11826	681.279	638.745	977.893	377.746	403.723	348.2	8.71834	8.80425	9.50982	9.08089	9.24541	9.02849	P	P	P	P	P	P	coding	NM_001108146	Zc3h12c	RefSeq_NM	chr8	-	55478498	55531853	AGAAGATTTATATCAACTTGTGCAACATCTTCCCCCCTGACCTTGTGAGGCTCGTCATGA		zinc finger CCCH type containing 12C		315658
CUST_9411_PI421866198	2815.82	152.428	10.8294	7.73701	3889.72	2431.96	2125.78	152.091	150.51	154.681	11.0767	10.7651	10.6465	7.67139	7.7408	7.79883	P	P	P	P	P	P	coding	NM_199504	Pcdha2	RefSeq_NM	chr18	+	29670537	29928030	CACGTCATGTGGATTCATTTTTAATTGGTGCTATTGGTATTTCCTCTGTTCTTGCTAATA	18p11	Rattus norvegicus protocadherin alpha 2 (Pcdha2), mRNA [NM_199504]	ENSRNOT00000027399	393086	GO:0007156|GO:0004872|GO:0005509|GO:0016020|GO:0016021	TC573767	Rn.22308
CUST_10375_PI421866198	2879.32	1870.08	10.9023	11.4457	3280.57	2867	2490.38	1969.47	1802.96	1837.8	10.8215	11.0103	10.8751	11.4985	11.4271	11.4114	P	P	P	P	P	P	coding	NM_001113747	Setd4	RefSeq_NM	chr11	-	33765398	33785529	CATGGAGGGTGCTCCAGCTGCATTTTCACTGAGGTTGGAATAAATGGATTATATGACATC		SET domain containing 4		245975
CUST_2200_PI421866198	301.831	46.3446	7.68874	5.89161	411.501	262.704	231.29	47.8889	49.5581	41.5869	8.04559	7.54718	7.47345	5.87395	6.00735	5.79353	P	P	P	P	P	P	coding	NM_001108940	Bhlhe22	RefSeq_NM	chr2	+	103086406	103089400	CAATCAGACTATGACAGCAATGTACGACCATTTGTATGTGTATGTATGTCAGAAAGAATC		basic helix-loop-helix family, member e22		365748
CUST_10739_PI421866198	2109.58	504.847	10.4731	9.54262	2024.89	2260.07	2043.77	552.878	481.479	480.184	10.172	10.6623	10.5849	9.64895	9.50271	9.47622	P	P	P	P	P	P	coding	NM_001106577	Phtf2	RefSeq_NM	chr4	+	9735841	9850438	GATGCTGTGTGCTGTTTCTTTGCTGCGTGTTTTTAAAAGTTTGAACAGCAAGTTTAAAAT		putative homeodomain transcription factor 2		296762
CUST_3689_PI421866198	3208.87	1496.17	11.073	11.1184	2865.93	3613.38	3147.31	1595.35	1429.97	1463.21	10.6547	11.3438	11.2205	11.1835	11.0844	11.0874	P	P	P	P	P	P	coding	NM_001004259	Pnkp	RefSeq_NM	chr1	+	95330454	95335468	GACTATACTGCCAGTTTTCCGAGGGCTGAGTCCTCAATAAACACTGCTGCTACTCTGCTC	1q22	Rattus norvegicus polynucleotide kinase 3'-phosphatase (Pnkp), mRNA [NM_001004259]		308576	GO:0000718|GO:0006261|GO:0006281|GO:0006303|GO:0006979|GO:0009314|GO:0016311|GO:0042769|GO:0046939|GO:0003684|GO:0003690|GO:0004519|GO:0005524|GO:0016301|GO:0017076|GO:0019201|GO:0046403|GO:0046404|GO:0005634	TC630778	Rn.45061
CUST_12179_PI421866198	359.518	175.692	7.97883	7.96353	389.01	375.976	313.569	195.317	164.212	167.548	7.97927	8.05859	7.89864	8.08329	7.87961	7.9277	P	P	P	P	P	P	coding	NM_001106357	Smc5	RefSeq_NM	chr1	-	226494136	226566143	GGGGCATCACTTCACTCTGGTTTGTGTAAATGTAATTGATTAAAACTATGTTGTAAATGC		structural maintenance of chromosomes 5		293967
CUST_2754_PI421866198	52.029	77.0747	5.39881	6.6983	53.6953	54.6978	47.6938	80.6725	77.525	73.0266	5.49206	5.35354	5.35082	6.69327	6.72603	6.67559	P	P	P	P	P	P	coding	NM_001109330	Cbln3	RefSeq_NM	chr15	-	34026961	34029272	TTGGAAATCTGAATTTCAGTCACTTCCCACTCTTGACTGGCACGTAGTTCCTCCATCTGT		cerebellin 3 precursor		501998
CUST_14589_PI421866198	1621.17	860.132	10.067	10.3221	1967.44	1625.88	1270.19	852.195	872.281	855.919	10.1377	10.1726	9.8907	10.2858	10.3649	10.3155	P	P	P	P	P	P	coding	NM_001017459	LOC314859	RefSeq_NM	chr7	+	57455597	57482092	ATTCTACCATTGCAGCTGCTAAATGCAGTGAAACCGAGTCTACAGTATTTGGGGTTTTTT	7q22	Rattus norvegicus similar to transformed mouse 3T3 cell double minute 1 (LOC314859), mRNA [NM_001017459]	ENSRNOT00000044189	314859		TC574680	Rn.162942
CUST_13437_PI421866198	14426.1	4775.31	13.2427	12.7728	18093.6	14059.4	11125.3	4890.84	4695.13	4739.97	13.325	13.3343	13.0689	12.781	12.7702	12.767	P	P	P	P	P	P	coding	NM_017039	Ppp2ca	RefSeq_NM	chr10	+	37621255	37641008	CAGTGGGCACGACTGGTGCTGTTTATTAAACAAGATAAATCTATTGATCAATTTCAGAAT	10q22	Rattus norvegicus protein phosphatase 2 (formerly 2A), catalytic subunit, alpha isoform (Ppp2ca), mRNA [NM_017039]	ENSRNOT00000007621	24672	GO:0000074|GO:0000188|GO:0006275|GO:0006470|GO:0006672|GO:0006917|GO:0007498|GO:0008380|GO:0010033|GO:0019932|GO:0030111|GO:0030155|GO:0030308|GO:0040008|GO:0042518|GO:0045449|GO:0045595|GO:0000158|GO:0000163|GO:0004721|GO:0004722|GO:0005506|GO:0005515|GO:0008022|GO:0008420|GO:0015071|GO:0016787|GO:0017018|GO:0030145|GO:0046872|GO:0046982|GO:0000159|GO:0005625|GO:0005634|GO:0005737|GO:0005739|GO:…	TC591848	Rn.1271
CUST_7970_PI421866198	2847.64	1767.56	10.8554	11.3613	3749	2579.61	2214.29	1810.95	1706.44	1785.28	11.0125	10.8475	10.706	11.3699	11.342	11.3721	P	P	P	P	P	P	coding	NM_001015025	Stk38	RefSeq_NM	chr20	-	7257545	7264441	GGGGGATGGTTCGTTTTGGGGGGAAATGTTCACATTTTAACTATTCAACTTTTGAATAAA	20p12	Rattus norvegicus serine/threonine kinase 38 (Stk38), mRNA [NM_001015025]	ENSRNOT00000059194	361813	GO:0006468|GO:0007243|GO:0000287|GO:0004674|GO:0005524|GO:0005634	TC575358	Rn.13142
CUST_12793_PI421866198	4994.95	1792.09	11.6677	11.3829	6706.02	4484.73	3794.1	1884.33	1726.6	1765.33	11.8654	11.6571	11.4805	11.4326	11.3616	11.3545	P	P	P	P	P	P	coding	NM_017126	Fdx1	RefSeq_NM	chr8	-	55291395	55310507	ATGGCCAAAATATGTAGCTGTGCTGTCTTAGTTCAGTTTTGTAGTACTGAAAATTTGCAG	8q24	Rattus norvegicus ferredoxin 1 (Fdx1), mRNA [NM_017126]	ENSRNOT00000016263	29189	GO:0006118|GO:0006810|GO:0005506|GO:0009055|GO:0020037|GO:0046872|GO:0005739	TC580650	Rn.6946
CUST_7151_PI421866198	2062.81	703.754	10.4424	10.024	2094.17	2190.24	1904.01	645.725	714.959	750.576	10.2101	10.6263	10.4906	9.86673	10.0745	10.1307	P	P	P	P	P	P	coding	NM_001007637	mrpl24	RefSeq_NM	chr2	+	179995712	180001727	CTTGAGAGGCAATCAATGTGCTTTCCCAATCCCTGGGATGCTTGCTTAAAATCCATCTCA	2q34	Rattus norvegicus mitochondrial ribosomal protein L24 (mrpl24), mRNA [NM_001007637]	ENSRNOT00000035271	295224	GO:0006412|GO:0003735|GO:0005622|GO:0005739|GO:0005762|GO:0005840	TC596065	Rn.162593
CUST_4642_PI421866198	524.635	318.292	8.46032	8.86231	688.925	443.351	441.628	326.725	304.79	323.361	8.72957	8.28729	8.3641	8.85375	8.82094	8.91224	P	P	P	P	P	P	coding	NM_001109028	RGD1565784	RefSeq_NM	chr10	+	14429983	14431286	TGGAAAATACATTTGGTAAAGTCTAAAGAACTCAATTTTCTCCCCTTTCATCAAGTGGGT		hypothetical protein LOC497874		497874
CUST_9572_PI421866198	164316	11490.8	17.2722	14.0156	159834	167058	166058	11492.5	11538.3	11441.6	17.1943	17.2993	17.3231	13.9945	14.0498	14.0024	P	P	P	P	P	P	coding	NM_012746	Pcsk2	RefSeq_NM	chr3	+	131925647	132256178	ATTTTCACTACAATGGAAGCAATCATTTTTATTCTGTAGCCCAAATATAGCGTTCCTACC	3q41	Rattus norvegicus proprotein convertase subtilisin/kexin type 2 (Pcsk2), mRNA [NM_012746]	ENSRNOT00000007249	25121	GO:0006508|GO:0007267|GO:0007399|GO:0016486|GO:0016540|GO:0004286|GO:0004289|GO:0005515|GO:0008233|GO:0005615|GO:0005794	TC575528	Rn.89052
CUST_11155_PI421866198	98.7522	61.5287	6.16199	6.33472	136.811	74.3408	85.1043	61.3713	70.3998	52.8151	6.6387	5.76398	6.0833	6.26539	6.5733	6.16548	P	P	P	P	P	P	coding	NM_001029913	RGD1311667	RefSeq_NM	chr17	+	50777831	50779348	CTCCCTTTAAAAACAGTGTCTTCTGTATCCTGTGGTTTTTGTTCATATACAAGTTTGTGT	17q11	Rattus norvegicus similar to RIKEN cDNA 4921504I05 (RGD1311667), mRNA [NM_001029913]	ENSRNOT00000049742	291165		TC578213	Rn.104854
CUST_1607_PI421866198	1838.92	1098.68	10.2552	10.6741	2179.63	1797.56	1539.57	1177.97	1044.87	1073.2	10.2641	10.3357	10.1658	10.7588	10.6288	10.6347	P	P	P	P	P	P	coding	NM_181083	Arfgef2	RefSeq_NM	chr3	+	157967941	158051359	GGGAATCACTGAGCATTGCTGTATAGGTCCATGTTTATTAGAGAGTATTAATAAAATTCC	3q42	Rattus norvegicus ADP-ribosylation factor guanine nucleotide-exchange factor 2 (brefeldin A-inhibited) (Arfgef2), mRNA [NM_181083]	ENSRNOT00000010054	296380	GO:0006887|GO:0007242|GO:0005085|GO:0005086|GO:0017022|GO:0050811|GO:0000139|GO:0005622|GO:0005737|GO:0005802|GO:0005829|GO:0016020	TC603271	Rn.161866
CUST_2004_PI421866198	1205.18	603.976	9.67211	9.8006	1062.3	1355.24	1197.99	638.849	600.612	572.469	9.29101	9.91585	9.80948	9.85006	9.81748	9.73425	P	P	P	P	P	P	coding	NM_053765	Gne	RefSeq_NM	chr5	-	60506171	60536403	ACTGAGACCCAAGAGCTACTGAGTGGAACCACGCTCTCTTAGATCAGTATTTCTTCAAAG	5q22	Rattus norvegicus glucosamine (Gne), mRNA [NM_053765]	ENSRNOT00000019532	114711	GO:0006047|GO:0006054|GO:0006096|GO:0006508|GO:0007155|GO:0009103|GO:0046380|GO:0000166|GO:0004396|GO:0005524|GO:0008237|GO:0008270|GO:0008761|GO:0009384|GO:0016301|GO:0016740|GO:0016853|GO:0005737|GO:0005829	TC574980	Rn.18753
CUST_13944_PI421866198	3881.36	2230.11	11.3416	11.6999	4062.57	4216.29	3365.2	2345.78	2158.68	2185.87	11.1368	11.5746	11.3134	11.748	11.6868	11.665	P	P	P	P	P	P	coding	NM_001013197	Stk19	RefSeq_NM	chr20	+	4095980	4105509	AAGCAGAAAACTCTGCCCTTCACGTCAGACTGAAATTGCCAAATAAATACTTGTGCCTGC	20p12	Rattus norvegicus serine/threonine kinase 19 (Stk19), mRNA [NM_001013197]	ENSRNOT00000000484	361800	GO:0018105|GO:0018107|GO:0004674|GO:0016301|GO:0005634	TC579586	Rn.17283
CUST_8835_PI421866198	4256.32	1620.18	11.4658	11.2339	3589.32	4350.47	4829.18	1759.6	1559.52	1541.44	10.9492	11.6115	11.8366	11.3349	11.2116	11.1553	P	P	P	P	P	P	coding	NM_001013900	LOC293494	RefSeq_NM	chr1	-	186030836	186041424	GACCATCTTGATTTCTGCTCCCTGCCATTTTTACCTCATTAAATTCCGGGTTCAGCGTCT	1q36	Rattus norvegicus similar to hypothetical protein FLJ90652 (LOC293494), mRNA [NM_001013900]	ENSRNOT00000027033	293494		TC602575	Rn.3179
CUST_5676_PI421866198	265.088	213.774	7.57452	8.26788	248.975	294.921	251.368	223.971	200.901	216.451	7.41932	7.71559	7.58864	8.29594	8.19534	8.31234	P	P	P	P	P	P	coding	NM_001127554	Nudt16	RefSeq_NM	chr8	-	110199804	110201844	TTGTCTGGTGGCATTAGAGATAAAGGGCCTTTGTAGACTCTCAGAGTCCTTGCTTATGGA		nudix (nucleoside diphosphate linked moiety		363129
CUST_14121_PI421866198	1294.97	449.122	9.76386	9.37724	1517.28	1242.65	1124.97	454.701	438.328	454.337	9.78002	9.79029	9.72127	9.36389	9.36762	9.40021	P	P	P	P	P	P	coding	NM_001013125	Bfar	RefSeq_NM	chr10	+	48	13315	TACCTAAAACAGCATCCAAAGTGTGAGAGTGTGGGGGGAGGTAAGTATATAGGTGTGTGA	10q11	Rattus norvegicus bifunctional apoptosis regulator (Bfar), mRNA [NM_001013125]	ENSRNOT00000004217	304709	GO:0006915|GO:0006916|GO:0005198|GO:0005515|GO:0008270|GO:0046872|GO:0005624|GO:0005783|GO:0005887|GO:0016020|GO:0016021	TC575078	Rn.159939
CUST_13155_PI421866198	592.405	311.594	8.66813	8.82836	631.766	598.728	546.723	332.278	292.784	309.722	8.61741	8.71463	8.67234	8.87504	8.75912	8.85091	P	P	P	P	P	P	coding	NM_001025293	Mbp	RefSeq_NM	chr18	+	79025588	79057329	AGTATGGCTGGACAGAAGCACCTACTGTTCTTGGATATTGAAATAAAATAATAAACTTGC	18q12.3	Rattus norvegicus myelin basic protein (Mbp), transcript variant 3, mRNA [NM_001025293]	ENSRNOT00000022303	24547	GO:0006955|GO:0007268|GO:0007417|GO:0008366|GO:0042552|GO:0050771|GO:0019911|GO:0043209|GO:0043218	TC595112	Rn.63285
CUST_7561_PI421866198	32.3071	19.518	4.735	4.45048	19.3847	41.9241	35.6126	19.7255	16.5224	22.306	4.23078	5.00897	4.96526	4.43994	4.16226	4.74923	P	P	P	P	P	P	coding	NM_172065	Prpg2	RefSeq_NM	chr4	-	169583391	169586501	GAAGGTGAACAAAAGACAGATGCCTTCAATATCATTCCTGTAGAAAAGTGATTCCAATAA	4q42	Rattus norvegicus proline-rich proteoglycan 2 (Prpg2), mRNA [NM_172065]	ENSRNOT00000013943	257651	GO:0005576	TC579961	Rn.29950
CUST_12547_PI421866198	44.5093	36.9599	5.19743	5.52097	48.3107	42.0883	43.1288	33.0888	39.6157	38.1751	5.36312	5.01928	5.20988	5.26775	5.64646	5.6487	P	P	P	P	P	P	coding	NM_001105826	Tubd1	RefSeq_NM	chr10	+	76698551	76715134	AGTTGTTGCCAGCTATGGTAGTCTTTGACCCTAAGCCAAGAGGAAAAGCCCTTTATAGGA		tubulin, delta 1		287592
CUST_15094_PI421866198	420.984	193.778	8.19579	8.11964	381.597	419.061	462.293	202.148	188.437	190.748	7.95326	8.20615	8.42797	8.13987	8.10404	8.11501	P	P	P	P	P	P	coding	NM_001017383	Ppil2	RefSeq_NM	chr11	+	85903198	85925790	ATTATGATGGTACCATCTTTCACAGATCCATCAGGAACTTTGTGATCCAGGGTGGTGACC	11q23	Rattus norvegicus peptidylprolyl isomerase (cyclophilin)-like 2 (Ppil2), mRNA [NM_001017383]	ENSRNOT00000034506	360746	GO:0006457|GO:0016567|GO:0003755|GO:0004842|GO:0016853|GO:0000151|GO:0005634	TC577261	Rn.22468
CUST_6570_PI421866198	4147.86	1175.94	11.4171	10.7798	5065.06	4219.39	3159.13	1230.3	1145.72	1151.8	11.4517	11.5754	11.2244	10.8204	10.7726	10.7462	P	P	P	P	P	P	coding	NM_001007721	Emp2	RefSeq_NM	chr10	+	5311156	5348038	GACAGAGACAGACTAACCCGTGTTTGTCATTTGAATAAAAATTATTTTGGGTCTCTGTTT	10q11	Rattus norvegicus epithelial membrane protein 2 (Emp2), mRNA [NM_001007721]	ENSRNOT00000003615	360468	GO:0007155|GO:0005178|GO:0005887|GO:0016020|GO:0016021	TC574616	Rn.21730
CUST_14674_PI421866198	6263.85	18466.7	11.7796	14.6144	11860.2	3854.32	3076.99	20604.2	18978.4	15817.5	12.7067	11.4432	11.1889	14.7554	14.6759	14.4118	P	P	P	P	P	P	coding	NM_001013067	Klk6_predicted	RefSeq_NM	chr1	+	94527343	94531135	GTCTACACCAAACTTATAAAGTTCACCTCCTGGATGAAAAAAGTTATGAAGGAAAACCCT	1q22	Rattus norvegicus kallikrein 6 (predicted) (Klk6_predicted), mRNA [NM_001013067]	ENSRNOT00000025715	292866	GO:0006508|GO:0050808|GO:0004252|GO:0004293|GO:0008233|GO:0005615	TC580940	Rn.79264
CUST_15117_PI421866198	5573.69	2132.45	11.8571	11.6317	6077.2	5864.47	4779.38	2352.19	2050.64	1994.53	11.708	12.0413	11.8219	11.7512	11.6115	11.5325	P	P	P	P	P	P	coding	NM_001031646	Stoml2	RefSeq_NM	chr5	-	59518467	59522064	ATGTCCAGACTACAGACACGAGTATTGAAGAACTGGGCAGAGTCAAGCTCAGTTAGTAGA	5q22	Rattus norvegicus stomatin (Epb7.2)-like 2 (Stoml2), mRNA [NM_001031646]	ENSRNOT00000013151	298203	GO:0005739|GO:0005743|GO:0016020	TC587066	Rn.2208
A_44_P443343	277.611	64.5119	7.62812	6.41917	312.466	269.33	251.036	69.2231	64.2447	60.0677	7.71559	7.58329	7.58547	6.44947	6.42826	6.37978	P	P	P	P	P	P	coding	NM_001106581	Pdk3	RefSeq_NM	chrX	-	81104666	81171536	AACTTTCTCCACGTTTTGATAAATATCAGAAACAGACACAATGACGTTGTTCCTACAATG		pyruvate dehydrogenase kinase 3		296849
CUST_8189_PI421866198	92.509	38.5875	6.13294	5.5885	98.9774	103.136	75.4137	43.2306	36.3551	36.1768	6.24728	6.22563	5.92592	5.7141	5.49772	5.55368	P	P	P	P	P	P	coding	NM_001107465	Chd1	RefSeq_NM	chr1	+	54594859	54631157	TCCTCAAGCATTTAATCTTTTGTTTTAAGTAACTGCTGCCAGAAAGAAAGGTGTTTTGGT		chromodomain helicase DNA binding protein 1		308215
CUST_2713_PI421866198	8551.03	1336.32	12.4661	10.9684	10659.5	8112.26	6881.37	1331.14	1303.66	1374.15	12.5263	12.5246	12.3473	10.9384	10.9657	11.0012	P	P	P	P	P	P	coding	NM_022502	Ppt1	RefSeq_NM	chr5	+	142153497	142173401	GACAAGCTCTGAGGGTAAAACCCATACAAATTTGGAGCAAATAAAAGCCTCATGGTATCC	5q36	Rattus norvegicus palmitoyl-protein thioesterase 1 (Ppt1), mRNA [NM_022502]	ENSRNOT00000017998	29411	GO:0006309|GO:0006464|GO:0007042|GO:0007269|GO:0007399|GO:0007420|GO:0007601|GO:0007625|GO:0008306|GO:0008344|GO:0015031|GO:0016042|GO:0030308|GO:0044257|GO:0048167|GO:0048260|GO:0048549|GO:0050803|GO:0051181|GO:0051186|GO:0008474|GO:0016290|GO:0016787|GO:0005576|GO:0005615|GO:0005624|GO:0005634|GO:0005764|GO:0005794|GO:0005829|GO:0008021|GO:0030424|GO:0030425|GO:0043005|GO:0043025|GO:0045121|GO:…	TC614850	Rn.1574
CUST_5737_PI421866198	1666.67	451.421	10.1295	9.38265	1828.23	1696.05	1475.73	470.396	442.181	441.685	10.0416	10.2336	10.1133	9.40886	9.38096	9.35813	P	P	P	P	P	P	coding	NM_001008306	RGD1308276	RefSeq_NM	chr1	-	252454944	252460671	GTACTGCTAGGAAGCTGCCTCAATTGTATACCTCTGGCTTGATTTTATATATTTAAACTT	1q54	Rattus norvegicus similar to RIKEN cDNA 2810048G17 gene (RGD1308276), mRNA [NM_001008306]	ENSRNOT00000027526	294019	GO:0016020|GO:0016021	TC577073	Rn.25356
CUST_1195_PI421866198	1967.58	99.7571	10.3317	7.09166	1278.25	2445.82	2178.68	111.054	102.731	85.4859	9.54295	10.7715	10.6807	7.19726	7.15538	6.92233	P	P	P	P	P	P	coding	NM_001163002		RefSeq_NM	chr10	+	106007670	106013451	GTCAGTATTCTAGTGGAAATTTGTCCGCTTATTTCCAAGTAAACACTTTTTGGTTTTGTG				NA
CUST_2115_PI421866198	135.345	42.247	6.65169	5.7475	120.561	147.069	138.404	45.0407	39.9139	41.7862	6.48152	6.72189	6.75167	5.78085	5.65774	5.80391	P	P	P	P	P	P	coding	NM_053700	Ccl28	RefSeq_NM	chr2	+	51688293	51712931	GCAGCTTCTTTAGTATTGTATTTCCACCACAAAATATTCTGTCTGCCACAGGCCCAGTGG	2q16	Rattus norvegicus chemokine (C-C motif) ligand 28 (Ccl28), mRNA [NM_053700]	ENSRNOT00000023618	114492	GO:0006955|GO:0007204|GO:0008009|GO:0005576|GO:0005615	TC578933	Rn.195764
CUST_12048_PI421866198	25928.2	7950.66	14.1592	13.4997	26296.6	27597.2	23890.7	8295.59	7905.77	7650.63	13.8996	14.3895	14.1886	13.5412	13.5086	13.4493	P	P	P	P	P	P	coding	NM_001024998	RGD1304696	RefSeq_NM	chr17	-	14938294	14950842	GGATGGCAAAGTGTGCGTCTACCACAGGACCAGGTGAAAAATAAAGTCACTGAAAGAATT	17p14	Rattus norvegicus similar to hypothetical protein FLJ22625 (RGD1304696), mRNA [NM_001024998]	ENSRNOT00000000146	307180	GO:0006118|GO:0045454|GO:0009055	TC612888	Rn.4142
A_43_P12841	510.696	466.988	8.45186	9.43382	540.931	520.369	470.786	477.258	468.22	455.484	8.39485	8.50413	8.45659	9.43045	9.46482	9.4062	P	P	P	P	P	P	coding	NM_053535	Enpp1	RefSeq_NM	chr1	+	21223677	21287411	AGGACCGACAGGAGTCAGTTTCAGAACTGCTGAGGTTGAAAACACACTTACCAATCTTCA	1p12	Rattus norvegicus ectonucleotide pyrophosphatase/phosphodiesterase 1 (Enpp1), mRNA [NM_053535]	ENSRNOT00000019519	85496	GO:0001503|GO:0008150|GO:0008152|GO:0009117|GO:0030279|GO:0003674|GO:0003676|GO:0004519|GO:0004528|GO:0004551|GO:0016787|GO:0046872|GO:0005575|GO:0016020|GO:0016021	TC575103	Rn.1199
CUST_13418_PI421866198	8540.58	3446.26	12.4932	12.3196	8546.52	8795.58	8279.65	3709.64	3371.85	3257.29	12.1974	12.6552	12.6269	12.3968	12.3218	12.2402	P	P	P	P	P	P	coding	NM_031318	Tctex1	RefSeq_NM	chr1	-	41097173	41103997	AGTCTGCTAGTGGAAACTTCTCTACTTTCTGAAATGATTCAGATACACTAATTTTCCACA	1q11	Rattus norvegicus t-complex testis expressed 1 (Tctex1), mRNA [NM_031318]	ENSRNOT00000024656	83462	GO:0007017|GO:0003774|GO:0005515|GO:0005794|GO:0005858|GO:0005868|GO:0005874|GO:0030286	TC582851	Rn.29901
CUST_6271_PI421866198	58.7283	31.4428	5.5113	5.24018	36.7743	75.168	64.2426	34.2361	34.3075	25.7847	5.02332	5.78719	5.72338	5.32521	5.40066	4.99467	P	P	P	P	P	P	coding	NM_001039393	Crisp4	RefSeq_NM	chr9	-	16975150	17002149	TATTTACTGGCAGTAAAACAGTCTTTTACATAACCCCTTTTCCTAATATCCCCATTTCCC		cysteine-rich secretory protein 4		654517
CUST_14364_PI421866198	4320.89	2330	11.4909	11.7631	5014.84	3793.32	4154.51	2439.15	2273.34	2277.51	11.4401	11.4229	11.6096	11.8103	11.756	11.7231	P	P	P	P	P	P	coding	NM_001167806		RefSeq_NM	chr11	-	85352179	85375918	CCAAAAGTCAGCCCTGAACACAGCTGACCAAGTCCAAATAAACCATTCTTGCTTCAGAGA				NA
CUST_5886_PI421866198	65.4217	21.9805	5.68332	4.66932	66.7736	62.7473	66.7443	22.5354	22.7294	20.6767	5.75085	5.52968	5.76942	4.66944	4.70411	4.63443	P	P	P	P	P	P	coding	NM_021593	Kmo	RefSeq_NM	chr13	+	91363516	91394173	CATTGCCGTCTTCAGTTCACTATGGGAAAATCATTGTCAGCATATAATTAAGTTCGGAGT	13q25	Rattus norvegicus kynurenine 3-monooxygenase (kynurenine 3-hydroxylase) (Kmo), mRNA [NM_021593]	ENSRNOT00000005005	59113	GO:0006118|GO:0006725|GO:0008152|GO:0004497|GO:0004502|GO:0009055|GO:0016491|GO:0005739|GO:0005743|GO:0016020|GO:0016021	TC577537	Rn.35029
CUST_12583_PI421866198	1346.54	388.646	9.81236	9.16778	1627.86	1134.61	1277.14	400.681	384.134	381.125	9.88143	9.65331	9.90236	9.16919	9.1795	9.15465	P	P	P	P	P	P	coding	NM_001005765	Rap1a	RefSeq_NM	chr2	-	200980323	201058208	GCCCTTCAGTTACTAAGTCAGCTTTCAAATGTAAGATCCGACCAATCTGAAGAAATGTCA	2q34	Rattus norvegicus RAS-related protein 1a (Rap1a), mRNA [NM_001005765]	ENSRNOT00000047836	295347	GO:0007049|GO:0007264|GO:0045786|GO:0000166|GO:0003924|GO:0005515|GO:0005525|GO:0005622|GO:0016020	TC616430	Rn.106321
CUST_8486_PI421866198	156.612	228.357	6.84172	8.36512	120.186	182.803	166.847	219.264	256.447	209.359	6.47803	7.0429	7.00425	8.2668	8.56372	8.26484	P	P	P	P	P	P	coding	NM_012978	Lhcgr	RefSeq_NM	chr6	-	12613621	12651587	CACCTTAGCATATTGTTTTCGATGATTACATGCTTTCTGTATTTTGCCCTCCTCCTAGTA	6q12	Rattus norvegicus luteinizing hormone/choriogonadotropin receptor (Lhcgr), mRNA [NM_012978]	ENSRNOT00000022481	25477	GO:0007165|GO:0007186|GO:0007187|GO:0008584|GO:0030539|GO:0042493|GO:0050482|GO:0050810|GO:0004872|GO:0004964|GO:0005515|GO:0016500|GO:0042802|GO:0005615|GO:0005768|GO:0005783|GO:0005886|GO:0005887|GO:0016020|GO:0016021	NP516684	Rn.11216
CUST_2409_PI421866198	107.195	79.5237	6.32842	6.68921	82.0867	123.159	116.338	111.472	60.1988	66.8999	6.00213	6.46318	6.51996	7.20263	6.31913	6.54586	P	P	P	P	P	P	coding	NM_001000099	Olr1640_predicted	RefSeq_NM	chr15	-	27841206	27842148	TACTGTGGTCCCAACCAGGTAGATTACTTCTTCTGTGACATTCCCGCTGTTCTGAAACTA	15p14	Rattus norvegicus olfactory receptor 1640 (predicted) (Olr1640_predicted), mRNA [NM_001000099]	ENSRNOT00000047436	290049	GO:0007186|GO:0050911|GO:0004984|GO:0016021	NP1479556	Rn.142432
CUST_3941_PI421866198	24.3422	101.167	4.37595	7.11468	31.9855	24.5352	16.5058	99.9444	102.452	101.104	4.85208	4.29021	3.98557	7.03505	7.15297	7.15601	P	P	P	P	P	P	coding	NM_053459	Rab27b	RefSeq_NM	chr18	-	66682626	66747813	ACTTAATCATGAAGAGAATGGAGAAGTGTGTAGAGAAGACGCAGGTTCCGGACACTGTCA	18q12.1	Rattus norvegicus RAB27B, member RAS oncogene family (Rab27b), mRNA [NM_053459]	ENSRNOT00000016369	84590	GO:0007264|GO:0015031|GO:0017157|GO:0000166|GO:0003924|GO:0005515|GO:0005525|GO:0005794|GO:0042589	TC580414	Rn.112603
CUST_10773_PI421866198	11338.8	3168.43	12.9168	12.2086	12725.7	11598.9	9691.7	3330.63	3087.28	3087.37	12.8205	13.0753	12.8546	12.2573	12.1982	12.1702	P	P	P	P	P	P	coding	NM_001106563	Vav2	RefSeq_NM	chr3	-	6153680	6347676	ATGGGTTTTCCCCACAAGACTACGGTTTTTACTACAAATAAACTTACGTTCTATTCTGCA		vav 2 guanine nucleotide exchange factor		296603
CUST_11319_PI421866198	798.279	155.777	9.06209	7.77551	967.492	747.133	680.212	160.661	152.258	154.413	9.16234	9.03913	8.98481	7.76314	7.76698	7.7964	P	P	P	P	P	P	coding	NM_017345	L1cam	RefSeq_NM	chrX	-	159784793	159801553	CTGTATGCCTTTGCTTGGTCTGTTGATGAGCCCTCTACAAAAAACAAATATATATATATG	Xq37	Rattus norvegicus L1 cell adhesion molecule (L1cam), mRNA [NM_017345]	ENSRNOT00000056354	50687	GO:0007155|GO:0007275|GO:0007399|GO:0007411|GO:0030154|GO:0005515|GO:0009986|GO:0016020|GO:0016021|GO:0042734|GO:0043195	TC573797	Rn.10378
CUST_1098_PI421866198	8224.93	898.889	12.3841	10.3868	11523.8	7126.21	6024.78	917.046	871.487	908.136	12.6641	12.3396	12.1488	10.3932	10.3626	10.4047	P	P	P	P	P	P	coding	NM_130411	Coro1a	RefSeq_NM	chr1	-	185852740	185857715	CCTCAGGCCATATGGTGGATAAGACGAAAATAATAAAACGGCTTTATTTTCTGGTAAAAA	1q36	Rattus norvegicus coronin, actin binding protein 1A (Coro1a), mRNA [NM_130411]	ENSRNOT00000026496	155151	GO:0006810|GO:0006928|GO:0007067|GO:0030217|GO:0003779|GO:0005198|GO:0005765|GO:0015629	TC577907	Rn.6990
CUST_9793_PI421866198	159.856	111.054	6.73463	7.25892	260	123.251	96.3192	107.651	108.786	116.724	7.47994	6.46679	6.25714	7.15488	7.24401	7.37789	P	P	P	P	P	P	coding	NM_001025724	Pnldc1	RefSeq_NM	chr1	+	42117701	42136153	GTTGTGTTGTGAATGTGAGATTCTGTAAATATGGATGATGATAAAGAAACCCTTGCATGT	1q11	Rattus norvegicus poly(A)-specific ribonuclease (PARN)-like domain containing 1 (Pnldc1), mRNA [NM_001025724]	ENSRNOT00000060412	361478	GO:0005634	TC576573	Rn.136599
CUST_6478_PI421866198	1069.08	364.496	9.49949	9.07474	905.647	1214.01	1087.59	385.591	355.187	352.71	9.07253	9.75071	9.67522	9.12142	9.04953	9.05326	P	P	P	P	P	P	coding	NM_001007757	Armcx6	RefSeq_NM	chrX	-	122209378	122211958	ATAACTTACATGGAATCACAGCATCAGAGTGAGTGTTGTTGCCCATGGTGATCTCCCTGT	Xq34	Rattus norvegicus armadillo repeat containing, X-linked 6 (Armcx6), mRNA [NM_001007757]	ENSRNOT00000029807	363496	GO:0016020|GO:0016021	TC576774	Rn.121931
CUST_4565_PI421866198	184.551	161.878	7.07416	7.83058	161.256	192.066	200.331	170.787	162.265	152.583	6.84704	7.10733	7.26811	7.85526	7.85936	7.77713	P	P	P	P	P	P	coding	NM_207615	Clcf1	RefSeq_NM	chr1	+	206802744	206806332	TGTTGAGCATTAAGACCTTGCCTTGAATTTTCTTGCCAGCATCTTGGTACCTCCTCTCTG	1q42	Rattus norvegicus cardiotrophin-like cytokine factor 1 (Clcf1), mRNA [NM_207615]	ENSRNOT00000025342	365395	GO:0007166|GO:0007259|GO:0019221|GO:0030183|GO:0042517|GO:0043066|GO:0005125|GO:0008083|GO:0005576|GO:0005615	TC582037	Rn.130193
CUST_6720_PI421866198	1583.97	799.38	10.0505	10.2213	1822.18	1560.59	1369.14	835.529	777.073	785.538	10.0352	10.1113	10.0051	10.254	10.2098	10.2001	P	P	P	P	P	P	coding	NM_001108279	Bcl6b	RefSeq_NM	chr10	-	57063161	57068306	GGTGAGAGGTTAGATTCTGCAAGATCAGATCCTTGGAATAAAGAAGCCCTACTTTGTGCC		B-cell CLL/lymphoma 6, member B (zinc finger		360551
CUST_9223_PI421866198	1033.32	1372.7	9.45495	10.9981	1010.28	1098	991.672	1485.09	1324.69	1308.32	9.22367	9.60664	9.53452	11.0834	10.9817	10.9293	P	P	P	P	P	P	coding	NM_201418	Ns5atp9	RefSeq_NM	chr8	+	70159282	70172116	AAAGCAAAGAGAAAAGCATGTCCTTTGCAACCTGATCACAGAGATGATGAAAATGAATAG	8q24	Rattus norvegicus NS5A (hepatitis C virus) transactivated protein 9 (Ns5atp9), mRNA [NM_201418]	ENSRNOT00000022256	300795	GO:0005634|GO:0005739	TC624956	Rn.7233
CUST_2533_PI421866198	2181.46	1226.39	10.448	10.8378	3108.34	1825.67	1610.36	1205.52	1158.73	1314.93	10.7507	10.3595	10.2338	10.7911	10.789	10.9335	P	P	P	P	P	P	coding	NM_001012030	Zfp281	RefSeq_NM	chr13	+	49700598	49704310	GTGACAATGTTTAGCAATCAAATTTACATGTACAGATTGTCAGGGAATAGCCCAAAAGTT	13q13	Rattus norvegicus zinc finger protein 281 (Zfp281), mRNA [NM_001012030]	ENSRNOT00000012085	305083	GO:0000122|GO:0003676|GO:0003704|GO:0008270|GO:0046872|GO:0005622|GO:0005665	TC574689	Rn.204958
CUST_11504_PI421866198	5212.33	2897.81	11.7479	12.0788	4072.55	5632.56	5931.89	3114.1	2892.8	2686.54	11.1427	11.979	12.122	12.1612	12.1072	11.9679	P	P	P	P	P	P	coding	NM_001106402	Lhfpl2	RefSeq_NM	chr2	+	24407386	24489407	TTTTCACAATGTCCTCCCTTCCCCTCTTGAGATCTGAATTAAATCTGATTTCGCAAACTC		lipoma HMGIC fusion partner-like 2		294643
CUST_11317_PI421866198	385.02	70.9669	8.06099	6.56885	442.445	354.207	358.409	68.7848	77.1777	66.9382	8.13837	7.96849	8.07611	6.43835	6.7202	6.54801	P	P	P	P	P	P	coding	NM_017346	Cacnb1	RefSeq_NM	chr10	-	86764282	86784791	TCTAGGAGAGATATTTTTCCACAAATAAAACCGCAGTTCTGTCCTTTGCGGCCACCTCCT	10q31	Rattus norvegicus calcium channel, voltage-dependent, beta 1 subunit (Cacnb1), mRNA [NM_017346]	ENSRNOT00000038037	50688	GO:0006810|GO:0006811|GO:0006816|GO:0006936|GO:0005216|GO:0005244|GO:0005245|GO:0005262|GO:0005509|GO:0005515|GO:0008331|GO:0015270|GO:0005624|GO:0005891	TC574486	Rn.9417
CUST_15125_PI421866198	2679.41	666.541	10.8	9.94858	3066.36	2645.45	2326.44	656.112	699.55	643.962	10.7336	10.8877	10.7788	9.89207	10.0468	9.90691	P	P	P	P	P	P	coding	NM_001031638	Cd68	RefSeq_NM	chr10	-	56481700	56483580	GTTATCTCCCTTCTCTGTCTTTAAGAACAAAATTAAGAGATTTTTATAATAGGGGTGGGG	10q24	Rattus norvegicus CD68 antigen (Cd68), mRNA [NM_001031638]	ENSRNOT00000056918	287435	GO:0005615|GO:0005624|GO:0016020|GO:0016021	TC579390	Rn.12478
CUST_12951_PI421866198	798.45	325.401	9.07797	8.89361	700.052	972.855	722.445	354.218	325.979	296.006	8.74763	9.42271	9.06359	8.97329	8.92319	8.78436	P	P	P	P	P	P	coding	NM_001079939	RGD1306274	RefSeq_NM	chr7	-	127646133	127650588	GAAAAAATAGCTTCATGTGCAATCAGCCAGACATATGTCCTGGTAAAGTCAGAGCCCCAG	7q34	Rattus norvegicus similar to hypothetical protein BC002942 (RGD1306274), mRNA [NM_001079939]	ENSRNOT00000049538	315218		TC585775	Rn.38271
CUST_14098_PI421866198	997.931	514.104	9.37777	9.567	1211.83	956.568	825.395	490.163	511.704	540.445	9.47107	9.39313	9.26911	9.46668	9.59157	9.64275	P	P	P	P	P	P	coding	NM_001005532	MGC95210	RefSeq_NM	chr10	+	103311634	103322562	GAGACACTTTAAATTTGTGCCAGGTCAGGGAGAGTGCAAATAATAAAATGCTGAAATCGC	10q32.1	Rattus norvegicus hypothetical LOC287798 (MGC95210), mRNA [NM_001005532]	ENSRNOT00000037371	287798		TC583050	Rn.43287
CUST_889_PI421866198	1343.19	1296.26	9.82224	10.9218	1171.81	1548.99	1308.78	1349.97	1298.05	1240.78	9.42802	10.1036	9.93509	10.9574	10.956	10.8521	P	P	P	P	P	P	coding	NM_001109602	Thoc4	RefSeq_NM	chr10	-	109984499	109988263	GTAAAGACAAAGGCCGCCCTATGAACATCCAGCTTGTCACATCACAGATTGATACACAAC		THO complex 4		690585
CUST_6878_PI421866198	41.2808	106.64	5.09836	7.20093	38.0023	48.23	37.6101	106.113	108.804	105.002	5.06137	5.19752	5.03619	7.13192	7.24435	7.22653	P	P	P	P	P	P	coding	NM_001002835	Smoc1	RefSeq_NM	chr6	+	104825268	104998689	ATGACATTAACAAGCGGGAGATGAAACCGTTCAAGCGCTATGTGAAGAAGAAAGCCAAGC	6q24	Rattus norvegicus SPARC-related modular calcium binding protein 1 (Smoc1), mRNA [NM_001002835]	ENSRNOT00000007947	314280	GO:0005509|GO:0005604|GO:0031012	TC583176	Rn.55639
CUST_4048_PI421866198	15731.7	2723.99	13.3759	11.9902	17660.4	16520	13014.8	2720.64	2766.26	2685.05	13.2894	13.5578	13.2804	11.9643	12.039	11.9673	P	P	P	P	P	P	coding	NM_053407	Asah1	RefSeq_NM	chr16	+	54279252	54311084	TTTGTGGCAGACTGTACCCATTTAGTTTTGGACAGTCTCAGTTGTGTCATGATGCTCAAT	16q12.1	Rattus norvegicus N-acylsphingosine amidohydrolase (acid ceramidase) (Asah), mRNA [NM_053407]		84431	GO:0006631|GO:0006672|GO:0010033|GO:0030324|GO:0003674|GO:0017040|GO:0005575		Rn.127798
CUST_8269_PI421866198	976.63	404.598	9.33623	9.22382	1191.36	995.887	742.644	398.207	405.32	410.268	9.44823	9.45208	9.10839	9.1614	9.25003	9.26003	P	P	P	P	P	P	coding	NM_001107421	Gfod2	RefSeq_NM	chr19	-	35547996	35592039	CTTGGCAGAGAGGAGACAAAGGGGGAACTGTAGAACATCTGAGAAATGTCAGTAAATAAG		glucose-fructose oxidoreductase domain		307801
CUST_771_PI421866198	248.088	91.0618	7.4783	6.95842	274.426	254.969	214.87	100.074	86.7932	86.3182	7.55872	7.50984	7.36634	7.03865	6.8998	6.9368	P	P	P	P	P	P	coding	NM_001109649	Mrp63	RefSeq_NM	chr15	+	36866919	36867775	TATGGAATACTTGGTACCCTACCTAGGCGTTTGTTTCATGCCTGTAATCCCAACATTAGG		mitochondrial ribosomal protein 63		691814
CUST_5144_PI421866198	539.176	147.743	8.53099	7.68504	532.734	573.059	511.735	152.393	145.063	145.773	8.37316	8.65164	8.56817	7.67495	7.68269	7.69749	P	P	P	P	P	P	coding	NM_153316	Slc35e4	RefSeq_NM	chr14	-	84569020	84575885	AACTTAGGAAAACCTCAAAGTGTTATGAGGAAGACATTGCCCGGCGGTTGCACAGTCTTT	14q21	Rattus norvegicus putative phosphate-phosphoenolpyruvate translocator (LOC266687), mRNA [NM_153316]		266687	GO:0016020	TC599320	Rn.15189
CUST_11862_PI421866198	255.702	112.607	7.51028	7.27865	290.129	269.478	207.498	119.932	109.098	108.792	7.62506	7.58513	7.32065	7.30683	7.2494	7.27973	P	P	P	P	P	P	coding	NM_023970	Trpv4	RefSeq_NM	chr12	+	43226932	43265889	TGTACTTTGTAGAGATCGGGGCTGTTGGTGCTCAATAAATGTTTGTTTATTCTCGGTGGA	12q16	Rattus norvegicus transient receptor potential cation channel, subfamily V, member 4 (Trpv4), mRNA [NM_023970]	ENSRNOT00000001586	66026	GO:0006811|GO:0006812|GO:0006816|GO:0006874|GO:0006884|GO:0006970|GO:0006971|GO:0007231|GO:0009612|GO:0030103|GO:0042538|GO:0047484|GO:0005034|GO:0005216|GO:0005261|GO:0005262|GO:0005509|GO:0005515|GO:0005516|GO:0005886|GO:0016020|GO:0016021	NP185414	Rn.64508
CUST_13227_PI421866198	46.0593	22.9925	5.24648	4.73038	46.6088	46.7283	44.8408	25.2242	20.776	22.9773	5.3157	5.15652	5.26722	4.84046	4.54658	4.8041	P	P	P	P	P	P	coding	NM_001037204	Taf1a	RefSeq_NM	chr13	+	99475708	99484662	TCACACCTAGGTCTTGAACTTATTTTACAGTTGTCACTACAGTGTAGTGGTTTGTATTTT	13q26	Rattus norvegicus TATA box binding protein (Tbp)-associated factor, RNA polymerase I, A (Taf1a), mRNA [NM_001037204]	ENSRNOT00000035052	360893	GO:0006350|GO:0006355|GO:0006360|GO:0006810|GO:0003677|GO:0005215|GO:0005515|GO:0030528|GO:0000120|GO:0005634|GO:0016020	TC578293	Rn.163238
CUST_10157_PI421866198	236.061	124.182	7.41069	7.41934	246.474	248.303	213.406	136.794	111.751	124.001	7.39952	7.47465	7.35791	7.49979	7.28642	7.47182	P	P	P	P	P	P	coding	NM_001106602	Dguok	RefSeq_NM	chr4	-	117697250	117725383	GGTGCCAAGACTTACCATCCTTTATGCTTTGAGAAAGTGTTGGGTTCTTTACTAATAAAT		deoxyguanosine kinase		297389
CUST_1787_PI421866198	47.4539	75.5366	5.27341	6.65707	55.0381	45.9026	41.4211	84.5531	67.5962	74.4606	5.52187	5.13332	5.16502	6.76478	6.50179	6.70465	P	P	P	P	P	P	coding	NM_001109483	Ppil5	RefSeq_NM	chr6	+	91124121	91132796	GGTAGAATGGAAGCTCCTATTATCTCTTACTTTTGTTCTCTAACCTGTTTTGTAAATTCC		peptidylprolyl isomerase (cyclophilin) like 5		685860
CUST_14685_PI421866198	216.847	29.9847	7.25724	5.16853	139.544	284.152	226.846	32.7922	29.2508	27.9112	6.6607	7.66345	7.44757	5.24969	5.12412	5.1318	P	P	P	P	P	P	coding	NM_001001095	Olr1399_predicted	RefSeq_NM	chr10	+	34953741	34954677	GTTTTATGGCTCAGCCATCTCCACATACCTACAACCTGTCCACAGGTATTCTGATAGTGA	10q22	Rattus norvegicus olfactory receptor 1399 (predicted) (Olr1399_predicted), mRNA [NM_001001095]	ENSRNOT00000046027	405990	GO:0007186|GO:0050911|GO:0004984|GO:0016021	TC580316	Rn.142168
CUST_11751_PI421866198	44.2576	20.0645	5.18783	4.4844	47.8853	41.55	43.3375	16.8873	25.4391	17.8671	5.35119	4.99547	5.21684	4.18379	4.8933	4.37612	P	P	P	P	P	P	coding	NM_001005898	Omg	RefSeq_NM	chr10	-	65688748	65691483	GTATGTTTACATTGTCAAATGTCTGGGACAAAATAAAAGGCCTATGCTCCTGGCAAAAAA	10q25	Rattus norvegicus oligodendrocyte-myelin glycoprotein (Omg), mRNA [NM_001005898]	ENSRNOT00000018891	450224	GO:0007186|GO:0001584|GO:0005515|GO:0005624|GO:0005887|GO:0016021	TC577534	Rn.163139
CUST_14423_PI421866198	1649.43	594.774	10.1047	9.78214	1920.45	1509.54	1518.3	605.384	572.937	606.001	10.1017	10.0672	10.1453	9.77526	9.75288	9.81827	P	P	P	P	P	P	coding	NM_001143847	Pde2a	RefSeq_NM	chr1	+	158921606	159013829	GTATGTAGTCCTGTGGGCTGAGTGCTTTGTACATGAGAATAAATCTATTTCTTTCTACCA		phosphodiesterase 2A isoform 1		81743
CUST_13900_PI421866198	4860.05	1338.11	11.5846	10.9609	7342.92	3644.58	3592.66	1215.8	1318.52	1480	11.9904	11.3578	11.4056	10.8057	10.9789	11.098	P	P	P	P	P	P	coding	NM_001037184	RGD1307100	RefSeq_NM	chr2	+	123566367	123571846	CTCCTTGGCCATAACTTTTAGAGAAAAATCTTGTTGATAATGTGATTGGGGGTCTTTTTT		hypothetical protein LOC294978		294978
CUST_4453_PI421866198	546.507	360.433	8.51178	9.05163	702.591	535.962	400.968	378.687	345.109	357.502	8.75192	8.54859	8.23484	9.08426	8.9981	9.07253	P	P	P	P	P	P	coding	NM_022250	Qtrt1	RefSeq_NM	chr8	+	20515247	20522519	CTTTCTTCCTCATTGTAGTTGGATTTCTCGATTCTCGGTAAGAAGTAAACCAGAGAGTGG	8q13	Rattus norvegicus queuine tRNA-ribosyltransferase 1 (Qtrt1), mRNA [NM_022250]	ENSRNOT00000010030	64016	GO:0008033|GO:0008616|GO:0008270|GO:0008479|GO:0016757|GO:0005840	TC586890	Rn.53858
CUST_6950_PI421866198	988.604	440.813	9.38998	9.34353	984.469	1031.25	950.09	415.67	460.741	446.026	9.18625	9.51068	9.47302	9.22294	9.43759	9.37007	P	P	P	P	P	P	coding	NM_001033974	Ensa	RefSeq_NM	chr2_random	-	2924471	2929338	CTTTTTTGAGAGGGAAAAAGAACAAACCAAAAAGGCTGGCCCTGTACATGTCTTGACTCT		endosulfine alpha isoform 1		60334
CUST_8368_PI421866198	108.405	1066.01	6.35177	10.6263	91.4133	100.007	133.795	1125.7	1050.89	1021.45	6.14982	6.18996	6.71554	10.6802	10.6358	10.5629	P	P	P	P	P	P	coding	NM_001106944	Gdpd2	RefSeq_NM	chrX	+	88744484	88753272	GCAGTCAATGGTTCCTGTGTCTTGCCTGTTAATCTGTTATTCAATGAATTTTTAATTGTC		glycerophosphodiester phosphodiesterase domain		302421
CUST_2734_PI421866198	2706.29	813.144	10.7799	10.2418	3587.39	2424.26	2107.24	900.589	775.908	762.935	10.9473	10.76	10.6323	10.36	10.208	10.1574	P	P	M	P	P	P	coding	NM_053671	Tmf1	RefSeq_NM	chr4	-	131876012	131898533	GACAAAGACTCAGCTAACTTGTGAAGTTTGTGTTCCATCACACTAATGTAAACACTTATA	4q34	Rattus norvegicus TATA element modulatory factor 1 (Tmf1), mRNA [NM_053671]	ENSRNOT00000008143	114206	GO:0006355|GO:0006366|GO:0003702|GO:0003712	TC575121
CUST_10373_PI421866198	5560.32	3376.19	11.8571	12.2942	5476.72	6326.21	4878.01	3511.5	3329.37	3287.69	11.5636	12.1585	11.8493	12.3224	12.3055	12.2547	P	P	P	P	P	P	coding	NM_001113748	Rnf26	RefSeq_NM	chr8	-	47092909	47095108	GTCATAGCTCCAGTAAGTCGGAACGCCCAGTTTCTATGAATAAAGTTCTGTTGACAGCTC		ring finger protein 26		300659
CUST_15042_PI421866198	138.378	194.603	6.68143	8.11527	126.706	165.484	122.944	178.568	200.194	205.047	6.54875	6.89892	6.59662	7.92809	8.19012	8.22761	P	P	P	P	P	P	coding	NM_001098793	Prkrip1	RefSeq_NM	chr12	+	21586182	21604468	AGCCATGAGATGACAGAGATTTGGCAGATCATCTTGTGCAGACCTTCTTCTAGACCTACT		Prkr interacting protein 1 (IL11 inducible)		498171
CUST_2564_PI421866198	9609.46	2679.65	12.6655	11.9628	9452	10090.8	9285.55	2476.8	2931.26	2630.88	12.3496	12.8535	12.7934	11.8315	12.1251	11.9319	P	P	P	P	P	P	coding	NM_022531	Des	RefSeq_NM	chr9	+	74637790	74645498	GCCTGCCCCTCCCACCGCAGGGGCCCTGGACAGAAACAATAAAGAGATAAGCACAAAAAA	9q33	Rattus norvegicus desmin (Des), mRNA [NM_022531]	ENSRNOT00000026860	64362	GO:0007517|GO:0042692|GO:0005198|GO:0005200|GO:0005515|GO:0005626|GO:0005856|GO:0005882|GO:0030018|GO:0042383|GO:0043292|GO:0045098|GO:0045202	TC576199	Rn.39196
CUST_667_PI421866198	72.4365	84.7984	5.80212	6.83218	60.4189	64.671	92.2195	104.364	81.5677	68.4632	5.63407	5.57464	6.19766	7.10733	6.80461	6.58459	P	P	P	P	P	P	coding	NM_001000367	Olr752_predicted	RefSeq_NM	chr3	+	96894284	96895217	CTTTGCTATCACACCTGCCCTGAATCCTGTCATTTATACATTAAGAAACAAAGATATAAG	3q34	Rattus norvegicus olfactory receptor 752 (predicted) (Olr752_predicted), mRNA [NM_001000367]	ENSRNOT00000040444	296004	GO:0007186|GO:0050911|GO:0004984|GO:0016021	NP1479306	Rn.142771
CUST_2860_PI421866198	56.6753	13.0853	5.44608	3.78052	79.0864	52.055	38.8843	15.0372	12.825	11.3935	5.96241	5.29627	5.07956	4.00461	3.73367	3.60328	P	P	P	P	P	P	coding	NM_001003964	Dnmt3l	RefSeq_NM	chr20	-	10958956	10973422	GGCCATGCTTCTTCCGAACAAAACTGTGTGTACCTGTTGTGAAGTTTTTCAAATATATCA	20p12	Rattus norvegicus DNA (cytosine-5-)-methyltransferase 3-like (Dnmt3l), mRNA [NM_001003964]	ENSRNOT00000001610	309680	GO:0008270|GO:0046872|GO:0005634	TC605953	Rn.129905
CUST_8958_PI421866198	126.438	1182.66	6.55468	10.7889	133.239	117.683	128.39	1222.87	1151.06	1174.06	6.60923	6.39802	6.6568	10.8128	10.779	10.7748	P	P	P	P	P	P	coding	NM_012890	Slc30a2	RefSeq_NM	chr5	+	153087075	153098569	TGTTGGCCTCCACCAACACCACCCAATTTTAAAAAATAAATGGCTAGCATTTGCTTTAAA	5q36	Rattus norvegicus solute carrier family 30 (zinc transporter), member 2 (Slc30a2), transcript variant 2, mRNA [NM_012890]	ENSRNOT00000022466	25362	GO:0006812|GO:0006829|GO:0005385|GO:0008270|GO:0008324|GO:0016020|GO:0016021|GO:0016023	TC578100	Rn.11135
CUST_3159_PI421866198	40.4858	116.798	5.0714	7.3278	40.1683	37.4233	43.8658	131.086	114.289	105.019	5.12374	4.85208	5.23836	7.43076	7.3254	7.22725	P	P	P	P	P	P	coding	NM_001109266	RGD1564163	RefSeq_NM	chr5	+	148647726	148648716	TTTAATAAAGCACAGCATAAACTGTTCTTTCCACTCCGGGCTGGCCGTGTATGTGTATCC		hypothetical protein LOC500554		500554
CUST_776_PI421866198	635.002	159.508	8.74117	7.80844	744.295	644.149	516.563	166.99	157.709	153.824	8.82787	8.8168	8.57885	7.82362	7.81389	7.78782	P	P	P	P	P	P	coding	NM_001109644	Ttc19	RefSeq_NM	chr10	+	48450921	48479028	GGACTTTGGGTTCATGTGTTTATACAGGAGACAGTTTTCACAATAAACTGGAGACTATAC		tetratricopeptide repeat domain 19		691506
CUST_722_PI421866198	119.624	76.1702	6.47118	6.6811	123.857	97.1805	137.836	79.7838	79.9672	68.7594	6.51713	6.15041	6.74599	6.67559	6.7752	6.5925	P	P	P	P	P	P	coding	NM_053997	Kcnc3	RefSeq_NM	chr1	+	95066640	95080846	ACAAAACGTGATTTTTGCCCCTCCACATTTCCCAATTTACCAAACAGTGTGGGATTCGGG	1q22	Rattus norvegicus potassium voltage gated channel, Shaw-related subfamily, member 3 (Kcnc3), mRNA [NM_053997]	ENSRNOT00000027043	117101	GO:0006811|GO:0006813|GO:0005249|GO:0005515|GO:0030955|GO:0005624|GO:0008076|GO:0016020|GO:0016021	NP596146	Rn.9885
CUST_12046_PI421866198	2693.45	1153.02	10.8158	10.7457	2961.03	2601.81	2517.5	1236.46	1105.53	1117.07	10.698	10.8612	10.8883	10.827	10.7104	10.6999	P	P	P	P	P	P	coding	NM_031510	Idh1	RefSeq_NM	chr9	-	63769400	63790622	CCTATTTTCTTTTTCATACAGTTATTGCCACCTTAATGAATGTGGTGGGGAAGGTTTTTT	9q32	Rattus norvegicus isocitrate dehydrogenase 1 (NADP+), soluble (Idh1), mRNA [NM_031510]	ENSRNOT00000020322	24479	GO:0005975|GO:0006097|GO:0006099|GO:0006102|GO:0006749|GO:0006979|GO:0008152|GO:0000287|GO:0004450|GO:0016491|GO:0016616|GO:0030145|GO:0050661|GO:0005625|GO:0005777|GO:0005829	TC638232	Rn.3561
CUST_12473_PI421866198	79.3483	81.7357	5.93748	6.78899	72.6375	82.6684	82.7391	88.912	78.1578	78.1372	5.85169	5.91559	6.04515	6.8483	6.73524	6.78344	P	P	P	P	P	P	coding	NM_001145021	RGD1562963	RefSeq_NM	chr17	+	29733270	29746771	AGTCCTTCACACTTCAGAAATAACACTTTGTGTAAACCTTGCCTCATTCGACCCAAGGTT		hypothetical protein LOC498729		498729
CUST_666_PI421866198	123.782	253.338	6.53185	8.52734	128.154	129.78	113.413	266.699	248.534	244.78	6.56466	6.54451	6.48637	8.5628	8.52215	8.49706	P	P	P	P	P	P	coding	NM_001047867	Mtap_predicted	RefSeq_NM	chr5	+	108788724	108861905	TACTATACCTCAGATAGGGTCAATGGAATGGTCAGAAACGCTCCGTAACCTAAAGGTGGT	5q32	Rattus norvegicus methylthioadenosine phosphorylase (predicted) (Mtap_predicted), mRNA [NM_001047867]	ENSRNOT00000029486	298227	GO:0006139|GO:0004645|GO:0016740|GO:0016757|GO:0016763|GO:0017061	NP831160	Rn.202751
CUST_1439_PI421866198	51478.9	139591	15.3092	17.1037	54690.3	51818.7	47927.6	155856	137119	125797	15.1093	15.4346	15.3836	17.2418	17.0795	16.9896	P	P	P	P	P	P	coding	NM_053844	Tff2	RefSeq_NM	chr20	-	9492340	9510558	AGCCTCAGCAGTGGCTGGACACAGTGTCTTTCCAAGTAAAGAAAACCTTTGAAAAACCTG	20p12	Rattus norvegicus trefoil factor 2 (spasmolytic protein 1) (Tff2), mRNA [NM_053844]	ENSRNOT00000001537	116592	GO:0006952|GO:0007586|GO:0005198|GO:0008083|GO:0005615	TC591654	Rn.34367
CUST_10559_PI421866198	1276.28	1356.31	9.75551	10.9831	1322.64	1265.07	1241.14	1451.34	1284.82	1332.78	9.58276	9.81961	9.86416	11.0557	10.9407	10.9528	P	P	P	P	P	P	coding	NM_001107021	Hic1	RefSeq_NM	chr10	-	62470735	62476506	TCCAGAGCCGCTTCCATTTTCTATACTCAACCAAACAGCAATAAAGCAGTAACCAAGGTC		hypermethylated in cancer 1		303310
CUST_6944_PI421866198	6836.43	167.977	12.1274	7.89136	8780.46	5811.13	5917.7	166.168	167.728	170.035	12.2426	12.0224	12.1173	7.81389	7.91066	7.94954	P	P	P	P	P	P	coding	NM_001002805	C4-2	RefSeq_NM	chr20	+	4106127	4118041	GCCTCTCACGAAGCAGGGCCTGCTTAACAGGGTAAATAAAATAAAACTTTTGACAGTAAA		complement component 4, gene 2		406161
CUST_4944_PI421866198	369.803	333.637	8.0191	8.93456	343.732	426.719	338.957	367.319	325.391	308.202	7.82776	8.22761	8.00193	9.03798	8.92205	8.84365	P	P	P	P	P	P	coding	NM_001108510	Dusp8	RefSeq_NM	chr1	-	202215085	202229746	TTACTGACCTTTCAAAGAGCTGCCCAGCTTTCCTGCACTTTTTACATAAGAAAGGGGGGA		dual specificity phosphatase 8		361679
CUST_2510_PI421866198	4453.45	1669.98	11.5208	11.2717	4087.91	3654.86	5617.59	1883.46	1624.39	1502.09	11.1494	11.363	12.0501	11.4308	11.2625	11.1217	P	P	P	P	P	P	coding	NM_001109387	Mad1l1	RefSeq_NM	chr12	+	14793898	15107476	CCTGCGTCCACAGTCCCAGCCTGATGAAATAAAGTGCTACATTTATCTTCCCTCCCGGGA		MAD1 mitotic arrest deficient-like 1		680006
CUST_9788_PI421866198	46.6624	106.455	5.25991	7.1942	43.2294	51.7583	44.9996	106.446	110.176	102.744	5.21651	5.28981	5.27342	7.13558	7.26319	7.18383	P	P	P	P	P	P	coding	NM_001007093	Creb3l4	RefSeq_NM	chr2	-	182477246	182482238	TTCCAGAAATATCTTGACTCATGAGGACATGACAGAAAGCCCGGAGAGTCCAGTGCTAAA		cAMP responsive element binding protein 3-like		310616
CUST_11869_PI421866198	106.779	84.7344	6.33113	6.84476	89.9023	131.4	99.0343	86.442	86.8551	80.9062	6.13126	6.56268	6.29945	6.80045	6.90064	6.83321	P	P	P	P	P	P	coding	NM_023967	Gfra4	RefSeq_NM	chr3	-	118712251	118714773	TTTGACAGCTCGCAACCATCAGTTCTGCAGGACCAGTGGAACCCCTACCAGAATGCTGGG	3q36	Rattus norvegicus glial cell line derived neurotrophic factor family receptor alpha 4 (Gfra4), mRNA [NM_023967]	ENSRNOT00000028851	66023	GO:0007169|GO:0004872|GO:0015026|GO:0016167|GO:0048503|GO:0005576|GO:0016020	NP282379	Rn.64500
CUST_5589_PI421866198	5819.93	1627.66	11.9072	11.2405	7103.74	5921.17	4434.89	1631.81	1583.25	1667.93	11.9452	12.059	11.7173	11.2149	11.2337	11.273	P	P	P	P	P	P	coding	NM_001008342	Akr1e1	RefSeq_NM	chr17	+	77011335	77025820	GCTTCTATTCTAGGAAGCGAGATGCTGATTGCTCATGAATTAAAGTTACCTTCACATTTT	17q12.3	Rattus norvegicus aldo-keto reductase family 1, member E1 (Akr1e1), mRNA [NM_001008342]	ENSRNOT00000058379	307091	GO:0016491	TC578938	Rn.108718
CUST_8999_PI421866198	1564.46	716.371	10.0343	10.0367	1245.16	1635.25	1812.96	876.477	678.553	594.082	9.51398	10.1797	10.4093	10.3237	9.99782	9.78855	P	P	P	P	P	P	coding	NM_012858	Lhb	RefSeq_NM	chr1	+	95892998	95893988	TCTGGAGCCAGCAGGTGTTCTAACCATCCCTCCCAATAAAGGCTTTACAACTGCAAAAAA	1q22	Rattus norvegicus luteinizing hormone beta (Lhb), transcript variant 1, mRNA [NM_012858]	ENSRNOT00000042039	25329	GO:0007165|GO:0007267|GO:0008150|GO:0008584|GO:0003674|GO:0005179|GO:0005575|GO:0005576|GO:0005615|GO:0005625	NP066353	Rn.10108
CUST_11520_PI421866198	21.1815	42.7401	4.23523	5.76753	24.7615	19.8054	18.9774	44.483	43.5919	40.1455	4.52899	4.00929	4.16742	5.76271	5.80509	5.73478	P	P	P	P	P	P	coding	NM_032082	Hao2	RefSeq_NM	chr2	-	193532832	193557229	TTAATTGACTATGTCCAATAGCCATGTTCCAGAAAGAAAGGAAATAGTTACATCTGGTGT	2q34	Rattus norvegicus hydroxyacid oxidase 2 (long chain) (Hao2), mRNA [NM_032082]	ENSRNOT00000046942	84029	GO:0006118|GO:0006605|GO:0008152|GO:0003973|GO:0016491|GO:0005777	TC577706	Rn.198611
A_44_P1033541	892.607	1445.57	9.23414	11.0733	997.015	869.951	810.855	1459.43	1423.14	1454.13	9.20371	9.25733	9.24139	11.0629	11.0767	11.0804	P	P	P	P	P	P	coding	NM_001008324	Eif4b	RefSeq_NM	chr7	+	140814662	140836484	AAGGACCATCAAGGAAAGATGAAACTAAAGTGGATGGGGTGAGCACCACCAAAGGCCAGA	7q36	Rattus norvegicus eukaryotic translation initiation factor 4B (Eif4b), mRNA [NM_001008324]	ENSRNOT00000014033	300253	GO:0006446|GO:0000166|GO:0003676|GO:0003723|GO:0003743|GO:0016281	TC574200	Rn.95954
CUST_3456_PI421866198	6770.46	2144.74	12.1429	11.6427	7606.58	6682.76	6022.05	2065.82	2101.72	2266.66	12.0421	12.2393	12.1472	11.5683	11.6474	11.7124	P	P	P	P	P	P	coding	NM_138848	Podxl	RefSeq_NM	chr4	-	58611903	58658598	GAGTGTATGTGGTAGTGGACAGGGGTCTAAAGTACACTGGAATTTATCGAGAGACTATAG	4q22	Rattus norvegicus podocalyxin-like (Podxl), mRNA [NM_138848]	ENSRNOT00000016991	192181	GO:0006468|GO:0007162|GO:0050900|GO:0004672|GO:0005515|GO:0005524|GO:0005886|GO:0005887|GO:0016020|GO:0016021	TC602244	Rn.162741
CUST_5501_PI421866198	1138.32	1085.77	9.57328	10.6545	1316.53	1122.7	975.746	1141.84	1057.62	1057.85	9.57516	9.63868	9.50601	10.7051	10.6471	10.6113	P	P	P	P	P	P	coding	NM_001108426	Kif20a	RefSeq_NM	chr18	+	27100043	27108530	TGAGCATGTACTCAGACTGTATTCAGAATGACTGTATTATATTCACCTATGCAATCTTGT		kinesin family member 20A		361308
CUST_4386_PI421866198	15248.8	12679.6	13.3374	14.1413	13843	16494	15409.4	13264.2	12189.8	12584.8	12.9316	13.5551	13.5255	14.1768	14.1219	14.1253	P	P	P	P	P	P	coding	NM_001008525	Ndufs7	RefSeq_NM	chr7	-	10963915	10971188	TAGAGCTGCCAAGCCGAACGTGAGGATCCCAGAATCCCTGTGAATAAACCCGCCCTGATC	7q11	Rattus norvegicus NADH dehydrogenase (ubiquinone) Fe-S protein 7 (Ndufs7), mRNA [NM_001008525]		362837	GO:0006120|GO:0008150|GO:0003674|GO:0008137|GO:0016651|GO:0005575|GO:0005615|GO:0005739|GO:0005743	TC613956	Rn.2855
CUST_4223_PI421866198	196.645	96.9985	7.16192	7.05303	172.053	210.524	207.358	100.016	101.705	89.2745	6.92656	7.24108	7.31812	7.03736	7.13857	6.98314	P	P	P	P	P	P	coding	NM_134376	Clstn3	RefSeq_NM	chr4	-	160631046	160665193	AGCAGTGATTCCGAAGCAGCTGACTCCCCCAGCAGCGATGAAAGACGCATCATTGAGAGC	4q42	Rattus norvegicus calsyntenin 3 (Clstn3), mRNA [NM_134376]	ENSRNOT00000015570	171393	GO:0007155|GO:0007156|GO:0007268|GO:0005509|GO:0005515|GO:0016021|GO:0045211	TC633683	Rn.162785
CUST_13608_PI421866198	859.095	535.412	9.18692	9.62606	894.303	866.757	816.225	567.6	528.643	509.991	9.05674	9.25201	9.25201	9.68213	9.63992	9.55615	P	P	P	P	P	P	coding	NM_001024750	Pold3	RefSeq_NM	chr1	-	157453058	157490563	CCACTTCTGTTTTAGTCTCCTGCAAGCAAGAGGCAAAATAATATTTTAAAAGCTGTTACA	1q32	Rattus norvegicus polymerase (DNA-directed), delta 3, accessory subunit (Pold3), mRNA [NM_001024750]	ENSRNOT00000024875	293144	GO:0000731|GO:0006298|GO:0003677|GO:0003891	TC605408	Rn.162469
CUST_2517_PI421866198	2591.2	849.04	10.7484	10.3056	3073.02	2447.72	2252.86	858.843	837.763	850.515	10.7381	10.773	10.7341	10.297	10.3105	10.3092	P	P	P	P	P	P	coding	NM_001012037	Lias	RefSeq_NM	chr14	-	45575333	45592514	AGTGATGTGATCATGGAACATCTTTGAATGGTTTGCTGTGGCCATTGTAATTTAAAAGTG	14p11	Rattus norvegicus lipoic acid synthetase (Lias), mRNA [NM_001012037]	ENSRNOT00000003779	305348	GO:0008152|GO:0009105|GO:0009107|GO:0003824|GO:0016992|GO:0017140|GO:0005739	TC577950	Rn.25547
CUST_9937_PI421866198	1615.64	854.598	10.0879	10.3147	1459.04	1645.57	1742.3	902.917	813.291	847.587	9.72063	10.1886	10.3546	10.3642	10.2744	10.3055	P	P	P	P	P	P	coding	NM_031814	Git1	RefSeq_NM	chr10	-	66610281	66618923	GGTCCAGTTGCTACCCCTACTTGTATCCCTATCCTATAAACTTAAAAGGAAAACCACTTC	10q26	Rattus norvegicus G protein-coupled receptor kinase interactor 1 (Git1), mRNA [NM_031814]		83709	GO:0008277|GO:0043087|GO:0005096|GO:0005515|GO:0008060|GO:0008270|GO:0031267|GO:0046872|GO:0005925	TC581606	Rn.34521
CUST_6902_PI421866198	35.4599	23.8192	4.87128	4.76976	33.9911	25.9532	46.4353	29.0649	22.9544	19.4382	4.92816	4.36873	5.31696	5.06198	4.72482	4.52248	P	P	P	P	P	P	coding	NM_201989	Cmya3	RefSeq_NM	chr3	+	49414868	49502135	AGAGAGTCTGCACCGCTGGTGTTCATCGCCACTCTTATACCTTCTCTATATTTTCTGATG	3q21	Rattus norvegicus cardiomyopathy associated 3 (Cmya3), mRNA [NM_201989]	ENSRNOT00000048300	311098		TC573590	Rn.145414
CUST_4919_PI421866198	288.017	82.923	7.64523	6.81192	365.394	280.349	218.309	83.0399	82.6299	83.0991	7.89864	7.64656	7.39049	6.73952	6.82316	6.8731	P	P	P	P	P	P	coding	NM_001110838	Toag1	RefSeq_NM	chr8	+	127504541	127534632	CTGGAAGAAAGGAGAAGCCATGAAGTAACACAGATCTGTTTTATTTTCTGAAGAAATGAA		tolerance-associated gene 1		363169
CUST_9431_PI421866198	2078.47	1018.46	10.4284	10.562	2459.8	2141.81	1633.8	1033.59	997.843	1023.94	10.4361	10.5952	10.254	10.5614	10.5581	10.5665	P	P	P	P	P	P	coding	NM_001014262	LOC366515	RefSeq_NM	chr5	+	171103734	171109776	CTCTGGACAGGATGGACTATTCTGCCCAATTTTCTGTAAATATGTATAAAGTTATCATGT	5q36	Rattus norvegicus similar to Wdr8 protein (LOC366515), mRNA [NM_001014262]		366515		TC578088	Rn.30003
CUST_8846_PI421866198	348.533	402.261	7.94905	9.21499	310.64	373.358	361.601	418.475	406.524	381.785	7.70697	8.05005	8.09013	9.23374	9.25453	9.1567	P	P	P	P	P	P	coding	NM_001106889	Ptk7	RefSeq_NM	chr9	+	9723155	9750150	TTGACACTTATATAACCCGCCCCTTTTGTATGCACCTTGGGCGGCCTTTGTATGTAATTG		PTK7 protein tyrosine kinase 7		301242
CUST_11333_PI421866198	542.076	381.858	8.45849	9.10961	352.491	414.12	859.616	486.617	344.279	314.678	7.85671	8.19093	9.32784	9.45801	8.99445	8.87637	P	P	P	P	P	P	coding	NM_199291	Doxl2	RefSeq_NM	chr4	+	77083987	77087594	TAAAGAGTCCAACCCCAGTTCCTGCTCAACACCCACAAGAACATTTAATAAACATTTAAC	4q24	Rattus norvegicus diamine oxidase-like protein 2 (Doxl2), mRNA [NM_199291]	ENSRNOT00000043790	312317	GO:0005507	TC575864	Rn.213049
CUST_11523_PI421866198	1970.99	60.2247	10.288	6.30492	2873.34	1722.79	1316.82	51.5615	60.4555	68.6572	10.6577	10.2594	9.94711	5.99883	6.32565	6.59028	P	P	P	P	P	P	coding	NM_001145163	LOC679949	RefSeq_NM	chr17	+	3700391	3740804	CTTTCTAAGAAACTCCATGAAATGAGGAGATAATGTTTATGACAACATGCAGAAAGAGGT		probable ubiquitin-conjugating enzyme E2		679949
CUST_2069_PI421866198	1165.37	2746.01	9.56188	11.9928	689.793	1184.62	1621.71	3073.9	2724.36	2439.77	8.73191	9.7085	10.2452	12.1444	12.0162	11.8177	P	P	P	P	P	P	coding	NM_053741	Rap2a	RefSeq_NM	chr15	+	105570093	105570584	AGTAAAATTGGGCAGCCCGTTAACCCCCAGCTCAGCCCTTTGTCTCTAGGACGTTGGTAG	15q24	Rattus norvegicus RAS related protein 2a? (Rap2a), mRNA [NM_053741]		114560	GO:0007264|GO:0000166|GO:0003924|GO:0005525|GO:0005622	TC601138	Rn.11606
CUST_2118_PI421866198	620.903	282.59	8.60716	8.68614	972.238	494.787	395.685	275.221	270.914	301.634	9.16735	8.43887	8.21524	8.59896	8.64543	8.81401	P	P	P	P	P	P	coding	NM_001136183	LOC100192205	RefSeq_NM	chr18	-	77128896	77134655	CGACCTGAAGATGTTAAACGAGTCATGTGAAATTGCTAGAATGAAAATTACCCTTTATGT		heat shock factor binding protein 1-like		100192205
CUST_1892_PI421866198	498.551	152.94	8.40122	7.73528	319.724	611.996	563.933	173.158	147.934	137.729	7.74257	8.74989	8.71119	7.8753	7.7134	7.61713	P	P	P	P	P	P	coding	NM_001012111	Lpin1	RefSeq_NM	chr6	-	40253663	40297192	TTCAGACACTTTCAGTAACTTCACCTTTTGGAGAGAGCCACTGCCACCCTTTGAAAACCA	6q15	Rattus norvegicus lipin 1 (Lpin1), mRNA [NM_001012111]	ENSRNOT00000005863	313977	GO:0006629|GO:0045598|GO:0005634	TC574664	Rn.214286
CUST_13059_PI421866198	109.584	54.3757	6.36008	6.1462	84.3439	119.865	124.543	61.2449	53.6868	48.1953	6.03834	6.42747	6.61442	6.26036	6.13309	6.04515	P	P	P	P	P	P	coding	NM_001000833	Olr1639_predicted	RefSeq_NM	chr15	-	27820670	27821612	AGATTACTTTTTCTGTGACATTCCCGCTGTTCTGAAACTAGCCTGTGCCGATACCACAGT	15p14	Rattus norvegicus olfactory receptor 1639 (predicted) (Olr1639_predicted), mRNA [NM_001000833]	ENSRNOT00000044250	405122	GO:0007186|GO:0050911|GO:0004984|GO:0016021	NP1479558	Rn.142433
CUST_7085_PI421866198	43345.1	12443.9	14.9623	14.1127	48972.5	45516.7	35546.1	13116.1	11860.5	12355.1	14.907	15.1574	14.8225	14.1594	14.0916	14.0872	P	P	P	P	P	P	coding	NM_001007672	Tmem98	RefSeq_NM	chr10	+	69028337	69039246	TATGCCTGCAATTTTACTTCACAACCACTAGGCGAATAGTAAACTTGTTCTTCTGTTTTC	10q26	Rattus norvegicus transmembrane protein 98 (Tmem98), mRNA [NM_001007672]	ENSRNOT00000037072	303356	GO:0005783|GO:0016020|GO:0016021	TC578644	Rn.24570
CUST_1790_PI421866198	29862.3	18386	14.366	14.6101	37151.9	28683.5	23751.6	19308.4	17527	18322.7	14.455	14.4615	14.1813	14.6601	14.5691	14.6012	P	P	P	P	P	P	coding	NM_001012137	Fus	RefSeq_NM	chr1	+	187250870	187264741	GAGTGTGTCAGACTACCGTAATTGTAACCATATCTCTGGTTCCCATTAAAAACCATTTTA	1q36	Rattus norvegicus fusion, derived from t(12	16) malignant liposarcoma (human) (Fus), mRNA [NM_001012137]	ENSRNOT00000031891	317385	GO:0045944|GO:0000166|GO:0003676|GO:0003723|GO:0005515|GO:0008270|GO:0016563|GO:0005622|GO:0005634|GO:0005737	TC577125
CUST_13289_PI421866198	3365.34	1643.68	11.124	11.2518	4194.95	2897	3004.08	1646.5	1649.98	1634.55	11.1903	11.0236	11.1581	11.2303	11.2884	11.2368	P	P	P	P	P	P	coding	NM_031354	Vdac2	RefSeq_NM	chr15	-	2515296	2528969	CTAGCATAATCAATCCACGAGGTCTTTGAGACTACAATAAAATACAAGGATACATGCTTT	15p16	Rattus norvegicus voltage-dependent anion channel 2 (Vdac2), mRNA [NM_031354]	ENSRNOT00000018462	83531	GO:0006820|GO:0008308|GO:0015288|GO:0015482|GO:0005739|GO:0005741|GO:0005743|GO:0016020|GO:0016021|GO:0019867	TC583846	Rn.162037
CUST_5851_PI421866198	226.356	287.531	7.14532	8.70916	397.638	160.541	120.89	281.659	272.702	308.232	8.00458	6.86082	6.57055	8.632	8.65107	8.8444	P	P	M	P	P	P	coding	NM_133606	Ehhadh	RefSeq_NM	chr11	+	81474160	81507645	GAGTATCTTTGGGAGCTGATAAAATTTTCTAAAATTACTCTAGTGGTGGATCTGTAACAC	11q23	Rattus norvegicus enoyl-Coenzyme A, hydratase/3-hydroxyacyl Coenzyme A dehydrogenase (Ehhadh), mRNA [NM_133606]	ENSRNOT00000002410	171142	GO:0006629|GO:0006631|GO:0006635|GO:0006637|GO:0008152|GO:0003857|GO:0004165|GO:0004300|GO:0016491|GO:0016829|GO:0016853|GO:0050662|GO:0005739|GO:0005777	TC574649	Rn.3671
CUST_6326_PI421866198	229.196	115.275	7.37734	7.31145	227.11	233.41	227.069	118.958	113.066	113.8	7.28642	7.39637	7.44923	7.29415	7.30559	7.33462	P	P	P	P	P	P	coding	NM_133572	Cdc25b	RefSeq_NM	chr3	+	118893715	118903516	TACTCATTAGGCTTGGCTTTTGTTAGCCCACAAAGGGATCTTTTCCTTTAAGACCCCCAG	3q36	Rattus norvegicus cell division cycle 25 homolog B (S. pombe) (Cdc25b), mRNA [NM_133572]	ENSRNOT00000028864	171103	GO:0006470|GO:0007049|GO:0007067|GO:0051301|GO:0004725|GO:0016787|GO:0016791|GO:0005622	TC574988	Rn.11312
CUST_11658_PI421866198	60.5646	43.2932	5.49137	5.78552	95.2397	42.4406	44.0134	39.5454	43.3625	46.9717	6.20296	5.02804	5.24312	5.5654	5.80009	5.99107	P	P	P	P	P	P	coding	NM_198764	Sh3md2	RefSeq_NM	chr16	-	32054772	32215987	ACGTTACAAAGAAACGGGAAGACTGGTCTTTTCCCAGGGAGCTTTGTGGAAAACATCTGA	16p12	Rattus norvegicus putative scaffolding protein POSH (Sh3md2), mRNA [NM_198764]	ENSRNOT00000013816	306417	GO:0006917|GO:0046328|GO:0005078|GO:0005515|GO:0008270|GO:0030027	TC575158	Rn.163325
CUST_22_PI421866198	204.814	131.756	7.21465	7.50869	159.217	235.86	219.365	146.356	127.793	121.119	6.83321	7.4157	7.39505	7.6075	7.48163	7.43695	P	P	P	P	P	P	coding	NM_181376	Spats1	RefSeq_NM	chr9	+	11127890	11162967	ATGAAAGGTCTGTCTTCCCACCTCAAGATTCGGATTAAAGTTGTGTCTTCCTACCTCAAA	9q12	Rattus norvegicus spermatogenesis associated, serine-rich 1 (Spats1), mRNA [NM_181376]	ENSRNOT00000045763	301255		TC579347	Rn.40672
CUST_4354_PI421866198	614.4	739.032	8.69667	10.0989	752.355	547.077	543.769	680.736	749.772	786.588	8.84222	8.58489	8.66289	9.9449	10.1489	10.2028	P	P	P	P	P	P	coding	NM_001008553	Dhodh	RefSeq_NM	chr19	-	39463110	39477178	AAGGACATTGGCTTCTTGGGAGGAAAAATCGTGGAGAAAATAAAGCCATGTAAACCTGTA	19q12	Rattus norvegicus dihydroorotate dehydrogenase (Dhodh), mRNA [NM_001008553]	ENSRNOT00000020302	65156	GO:0006207|GO:0006221|GO:0006222|GO:0008152|GO:0004152|GO:0004158|GO:0016491|GO:0005739|GO:0005743|GO:0016020	TC578145	Rn.81502
CUST_4744_PI421866198	13247.9	972.609	13.1371	10.4953	12976.6	14885.6	11881.5	1053.03	950.124	914.674	12.8518	13.4049	13.1544	10.5832	10.4922	10.4106	P	P	P	P	P	P	coding	NM_053320	Hgfac	RefSeq_NM	chr14	-	81348281	81354836	TACACCCGTGTGTCCAATTATGTGGACTGGATCAACGACCGCATTCGGCCACCCAAGCGA	14q21	Rattus norvegicus hepatocyte growth factor activator (Hgfac), mRNA [NM_053320]	ENSRNOT00000013257	58947	GO:0006508|GO:0004252|GO:0005576|GO:0005615	TC576472	Rn.144587
CUST_7666_PI421866198	1469	69.5825	9.93414	6.5398	1659.39	1585.64	1161.96	67.7147	74.1766	66.8563	9.90452	10.1343	9.7636	6.41951	6.65524	6.54466	P	P	P	P	P	P	coding	NM_001108045	Tmem63c	RefSeq_NM	chr6	+	111159622	111223801	TACTTATAATGGTAGCTGGGACACCTACTCGGGCTCATTAAAGGAGACCTACATGCATGT		transmembrane protein 63c		314332
CUST_13759_PI421866198	3268.99	929.58	11.0881	10.4297	3290.22	3718.52	2798.24	984.326	878.315	926.098	10.8242	11.3892	11.051	10.4879	10.3747	10.4265	P	P	P	P	P	P	coding	NM_001012738	Ckmt1	RefSeq_NM	chr3	+	108158886	108163888	AATCAAGATTCCCCAGGACTTCTGCATATTTAACAGTGGCCCATTCTACTTGCCAAGGAC	3q35	Rattus norvegicus creatine kinase, mitochondrial 1, ubiquitous (Ckmt1), mRNA [NM_001012738]	ENSRNOT00000051354	29593	GO:0046314|GO:0000166|GO:0004111|GO:0005524|GO:0005615|GO:0005739	TC588033	Rn.155589
CUST_6557_PI421866198	396.038	179.254	8.11489	7.94053	350.794	445.936	391.383	251.057	150.557	136.148	7.85058	8.29529	8.19881	8.47524	7.74257	7.60378	P	P	P	P	P	P	coding	NM_019177	Sell	RefSeq_NM	chr13	+	79827341	79845296	AGGATATAAAGATACCTGCTTTTACTCTTCCCCAACTCTCGTTTCCTCTTTCAGTGCCAA	13q22	Rattus norvegicus selectin, lymphocyte (Sell), mRNA [NM_019177]	ENSRNOT00000003733	29259	GO:0006928|GO:0007155|GO:0005515|GO:0005529|GO:0005615|GO:0005886|GO:0005887|GO:0009897|GO:0016020|GO:0016021	TC577968	Rn.10461
CUST_935_PI421866198	5459.82	3529.55	11.8232	12.3521	6204.88	5439.17	4735.39	3747.55	3388.25	3452.84	11.7356	11.9271	11.8069	12.4102	12.3303	12.3158	P	P	P	P	P	P	coding	NM_001009536	Trim25	RefSeq_NM	chr10	+	77459843	77488371	TCTGCTCTCTGGGGTAGCAGCCCGCAGATCTTTGTGTTTTGATCATGATCTGGATTTAAA	10q26	Rattus norvegicus tripartite motif protein 25 (Trim25), mRNA [NM_001009536]		494338	GO:0005515|GO:0008270|GO:0046872	TC575559	Rn.34382
CUST_15202_PI421866198	3540.8	182.288	11.2078	8.02497	3316.9	3955.14	3350.36	196.262	181.502	169.099	10.8373	11.4818	11.3042	8.09013	8.04268	7.94209	P	P	P	P	P	P	coding	NM_031066	Fez1	RefSeq_NM	chr8	+	38078327	38123983	TGTAGTCTGGCTCCAGCCCTCAACCCAGCTTATACTCTTCAGACTAATTTTGAAATAAAC	8q21	Rattus norvegicus fasciculation and elongation protein zeta 1 (zygin I) (Fez1), mRNA [NM_031066]	ENSRNOT00000008285	81730	GO:0007155|GO:0007399|GO:0007411|GO:0005080|GO:0005515|GO:0043015|GO:0047485|GO:0005737|GO:0005813|GO:0005886	TC577595	Rn.5468
CUST_12590_PI421866198	320.785	194.943	7.83241	8.12797	304.496	355.437	302.422	205.56	187.453	191.816	7.68205	7.9733	7.84188	8.16278	8.09771	8.12344	P	P	P	P	P	P	coding	NM_017198	Pak1	RefSeq_NM	chr1	+	155057621	155174714	ATTGTATTTGAAAACCAGAACAGCTTTGAAATGCCACGGGGCCTGATAATCTGCCAGGGA	1q32	Rattus norvegicus p21 (CDKN1A)-activated kinase 1 (Pak1), mRNA [NM_017198]	ENSRNOT00000046151	29431	GO:0006468|GO:0007243|GO:0007264|GO:0016358|GO:0000166|GO:0004672|GO:0004674|GO:0004709|GO:0004713|GO:0005515|GO:0005524|GO:0016740|GO:0005634|GO:0005737|GO:0005829|GO:0005886|GO:0005925|GO:0030424|GO:0030426	TC575378	Rn.9149
CUST_7848_PI421866198	2460.69	1058.59	10.6886	10.6164	2314.67	2596.14	2471.28	1172.53	1031.26	971.966	10.3488	10.8559	10.8612	10.7514	10.6082	10.4896	P	P	P	P	P	P	coding	NM_001107518	Nipa2	RefSeq_NM	chr1	-	107335237	107359088	GGTTTCCCCTGCACCCTCACCGATATACTTTGTCTATTTTATGTACTGTATCTATGTCTT		non imprinted in Prader-Willi/Angelman syndrome		308667
CUST_12164_PI421866198	4980.49	1676.81	11.7019	11.2828	5642.77	4741.29	4557.39	1738.93	1626.15	1665.34	11.6087	11.745	11.7518	11.3145	11.2651	11.2688	P	P	P	P	P	P	coding	NM_001024969	RGD1305455	RefSeq_NM	chr12	-	17843340	17847631	ACTTATTCTCTGACTACATCTTCCAGCTGAAGTAAAACTATTAAAAGCTGTTTGGGAGGG		hypothetical protein LOC288545		288545
CUST_354_PI421866198	4430.36	5270.23	11.532	12.9098	4939.35	3989.9	4361.84	5216.32	5190.06	5404.3	11.4188	11.4918	11.6853	12.87	12.9149	12.9445	P	P	P	P	P	P	coding	NM_001011967	Fastk	RefSeq_NM	chr4	+	6096674	6100690	GATGGATCCCCTATGGGGAGGAGGGTGGACAGTTTGCACTTTGGCTCCCTGTTATTTTTT	4q11	Rattus norvegicus Fas-activated serine/threonine kinase (Fastk), mRNA [NM_001011967]	ENSRNOT00000016640	296741	GO:0006915|GO:0004672|GO:0005524|GO:0005615	TC614589	Rn.7680
CUST_10506_PI421866198	954.059	133.194	9.32445	7.5238	1113.55	884.474	864.153	131.995	133.99	133.596	9.35863	9.28098	9.33374	7.44329	7.55542	7.5727	P	P	P	P	P	P	coding	NM_031796	Galnt5	RefSeq_NM	chr3	+	39767514	39814610	GACCCCTCCTAATAGGGGGTCTTGATCTGAATGTTTTCTTAATTTGAAGCTATTGGGGGG	3q21	Rattus norvegicus UDP-N-acetyl-alpha-D-galactosamine:polypeptide N-acetylgalactosaminyltransferase 5 (Galnt5), mRNA [NM_031796]	ENSRNOT00000006319	83627	GO:0006024|GO:0004653|GO:0005509|GO:0005529|GO:0016757|GO:0030145|GO:0016020|GO:0016021	TC574296	Rn.30048
CUST_411_PI421866198	4201.38	3510.3	11.4287	12.3495	5349.41	4113.85	3140.89	3520.65	3441.75	3568.51	11.5297	11.539	11.2174	12.3279	12.3505	12.3701	P	P	P	P	P	P	coding	NM_001011939	Ehd1	RefSeq_NM	chr1	+	209055233	209077608	GGAGAGTGGCTGAGTGAGGACTGTTTCTTGCATTAAAGAAAGTTTAATTGTGCCAAAAAA		EH-domain containing 1		293692
CUST_4483_PI421866198	80.1742	42.1247	5.93179	5.71707	96.5719	68.4187	75.532	46.8208	33.4162	46.137	6.21908	5.64733	5.92895	5.83316	5.3544	5.96366	P	P	P	P	P	P	coding	NM_001109085	LOC498316	RefSeq_NM	chr13_random	+	534513	541216	TGCCATATTTGGATAAAGTACATCTCCAGAGACATACCAATAAACTCTCTTCCTTCAGTC		hypothetical protein LOC498316		498316
CUST_7149_PI421866198	1994.75	974.17	10.3871	10.4987	2092.31	1775.43	2116.49	946.3	1041.7	934.513	10.208	10.3123	10.6409	10.4346	10.622	10.4395	P	P	P	P	P	P	coding	NM_001166020		RefSeq_NM	chr20	-	3244467	3245193	TTCATCATAAAGGGCCACCACACCACCTTACCTGCAGAGCCTGAGAGCAGCTGAAGCCTG				NA
CUST_11389_PI421866198	17126.2	5893.8	13.4942	13.0666	21228.2	16423.4	13727.1	6147	5677.75	5856.66	13.5834	13.5495	13.3497	13.105	13.0413	13.0535	P	P	P	P	P	P	coding	NM_001106471	Papss1	RefSeq_NM	chr2	+	229005798	229040958	CATGCTGAGGTATTCTTGCAATCTGTGTTAAGTGCTGAATGAATGCCTTGATTCAATAAA		3'-phosphoadenosine 5'-phosphosulfate synthase		295443
CUST_14130_PI421866198	33.8612	32.5455	4.83959	5.16452	30.19	30.9644	40.4292	52.2929	22.1764	23.1671	4.77898	4.60351	5.13627	6.01549	4.65833	4.81972	P	P	P	P	P	P	coding	NM_001044299	LOC690784	RefSeq_NM	chr4	-	184553391	184556190	CTGGTTTCTGCTTACTCCTTGTAACCTCTGGAATTATGCGTCAATACAAAGTATTCAAGC	4q44	Rattus norvegicus hypothetical protein LOC690784 (LOC690784), mRNA [NM_001044299]		690784		TC582606	Rn.214640
CUST_13063_PI421866198	138.639	1164.51	6.68926	10.7677	132.319	154.329	129.271	1189.3	1141.53	1162.7	6.60147	6.80065	6.66567	10.7751	10.767	10.7609	P	P	P	P	P	P	coding	NM_001083122	Slc30a2	RefSeq_NM	chr5	+	153086345	153098569	TGTTGGCCTCCACCAACACCACCCAATTTTAAAAAATAAATGGCTAGCATTTGCTTTAAA	5q36	Rattus norvegicus solute carrier family 30 (zinc transporter), member 2 (Slc30a2), transcript variant 1, mRNA [NM_001083122]	ENSRNOT00000022466	25362	GO:0006812|GO:0006829|GO:0005385|GO:0008270|GO:0008324|GO:0016020|GO:0016021|GO:0016023	TC578100	Rn.11135
CUST_2789_PI421866198	48.5703	56.7358	5.28459	6.2121	37.6527	44.3312	63.7271	59.461	53.6356	57.1108	5.04922	5.08877	5.7158	6.20915	6.13211	6.29504	P	P	P	P	P	P	coding	NM_053651	Nkx2-5	RefSeq_NM	chr10	+	16606182	16608952	ATCCCCTTTTGTTGACCTAACCTGATGCCTCGGTCCTGGGAAAGCCCTTCAGGGCCAAAG	10q12	Rattus norvegicus NK2 transcription factor related, locus 5 (Drosophila) (Nkx2-5), mRNA [NM_053651]		114109	GO:0000122|GO:0001947|GO:0006357|GO:0007275|GO:0007507|GO:0007512|GO:0035050|GO:0045944|GO:0003677|GO:0003700|GO:0005515|GO:0016564|GO:0046982|GO:0005634|GO:0005667		Rn.6179
CUST_9841_PI421866198	280.833	125.854	7.65932	7.43918	276.222	300.522	265.755	127.205	130.191	120.165	7.56869	7.7408	7.66847	7.39071	7.5081	7.41873	P	P	P	P	P	P	coding	NM_001025703	RGD1305776	RefSeq_NM	chr7	-	120380504	120401688	TCCACACTGAAGAGAGAGGGTGCTTTTTAAAAGAGAAGCAAGAGTCACAGTCTGGGAGAA	7q34	Rattus norvegicus similar to D15Wsu75e protein (RGD1305776), mRNA [NM_001025703]	ENSRNOT00000007424	315160		TC641177	Rn.198242
CUST_5793_PI421866198	3107.23	986.978	11.0321	10.515	3009.05	3170.53	3142.12	1066.95	976.955	917.029	10.7147	11.1635	11.2181	10.6003	10.5303	10.4144	P	P	M	P	P	P	coding	NM_001039454	RGD1561028	RefSeq_NM	chr7	+	136003625	136105933	AAGCATTCTTACTACCTCCCCCTCGCTATTCTTGTTGCCTTTTTGTAAAAATAAAATTGA	7q36	Rattus norvegicus similar to MGC47262 protein (RGD1561028), mRNA [NM_001039454]	ENSRNOT00000037874	315283		TC576581	Rn.50178
CUST_12953_PI421866198	564.282	421.15	8.58901	9.2822	530.963	644.394	517.489	425.2	423.111	415.139	8.36644	8.81742	8.58319	9.25201	9.31109	9.2835	P	P	P	P	P	P	coding	NM_001079937	Pbk_predicted	RefSeq_NM	chr15	+	45227250	45238096	GATGACTTTATGTATTCCACACATCAACCTTCCAGATGATGATGATGATGAAGATGCAAC	15p12	Rattus norvegicus PDZ binding kinase (predicted) (Pbk_predicted), mRNA [NM_001079937]	ENSRNOT00000021297	290326	GO:0006468|GO:0007067|GO:0004672|GO:0004674|GO:0004713|GO:0005515|GO:0005524		Rn.137333
CUST_3515_PI421866198	2900.7	340.012	10.8504	8.96394	4283.74	2302.34	2116.01	353.319	323.446	343.27	11.2211	10.6901	10.6401	8.97117	8.91079	9.00985	P	P	P	P	P	P	coding	NM_001034952	Pqlc3	RefSeq_NM	chr6	-	40676561	40688138	CTTCTATGTGAATGTCATTATTCTGGTATACTGCAAGAAAGTAAACGATGTTTGCTGGAA	6q16	Rattus norvegicus PQ loop repeat containing 3 (Pqlc3), mRNA [NM_001034952]	ENSRNOT00000007071	298906		TC581317	Rn.12743
CUST_2868_PI421866198	3292.86	188.373	11.083	8.06953	4206.35	3045.16	2627.09	189.517	180.265	195.337	11.1935	11.1019	10.9535	8.02834	8.02694	8.15331	P	P	P	P	P	P	coding	NM_053617	Cpb2	RefSeq_NM	chr15	+	56104919	56154321	GCAACACTAAATTGTTGCACTAGCTTCTAAGTTTAATCAGTTTCCTTGGTTTTGTTGAAG	15q11	Rattus norvegicus carboxypeptidase B2 (plasma) (Cpb2), mRNA [NM_053617]	ENSRNOT00000014909	113936	GO:0006508|GO:0042730|GO:0004180|GO:0004182|GO:0004187|GO:0008237|GO:0008270|GO:0046872|GO:0005615	TC578702	Rn.12572
CUST_4761_PI421866198	140.172	68.4267	6.66302	6.50975	176.299	137.268	106.948	67.7247	64.4915	73.0639	6.95724	6.62576	6.40605	6.41989	6.43332	6.67604	P	P	P	P	P	P	coding	NM_053316	Ihpk1	RefSeq_NM	chr8	+	113294931	113314025	CTGTGAGGACACAGACTTGCTTTTAAAGGGTTATATTTCTCTTTGGTGTAAACTAAAAGA	8q32	Rattus norvegicus inositol hexaphosphate kinase 1 (Ihpk1), mRNA [NM_053316]	ENSRNOT00000026999	50560	GO:0006757|GO:0016192|GO:0016310|GO:0051209|GO:0004428|GO:0005515|GO:0008440|GO:0016301|GO:0016740|GO:0050517|GO:0005634|GO:0005737	TC582908	Rn.16751
CUST_496_PI421866198	259.878	193.819	7.53719	8.11788	294.12	259.843	225.671	189.541	192.19	199.725	7.63943	7.53311	7.43904	8.02927	8.13344	8.19093	P	P	P	P	P	P	coding	NM_001100470	Nup153	RefSeq_NM	chr17	+	24031665	24084210	TATGTATTAGTATGGCCCCAGAGTTATTAGAGTTTGCAGTACACAGAAGAGCCCCTTTCT		nucleoporin 153kD		25281
CUST_6490_PI421866198	18.5552	26.293	4.07243	4.95473	16.7532	22.3274	16.5851	27.9158	23.7659	27.1973	4.05393	4.17201	3.99135	4.99499	4.78577	5.08341	P	P	P	P	P	P	coding	NM_001134595	RGD1564851	RefSeq_NM	chr7	-	67127672	67135594	AAGATTTGTACAGTGTGGGTCTGACCAGTTACTTAAGAGTGTGAGAGGCCCCAACAGTAT		hypothetical protein LOC366909		366909
CUST_6915_PI421866198	1216.34	487.726	9.67957	9.49408	1223.08	1389.99	1035.95	494.613	477.627	490.937	9.48295	9.95272	9.60305	9.48225	9.49016	9.50982	P	P	P	P	P	P	coding	NM_001002818	Fkbpl	RefSeq_NM	chr20	-	4201107	4202576	TGGATAAAGCAACTGCTGATCTCAAGAAAGTTCTAGCAGTAGATCCCAAAAACCGTGCCG	20p12	Rattus norvegicus FK506 binding protein-like (Fkbpl), mRNA [NM_001002818]	ENSRNOT00000000494	406168	GO:0006457|GO:0005488	TC579205	Rn.54367
CUST_5240_PI421866198	26458.1	12356.4	14.1131	14.1059	37783.8	23863.9	17726.8	12636.8	12171.1	12261.3	14.4943	14.133	13.7119	14.1186	14.1186	14.0806	P	P	P	P	P	P	coding	NM_001134760	Hnrnpl	RefSeq_NM	chr1	+	83919014	83929698	CTGCCCATGTATCTTGGCACATTTCAATAAAATTGTTTGGAAAATAAAACTATTCGCTGG		heterogeneous nuclear ribonucleoprotein L		80846
CUST_11576_PI421866198	300.553	546.419	7.74375	9.65723	322.217	307.975	271.468	571.703	535.389	532.166	7.75165	7.77896	7.70065	9.69392	9.66096	9.6168	P	P	P	P	P	P	coding	NM_020092	Sfrs12	RefSeq_NM	chr2	+	34690995	34710132	GACTAACACACCAGTTAAGGAGAAGGAACACAGTAAAGAGGCAGATTCAACTGTGAGCAC	2q13	Rattus norvegicus splicing factor, arginine/serine-rich 12 (Sfrs12), mRNA [NM_020092]	ENSRNOT00000040533	56763	GO:0006397|GO:0008380|GO:0000166|GO:0003676|GO:0005634|GO:0005681	TC601589	Rn.161755
CUST_2462_PI421866198	26.0988	16.7764	4.50798	4.14271	21.8676	28.4406	27.9881	23.4123	14.6909	12.2261	4.37848	4.49529	4.65018	4.73387	3.96237	3.73189	P	P	P	P	P	P	coding	NM_001000081	Olr1584_predicted	RefSeq_NM	chr13	+	89782444	89783389	TAGTTGCACTGTTCTATGCTTCTGCTTTTACTGTGTATGTGGGTTCACCTCAGAGCAGAC	13q24	Rattus norvegicus olfactory receptor 1584 (predicted) (Olr1584_predicted), mRNA [NM_001000081]	ENSRNOT00000004643	289247	GO:0007186|GO:0050911|GO:0004984|GO:0016021	NP1479606	Rn.142342
CUST_1613_PI421866198	2371.29	871.367	10.6283	10.3417	2694.08	2470.02	1949.77	867.874	845.604	900.625	10.5728	10.7872	10.5249	10.3092	10.3228	10.3932	P	P	P	P	P	P	coding	NM_022698	Bad	RefSeq_NM	chr1	+	209617372	209626292	AGCTGGAGGCCCCAGGTCAAGAAACGTGCTTTATAATAAAGCCCGCGCATGTGTAAAAAA	1q43	Rattus norvegicus bcl2-associated death promoter (Bad), mRNA [NM_022698]	ENSRNOT00000028712	64639	GO:0006007|GO:0006915|GO:0006917|GO:0008624|GO:0008632|GO:0012502|GO:0042593|GO:0042981|GO:0043065|GO:0045579|GO:0045582|GO:0005515|GO:0030346|GO:0043422|GO:0005737|GO:0005739|GO:0005741|GO:0005829	TC579997	Rn.36696
CUST_1504_PI421866198	601.212	124.508	8.61392	7.42826	831.526	568.206	403.904	132.283	116.798	124.443	8.96291	8.63756	8.24128	7.44923	7.35559	7.47994	P	P	P	P	P	P	coding	NM_001142945	Zfp68	RefSeq_NM	chr12	+	16534543	16549408	CCTGCCCCAAAGTGGGTGATTGATAATGTATTTTCAAAGTTTAATCAACATAGAACTTGT		zinc finger protein 68 isoform 2		304337
CUST_7088_PI421866198	294.149	171.063	7.71256	7.91928	286.238	344.93	251.278	180.905	168.876	163.408	7.6141	7.93598	7.58761	7.94742	7.92091	7.8895	P	P	P	P	P	P	coding	NM_001033914	Epn2	RefSeq_NM	chr10	-	47677507	47739193	AGAAAAAGTCCTCAGGTGGCATAGATTTAACATACTGCACTGATACTACCCTTTCTCTCC	10q23	Rattus norvegicus epsin 2 (Epn2), transcript variant 2, mRNA [NM_001033914]	ENSRNOT00000043052	60443	GO:0030100|GO:0008289|GO:0030128	TC581804	Rn.44273
CUST_7522_PI421866198	1801.87	841.354	10.1044	10.2911	2926.42	1350.98	1128.21	818.481	806.831	898.752	10.6836	9.90528	9.72445	10.223	10.2599	10.3905	P	P	P	P	P	P	coding	NM_133307	Prkcd	RefSeq_NM	chr16	-	5954216	5975743	CTACCTGAACCACAGGATTGTTTATGTGTGTATAAATAAACACTGAATGGTAAAAAACCG	16p16	Rattus norvegicus protein kinase C, delta (Prkcd), mRNA [NM_133307]	ENSRNOT00000022279	170538	GO:0006468|GO:0006917|GO:0007242|GO:0016064|GO:0042100|GO:0000166|GO:0004674|GO:0004697|GO:0004701|GO:0005515|GO:0005524|GO:0008022|GO:0008047|GO:0008270|GO:0016740|GO:0019899|GO:0019992|GO:0046872|GO:0005634|GO:0005737|GO:0016020	NP516860	Rn.98279
CUST_5342_PI421866198	1740.96	380.75	10.1891	9.11837	1911.3	1722.41	1589.17	468.331	339.509	334.409	10.0953	10.2587	10.2134	9.40087	8.97998	8.97426	P	P	P	P	P	P	coding	NM_019336	Rgs1	RefSeq_NM	chr13	-	58121187	58125514	GACAATCTCCTTCCTGTACATAATCAGTCCAAAAGTATATATTGCAAATAGGAGTTGCTA	13q21	Rattus norvegicus regulator of G-protein signaling 1 (Rgs1), mRNA [NM_019336]	ENSRNOT00000005251	54289	GO:0006955|GO:0007165|GO:0007186|GO:0007193|GO:0009968|GO:0004871|GO:0005096|GO:0005516|GO:0005886	TC579122	Rn.14787
A_44_P1047638	3752.03	2319.72	11.2614	11.7568	5092.41	3110.09	3053.58	2212.5	2323.4	2423.25	11.4628	11.1417	11.1798	11.6699	11.7901	11.8103	P	P	P	P	P	P	coding	NM_001108390	Ndfip2	RefSeq_NM	chr15	+	89316389	89375545	CCTACTTGGTTAATCAGTGTTTGATACAATTGGAAGAGTTGAGTACTAAACAGTCTTCCA		Nedd4 family interacting protein 2		361089
CUST_13187_PI421866198	95.0495	80.2639	6.1769	6.76224	88.3101	107.79	89.049	84.3503	80.6229	75.8185	6.1047	6.27786	6.14813	6.76192	6.78879	6.736	P	P	P	P	P	P	coding	NM_001113332	Pde4d	RefSeq_NM	chr18_random	+	266262	268382	AGACGATTGTTGTCCTGACACGTAACAGTGTAAAGGCTGTCACACCTTTTCTTTTTCTTT		phosphodiesterase 4D isoform 3		24627
CUST_9482_PI421866198	2689.58	1985.07	10.816	11.5301	2899.41	2826.94	2342.38	1985.03	1912.06	2058.13	10.6738	10.9851	10.789	11.5073	11.5012	11.5818	P	P	P	P	P	P	coding	NM_001014243	RGD1309888	RefSeq_NM	chr1	+	79643482	79665871	TGAGGCTGGAGAGCTTTTCACGGGCGAGGATCTGATGGTTCAAATAAACGTGGTCATAGG	1q21	Rattus norvegicus similar to RIKEN cDNA 1500002O20 (RGD1309888), mRNA [NM_001014243]	ENSRNOT00000026669	365215		TC576492	Rn.32677
CUST_6134_PI421866198	4771.73	2927.91	11.6408	12.0983	4980.42	4986.71	4348.05	2960.34	2885.9	2937.49	11.4315	11.81	11.6811	12.0881	12.1053	12.1016	P	P	P	P	P	P	coding	NM_001108325	Med15	RefSeq_NM	chr11	+	85270502	85344999	CTGGTGGAAAGAAATTCCCCCTTTTATATGTGCACTACTCTGTCATATGATTCTTATAAT		mediator complex subunit 15		360743
CUST_1282_PI421866198	210.978	176.25	7.23709	7.96513	168.266	190.839	273.828	199.056	177.578	152.115	6.9013	7.09727	7.7127	8.11562	8.00799	7.77178	P	P	P	P	P	P	coding	NM_001109555	LOC689927	RefSeq_NM	chr20	-	11173951	11175010	CCTGCATCCTAGATTATTGTCCCTCCATTCTGTGTCTCTCATCTTTGGCACCAGCCATTC		hypothetical protein LOC689927		689927
CUST_4882_PI421866198	737.381	1204.08	8.97193	10.8178	609.053	803.688	799.402	1254.42	1190.95	1166.87	8.5628	9.13775	9.21523	10.8539	10.8345	10.7651	P	P	P	P	P	P	coding	NM_001128138	Lcn12	RefSeq_NM	chr3	-	3663212	3665801	AGGAAACAGTTCCTGCCAGTAAAGCCTCAGCCTGCCATTGCTCTCAACATAAATAAACAC		lipocalin 12		680602
CUST_3536_PI421866198	1079.54	225.913	9.47638	8.35297	656.912	1337.55	1244.16	226.898	232.463	218.378	8.66923	9.89207	9.86782	8.31639	8.41169	8.33082	P	P	P	P	P	P	coding	NM_001034949	LOC500573	RefSeq_NM	chr5	+	157796781	157850453	CTGCGAGTGGGCGTTTTCAGGTGCCAACGAGACACTTTGTTCCCTCTGCTCATAGAAGAA	5q36	Rattus norvegicus similar to RIKEN cDNA 4632413C14 (LOC500573), mRNA [NM_001034949]		500573		TC575056	Rn.162838
CUST_53_PI421866198	9126.48	262.637	12.5821	8.57708	10814.3	7879.22	8685.92	240.765	263.351	283.794	12.5539	12.4898	12.7026	8.41001	8.60208	8.71916	P	P	P	P	P	P	coding	NM_001100527	Frzb	RefSeq_NM	chr3	-	63350504	63383436	GGTAGTAGTGGATCCAAATTCCTAAGCTATGGTGTGCTGAAAATAAAGCATGTATGAAGC		frizzled-related protein		295691
CUST_3340_PI421866198	1560.12	359.809	10.0244	9.04464	1894.67	1407.96	1377.72	351.048	352.346	376.032	10.0865	9.96944	10.0171	8.96588	9.03162	9.13643	P	P	P	P	P	P	coding	NM_053525	Ddx52	RefSeq_NM	chr10	+	72222688	72245419	CATGCTGTGGAGAGGCATCTGGAACAGAATTTTAAAATAAAACCTTGAGCTCGCAAAAAA	10q26	Rattus norvegicus DEAD (Asp-Glu-Ala-Asp) box polypeptide 52 (Ddx52), mRNA [NM_053525]	ENSRNOT00000003600	85432	GO:0006364|GO:0000166|GO:0003676|GO:0003723|GO:0003724|GO:0004386|GO:0005524|GO:0008026|GO:0016787|GO:0005634	TC576139	Rn.18605
CUST_6966_PI421866198	80.1535	32.6407	5.95321	5.28496	68.927	95.0908	76.4426	24.0581	42.8479	31.0161	5.789	6.12228	5.94834	4.77593	5.77118	5.30775	P	P	P	P	P	P	coding	NM_001033964	Pfkfb2	RefSeq_NM	chr13	-	43627326	43652660	AGGAACAGCTTTACGCCTCTGTCCAGTTCGAACACAATAAGGCGTCCAAGAAATTACAGT		6-phosphofructo-2-kinase/fructose-2,		24640
CUST_12900_PI421866198	5916.7	3773.58	11.9496	12.448	6543.13	6056.08	5150.88	3438.92	4038.86	3842.97	11.8244	12.0977	11.9266	12.301	12.5714	12.4717	P	P	P	P	P	P	coding	NM_001106239	Mrps12	RefSeq_NM	chr1	-	83845160	83848056	ATTAACCTGCAAGATTTCTGAAGGTGAATTGGAAGGAGGAACTCTTGTGCCCACTCCCTT		mitochondrial ribosomal protein S12		292758
CUST_11829_PI421866198	555.238	44.98	8.56566	5.79717	487.48	667.404	510.831	32.859	59.1636	42.9174	8.25834	8.87283	8.56583	5.2528	6.29212	5.84658	P	M	P	P	P	P	coding	NM_031598	Pla2g2a	RefSeq_NM	chr5	+	157654785	157657363	AAAGGGAAGACGCCCAGTTGCTGAAAGAGACATCTTCTGAAACATCCAGACATCCTCTAA	5q36	Rattus norvegicus phospholipase A2, group IIA (platelets, synovial fluid) (Pla2g2a), mRNA [NM_031598]	ENSRNOT00000022827	29692	GO:0006644|GO:0016042|GO:0004623|GO:0005509|GO:0005515|GO:0016787|GO:0047498|GO:0005576|GO:0005615|GO:0016020	TC594131	Rn.11346
CUST_12481_PI421866198	995.891	290.518	9.39841	8.72804	951.155	1094.87	941.653	300.87	300.743	269.94	9.13444	9.60305	9.45775	8.72957	8.80163	8.6529	P	P	P	P	P	P	coding	NM_001105863	Thap7	RefSeq_NM	chr11	+	85474475	85477575	TACATCTACTTCTGCTCCAAACACTTCGAGGAAAACTGCTTTGAGCTGGTGGGAATCAGT		THAP domain containing 7		287944
CUST_5825_PI421866198	2292.28	2732.95	10.5845	11.9918	2560	2262.42	2054.41	2598.37	2726.62	2873.86	10.4914	10.6652	10.5968	11.8943	12.017	12.064	P	P	P	P	P	P	coding	NM_001166275		RefSeq_NM	chr20	-	3042952	3057607	AGGAAGCCACACCAGAGGCCTTTGTCCTCTCCAATTTGGAAATGTAGTCTACCTAAAAAA				NA
CUST_1097_PI421866198	34136.1	22477.3	14.5827	14.8855	31614	38942.5	31851.6	23739.4	21789.6	21902.8	14.1886	14.8969	14.6626	14.9307	14.8658	14.8599	P	P	P	P	P	P	coding	NM_130412	Sdf4	RefSeq_NM	chr5	+	172836093	172853044	TACCATAAGTCCCTCAAAGTGCTGTTCCAGAACCTTCCTTCTTCTGTTGTGTCCATATGC	5q36	Rattus norvegicus stromal cell derived factor 4 (Sdf4), mRNA [NM_130412]	ENSRNOT00000027215	155173	GO:0005509|GO:0005615	TC607203	Rn.12964
CUST_11511_PI421866198	193.317	67.1555	7.13434	6.45356	204.445	203.824	171.683	84.9278	57.6249	58.9137	7.15792	7.19887	7.04624	6.77091	6.24498	6.34479	P	P	P	P	P	P	coding	NM_024483	Adra1d	RefSeq_NM	chr3	-	119279973	119295985	GCAAACTGTCCATCTTTGGCTTGTAATGCATATAGAGCCTCCTTCTTCTGAAATCCTTAG	3q36	Rattus norvegicus adrenergic receptor, alpha 1d (Adra1d), mRNA [NM_024483]	ENSRNOT00000028877	29413	GO:0006259|GO:0007165|GO:0007186|GO:0007188|GO:0007202|GO:0007204|GO:0007267|GO:0007275|GO:0008217|GO:0008283|GO:0008284|GO:0001584|GO:0004872|GO:0004935|GO:0004937|GO:0046982|GO:0005887|GO:0009986|GO:0016020|GO:0016021	TC574817	Rn.11314
CUST_4990_PI421866198	3908.98	2424.05	11.3439	11.8171	4436.84	4211.94	3078.17	2385.75	2428.92	2457.49	11.268	11.5734	11.1903	11.7754	11.845	11.8309	P	P	P	P	P	P	coding	NM_001004086	Pon3	RefSeq_NM	chr4	-	30000504	30027203	ACACCTGTGATAGTCTGAGGCTTCTGCAGTCCATAGAAATAAAGAAGCTAGTGGCTAACT	4q13	Rattus norvegicus paraoxonase 3 (Pon3), mRNA [NM_001004086]	ENSRNOT00000012050	312086	GO:0004063|GO:0004064|GO:0016787|GO:0005576|GO:0005615|GO:0005792	TC578475	Rn.16469
A_44_P288091	330.221	9.62074	7.87558	3.27809	304.831	352.504	333.327	10.0383	9.62965	9.19431	7.68512	7.96488	7.97675	3.34716	3.24445	3.24266	P	P	P	P	P	P	coding	NM_053656	P2rx2	RefSeq_NM	chr12	+	46485124	46488319	GCAGTCCTAGAGAAGATCTGCGCTCTTCAGTAACCATGTCCATGTGACTGGGAAACAGAA	12q16	Rattus norvegicus purinergic receptor P2X, ligand-gated ion channel, 2 (P2rx2), mRNA [NM_053656]	ENSRNOT00000056693	114115	GO:0006811|GO:0007268|GO:0004872|GO:0004931|GO:0005515|GO:0005524|GO:0015276|GO:0016020|GO:0016021	NP067059	Rn.88799
CUST_11486_PI421866198	1358.12	657.77	9.75272	9.92216	1973.41	1190.5	910.447	641.393	600.798	731.12	10.1406	9.71261	9.40493	9.85552	9.81827	10.0927	P	P	P	P	P	P	coding	NM_001106419	Rad1	RefSeq_NM	chr2	+	59837933	59845973	GGCCAAGGTCCCATTCTGTAAATAGTGTTTATTTTGTGAATAAATTTTTCATGTGGCCAG		RAD1 homolog		294800
CUST_2733_PI421866198	38.0066	44.5774	4.9914	5.81665	32.5413	38.4169	43.0616	52.1354	45.0579	36.5388	4.87233	4.89391	5.20797	6.01254	5.86278	5.57464	P	P	P	P	P	P	coding	NM_001000028	Olr1485_predicted	RefSeq_NM	chr10	-	60675613	60676552	AACAGAGATGTGAAAGATGCCTTGATAACCCTCCTTTGCAGGAAGAAAAGTTCTTTATAG	10q24	Rattus norvegicus olfactory receptor 1485 (predicted) (Olr1485_predicted), mRNA [NM_001000028]	ENSRNOT00000043363	287489	GO:0007186|GO:0050911|GO:0004984|GO:0016021	NP1479799	Rn.142091
CUST_4607_PI421866198	12609.6	6379.17	13.0507	13.1838	15902.5	11351	10575.3	6517.13	6139.15	6481.22	13.1301	13.0354	12.9868	13.1928	13.1538	13.2048	P	P	P	P	P	P	coding	NM_001035255	LOC502603	RefSeq_NM	chr2	-	256154644	256175169	GCTACAGTCTGTGCCATGTTGATGTACAGTTTCTGAAATTGTTTTACAAGACTTTGATAA	2q45	Rattus norvegicus similar to splicing factor p54 (LOC502603), mRNA [NM_001035255]		502603	GO:0000166|GO:0003676	TC575236	Rn.11095
CUST_7415_PI421866198	85.4201	90.5801	6.00958	6.95263	106.243	80.622	69.3951	95.9629	92.2662	83.5113	6.33057	5.87796	5.82021	6.97601	6.9973	6.88458	P	P	P	P	P	P	coding	NM_001107662	Phc3	RefSeq_NM	chr2	+	116831189	116895396	CCACAGATGCTTTGGTTGTGAAATGGGATTGTGTTTTAGCATAAGGAGTATTTTTGAAGG		polyhomeotic homolog 3		310258
CUST_9725_PI421866198	137.97	97.5527	6.68058	7.06092	126.836	148.599	138.474	100.473	96.2845	95.9006	6.55079	6.7384	6.75255	7.0466	7.05438	7.08177	P	P	P	P	P	P	coding	NM_182673	Rnasel	RefSeq_NM	chr13	+	68822012	68829258	CAAAGCTATACTGCCCCATTTTAGTGGATGGAATGGGGAGCGCCTTCTGTTAAGATTTTG	13q21	Rattus norvegicus ribonuclease L (2',5'-oligoisoadenylate synthetase-dependent) (Rnasel), mRNA [NM_182673]	ENSRNOT00000032157	359726	GO:0006397|GO:0006468|GO:0003723|GO:0004672|GO:0005524|GO:0016891	TC598591	Rn.107928
CUST_1977_PI421866198	2608.73	2190.29	10.7738	11.6733	2743.16	2601.02	2482.02	2263.18	2136.34	2171.34	10.593	10.8595	10.869	11.6968	11.6697	11.6533	P	P	P	P	P	P	coding	NM_053773	Tjp2	RefSeq_NM	chr1	-	227475389	227574457	TACCTTGTGGTCAAGAATGAGCTTTGTGCTGAATCTCTACACACCTTCCTTTTGGGCTGT	1q51	Rattus norvegicus tight junction protein 2 (Tjp2), mRNA [NM_053773]	ENSRNOT00000020361	115769	GO:0010033|GO:0004385|GO:0005515|GO:0008022|GO:0005886|GO:0005887|GO:0005923	TC586301	Rn.10965
CUST_6602_PI421866198	498.57	412.103	8.42175	9.25079	477.585	542.069	476.055	437.011	404.808	394.488	8.22958	8.56817	8.46751	9.30021	9.24875	9.20341	P	P	P	P	P	P	coding	NM_019162	Tac2	RefSeq_NM	chr7	+	67717067	67723674	TAAAAATACCATGTCTCCTCCTCAACAATAAAGGGTTTTTACAATGGAGTGACTGAAAAG	7q22	Rattus norvegicus tachykinin 2 (Tac2), mRNA [NM_019162]	ENSRNOT00000005679	29191	GO:0007217|GO:0007218|GO:0005615	TC581705	Rn.9708
CUST_4218_PI421866198	720.368	249.787	8.90772	8.50839	906.449	672.169	582.487	255.953	242.047	251.363	9.07394	8.8826	8.76662	8.50468	8.47812	8.54239	P	P	P	P	P	P	coding	NM_001130537	Zbtb39	RefSeq_NM	chr7	+	67731530	67739025	CGTCTAAAATCGTACATCTGATTCTTTTCTATTCCATTGTTCAGCACAAAGTGTGGTTTT		zinc finger and BTB domain containing 39		299510
CUST_3557_PI421866198	15426.3	11139.4	13.3579	13.9678	16063.7	14527.2	15687.9	11411.7	11220	10786.6	13.1417	13.3818	13.5502	13.9833	14.0042	13.916	P	P	P	P	P	P	coding	NM_001034939	Obfc2b	RefSeq_NM	chr7	-	1693099	1698698	TGTGTGGGATATGAGGGTCTAACTGAAATCCCTCTTCCTAATAAACATTCCCACTTGTTC	7q11	Rattus norvegicus oligonucleotide/oligosaccharide-binding fold containing 2B (Obfc2b), mRNA [NM_001034939]	ENSRNOT00000031362	362813	GO:0003676	TC593546	Rn.23934
CUST_7725_PI421866198	3194.46	17419.4	10.9999	14.5404	4576.37	2544.75	2462.25	17831.4	17819.8	16607.1	11.3168	10.827	10.8559	14.5499	14.6012	14.4701	P	P	P	P	P	P	coding	NM_001107598	Mrpl43	RefSeq_NM	chr1	-	250072418	250073222	ACCAGCGGGGGAGTGTCCTGGAATAAAGAAGAGTTCCGGGGTTGGGGATTTAGCTCAGTG		mitochondrial ribosomal protein L43		309440
CUST_2796_PI421866198	88.4179	27.5201	6.04987	5.03091	57.3399	113.267	94.647	28.8443	28.5799	25.1362	5.57357	6.34595	6.23008	5.051	5.09044	4.95129	P	P	P	P	P	P	coding	NM_001000002	Olr1398	RefSeq_NM	chr10	+	34940773	34941709	CAAATGGATCGTCGACTACAAACACCGATGTACTTCTTCCTTAACAACCTCTCTTTTCTG	10q22	Rattus norvegicus olfactory receptor 1398 (Olr1398), mRNA [NM_001000002]	ENSRNOT00000041540	287245	GO:0007165|GO:0007186|GO:0007608|GO:0050896|GO:0050911|GO:0004872|GO:0004984|GO:0016020|GO:0016021	NP1479735	Rn.107042
CUST_1415_PI421866198	25.2163	37.2345	4.44868	5.52503	25.2316	31.4394	18.9779	30.8425	42.525	38.3361	4.55859	4.61986	4.1676	5.15978	5.76149	5.65382	P	P	P	P	P	P	coding	NM_001009495	Ly49i4	RefSeq_NM	chr4	-	168023597	168362268	ATTTTAAAATCCTTTTGAGACGAGGAACTGTGGAAAGGAGGACTGGAGGGGGTGATGACT	4q42	Rattus norvegicus Ly49 inhibitory receptor 4 (Ly49i4), mRNA [NM_001009495]	ENSRNOT00000045309	494204	GO:0004872|GO:0005529	TC578718	Rn.83631
CUST_7726_PI421866198	29.7138	22.3865	4.57929	4.68547	45.2807	25.5942	18.2666	18.4643	24.2624	24.4328	5.27533	4.34747	4.11509	4.33205	4.81304	4.91131	P	P	P	P	P	P	coding	NM_001107597	Dmrt2	RefSeq_NM	chr1	+	229114065	229120555	ATGCTTTCTTTAGCCAGCATTCTGAAAAGCAATAAAAATAACACCGTCTTCTAAAGACCC		doublesex and mab-3 related transcription factor		309430
CUST_7796_PI421866198	1883.74	975.69	10.2936	10.5022	2156.56	1910.09	1584.58	1037.3	953.231	936.542	10.2504	10.4243	10.2061	10.5652	10.4987	10.4426	P	M	P	P	P	P	coding	NM_001107556	RGD1310799	RefSeq_NM	chr1	-	192180086	192271253	CCGCTCTAGTCTCAGGAATTTGCTTGTTACTTTTACTGTGTAAATAAAGCTTCCTGGTTC		hypothetical protein LOC309060		309060
CUST_607_PI421866198	526.656	803.194	8.4943	10.2266	490.344	619.582	470.043	772.138	816.607	820.836	8.26525	8.76369	8.45396	10.1373	10.2798	10.2628	P	P	P	P	P	P	coding	NM_022858	Foxq1	RefSeq_NM	chr17	-	39332905	39334655	TTACAGAGGATCAAAGCTGTTCTTTTCTATTTCATGGCCAGGCCTGTACTCTCCCGCAAA	17p12	Rattus norvegicus forkhead box Q1 (Foxq1), mRNA [NM_022858]		64826	GO:0006350|GO:0006355|GO:0031069|GO:0003677|GO:0003700|GO:0005634	TC608250	Rn.10101
CUST_10409_PI421866198	132.491	370.008	6.61797	9.08601	141.368	133.911	122.195	338.781	371.093	400.15	6.67514	6.5925	6.58626	8.91125	9.12091	9.22588	P	P	P	P	P	P	coding	NM_001107074	Cd7	RefSeq_NM	chr10	-	110250173	110253055	GATGCCTGCCTTGGCACAGCCTGGCCAGGAAAAATTAAATAAACAAATACATAAATAAAG		Cd7 molecule		303747
CUST_10629_PI421866198	488.536	34.6614	8.3654	5.4167	633.1	451.049	381.457	34.4154	35.6232	33.9456	8.62037	8.31304	8.16278	5.33333	5.46484	5.45193	P	P	P	P	P	P	coding	NM_031743	Slc24a2	RefSeq_NM	chr5	-	106295253	106537714	GGAGATTGAAATAGATGATTAGCAAACATGCCTGGAAAAATTAGGATGTGCTTATGTTCT	5q32	Rattus norvegicus solute carrier family 24 (sodium/potassium/calcium exchanger), member 2 (Slc24a2), mRNA [NM_031743]		84550	GO:0006811|GO:0006813|GO:0006814|GO:0006816|GO:0007601|GO:0050896|GO:0005509|GO:0008273|GO:0015293|GO:0015297|GO:0030955|GO:0031402|GO:0046983|GO:0016020|GO:0016021		Rn.208755
CUST_11002_PI421866198	96.8185	56.9001	6.20601	6.19053	99.7668	92.1154	98.5731	68.7161	59.1535	42.8306	6.25976	6.06498	6.29327	6.43677	6.29147	5.84336	P	P	P	P	P	P	coding	NM_012572	Grik4	RefSeq_NM	chr8	-	45510257	45681253	AACCTCCTTCTCTCCGATTGAAGATTCAGTGACTTTACAAAGTCACTGATGGCCCAGCTA	8q22	Rattus norvegicus glutamate receptor, ionotropic, kainate 4 (Grik4), mRNA [NM_012572]	ENSRNOT00000048347	24406	GO:0006810|GO:0006811|GO:0006813|GO:0007215|GO:0007268|GO:0004872|GO:0004970|GO:0005215|GO:0005216|GO:0005234|GO:0005267|GO:0015277|GO:0005887|GO:0008328|GO:0016020|GO:0016021|GO:0045211	TC574439	Rn.10049
CUST_9768_PI421866198	2220.51	1773.1	10.5446	11.3632	2170.33	2328.78	2162.41	1858.06	1702.68	1758.56	10.2583	10.7076	10.6678	11.4052	11.3373	11.3472	P	P	P	P	P	P	coding	NM_001025732	Nol5a	RefSeq_NM	chr3	+	117887821	117892614	ACAAGTGTATTTGGGGAGAAACTCCGGGAACAAGTTGAAGAGCGGCTTTCTTTCTATGAG	3q36	Rattus norvegicus nucleolar protein 5A (Nol5a), mRNA [NM_001025732]	ENSRNOT00000009564	362214	GO:0006364|GO:0003723|GO:0005730	TC576823	Rn.145204
CUST_12224_PI421866198	24.35	101.281	4.42215	7.11614	22.926	23.9985	26.1255	99.847	105.585	98.4122	4.43135	4.26357	4.57154	7.033	7.19678	7.11865	P	P	P	P	P	P	coding	NM_001106337	Ms4a12	RefSeq_NM	chr1	-	213739423	213739761	GTTCTCAGCATCACAAACATTCTTTTCTCGTTATCTTTTTCACAATAAAATGTCATGGGG		membrane-spanning 4-domains, subfamily A, member		293741
CUST_13243_PI421866198	38991.7	1503.27	14.8023	11.126	47135.3	36134.7	33705.2	1578.9	1476.22	1454.7	14.8599	14.786	14.7609	11.1699	11.1267	11.0814	P	P	P	P	P	P	coding	NM_017091	Pcsk1	RefSeq_NM	chr2	+	1923308	1970236	CCAATTCATGGGCTATAGCCAAATATTCACTTGGGTAAGCTTTAATATTTAGACAATACC	2q11	Rattus norvegicus proprotein convertase subtilisin/kexin type 1 (Pcsk1), mRNA [NM_017091]	ENSRNOT00000015185	25204	GO:0006508|GO:0007267|GO:0008152|GO:0016486|GO:0004252|GO:0004285|GO:0004289|GO:0005509|GO:0008233|GO:0016787|GO:0051087|GO:0005615|GO:0030141	TC575198	Rn.11384
CUST_11105_PI421866198	184.36	134.355	6.86026	7.53305	328.308	120.32	104.452	129.014	132.742	141.309	7.76636	6.4362	6.3782	7.40813	7.54213	7.6489	P	P	P	P	P	P	coding	NM_001037546	Fgd1	RefSeq_NM	chrX	+	40364210	40407213	AGGGGAGGACAATGGATACTGTTTTTTAAAGAAAAATACAGTTTATTTCAGGCGTACAGT	Xq21	Rattus norvegicus FYVE, RhoGEF and PH domain containing 1 (Fgd1), mRNA [NM_001037546]	ENSRNOT00000003443	363460	GO:0035023|GO:0005085|GO:0005089|GO:0008270|GO:0046872|GO:0005622	TC608454	Rn.204249
CUST_967_PI421866198	88.3769	81.8698	6.08526	6.78795	80.1366	94.0354	90.9587	85.3258	88.8304	71.4533	5.97632	6.10255	6.1769	6.77653	6.93925	6.64806	P	P	P	P	P	P	coding	NM_001009512	V1re2	RefSeq_NM	chr1	+	57689354	57690251	GAGGGTTCAACACATTCTCCACTCTCATACCTCCTTCAGAAACTCTGCTGAAAATAGAGC		vomeronasal 1 receptor, E2		494231
CUST_6192_PI421866198	191.784	59.5723	7.12434	6.29061	208.97	181.483	184.899	61.3639	61.364	55.989	7.18631	7.03414	7.15259	6.26506	6.34479	6.26198	P	P	P	P	P	P	coding	NM_001108308	RGD1307394	RefSeq_NM	chr10	+	106957528	106973225	TCAGGACTTCTGTGTACCACAGGTTGGCCTCCAATTTGTGTTCTTCAACAACATTTTATT		hypothetical protein LOC360667		360667
CUST_14652_PI421866198	340.562	67.5195	7.86565	6.48589	445.791	321.54	254.354	69.8339	74.2446	58.4799	8.14739	7.84577	7.60378	6.46391	6.65888	6.33488	P	P	P	P	P	P	coding	NM_001025042	LOC499856	RefSeq_NM	chr3	-	95877763	95880035	CTGTGTTAGCGTGATGCCTAACCATTTGAAAGCTATTTCTGTGCTCTTAAAATAAATGAA	3q33	Rattus norvegicus hypothetical protein LOC499856 (LOC499856), mRNA [NM_001025042]	ENSRNOT00000006203	499856		TC576009	Rn.43451
CUST_10286_PI421866198	4240.01	1537.35	11.454	11.1541	4957.82	4415.08	3347.12	1498.3	1477.31	1636.45	11.4239	11.6353	11.3028	11.0946	11.1278	11.2401	P	P	P	P	P	P	coding	NM_001014122	Mif4gd	RefSeq_NM	chr10	-	105687219	105691684	CATGAGTGACTGCCTCACCAGGTTGGGGTGGGGGTTTTCTAATAAATATTTTCTGAAACC	10q32.3	Rattus norvegicus MIF4G domain containing (Mif4gd), mRNA [NM_001014122]	ENSRNOT00000005198	360659	GO:0003723		Rn.198913
CUST_8332_PI421866198	1307.26	736.934	9.77498	10.0965	1078.02	1575.7	1268.05	781.069	716.923	712.81	9.31221	10.1254	9.88739	10.1569	10.0787	10.0539	P	P	P	P	P	P	coding	NM_001106978	Glis2	RefSeq_NM	chr10	-	11080701	11100905	TACTATACTTGCAGTGGCTAAGCCCCTCATCTCTCATCTATAGAACAATAGAGCTGCTGG		GLIS family zinc finger 2		302946
CUST_3909_PI421866198	45.5544	89.0507	5.232	6.92439	45.0122	47.0595	44.5913	95.878	84.1356	87.1387	5.26722	5.16711	5.26166	6.97364	6.84891	6.95062	P	P	P	P	P	P	coding	NM_001109132	RGD1562056	RefSeq_NM	chr19	-	39815222	39829914	TCCTAACCTTGATTCCTAAGTTCCCTCGGGCATGGTTGCAGAGTAAAGTTGTAAAAGGAG		hypothetical protein LOC498950		498950
CUST_13892_PI421866198	9271.88	1677.27	12.4596	11.2601	15213.6	7699.29	4902.77	1237.76	1715.85	2078.19	13.0697	12.454	11.8551	10.8291	11.3529	11.5985	P	P	P	P	P	P	coding	NM_024127	Gadd45a	RefSeq_NM	chr4	-	96649940	96652243	GTCTTCATGCCCTCAAATAAAAGAAAAGTGAAAAGGGTTAATCATATTTTCAAGCCACAG	4q31	Rattus norvegicus growth arrest and DNA-damage-inducible 45 alpha (Gadd45a), mRNA [NM_024127]	ENSRNOT00000007698	25112	GO:0000074|GO:0000079|GO:0000086|GO:0006281|GO:0006469|GO:0006915|GO:0006974|GO:0007049|GO:0007050|GO:0007098|GO:0005515|GO:0005634	TC579361	Rn.10250
CUST_10864_PI421866198	3958.57	1207.4	11.3545	10.8212	4930.52	3793.85	3151.35	1178.48	1210.02	1233.71	11.4178	11.4234	11.2222	10.76	10.857	10.8467	P	P	P	P	P	P	coding	NM_001106519	Ovol2	RefSeq_NM	chr3	-	132842266	132871206	GGTGCCTTGAAACACTTCCCGAACAAGGAAAATGTATATTCTTTCTGAAAGAGTTTACAG		ovo-like 2		296201
CUST_7193_PI421866198	2469.4	2059.84	10.6881	11.5873	2775.53	2514.71	2117.96	2127.46	2062.61	1989.45	10.6062	10.8156	10.6424	11.6112	11.6205	11.5301	P	P	P	P	P	P	coding	NM_001007609	Mfap3	RefSeq_NM	chr10	+	43106312	43118802	TGAGGCACCACTGTGTTACACAGATCTAGAGAGTAAATTTTGATGAGAAAATCATTCTCA	10q22	Rattus norvegicus microfibrillar-associated protein 3 (Mfap3), mRNA [NM_001007609]	ENSRNOT00000003361	287299	GO:0043206|GO:0005201|GO:0001527|GO:0005578|GO:0005615|GO:0016020|GO:0016021	TC576848	Rn.163119
CUST_13519_PI421866198	7221.48	5649.15	12.2351	13.0101	8022.04	7222.05	6420.34	5763.88	5523.23	5660.34	12.1009	12.3593	12.2452	13.0161	13.0012	13.0131	P	P	P	P	P	P	coding	NM_001079889	Sephs2	RefSeq_NM	chr1	-	186535718	186538035	CTCAGAGCCAGGTGTTGGCGGCCGTTAAGATACTAAATCTTACACTGAAAATTTCCAGAG	1q36	Rattus norvegicus selenophosphate synthetase 2 (Sephs2), mRNA [NM_001079889]	ENSRNOT00000044542	308993	GO:0016260|GO:0004756	TC581798	Rn.100471
CUST_11615_PI421866198	19324.3	4870.62	13.6354	12.7959	27527.3	16773.9	13671.7	4337.08	4699.46	5575.31	13.9775	13.5834	13.3454	12.6227	12.7742	12.9906	P	P	P	P	P	P	coding	NM_001083313	Chmp1a	RefSeq_NM	chr19	-	53521980	53530261	TATCTGCCTTTAGAATGTTGTCGTAAGTAAATAAAGGGATTGGTGGAGAACGTCAAAAAA	19q12	Rattus norvegicus chromatin modifying protein 1A (Chmp1a), mRNA [NM_001083313]	ENSRNOT00000021483	365024	GO:0015031	TC583964	Rn.6239
CUST_15105_PI421866198	465.536	161.851	8.30004	7.83305	594.276	406.351	395.982	158.947	161.379	165.225	8.52805	8.1564	8.21565	7.7446	7.85058	7.90398	P	P	P	P	P	P	coding	NM_001031651	RGD1304758	RefSeq_NM	chr10	+	91364902	91369066	GGGGAATACACAGCGTTTACAAAGTTAGCTACCTGTACAGGATGGATTACATATGCAAAA	10q32.1	Rattus norvegicus similar to RIKEN cDNA 2010008E23 gene (RGD1304758), mRNA [NM_001031651]	ENSRNOT00000055185	303567	GO:0006464|GO:0016020|GO:0016021	TC576069	Rn.143886
CUST_4796_PI421866198	2359.39	1729.91	10.6202	11.3324	2861.22	2138.54	2078.41	1780.94	1702.14	1706.65	10.6524	10.5934	10.6149	11.3515	11.3358	11.3097	P	P	P	P	P	P	coding	NM_053307	Msra	RefSeq_NM	chr15	-	43528286	43756283	GCAGAGAAAAGACATGAGTGACCTTAATGAATTCTAACATTCTGCTTACAGCTATGATAA	15p12	Rattus norvegicus methionine sulfoxide reductase A (Msra), mRNA [NM_053307]	ENSRNOT00000016616	29447	GO:0006464|GO:0006555|GO:0006979|GO:0007568|GO:0019538|GO:0008113|GO:0016491	TC579074	Rn.163306
A_44_P761041	812.763	449.669	9.09703	9.37882	926.613	776.284	735.392	469.616	447.445	431.947	9.10265	9.09264	9.0958	9.40493	9.40087	9.33065	P	P	P	P	P	P	coding	NM_001108552	Trim2	RefSeq_NM	chr2	-	175908879	175974709	GGGTTTTGTTTCAAATGACAGTAAGCTACAAATCACGACGCTAATCTTCAGAAACACTTT		tripartite motif-containing 2		361970
CUST_8735_PI421866198	1615.93	1130.13	10.0908	10.7175	1625.66	1602.69	1619.44	1123.22	1131.42	1135.73	9.87808	10.151	10.2431	10.6777	10.7486	10.7263	P	P	P	P	P	P	coding	NM_001013958	Wdr45	RefSeq_NM	chrX	-	26816609	26822245	CTAGTCTGGAAAACACCAGGGACCCAAAGGGATTATCCAAATCCAAGCTAGGGATTTAAA	Xq13	Rattus norvegicus WD repeat domain 45 (Wdr45), mRNA [NM_001013958]	ENSRNOT00000013369	302559		TC578746	Rn.25900
CUST_2378_PI421866198	5132.32	1771.59	11.7404	11.3582	5515.01	5457.82	4424.12	1615.33	1845.78	1853.67	11.5762	11.9332	11.7119	11.1987	11.4546	11.4213	P	P	P	P	P	P	coding	NM_001012078	Sema4a	RefSeq_NM	chr2	-	180552405	180570359	TTGTTATTGTCTCTGCCCTGGCTAGAATGGTGGGCATAATCTGAGCCTTGTTGTTCACTT	2q34	Rattus norvegicus sema domain, immunoglobulin domain (Ig), transmembrane domain (TM) and short cytoplasmic domain, (semaphorin) 4A (Sema4a), mRNA [NM_001012078]	ENSRNOT00000056862	310630	GO:0007275|GO:0004872|GO:0016020|GO:0016021	TC574659	Rn.54039
CUST_13521_PI421866198	1579.29	606.625	10.0505	9.80862	1669.81	1707.42	1360.65	635.655	609.452	574.768	9.9111	10.2431	9.99734	9.84312	9.84225	9.74047	P	P	P	P	P	P	coding	NM_001024779	Cyp2u1	RefSeq_NM	chr2	-	228771186	228788636	CGAGGTCTGGACTTCGTCTGTACTGGAGCTCTTGGTGCTCCTATTAAACCTCTTATTTTA	2q43	Rattus norvegicus cytochrome P450, family 2, subfamily u, polypeptide 1 (Cyp2u1), mRNA [NM_001024779]	ENSRNOT00000055570	310848	GO:0006118|GO:0004497|GO:0005506|GO:0016712|GO:0020037|GO:0046872|GO:0016020	TC576230	Rn.161862
CUST_15178_PI421866198	68.0261	82.3842	5.7071	6.79984	85.5192	66.4899	52.0692	87.707	82.1328	77.3127	6.05827	5.60633	5.45669	6.82396	6.81332	6.76225	P	P	P	P	P	P	coding	NM_080884	Cml5	RefSeq_NM	chr4	-	119981265	120006794	CTTATCTCTTAGCATATAGGTCAGGTTCCAATTACTGAGCTGTAACAAATAATAAAAGCG		camello-like 5		114020
CUST_8403_PI421866198	29749.2	11684.9	14.3205	14.0294	41061.9	27490.3	20695.4	11975.5	10908.6	12170.6	14.6344	14.3721	13.955	14.0568	13.9597	14.0717	P	P	P	P	P	P	coding	NM_001106919	Arpc2	RefSeq_NM	chr9	+	73563616	73594263	GTTTTCTTCTAAGTATTTGAGTTCAAAACTCCTGTATCTAAAGAAATACGGTTGGGGTCA		actin related protein 2/3 complex, subunit 2		301511
CUST_14476_PI421866198	791.56	1463.82	9.05059	11.0891	921.827	811.177	641.676	1465.83	1439.55	1486.09	9.09445	9.15157	8.90576	11.0674	11.0966	11.1032	P	P	P	P	P	P	coding	NM_001143817	Slc26a6	RefSeq_NM	chr8	+	113925290	113935357	TATTACAGTCAGGCTGGCCTTGGCTGGAAAAAGCTGATGTGGGTTTACAGTTTTGGGAAT		solute carrier family 26, member 6		301010
CUST_3847_PI421866198	5604.05	1271.62	11.8464	10.8913	6929.86	5580.93	4301.36	1175.06	1288.6	1351.19	11.912	11.9659	11.6614	10.7531	10.946	10.9749	P	P	P	P	P	P	coding	NM_053493	Phyh2	RefSeq_NM	chr16	-	7073037	7108830	GGCATTTTCTCTTTCCTACAAGGTAGAATTACCTTTTCATAGCAAAATTACCACAATGCT	16p16	Rattus norvegicus phytanoyl-CoA 2-hydroxylase 2 (Phyh2), mRNA [NM_053493]	ENSRNOT00000026560	85255	GO:0001561|GO:0006629|GO:0000287|GO:0016740|GO:0016829|GO:0016830|GO:0030976|GO:0005777	TC576560	Rn.87303
CUST_1191_PI421866198	334.177	367.735	7.85295	9.08886	272.078	270.676	459.777	367.313	380.367	355.526	7.54479	7.59351	8.42055	9.03723	9.16395	9.06539	P	P	P	P	P	P	coding	NM_001000263	Olr384_predicted	RefSeq_NM	chr1	+	217064339	217065290	AAATCTGCCTTCAAGAAGGTTATTGGTAAATGCCCGGTCTCCCACAGTATACAAATCTGA	1q43	Rattus norvegicus olfactory receptor 384 (predicted) (Olr384_predicted), mRNA [NM_001000263]	ENSRNOT00000041509	293817	GO:0007186|GO:0050911|GO:0004984|GO:0016021	NP1479267	Rn.141668
CUST_10282_PI421866198	7400.82	2154.09	12.2675	11.6533	8449.65	7264.59	6488.21	2182.03	2155.72	2124.52	12.1749	12.3687	12.259	11.651	11.6846	11.6243	P	P	P	P	P	P	coding	NM_012661	Sts	RefSeq_NM	chrX	+	63915802	63923834	AACACAGGAAGAGCCCCTCAGCATGACCCTGATGAATAAATGATGTGGACACGGAAAAAA	Xq22	Rattus norvegicus steroid sulfatase (Sts), mRNA [NM_012661]	ENSRNOT00000051897	24800	GO:0006629|GO:0006706|GO:0007565|GO:0007611|GO:0008152|GO:0008202|GO:0008284|GO:0008544|GO:0009268|GO:0043434|GO:0004773|GO:0005509|GO:0016787|GO:0000299|GO:0005615|GO:0005624|GO:0005635|GO:0005764|GO:0005768|GO:0005783|GO:0005789|GO:0005792|GO:0005794|GO:0005886|GO:0016020|GO:0016021	TC575508	Rn.6312
CUST_14231_PI421866198	5013.1	3594.27	11.6905	12.3806	5996.03	5146.46	3896.82	3757.05	3460.75	3565.01	11.6895	11.8539	11.5283	12.4175	12.3565	12.3679	P	P	P	P	P	P	coding	NM_001106072	RGD1308064	RefSeq_NM	chr16	+	19187405	19189792	AAGGCTGGGTGGCCCCGGTGGCCGTGCGGAAATTTCATTAAATTCTCTCTTTAATGTCAA		hypothetical protein LOC290645		290645
CUST_14675_PI421866198	13578.3	4587.5	13.1463	12.7169	18090.2	12356.6	10288.1	4298.27	4577.97	4886.27	13.3237	13.1644	12.9508	12.6084	12.7356	12.8067	P	P	P	P	P	P	coding	NM_001013066	Sipa1l3	RefSeq_NM	chr1	-	84456418	84493577	CCCTGTCTTGAGATTTCTGGCATGTTTCAGGAGGTTTCAAAGGAAATAAACGTTTCATAG	1q21	Rattus norvegicus signal-induced proliferation-associated 1 like 3 (Sipa1l3), mRNA [NM_001013066]	ENSRNOT00000042207	292771		TC574224	Rn.16517
CUST_12113_PI421866198	2108.6	332.166	10.4322	8.93046	1393.17	2368.3	2564.34	347.686	323.874	324.938	9.65387	10.7303	10.9124	8.95058	8.91454	8.92625	P	P	P	P	P	P	coding	NM_212549	Ring1	RefSeq_NM	chr20	+	4968250	4972148	TATATTGAACTAGTCTATATTGTACAGCACGGGACCCGCGCCCACTACTGCCTTTTCTAT	20p12	Rattus norvegicus ring finger protein 1 (Ring1), mRNA [NM_212549]	ENSRNOT00000000543	309626	GO:0006350|GO:0006355|GO:0006512|GO:0009952|GO:0016568|GO:0016574|GO:0003682|GO:0004842|GO:0005515|GO:0008270|GO:0016564|GO:0016874|GO:0046872|GO:0000151|GO:0001739|GO:0005634|GO:0016604|GO:0031519	TC577682	Rn.116589
CUST_6603_PI421866198	25.4268	31.8285	4.46518	5.27325	31.355	23.5193	21.406	29.3693	36.5142	29.6021	4.8273	4.24111	4.32713	5.07735	5.50634	5.23607	P	P	P	P	P	P	coding	NM_001134558	RGD1306371	RefSeq_NM	chr14	+	83163554	83199401	AGAAGTTTGCAAATCAATTTAATTATGCACTGAAGTAAAAGGGTGTGGGTGTGGCGAATG		hypothetical protein LOC314061		314061
CUST_9739_PI421866198	329.656	145.184	7.86216	7.65965	275.568	409.692	303.707	156.783	142.319	136.449	7.56398	8.17311	7.84939	7.71942	7.65331	7.60622	P	P	P	P	P	P	coding	NM_001025741	Eml1	RefSeq_NM	chr6	+	132825589	132880165	TACTTGGTCACTGTGATTTCTGTTTTGTCTACAGACTCTTAACAAACCTCAGGAAAACTG		echinoderm microtubule associated protein like		362783
CUST_9738_PI421866198	2983.62	1436.88	10.9608	11.0583	3123.13	2687.92	3139.81	1551.31	1416.04	1343.3	10.7564	10.9094	11.2167	11.1414	11.0706	10.963	P	P	P	P	P	P	coding	NM_001107138	Sbno1	RefSeq_NM	chr12	+	33289889	33345306	AGGGGACAATTGGTCTTTTGGTTTTTATCTCCTTACCTCCCCTTCCCCAAATTTTTTCTC		strawberry notch homolog 1		304470
CUST_3440_PI421866198	169.042	28.5064	6.92537	5.09594	213.215	156.667	137.244	24.0171	31.7581	29.7439	7.20926	6.82396	6.7429	4.77257	5.26931	5.24595	P	P	P	P	P	P	coding	NM_138857	Prom2	RefSeq_NM	chr3	-	115030863	115044987	GTTATTTGTTTGTTAACCTGGGGGTGAGGAAGTGACACCCTGTAATTTTAACTGATTGGA	3q36	Rattus norvegicus prominin 2 (Prom2), mRNA [NM_138857]	ENSRNOT00000020354	192211	GO:0006118|GO:0004888|GO:0005506|GO:0008083|GO:0009055|GO:0005635|GO:0005886|GO:0016021	TC573980	Rn.82155
CUST_14537_PI421866198	84330.4	37430.2	16.1998	15.49	86314.4	85054.5	81622.4	38661.5	37836.4	35792.8	15.9744	16.3124	16.3124	15.5092	15.5221	15.4388	P	P	P	P	P	P	coding	NM_001109912	Tsc22d1	RefSeq_NM	chr15	+	57404928	57502817	CCCACTGTATTTACCTGTTCTACTTGTCACCTTTCAATAAAGCATATCAAATGTTGATAC		TSC22 domain family, member 1 isoform 1		498545
CUST_1364_PI421866198	16534.7	1479.38	13.4509	11.1023	19675.1	15492.4	14436.5	1547.09	1427.61	1463.43	13.4629	13.4629	13.4269	11.1368	11.082	11.0881	P	P	P	P	P	P	coding	NM_053865	Rtn1	RefSeq_NM	chr6	-	94397063	94682308	CTCTGGGTATTTGCACTTATGTACTTGATACTGAATGCATCAATAAATGTGACTCAATGT	6q24	Rattus norvegicus reticulon 1 (Rtn1), mRNA [NM_053865]	ENSRNOT00000006373	116644	GO:0007165|GO:0030182|GO:0004871|GO:0005783|GO:0016020|GO:0016021|GO:0030176	TC574303	Rn.55126
CUST_9620_PI421866198	189701	190243	17.4675	17.5664	172975	204327	191802	211619	188767	170343	17.3042	17.5822	17.5161	17.6623	17.5822	17.4545	M	P	P	M	P	P	coding	NM_012729	Prss2	RefSeq_NM	chr4	+	69088287	69093312	AAGACCCTGAACAATGACATCATGCTGATCAAGCTCTCTTCCCCTGTGAAACTCAATGCT	4q22	Rattus norvegicus protease, serine, 2 (Prss2), mRNA [NM_012729]	ENSRNOT00000018852	25052	GO:0006508|GO:0007584|GO:0007586|GO:0030307|GO:0030574|GO:0045785|GO:0004295|GO:0005509|GO:0005515|GO:0008233|GO:0005576|GO:0005615|GO:0031012	TC581390	Rn.1584
CUST_13242_PI421866198	39861.6	5834.83	14.8008	13.0531	58586.7	32642.8	28355.3	5706.09	5705.65	6092.74	15.2429	14.6601	14.4994	13.0041	13.0478	13.1076	P	P	P	P	P	P	coding	NM_001013250	Mageh1	RefSeq_NM	chrX	-	38583718	38584975	TTTGTGTCTGGTGTCTTGTAATGAAACACATTTGTGATATGCTCACTGCACAAATAGTAT	Xq14	Rattus norvegicus melanoma antigen, family H, 1 (Mageh1), mRNA [NM_001013250]	ENSRNOT00000004238	367767	GO:0006915|GO:0048011|GO:0005102|GO:0008022|GO:0005737	TC597131	Rn.56595
CUST_8541_PI421866198	4158.31	3092.95	11.4458	12.1786	4256.75	4360.86	3857.31	3204.55	3069.21	3005.08	11.2116	11.6143	11.5116	12.2055	12.1918	12.1384	P	P	P	P	P	P	coding	NM_145090	Arfgap1	RefSeq_NM	chr3	+	170075312	170100744	CCCTGTGCAATGTCAGCTAAGCCAGACATCTGCTTTCGTTGAAATGTCTTTTTAAACTTG	3q43	Rattus norvegicus ADP-ribosylation factor GTPase activating protein 1 (Arfgap1), mRNA [NM_145090]	ENSRNOT00000013900	246310	GO:0006888|GO:0015031|GO:0043087|GO:0005096|GO:0008270|GO:0046872|GO:0000139	NP1488306	Rn.11219
CUST_12747_PI421866198	3051.48	1086.24	10.9147	10.654	4544.64	2512.33	2097.47	1094.56	1022.82	1141.34	11.3047	10.8149	10.6244	10.6373	10.5934	10.7313	P	P	M	P	P	P	coding	NM_001106288	Swap70	RefSeq_NM	chr1	+	167888782	167949621	AGGCGAGATTGTCTGTAGGAATTGTGAGTGAAAAGCATTTGAAAATGTTTTGGAATCTAC		SWAP-70 protein		293410
CUST_3282_PI421866198	781.138	177.792	9.0494	7.98446	679.586	936.475	727.352	193.516	176.716	163.144	8.71516	9.35674	9.07628	8.06605	8.00065	7.8867	P	P	P	P	P	P	coding	NM_053554	Picalm	RefSeq_NM	chr1	+	146754084	146834197	TATCCACTTTTACTACTAGGACACCTACTCATGAAATGTTTGTTGGATTCAGTCCTTCTC	1q32	Rattus norvegicus phosphatidylinositol binding clathrin assembly protein (Picalm), mRNA [NM_053554]	ENSRNOT00000025415	89816	GO:0006461|GO:0006898|GO:0048268|GO:0005543|GO:0005545|GO:0017124|GO:0030276|GO:0005886|GO:0005905|GO:0030136|GO:0045202	TC587520	Rn.24871
CUST_7001_PI421866198	3589.04	3321.44	11.198	12.2711	4487.4	3689.37	2590.34	3172.16	3394.36	3397.81	11.2877	11.3779	10.9285	12.1854	12.3333	12.2946	P	P	P	P	P	P	coding	NM_001107728	Rap1gds1	RefSeq_NM	chr2	-	236522380	236638692	CCTGGGCTGGATAAGTGGACTGATGTTGCATAATACTGTCCATATTAATAACTTAATAAA		RAP1, GTP-GDP dissociation stimulator 1		310909
CUST_10930_PI421866198	399.984	197.673	8.07877	8.13611	535.083	348.453	316.416	172.034	203.763	217.224	8.37988	7.94998	7.90643	7.86578	8.22177	8.32077	P	P	P	P	P	P	coding	NM_001145273	LOC688869	RefSeq_NM	chr1	-	85669890	85677195	CTACTAATAAAAACTCACTGGAAAGGTTTCACACTGTGTGTATAGGACAGTGTCTGGCTC		cytochrome c oxidase, subunit VIb polypeptide 1		688869
CUST_6805_PI421866198	17087.4	23496.1	13.5047	14.9512	19479.7	16953.7	14828.7	23753.8	23343.1	23391.3	13.4455	13.6017	13.4669	14.9339	14.9618	14.9579	P	P	P	P	P	P	coding	NM_001108224	Vil1	RefSeq_NM	chr9	+	73748631	73776347	CAGAAGGTGATTTTCTCTTAAAACAACTGGTTATCCAGTGTCCCCAGGAACATGTCCCTT		villin 1		316521
CUST_2949_PI421866198	1890.38	1272.48	10.3157	10.8913	1963.12	2018.13	1689.89	1392.73	1173.25	1251.47	10.1352	10.5059	10.3061	11.001	10.8092	10.8639	P	P	P	P	P	P	coding	NM_001080907	LOC683504	RefSeq_NM	chr2	+	118718399	118725491	CACCTTCCAGTCCACGAGACTACCTGACTGTTATCTTTACATAATGTTTATGTAAAATAA	2q25	Rattus norvegicus similar to zinc finger protein 639 (LOC683504), mRNA [NM_001080907]		683504	GO:0003676|GO:0008270|GO:0046872|GO:0005622	TC582039	Rn.116062
CUST_12706_PI421866198	13152.7	9722.2	13.1283	13.79	12447.9	14516.7	12493.3	10195.9	9444.33	9526.42	12.7816	13.3794	13.2238	13.829	13.7781	13.7629	P	P	P	P	P	P	coding	NM_001106295	Tufm	RefSeq_NM	chr1	+	185631332	185634940	ATTCCCACTTGTGGACACAAGCTGCATCCAACCAGAGTACACCTATGGACATTTCTAATC		Tu translation elongation factor, mitochondrial		293481
CUST_8990_PI421866198	100302	19106.1	16.5055	14.6586	113619	101854	85431.5	19361.7	18350.7	19605.8	16.5239	16.6184	16.3743	14.6654	14.6359	14.6744	P	P	P	P	P	P	coding	NM_012862	Mgp	RefSeq_NM	chr4	-	173910594	173913917	CCTTCCTTCCGCGGGTTGAAAGTAATGAAAGAGCAGTATTAAGAAATGTGTTTATATATA	4q43	Rattus norvegicus matrix Gla protein (Mgp), mRNA [NM_012862]	ENSRNOT00000007577	25333	GO:0001502|GO:0001503|GO:0007275|GO:0007584|GO:0009612|GO:0009725|GO:0030154|GO:0030324|GO:0030500|GO:0042221|GO:0051216|GO:0051384|GO:0005201|GO:0005509|GO:0008147|GO:0048306|GO:0005576|GO:0005578|GO:0005615|GO:0005783|GO:0043234	TC634735	Rn.2379
CUST_13491_PI421866198	76.0368	73.9855	5.8832	6.62807	74.5684	82.4671	71.0749	74.0352	69.2141	78.7071	5.8877	5.90961	5.85229	6.54875	6.54361	6.79185	P	P	P	P	P	P	coding	NM_001024782	Lrrc8	RefSeq_NM	chr3	+	9280624	9306308	AGGTTGAAGGGTCAGGCCTGGGCTTGCCCCATCAGTTTTTGAAGCAATTTTAGATTTTTT	3p12	Rattus norvegicus leucine-rich repeat-containing 8 (Lrrc8), mRNA [NM_001024782]	ENSRNOT00000033934	311846	GO:0008150|GO:0003674|GO:0005515|GO:0005575|GO:0016020|GO:0016021	TC620995	Rn.33512
CUST_7905_PI421866198	4667.54	2529.41	11.5766	11.8836	5995.87	4363.3	3643.46	2529.76	2464.68	2593.78	11.6891	11.6158	11.4248	11.8619	11.8697	11.9192	P	M	P	P	P	P	coding	NM_001039016	Zdhhc9	RefSeq_NM	chrX	-	134537437	134573364	ACAGGGAGGGGTGCAAACCACGACTTTTAATCTATTTGAAGGTGATTAAACTGTGTCTAA	Xq35	Rattus norvegicus zinc finger, DHHC domain containing 9 (Zdhhc9), mRNA [NM_001039016]	ENSRNOT00000006484	302808	GO:0008270	TC641936	Rn.15254
CUST_7582_PI421866198	7974.78	4246.25	12.3455	12.6122	10800.3	6832.59	6291.47	4186.39	4078.57	4473.81	12.5511	12.2752	12.2103	12.5739	12.5822	12.6806	P	P	P	P	P	P	coding	NM_172040	Hyal2	RefSeq_NM	chr8	+	112817000	112820693	CCTCTACTCTCTGTTCCTGGATAGTTTATAATCTTGGGGTCTCTTTTGTAAATTAAATAC	8q32	Rattus norvegicus hyaluronoglucosaminidase 2 (Hyal2), mRNA [NM_172040]	ENSRNOT00000017461	64468	GO:0005975|GO:0006027|GO:0008152|GO:0030214|GO:0004415|GO:0004872|GO:0005515|GO:0016798|GO:0048503|GO:0005764|GO:0016020	TC578274	Rn.8278
CUST_4804_PI421866198	8574.61	595.538	12.498	9.78194	9299.81	8505.19	7918.84	632.755	556.235	597.625	12.3303	12.5996	12.5642	9.83457	9.71624	9.79499	P	P	P	P	P	P	coding	NM_053301	Hfe	RefSeq_NM	chr17	-	48469925	48478502	CTGTTAGTGACTACTCTGACTTCTCTGCCATTGGAGTGTTATGGCAATAAAGCTATGAAC	17p11	Rattus norvegicus hemochromatosis (Hfe), mRNA [NM_053301]	ENSRNOT00000022809	29199	GO:0006879|GO:0006955|GO:0007565|GO:0010106|GO:0019882|GO:0003674|GO:0003823|GO:0005615|GO:0005737|GO:0005886|GO:0016020|GO:0016021|GO:0031528|GO:0042612|GO:0045177	NP065094	Rn.42931
CUST_14673_PI421866198	4140.69	1954.02	11.4351	11.5041	4251.11	4514.65	3656.29	2079.34	1910.68	1872.05	11.2085	11.6687	11.428	11.5762	11.499	11.4372	P	P	P	P	P	P	coding	NM_001013068	Mrpl46	RefSeq_NM	chr1	-	134498789	134507602	GCATTGCGTTACAGCAGACTAACAGACCTACCGGGCCCAGAAAATAAAGAAATGAATTGA	1q31	Rattus norvegicus mitochondrial ribosomal protein L46 (Mrpl46), mRNA [NM_001013068]	ENSRNOT00000025042	293054	GO:0005739|GO:0030529	TC579576	Rn.104883
CUST_10356_PI421866198	131.914	52.8575	6.58867	6.0984	163.353	122.778	109.612	55.7708	49.3907	53.4111	6.86508	6.46024	6.44069	6.10581	6.00153	6.18788	P	P	P	P	P	P	coding	NM_001025694	MGC114439	RefSeq_NM	chr3	+	3380457	3387167	AAATGCACAGTGGACATGGCTAGCAGACAAGCTGTGAATGAATAAAGAGTTCACACTGCT	3p13	Rattus norvegicus similar to 4931415M17 protein (MGC114439), mRNA [NM_001025694]	ENSRNOT00000013335	311797			Rn.215050
CUST_11070_PI421866198	1081.02	361.198	9.51577	9.05523	988.01	1192.89	1062.14	389.04	348.122	346.431	9.19212	9.71607	9.63912	9.13192	9.01236	9.02141	P	P	P	P	P	P	coding	NM_001014002	Rbm13	RefSeq_NM	chr16	+	64880165	64888596	ACAGCCTTTACTCTTTTATCACATACTGAAAAGGTGAGAGTGCATGGCCTAGGGGAGAGT	16q12.3	Rattus norvegicus RNA binding motif protein 13 (Rbm13), mRNA [NM_001014002]	ENSRNOT00000015297	306526		TC577508	Rn.160904
CUST_12443_PI421866198	22.0612	72.9692	4.26359	6.60892	29.2735	19.1574	17.7527	73.3322	72.6396	72.9356	4.73981	3.96579	4.08518	6.53778	6.61478	6.6742	P	P	P	P	P	P	coding	NM_001105882	Tmprss7	RefSeq_NM	chr11	+	56617541	56653695	AACTGTACAAGATGAATTTTTAACTGTGACTTTGATATGGGACTGTGCTAGATCCTTGTA		transmembrane serine protease 7		288118
CUST_14124_PI421866198	24702.2	11415.7	14.0643	14.0049	29404.6	22359	22343	11833.9	11207.4	11205.7	14.0935	14.0366	14.0627	14.0402	13.9999	13.9746	P	P	P	P	P	P	coding	NM_001013122	Kdelr2	RefSeq_NM	chr12	-	11494256	11513554	CTTTTGGTGATAAATTGATTGACAATCTTTAATTGGCAGCACCAGTTATCAGTCCTTACA	12p11	Rattus norvegicus KDEL (Lys-Asp-Glu-Leu) endoplasmic reticulum protein retention receptor 2 (Kdelr2), mRNA [NM_001013122]	ENSRNOT00000001438	304290	GO:0006621|GO:0006886|GO:0006888|GO:0015031|GO:0004872|GO:0005046|GO:0008565|GO:0046923|GO:0005783|GO:0005794|GO:0016020|GO:0016021	TC577267	Rn.4066
CUST_11798_PI421866198	852.056	634.469	9.03364	9.87786	1382.93	604.869	568.365	603.493	623.338	676.576	9.64646	8.72957	8.72487	9.77398	9.87808	9.98153	P	P	P	P	P	P	coding	NM_001105903	Mcoln1	RefSeq_NM	chr12	-	2640029	2653923	GAGGGCATGGAGGGTGGCTGTTAAATAAAAGGGAACATAAATGCGGTGGTCTAATTTGTA		mucolipin 1		288371
CUST_11407_PI421866198	288.496	16.9006	7.64334	4.22762	372.782	268.803	223.903	15.7725	17.5985	17.3307	7.92522	7.57754	7.42724	4.07833	4.27249	4.33205	P	P	P	P	P	P	coding	NM_199269	Mamdc1	RefSeq_NM	chr6	-	88155409	89020699	GAGCCCTTCAGGTGCTTTTGTGGCTAAAATGATTACAGCTTCATCTGGTTGAACTCTGGA	6q24	Rattus norvegicus MAM domain containing glycosylphosphatidylinositol anchor 2 (Mamdc1), mRNA [NM_199269]		314180	GO:0016020|GO:0016021	TC574408	Rn.205097
CUST_6172_PI421866198	932.809	784.49	9.26045	10.1922	1211.9	868.775	717.748	800.393	766.275	786.803	9.47133	9.25613	9.05391	10.1909	10.1822	10.2036	P	P	P	P	P	P	coding	NM_001077671	Zc3h12a_predicted	RefSeq_NM	chr5	-	144457752	144467275	CACGTACTACGCCATGTACAGAGACAGGATTTAAATGTTTTAAACGAAAAGATCATCAAA	5q36	Rattus norvegicus zinc finger CCCH type containing 12A (predicted) (Zc3h12a_predicted), mRNA [NM_001077671]	ENSRNOT00000012314	313587			Rn.93819
CUST_4602_PI421866198	2096.96	2412.77	10.4484	11.8116	2488.48	2069.97	1732.44	2397.17	2472.97	2368.17	10.4566	10.5396	10.3492	11.7832	11.8752	11.7765	P	P	P	P	P	P	coding	NM_053370	Timm8a	RefSeq_NM	chrX	-	121993809	121997685	GTTAGTCATAAATTCCATTAACTGCATTCTTTTGGTCACGGAAATAAAAGCTCGCCAGAT	Xq34	Rattus norvegicus translocase of inner mitochondrial membrane 8 homolog a (yeast) (Timm8a), mRNA [NM_053370]	ENSRNOT00000015043	84383	GO:0006457|GO:0006626|GO:0015031|GO:0045039|GO:0005515|GO:0008270|GO:0046872|GO:0005737|GO:0005739|GO:0005741|GO:0005743|GO:0016020|GO:0042719	TC579476	Rn.162342
CUST_13571_PI421866198	31226	1822.63	14.4623	11.4097	34722.5	31185.6	27769.8	1888.13	1779.33	1800.44	14.3487	14.5873	14.4511	11.4363	11.4067	11.3862	P	P	P	P	P	P	coding	NM_017007	Gad1	RefSeq_NM	chr3	+	52789369	52830038	CCAGTCCCACAAGTGTTTTTGAAGACATGAAACCCACACTGTGCATTTAGAGTATGCAAG	3q21	Rattus norvegicus glutamic acid decarboxylase 1 (Gad1), mRNA [NM_017007]	ENSRNOT00000000007	24379	GO:0006540|GO:0007268|GO:0018352|GO:0019752|GO:0042136|GO:0004351|GO:0005515|GO:0016829|GO:0030170|GO:0005622|GO:0005737|GO:0005739|GO:0012506|GO:0030424|GO:0045202	NP070383	Rn.91245
CUST_10398_PI421866198	2707.11	871.024	10.8269	10.3406	2825.68	2891.94	2403.71	943.374	815.749	853.95	10.6368	11.0202	10.8237	10.4301	10.2786	10.3131	P	P	P	P	P	P	coding	NM_001025684	Pex11b	RefSeq_NM	chr2	+	191437354	191446246	ACCTCTTTGCTGTCTTCCCTTTATCTAGATGTCTTGAGTCTAGTTAAAAGTTTGTTACCT	2q34	Rattus norvegicus peroxisomal biogenesis factor 11b (Pex11b), mRNA [NM_001025684]	ENSRNOT00000028811	310682	GO:0016559|GO:0005515|GO:0005777|GO:0005778|GO:0005779|GO:0016021	TC578653	Rn.24248
CUST_10692_PI421866198	1551.49	419.391	9.71683	9.2555	2978.56	978.87	697.052	356.013	416.514	485.646	10.7036	9.4317	9.01517	8.98392	9.28747	9.49511	P	P	P	P	P	P	coding	NM_013081	Ptk2	RefSeq_NM	chr7	-	110933297	111084554	CTCAGGAAGAATATAATAAATTGTACAGTTACTCTGACCTATTAAAAAGGAGCTCGTGCA	7q34	Rattus norvegicus PTK2 protein tyrosine kinase 2 (Ptk2), mRNA [NM_013081]	ENSRNOT00000011219	25614	GO:0000226|GO:0001568|GO:0001764|GO:0006468|GO:0006928|GO:0007229|GO:0030198|GO:0040023|GO:0046621|GO:0000166|GO:0004674|GO:0004713|GO:0005515|GO:0005524|GO:0016740|GO:0042169|GO:0005856|GO:0005925|GO:0030027	TC573891	Rn.2809
CUST_2076_PI421866198	531.067	284.066	8.51145	8.68119	440.493	599.079	553.627	337.036	261.094	254.069	8.13295	8.71516	8.68623	8.89993	8.58896	8.55469	P	P	P	P	P	P	coding	NM_001109405	Pex10	RefSeq_NM	chr5	+	171868927	171874094	CAAAAAGTACAACTTGAAGGTCTTCATCTCCCCGAGCTGCACATTTTTACAACTGTATTA		peroxisome biogenesis factor 10		680424
CUST_5214_PI421866198	1466.43	192.702	9.92414	8.10921	1813.19	1447.52	1138.57	205.605	189.691	182.808	10.0255	10.0088	9.73806	8.16409	8.11182	8.05172	P	P	P	P	P	P	coding	NM_001134777	Pex19	RefSeq_NM	chr13	+	88122461	88139003	TCCGTATTTCAGCTGCATTTTCACAACAGCTAAATTATGAATAAACCTGAATATCGGCAG		peroxisome biogenesis factor 19 isoform 2		289233
CUST_5378_PI421866198	28.3705	18.6574	4.56238	4.3872	16.6407	30.476	37.9947	20.3548	18.1894	17.4279	4.04759	4.58666	5.05288	4.49073	4.33003	4.34083	P	P	P	P	P	P	coding	NM_001108473	Pnmal1	RefSeq_NM	chr1	+	77294407	77297067	GGTAATTAGTAGCCTTGGGAAATTCTAGAATGTTCCTTCCCACAAGGCAGCTCCTGGTAT		PNMA-like 1		361515
CUST_4845_PI421866198	71.8655	58.7023	5.81167	6.26831	64.8112	74.7797	76.0057	59.044	58.0897	58.9733	5.7197	5.77628	5.93904	6.19705	6.26065	6.34722	P	P	P	P	P	P	coding	NM_001108585	RGD1563222	RefSeq_NM	chr3	+	89252373	89254356	TTTACTACTGTTATTGTTGCTCTCAGCACATGCTTCACATACAGTGCCCGCTTGCATGAT		hypothetical protein LOC362175		362175
CUST_5499_PI421866198	211.269	25.5456	7.26128	4.90929	175.995	229.654	228.158	25.9703	24.4729	26.1936	6.95481	7.37191	7.45712	4.87982	4.82815	5.0199	P	P	P	P	P	P	coding	NM_001108428	RGD1563159	RefSeq_NM	chr18	-	30561875	30562641	GCAGCTGTATCATACCCTGCCTTTGGCACTCATTTTTCAAGATGATATAATAATGAAATA		hypothetical protein LOC361312		361312
CUST_9487_PI421866198	108.054	64.4271	6.35185	6.41965	89.6626	117.876	116.624	67.0182	62.1361	64.1269	6.12818	6.40236	6.52501	6.40653	6.36458	6.48784	P	P	P	P	P	P	coding	NM_001002278	Pofut1	RefSeq_NM	chr3	+	143592268	143614466	ATTTCCTTCAGCGCCTCCTACAAAGAACAATGGATCCAGAGATTTCCTCCAAAGGAGCAT	3q41	Rattus norvegicus protein O-fucosyltransferase 1 (Pofut1), mRNA [NM_001002278]	ENSRNOT00000013730	311551	GO:0001525|GO:0001756|GO:0005975|GO:0006004|GO:0007219|GO:0007399|GO:0007507|GO:0008593|GO:0008417|GO:0016757|GO:0030145|GO:0046922|GO:0005783	TC579437	Rn.214685
CUST_5344_PI421866198	3398.62	1225.71	11.0951	10.8416	4786.2	2822.83	2586.82	1234.74	1190.16	1252.23	11.3757	10.983	10.9267	10.8259	10.8331	10.8659	P	P	P	P	P	P	coding	NM_019335	Prkr	RefSeq_NM	chr6_random	+	90003	123470	GTGAGGAGATGAATAAGAGCTAGATGATTGCCAATTATGATGTATCTGTTCTAACTGTTT		Rattus norvegicus Protein kinase, interferon-inducible double stranded RNA dependent (Prkr), mRNA [NM_019335]		54287	GO:0006468|GO:0006955|GO:0009615|GO:0000166|GO:0003723|GO:0003725|GO:0004672|GO:0004674|GO:0005524|GO:0016740|GO:0005622	TC574125	Rn.10022
CUST_4459_PI421866198	789.786	445.231	9.04413	9.3588	974.793	738.93	655.635	418.184	458.189	459.321	9.17264	9.02494	8.93481	9.23152	9.43045	9.41442	P	P	P	P	P	P	coding	NM_001109094	Etaa1	RefSeq_NM	chr14	-	98807364	98822369	CAGTTTTTAACTAATAGTCCCGTATTCTCACTGGTATTGCTGAAAGGTAGAAAGTTTTTG		Ewing tumor-associated antigen 1		498420
CUST_4590_PI421866198	4735.58	2167.52	11.6148	11.6608	4069.32	5742.58	4394.83	2185.97	2226.78	2089.81	11.1414	12.0048	11.6983	11.6542	11.7234	11.6049	P	P	P	P	P	P	coding	NM_207607	Ns5atp4	RefSeq_NM	chr3	-	30979898	30980654	TCAGAAGAGCAAACGCCCTAAGCACTTCCTCGAACTGAAGAGCTTTAAAGACAACTACAG	3q12	Rattus norvegicus NS5A (hepatitis C virus) transactivated protein 4 (Ns5atp4), mRNA [NM_207607]	ENSRNOT00000031887	311934	GO:0016020|GO:0016021	TC581183	Rn.124448
CUST_11761_PI421866198	242.582	39.6827	7.43331	5.59765	297.432	229.66	200.655	36.4225	31.2139	51.4118	7.65735	7.37213	7.27044	5.42601	5.23747	6.12948	P	P	P	P	P	P	coding	NM_001105916	Tfr2	RefSeq_NM	chr12	+	19638501	19655420	GCCCAAGGGGGATTAGATGTCAATAAACCATTTACCTGGTAACCTCTGTTGTCCATAAGC		transferrin receptor 2		288562
CUST_11852_PI421866198	122.176	111.123	6.51611	7.25895	113.19	137.727	115.61	104.248	113.52	115.601	6.40653	6.63169	6.5101	7.10454	7.31221	7.36011	P	P	P	P	P	P	coding	NM_023976	Prx	RefSeq_NM	chr1	+	82577849	82598184	ATTTTATGTGTGACATTACTAGCACTAATCCTCAGAGGGCTTGAAGGTGGGCAGCTGACT	1q21	Rattus norvegicus periaxin (Prx), mRNA [NM_023976]	ENSRNOT00000024771	78960	GO:0008366|GO:0005515|GO:0005634|GO:0005737|GO:0005886	TC573871	Rn.10395
CUST_12543_PI421866198	2005.1	691.638	10.3626	10.0013	2621.13	1828.14	1566.03	707.563	677.592	689.759	10.5352	10.3626	10.1899	9.99906	9.99578	10.0091	P	P	P	P	P	P	coding	NM_001037347	Sfrs15	RefSeq_NM	chr11	+	29751871	29807911	GGTGGGGATTGTGAGCAATTTGATTGCTTTCCTTCTATTTAAAAATAGCCACAAAATAAC	11q11	Rattus norvegicus splicing factor, arginine/serine-rich 15 (Sfrs15), mRNA [NM_001037347]	ENSRNOT00000002881	245924	GO:0006397|GO:0000166|GO:0003676|GO:0003723|GO:0008022	TC630075	Rn.101886
CUST_10575_PI421866198	1883.09	1039.68	10.2942	10.5874	2105.01	1949.44	1594.82	1097.46	1020.91	1000.68	10.2164	10.4483	10.2179	10.6414	10.5905	10.5303	P	P	P	P	P	P	coding	NM_031772	Rpo1-4	RefSeq_NM	chr4	+	105187425	105251385	TTCTATTTTTGTCCACTGTTATTCCAACATGGGCTGAGCAATAAACCTGGCTGGAACCGG	4q33	Rattus norvegicus RNA polymerase 1-4 (Rpo1-4), mRNA [NM_031772]	ENSRNOT00000013587	83581	GO:0006350|GO:0003677|GO:0003899|GO:0005515|GO:0008270|GO:0016740|GO:0046872|GO:0005634|GO:0005736	TC573688	Rn.24877
CUST_5043_PI421866198	2730.61	319.474	10.7915	8.87153	3521.73	2656.66	2013.44	306.429	317.465	334.528	10.9179	10.8939	10.5629	8.75641	8.88355	8.97462	P	P	P	P	P	P	coding	NM_022187	Plk3	RefSeq_NM	chr5	-	137443539	137448715	TTTATTTATTAACAGACATTTATTTATTGGGATGTGAGCCCCAGGGGGGCCTCCTCCAGG		polo-like kinase 3		58936
CUST_9129_PI421866198	4121.77	1731.27	11.4198	11.3263	4855.35	4125.45	3384.51	1504.73	1790.15	1898.92	11.3937	11.5439	11.3218	11.0998	11.4172	11.4619	P	P	P	P	P	P	coding	NM_001107240	B3gnt2	RefSeq_NM	chr14	-	103499470	103524296	TTGAAATATTTTTTGTGCTTTAGAGGGTTCTCCTCTGTGCTACTGGGGACTGGGAAAAAA		UDP-GlcNAc:betaGal		305571
CUST_6920_PI421866198	937.844	197.44	9.28745	8.14503	1150.73	881.558	781.24	193.107	194.758	204.456	9.40493	9.27685	9.18056	8.05859	8.15474	8.22177	P	P	P	P	P	P	coding	NM_001002815	Ece2	RefSeq_NM	chr11	-	82492974	82507876	GGGAGGGTGTGGTCTTGCCTTTATAGGACCCGTTGCTAATAAATAGATTCATATCAGCCA	11q23	Rattus norvegicus endothelin-converting enzyme 2 (Ece2), mRNA [NM_001002815]	ENSRNOT00000042833	408243	GO:0006508|GO:0007267|GO:0016486|GO:0004245|GO:0008237|GO:0008270|GO:0016511|GO:0016020|GO:0030659	TC584361	Rn.160715
CUST_4369_PI421866198	881.239	372.046	9.21894	9.10691	845.728	1022.55	775.445	388.996	373.554	353.588	8.98737	9.49919	9.17026	9.13148	9.13351	9.05574	P	P	P	P	P	P	coding	NM_177426	Gstm2	RefSeq_NM	chr2	-	203549021	203553380	TCTTGTTTACGATGTCCTTGATCAACACCGTATATTTGAACCCAAGTGCCTGGACGCCTT	2q34	Rattus norvegicus glutathione S-transferase, mu 2 (Gstm2), mRNA [NM_177426]	ENSRNOT00000025939	24424	GO:0006805|GO:0007608|GO:0008152|GO:0050896|GO:0004364|GO:0016740	TC585602	Rn.625
CUST_12829_PI421866198	22959.7	255.371	13.9513	8.53445	26179.4	21715	20984.7	275.792	242.671	247.651	13.8912	13.9852	13.9775	8.6029	8.48203	8.51844	P	P	P	P	P	P	coding	NM_001100963	Aass	RefSeq_NM	chr4	-	49479937	49539782	GGTCGCAAACGTACTGCCTCGTGCCTTTTGTAAAGTTATGATTTATTTAGTAAATCATTT		aminoadipate-semialdehyde synthase		296925
CUST_12215_PI421866198	602.304	156.352	8.60689	7.77341	865.618	524.299	416.997	168.588	149.268	151.201	9.01666	8.51422	8.28981	7.83304	7.72849	7.75872	P	P	P	P	P	P	coding	NM_001106340	Mphosph10	RefSeq_NM	chr1	-	118815635	118832462	TAAAATTCCTGAGACCTTAGTTTGCTTCATGTTGTTTTAATAAAGACCATCACCAAAGCC		M-phase phosphoprotein 10 (U3 small nucleolar		293828
CUST_12522_PI421866198	5375.13	1331.68	11.8057	10.9626	5862.28	5538.68	4724.44	1338.92	1307.08	1349.05	11.6597	11.9531	11.8044	10.9473	10.9678	10.9728	P	P	P	P	P	P	coding	NM_001037358	Lmo2	RefSeq_NM	chr3	+	89356198	89367626	ACACCTTCATTTGAGGTGAGGCGCCCCACAGATTGTTTCTATACAAATGTAAATCTTAAA	3q32	Rattus norvegicus LIM domain only 2 (Lmo2), mRNA [NM_001037358]	ENSRNOT00000012625	362176	GO:0007275|GO:0008150|GO:0003674|GO:0008270|GO:0046872|GO:0005575	TC577804	Rn.155591
CUST_2936_PI421866198	8059.62	2458.44	12.3974	11.8399	8791.52	8353.55	7033.79	2378.42	2439.99	2556.9	12.2452	12.5662	12.381	11.7711	11.8516	11.8971	P	P	P	P	P	P	coding	NM_080395	Npepps	RefSeq_NM	chr10	-	85927818	86011826	TAATGTATTTTGGAAGGTCATCAGATTGTGAGACTGCTTCCTTGAAACATTTTTGTGCTA		aminopeptidase puromycin sensitive		50558
CUST_12031_PI421866198	89.1083	118.631	6.09395	7.35618	88.676	92.3407	86.3083	120.475	115.053	120.365	6.11084	6.06774	6.10326	7.31221	7.33255	7.42379	P	P	P	P	P	P	coding	NM_001106395	Foxo3	RefSeq_NM	chr20	-	46171783	46262818	TTAAAAAGCAGAAGGAAGGTGTTGTGTCAGTTCCCAGTCTGAGCTTTTGAGCCTGTGGAA		forkhead box O3		294515
CUST_12305_PI421866198	2881.17	1042.06	10.9185	10.5922	2495.99	3027.76	3119.76	1115.92	1006.74	1003.5	10.4599	11.0869	11.2085	10.6686	10.5706	10.5373	P	P	P	P	P	P	coding	NM_024398	Aco2	RefSeq_NM	chr7	+	120223787	120266938	TCAAGCCGAGGTTTCATCAAGCCTGGTCTCTGTAGCAAAGTCAGGAGTGATGACAAAAAA	7q34	Rattus norvegicus aconitase 2, mitochondrial (Aco2), mRNA [NM_024398]	ENSRNOT00000038612	79250	GO:0006091|GO:0006099|GO:0006101|GO:0008152|GO:0003994|GO:0005506|GO:0016829|GO:0016836|GO:0046872|GO:0005739	TC574519	Rn.43737
CUST_11012_PI421866198	2098.11	376.213	10.443	9.12503	2481.41	1710.36	2102.56	383.258	382.463	362.918	10.4525	10.2482	10.6283	9.11446	9.17169	9.08895	P	P	P	P	P	P	coding	NM_012569	Gls	RefSeq_NM	chr9	+	46380164	46452974	CTGCTGGGGAGTCCACAGCTATGAATGTATTTACTTCTAACATTTCCCAAAATGAAATCT	9q22	Rattus norvegicus glutaminase (Gls), mRNA [NM_012569]		24398	GO:0006543|GO:0004359|GO:0016787|GO:0005739	TC618039	Rn.5762
CUST_467_PI421866198	38.4546	27.1315	4.93636	4.99762	55.6638	32.4153	27.2847	31.637	25.2439	24.5137	5.53446	4.65276	4.62187	5.19696	4.88063	4.91525	P	P	P	P	P	P	coding	NM_001005244	Dmd	RefSeq_NM	chrX	+	71501361	71671414	CAGTAGTTTCTAAGTCTGTTATTGTTTTGTTAACAATGGCAGGTTTTACACGTCTATGCA	Xq22	Rattus norvegicus dystrophin, muscular dystrophy (Dmd), transcript variant Dp71ab, mRNA [NM_001005244]	ENSRNOT00000005017	24907	GO:0007517|GO:0007519|GO:0003779|GO:0005198|GO:0005509|GO:0005515|GO:0008270|GO:0030165|GO:0005626|GO:0005634|GO:0005792|GO:0005856|GO:0005886|GO:0030016|GO:0042383|GO:0045202	NP830279	Rn.10307
CUST_14842_PI421866198	24.4323	21.5669	4.41245	4.63401	20.1075	24.594	28.5953	23.2357	20.6955	20.7694	4.26746	4.29364	4.67626	4.71641	4.54135	4.64428	P	P	P	P	P	P	coding	NM_001001032	Olr188_predicted	RefSeq_NM	chr1	+	162835731	162836670	TTATCCTTCAAGCTGTTTTCCGAATTCCCTCTCAAGATGCCCGATTGAAGGCTCTCAACA	1q33	Rattus norvegicus olfactory receptor 188 (predicted) (Olr188_predicted), mRNA [NM_001001032]	ENSRNOT00000023293	405918	GO:0007186|GO:0050911|GO:0004984|GO:0016021	NP1396620	Rn.141821
CUST_1401_PI421866198	1001.07	103.149	9.40718	7.14768	1020.48	1039.26	943.468	102.537	103.049	103.86	9.23608	9.52426	9.46121	7.08051	7.15991	7.20263	P	P	P	P	P	P	coding	NM_053851	Cacnb2	RefSeq_NM	chr17	+	88853245	89078870	GCAGGAAAATGTCTATCTGTGATTACCCAACCAGATCAGTATATACTAAAACAAGTAAGT	17q12.3	Rattus norvegicus calcium channel, voltage-dependent, beta 2 subunit (Cacnb2), mRNA [NM_053851]	ENSRNOT00000031542	116600	GO:0006811|GO:0006816|GO:0005216|GO:0005244|GO:0005245|GO:0005246|GO:0005262|GO:0005509|GO:0008331|GO:0015270|GO:0005891	TC574081	Rn.10739
CUST_9864_PI421866198	12515.4	3326.55	13.0607	12.2717	14230.1	11603	11713	3381.81	3116.57	3481.27	12.9717	13.0763	13.1341	12.2769	12.2103	12.3279	P	P	P	P	P	P	coding	NM_031832	Lgals3	RefSeq_NM	chr15	+	23327070	23339006	TGCATTTCTCTCTCCTTATACTTCTTGTAAGACATCCATTTAATAAAGTCTCGTGCTGAG	15p14	Rattus norvegicus lectin, galactose binding, soluble 3 (Lgals3), mRNA [NM_031832]	ENSRNOT00000014216	83781	GO:0001501|GO:0030198|GO:0005515|GO:0005529|GO:0019863|GO:0005576|GO:0005578|GO:0005634|GO:0005737|GO:0005886	TC601460	Rn.764
CUST_8223_PI421866198	433.205	33.0504	8.19038	5.32378	577.062	383.911	338.644	25.9697	35.5135	37.6679	8.48795	8.08399	7.99921	4.87936	5.46193	5.63004	P	P	P	P	P	P	coding	NM_001033665	Bcan	RefSeq_NM	chr2	-	180067864	180080942	GTTTTTAGGATGGAGTACCAGCAAAACCAGGTGGAAATAAAGTTGTTTGAACCCAAAAAA		brevican isoform 1		25393
CUST_8281_PI421866198	113.702	41.6853	6.41176	5.65752	85.695	137.321	118.092	56.9535	38.2388	29.8637	6.06498	6.62646	6.54383	6.13839	5.58215	5.252	P	P	P	P	P	P	coding	NM_001115026	RGD1565316	RefSeq_NM	chr7	+	114299063	114322742	CAGGCTCACTTCGCCCTGCAGGCCATTATGCATGGCCATTAAAGTTTCCCACAGACACTG		hypothetical protein LOC315091		315091
CUST_14603_PI421866198	112.493	125.92	6.40205	7.40163	89.3463	124.238	123.894	172.458	108.998	96.3044	6.1202	6.48182	6.60412	7.86939	7.24733	7.08818	P	P	P	P	P	P	coding	NM_001025060	LOC502684	RefSeq_NM	chr3	+	142745093	142764314	TTGGCTATTGACTTACAAGATGGCGTCTCTATTATAAATCTGATCCACAGCCCTCCTCTA	3q41	Rattus norvegicus hypothetical protein LOC502684 (LOC502684), mRNA [NM_001025060]		502684		TC578582	Rn.206234
A_44_P276435	1012.52	442.449	9.39754	9.35312	1228.13	937.947	871.482	444.998	436.691	445.658	9.49016	9.35813	9.34432	9.32719	9.36338	9.36879	P	P	P	P	P	P	coding	NM_053853	Nat1	RefSeq_NM	chr16	-	23855554	23857656	TGGAGAAAAAGTTTGTGCCCAAACATGGCGAACTCGTTTTTACTATTTAGGGTAAATTGT	16p14	Rattus norvegicus N-acetyltransferase 1 (arylamine N-acetyltransferase) (Nat1), transcript variant 1, mRNA [NM_053853]	ENSRNOT00000018854	116631	GO:0008152|GO:0004060|GO:0008080|GO:0016407|GO:0016740|GO:0030371	TC579704	Rn.37420
CUST_6164_PI421866198	297.811	170.849	7.74015	7.91831	282.725	336.274	274.435	175.804	168.903	167.841	7.59901	7.90321	7.71823	7.90274	7.92179	7.93039	P	P	P	P	P	P	coding	NM_001077675	RGD1562778_predicted	RefSeq_NM	chr1	+	187288101	187295962	TCTTTAAGGTTGCAGATTCCCCATGCCTGCGAGGTTTTCAGTTAGTGTTTGCCTCTAACT	1q36	Rattus norvegicus similar to tripartite motif protein 50 (predicted) (RGD1562778_predicted), mRNA [NM_001077675]	ENSRNOT00000029994	365377	GO:0005515|GO:0008270|GO:0046872|GO:0005622		Rn.23565
A_43_P16530	6605.45	2625.3	12.1078	11.9379	7465.69	6337.96	6012.69	2662.55	2593.25	2620.12	12.0175	12.1609	12.145	11.9351	11.9498	11.9288	P	P	P	P	P	P	coding	NM_001105918	Pop7	RefSeq_NM	chr12	-	19570019	19571061	AGAACTGGAAACGGAGAGCCCGAGAAGCGAATCTTCCTTGTCCCATATAATAAAATGTTA		processing of precursor 7		288564
CUST_331_PI421866198	127.485	29.7045	6.57337	5.14984	125.738	139.623	117.096	33.5863	27.656	27.8711	6.53803	6.65081	6.53126	5.2872	5.0332	5.12912	P	P	P	P	P	P	coding	NM_001011977	Tekt2	RefSeq_NM	chr5	-	145691135	145694675	TATGGCCTCATTGATGAAGTCCACCAGCTGGAGGCAACCATTAGTATCATGAAGCAGAAA	5q36	Rattus norvegicus tektin 2 (Tekt2), mRNA [NM_001011977]	ENSRNOT00000014721	298532	GO:0000226|GO:0001539|GO:0030317|GO:0005198|GO:0005874	TC578170	Rn.47921
CUST_5314_PI421866198	5650.67	1181.46	11.8489	10.7867	7310.89	5369.95	4271.16	1197.8	1137.85	1208.74	11.9849	11.9116	11.6504	10.784	10.76	10.8162	P	P	P	P	P	P	coding	NM_001108496	Stim1	RefSeq_NM	chr1	+	159761566	159925836	GACACCCTCACATGGGTTTTTCTGTGTTATTTTCATAAGATTCTTTGAAGTCCAATAAAG		stromal interaction molecule 1		361618
CUST_5176_PI421866198	2691.32	281.245	10.7609	8.67699	3656.13	2479.65	1938.17	291.79	255.689	296.257	10.9759	10.7934	10.5134	8.68271	8.56255	8.78572	P	P	P	P	P	P	coding	NM_001039505	Irx2	RefSeq_NM	chr17	-	743533	748950	GTCTCGAGAAAGTAATTCAGGTTTTTGTTCTCTGAATATGCAAATCCCTTCTTAGTGTAA	17p14	Rattus norvegicus Iroquois related homeobox 2 (Drosophila) (Irx2), mRNA [NM_001039505]	ENSRNOT00000017019	306657	GO:0006355|GO:0048468|GO:0003700|GO:0005634	TC614847	Rn.47794
CUST_3139_PI421866198	2183.13	2429.06	10.5088	11.8229	2528.83	2204.26	1816.3	2492.39	2381.82	2412.98	10.4763	10.6355	10.4146	11.8431	11.8219	11.8036	P	P	P	P	P	P	coding	NM_001109273	Tmem51	RefSeq_NM	chr5	-	160938671	160988578	CCGTGCCTTCTCAAACACCATGCAACTGGGCATTTTATAATAAAGTGTTTTATATGTAGC		transmembrane protein 51		500578
CUST_13233_PI421866198	456.442	363.349	8.29555	9.0678	512.524	441.014	415.788	378.727	358.954	352.367	8.32371	8.27826	8.28467	9.08497	9.06665	9.05178	P	P	P	P	P	P	coding	NM_017099	Kcnj8	RefSeq_NM	chr4	-	180144083	180149935	ACTCTATGAGAAGAAACAACTCCATGAGGAGGAGCAACTCCATCCGGAGGAATAACTCTT	4q44	Rattus norvegicus potassium inwardly-rectifying channel, subfamily J, member 8 (Kcnj8), mRNA [NM_017099]	ENSRNOT00000018057	25472	GO:0001822|GO:0006811|GO:0006813|GO:0009268|GO:0010107|GO:0042311|GO:0005244|GO:0005515|GO:0005524|GO:0015272|GO:0030955|GO:0005624|GO:0005739|GO:0008076|GO:0016020|GO:0016021|GO:0030016|GO:0042383	TC575729	Rn.118306
CUST_6785_PI421866198	43645.7	24667.6	14.9845	15.0082	47063.3	44623.9	39249.8	25601.6	24208	24193	14.8578	15.1291	14.9666	15.0316	15.0004	14.9925	P	P	P	P	P	P	coding	NM_001108240	Clptm1l	RefSeq_NM	chr1	-	30474671	30490655	AAGTCATTCTGTACCAACTCTGGGATCAAATGGCTCTTTTTCCCTTTTGTTTAAAATTTG		CLPTM1-like		316916
CUST_4596_PI421866198	2737.76	325.035	10.8465	8.89507	2580.54	2936.07	2696.66	350.265	317.531	307.308	10.5012	11.0448	10.9935	8.96291	8.88421	8.83808	P	P	P	P	P	P	coding	NM_207602	St3gal6	RefSeq_NM	chr11	+	42893711	42937790	AGTAAAGGTAGCCTTGTCCATGTTAGAAAAGCACTCTCACACGATGCATCCTGAGACTTT	11q12	Rattus norvegicus ST3 beta-galactoside alpha-2,3-sialyltransferase 6 (St3gal6), mRNA [NM_207602]	ENSRNOT00000002255	304023	GO:0006486|GO:0008373|GO:0016020|GO:0016021|GO:0030173	TC576301	Rn.32316
CUST_13800_PI421866198	19157.6	16266.2	13.5971	14.4514	24485.5	10725.3	22261.9	16655	16186.4	15957.2	13.7802	12.959	14.052	14.4678	14.4594	14.4269	P	P	P	P	P	P	coding	NM_030833	Ifitm2	RefSeq_NM	chr1	-	201134356	201135537	ATGCAAATGTTACCTTCGTATATCTGTCCACAGTGGAGTCAATAAAGTACACTTGGTGGC	1q41	Rattus norvegicus interferon induced transmembrane protein 2 (1-8D) (Ifitm2), mRNA [NM_030833]	ENSRNOT00000020216	114709	GO:0006955|GO:0009607|GO:0005515|GO:0016021	TC587797	Rn.108174
CUST_3634_PI421866198	49.2622	63.3576	5.32955	6.39554	46.4833	53.5017	47.8014	63.5637	65.7614	60.7477	5.31166	5.32392	5.35308	6.32814	6.46135	6.39712	P	P	P	P	P	P	coding	NM_001004284	Zmynd10	RefSeq_NM	chr8	+	112794226	112798585	TTGAAACTCAACCCCCTAAGAAGGACCTAGTGTTAGAACAGATCCCAGAAATCTGGGATC	8q32	Rattus norvegicus zinc finger, MYND domain-containing 10 (Zmynd10), mRNA [NM_001004284]	ENSRNOT00000039258	363139	GO:0005515|GO:0008270	TC622393	Rn.75726
CUST_4157_PI421866198	21026.2	9175.43	13.8241	13.7025	23037.6	20198.7	19842.4	9234.76	9276.89	9014.65	13.7022	13.8748	13.8954	13.6821	13.748	13.6774	P	P	P	P	P	P	coding	NM_134390	Lr8	RefSeq_NM	chr4	-	76911921	76918859	CCTTTCTTCCATGAACAGATATTATGTCATTTTCTCCAATGCTGATAAAGCAGAAACAAC	4q24	Rattus norvegicus LR8 protein (Lr8), mRNA [NM_134390]	ENSRNOT00000011327	171411	GO:0030154|GO:0005634|GO:0016020|GO:0016021	TC579522	Rn.26876
CUST_6380_PI421866198	78.3478	73.1205	5.91751	6.61881	63.9585	95.8314	75.2534	73.5678	74.5809	71.2128	5.70185	6.12818	5.92249	6.54227	6.66898	6.64516	P	P	M	P	P	P	coding	NM_001107829	Fibcd1	RefSeq_NM	chr3	-	10916776	10950489	CTTTGTGCACTCAGTGTCTTGTATTTCCCTGTCTTCAATAAAGTCTCGTGGTGACCCAAC		fibrinogen C domain containing 1		311861
CUST_10021_PI421866198	130.642	262.26	6.55595	8.57657	174.165	102.312	115.449	272.487	257.636	256.656	6.94257	6.21643	6.50884	8.58801	8.57086	8.57086	P	P	P	P	P	P	coding	NM_013153	Has2	RefSeq_NM	chr7	-	93230134	93256139	GATCTAGTGAGCAACAAACACACCCTGAAAATAAATGAAACTAAAACTTGAGTTTGCCTT	7q32	Rattus norvegicus hyaluronan synthase 2 (Has2), mRNA [NM_013153]		25694	GO:0016757|GO:0050501|GO:0005887|GO:0016020|GO:0016021	TC574008	Rn.87393
CUST_77_PI421866198	4900.48	1077.64	11.6414	10.6464	6482.03	4523.05	3696.36	1039.45	1079.55	1113.94	11.8093	11.6707	11.444	10.5678	10.6774	10.694	P	P	P	P	P	P	coding	NM_001100518	Hs2st1	RefSeq_NM	chr2	-	242622269	242760095	CTGGAGATGAAGAAAAGGGTAGGTTTTCCTCTGTAAAAGTCCTTAGAGCATATAAATTTA		heparan sulfate 2-O-sulfotransferase 1		292155
CUST_3628_PI421866198	6263.9	3005.27	12.0017	12.1365	7982.52	5849.32	4959.87	3092.28	2922.13	3001.4	12.0939	12.0377	11.8735	12.1509	12.1224	12.1362	P	P	P	P	P	P	coding	NM_134400	Dnttip1	RefSeq_NM	chr3	+	155775293	155799124	CCAGACTGGCTTGTGGTTCTGTTTCTAAAGTTATTGGAATAAGAAGCAATTAAACAAGTT	3q42	Rattus norvegicus deoxynucleotidyltransferase, terminal, interacting protein 1 (Dnttip1), mRNA [NM_134400]	ENSRNOT00000020280	171437	GO:0006350|GO:0006355|GO:0003700|GO:0004872|GO:0004887|GO:0008270|GO:0046872|GO:0005634	TC582766	Rn.82702
CUST_13795_PI421866198	94.3349	53.8839	6.17253	6.1336	80.0655	101.55	101.39	60.1651	52.914	48.5727	5.97521	6.20749	6.33488	6.23238	6.11353	6.05489	P	P	P	P	P	P	coding	NM_030837	Slc21a4	RefSeq_NM	chr4	-	179552663	179596178	GCTTCCGAGATTAGACTTCTCTCTCATGTGCCATCTCCTGGTTTTAGTTCCATTTTTCTT	4q44	Rattus norvegicus kidney specific organic anion transporter (Slc21a4), mRNA [NM_030837]	ENSRNOT00000000026	80899	GO:0006811|GO:0015711|GO:0015893|GO:0005215|GO:0008514|GO:0015350|GO:0016020|GO:0016021	NP435794	Rn.202967
CUST_109_PI421866198	378.946	88.1624	7.98652	6.90648	537.864	303.394	295.581	93.3208	80.38	90.7863	8.38906	7.75419	7.81631	6.92964	6.78491	7.0049	P	P	P	P	P	P	coding	NM_022950	C1galt1	RefSeq_NM	chr4	+	32903433	32933952	CTGAAGTGGACATTCCGTATAGAAAGGTTTTCAAATGGATGACTATAAACTGAAGCATTT	4q21	Rattus norvegicus core 1 UDP-galactose:N-acetylgalactosamine-alpha-R beta 1,3-galactosyltransferase (C1galt1), mRNA [NM_022950]	ENSRNOT00000010375	65044	GO:0001525|GO:0007275|GO:0030154|GO:0000287|GO:0016263|GO:0016757|GO:0005615|GO:0016020|GO:0016021	TC578657	Rn.37669
CUST_11477_PI421866198	5117.54	186.598	11.6825	8.05201	7262.59	4395.44	3694.6	196.371	168.272	195.151	11.9759	11.6284	11.4434	8.09074	7.91513	8.15017	P	P	P	P	P	P	coding	NM_001106428	Hspa4l	RefSeq_NM	chr2	+	127697503	127751083	GTACCTGTACCAAGTCTTAGGAAATAATGCTTGTAATAAACTGTGTTACATCAGTAGGTA		heat shock protein 4 like		294993
CUST_6995_PI421866198	87.7081	58.3744	5.99427	6.26189	97.2738	49.2778	116.573	62.5649	54.3124	58.2461	6.23142	5.22802	6.52339	6.30059	6.15692	6.32814	P	P	P	P	P	P	coding	NM_001107730	Kif5c	RefSeq_NM	chr3	+	30602209	30755482	CTGCCTCGACTGTCCGGTTTCCTGTAAAATAAACACATCACTTTATATTTTTAGGGAACA		kinesin family member 5C		311024
CUST_6205_PI421866198	12966.5	4462.46	13.1146	12.6788	14163.2	12307.8	12428.6	4568.97	4383.03	4435.38	12.9648	13.1587	13.2203	12.6883	12.6775	12.6704	P	P	P	P	P	P	coding	NM_001008279	Fliih	RefSeq_NM	chr10	-	46860274	46874196	CCCTACCAGTGTGTCCACGTATGTGCAGAAGTAGTTTAAAAGATATTAAATGCTTTTATT	10q22	Rattus norvegicus flightless I homolog (Drosophila) (Fliih), mRNA [NM_001008279]	ENSRNOT00000006753	287375	GO:0006936|GO:0007275|GO:0030036|GO:0051014|GO:0003779|GO:0005515	TC606537	Rn.144698
CUST_4267_PI421866198	777.184	861.146	9.04816	10.3228	761.823	791.227	778.503	900.319	842.642	840.476	8.85428	9.11446	9.17575	10.3588	10.3176	10.292	P	P	P	P	P	P	coding	NM_134359	Ppp4c	RefSeq_NM	chr1	-	185961285	185967851	AATGTGGCAGCCATCTTAGAACTGGATGAGCACCTCCAGAAAGATTTCATCATCTTCGAG	1q36	Rattus norvegicus protein phosphatase 4, catalytic subunit (Ppp4c), mRNA [NM_134359]	ENSRNOT00000026909	171366	GO:0004722|GO:0005506|GO:0016787|GO:0030360|GO:0030289	TC578676	Rn.9173
CUST_12336_PI421866198	2001.49	1357	10.4049	10.9859	1944.9	2151.36	1908.22	1299.78	1380.08	1391.15	10.1198	10.6011	10.4938	10.9037	11.0367	11.0173	P	P	P	P	P	P	coding	NM_001024905	MGC116121	RefSeq_NM	chr18	+	16268203	16275627	CTGAGCTCCACACGAGTGCCCCTCACAGAAGATGAATAAATGTAATAAAGGGTTTTATAA	18p12	Rattus norvegicus similar to RIKEN cDNA 2700062C07 (MGC116121), mRNA [NM_001024905]	ENSRNOT00000020856	498830		TC579760	Rn.204568
CUST_9689_PI421866198	313.175	60.0913	7.80816	6.3029	309.862	323.894	305.768	57.0391	61.1841	62.0508	7.70302	7.85597	7.86549	6.14098	6.3372	6.43053	P	P	P	P	P	P	coding	NM_001025760	Zkscan1	RefSeq_NM	chr12	+	17530382	17546785	TGCTGAATAGTGGTGTTTTGAGCACTTGCTGAGTTGTTCAAAACTTAGCTAATGCTGTTC		zinc finger with KRAB and SCAN domains 1		498160
CUST_4107_PI421866198	140.11	102.1	6.67386	7.13038	93.7587	177.343	149.227	100.875	111.294	94.1297	6.18221	6.99184	6.84752	7.05585	7.27973	7.05555	P	P	P	P	P	P	coding	NM_001108682	Tlr12	RefSeq_NM	chr5	-	147842061	147845067	AACTCTTTTTGGCCAGTTCTGCCTTGGTGTTATTGCTAATTGTCTTGCCTCTCCTCCAAG		toll-like receptor 12		362604
CUST_13363_PI421866198	433.937	199.383	8.22578	8.1646	478.672	427.588	395.551	199.206	195.961	202.984	8.23391	8.22958	8.21385	8.11668	8.16327	8.21385	P	P	P	P	P	P	coding	NM_017053	Tacr3	RefSeq_NM	chr2	+	232309014	232404964	TTCTCTGTGGCTATGAAGTAGAAAGGGCAAATGACTGACTTCCCACACACAAGTAATAAA	2q43	Rattus norvegicus tachykinin receptor 3 (Tacr3), mRNA [NM_017053]	ENSRNOT00000012473	24808	GO:0007165|GO:0007186|GO:0007217|GO:0001584|GO:0004872|GO:0004930|GO:0004983|GO:0004995|GO:0005886|GO:0005887|GO:0016021	TC576135	Rn.9702
CUST_24_PI421866198	136.27	165.408	6.65992	7.86267	107.868	166.836	134.105	176.495	168.294	151.435	6.3499	6.90965	6.7202	7.91066	7.9154	7.76196	P	P	P	P	P	P	coding	NM_181374	Sp7	RefSeq_NM	chr7	-	141109770	141117776	TTCACCTGTCTGCTCTGCTCCAAGCGCTTTACCCGAAGCGACCACTTGAGCAAACATCAG	7q36	Rattus norvegicus Sp7 transcription factor (Sp7), transcript variant 2, mRNA [NM_181374]	ENSRNOT00000018828	300260	GO:0001649|GO:0006357|GO:0003676|GO:0003677|GO:0003700|GO:0008270|GO:0030528|GO:0046872|GO:0005622|GO:0005634	NP1483285	Rn.92200
CUST_923_PI421866198	2059.2	2564.51	10.4372	11.9015	2124.45	2051.56	2001.6	2574	2563.7	2555.82	10.2294	10.5249	10.5572	11.8798	11.9293	11.8953	P	P	P	P	P	P	coding	NM_053904	Oplah	RefSeq_NM	chr7	-	114326738	114341949	AGTACCGCCGCGCCCAGGAAGCCGTATGAGTGCCCCACAATAAAGATCCTTTGAATCGCA	7q34	Rattus norvegicus 5-oxoprolinase (ATP-hydrolysing) (Oplah), mRNA [NM_053904]	ENSRNOT00000051808	116684	GO:0016787|GO:0017168	TC587102	Rn.3066
CUST_3942_PI421866198	1024.94	670.859	9.35167	9.95199	1521.38	769.778	783.666	621.378	624.333	766.866	9.78506	9.0828	9.18716	9.81105	9.8804	10.1645	P	P	P	P	P	P	coding	NM_001109120	Mboat1	RefSeq_NM	chr17	-	40789598	40849485	GTCCTGGGAGGTGAAAATTTGTTCCGACTAGATGATAAAAATATAGTTTCTCACTGAATA		membrane bound O-acyltransferase domain		498741
CUST_2960_PI421866198	286.724	151.739	7.63658	7.72863	373.696	218.498	267.978	152.025	147.514	155.68	7.92809	7.29655	7.68512	7.66944	7.70697	7.80946	P	P	P	P	P	P	coding	NM_001108862	Rasl10a	RefSeq_NM	chr14	+	85720006	85721385	ACTGGAGACACTTTTTAAAGTCACGCCTTAGCAGGCAATAAAAACAAAAGCAAAAAATGT		RAS-like, family 10, member A		364190
CUST_3993_PI421866198	2396.19	652.884	10.5984	9.91906	3183.88	2287.12	1717.57	651.176	638.214	669.263	10.7798	10.6802	10.3352	9.87924	9.91211	9.96584	P	P	P	P	P	P	coding	NM_001109101	RGD1565222	RefSeq_NM	chr15	-	32656276	32672200	CATGGGCTTACCGCTATTTGGAATTAGGGTGTAGATATGATAGTTATTGTTTGGATTTTT		hypothetical protein LOC498514		498514
CUST_5365_PI421866198	288.578	26.7718	7.69064	4.98494	273.149	337.232	255.353	28.7994	25.6201	25.8959	7.55201	7.91066	7.60926	5.0489	4.90531	5.00061	P	P	P	P	P	P	coding	NM_001110782	Syn1	RefSeq_NM	chrX	+	12512242	12556160	AAACGTGGTCCTAAATCCAGTTCTCACATTGGGAATCCCCAAGTCCATTTAGAATCCTGG		synapsin I isoform b		24949
CUST_7172_PI421866198	8836.32	7740.58	12.4739	13.4655	12829.6	7759.96	5919.41	7494.13	7487.16	8240.45	12.8342	12.4697	12.1177	13.3956	13.4431	13.5578	P	P	P	P	P	P	coding	NM_001007621	Dhrs1	RefSeq_NM	chr15	-	33900693	33907979	AGCTTGCTTGAGTCATAAGTGGTTATAAGTAGAAGTTAATAAAAGTCTCATCTCCCCTTC	15p13	Rattus norvegicus dehydrogenase/reductase (SDR family) member 1 (Dhrs1), mRNA [NM_001007621]	ENSRNOT00000027511	290234	GO:0008152|GO:0016491|GO:0005743	TC578009	Rn.18628
CUST_10094_PI421866198	13351	80235.4	13.1333	16.4187	15955.3	13353.9	10743.8	77464.3	81042.3	82199.8	13.1348	13.2558	13.0093	16.3428	16.4346	16.4788	P	P	P	M	P	P	coding	NM_001106625	Erp27	RefSeq_NM	chr4	-	173948852	173966545	AATGGATTCCTAAAGGGTATGCTGTTGAGAGATCAGAAAGCTGAAAACGACTCTGGGAAG		endoplasmic reticulum protein 27		297698
CUST_7446_PI421866198	751.341	468.58	8.95886	9.43497	963.988	716.696	573.339	471.665	485.145	448.93	9.15516	8.98307	8.73834	9.41197	9.50982	9.38311	P	P	P	P	P	P	coding	NM_001107647	Utp15	RefSeq_NM	chr2	-	28837114	28853532	CTCTGTTCTTCATTTTGTAGGTCAGATCAAACAGCAGCCAGTTTGTTTTGAAAATTTGTT		UTP15, U3 small nucleolar ribonucleoprotein,		310019
CUST_14598_PI421866198	2038.69	306.008	10.3921	8.80427	2585.96	1911.39	1618.73	302.477	303.823	311.725	10.5089	10.4249	10.2426	8.73719	8.81605	8.85958	P	P	P	P	P	P	coding	NM_001017453	RGD1311203	RefSeq_NM	chr14	+	83955894	83967828	ACACCTGTGTATGAACTGTGGCAAATTGCTCTGCATTCGACTTATATAAATACAATCATG	14q21	Rattus norvegicus similar to HGFL protein (RGD1311203), mRNA [NM_001017453]	ENSRNOT00000057738	305472	GO:0016020|GO:0016021	TC575986	Rn.138969
CUST_10679_PI421866198	21222.6	7070.35	13.8276	13.3339	18548.2	24259.7	20859.8	7508.49	6856.84	6845.71	13.3606	14.1551	13.9671	13.3988	13.3189	13.2839	P	P	P	P	P	P	coding	NM_013087	Cd81	RefSeq_NM	chr1	+	203327286	203342901	TTTTTGTTCTGAACTTTTCCTGTCACCTTTTGGAGCCGACACCACACATAGGTGGCGTAT	1q41	Rattus norvegicus CD 81 antigen (Cd81), mRNA [NM_013087]	ENSRNOT00000027760	25621	GO:0000187|GO:0006661|GO:0008104|GO:0008284|GO:0009611|GO:0030384|GO:0030890|GO:0040008|GO:0042127|GO:0043128|GO:0046718|GO:0046813|GO:0050731|GO:0005515|GO:0005887|GO:0016020|GO:0016021	TC581163	Rn.1975
CUST_3388_PI421866198	3213.99	988.551	11.0601	10.5188	3801.19	3139.35	2701.44	989.111	976.853	999.687	11.032	11.152	10.9965	10.4976	10.5299	10.5291	P	P	P	P	M	P	coding	NM_001108797	Fam117b	RefSeq_NM	chr9	+	58476286	58544228	GCAGAGTGGCTCTGAACAGTATTTTGTTTATACAGTCCTGTTGGAGATATATAATTTATG		family with sequence similarity 117, member B		363236
CUST_8621_PI421866198	195.479	61.4602	7.15291	6.33457	194.039	196.146	196.253	68.9062	57.1293	58.3451	7.08753	7.13634	7.23487	6.44084	6.23116	6.33172	P	P	P	P	P	P	coding	NM_001107372	Kcng2	RefSeq_NM	chr18	-	77190050	77258811	CTGGAGGAGATCGCAACCTGGTCTTTCTTTTTCCTTTTATTTTTCCCTCCAGTTTTAAAT		potassium voltage-gated channel, subfamily G,		307234
CUST_2167_PI421866198	179.807	61.4332	7.04027	6.33945	174.131	181.719	183.57	67.4205	58.9349	57.9441	6.94187	7.03661	7.14234	6.41246	6.28676	6.31913	P	P	P	P	P	P	coding	NM_080482	Dbccr1	RefSeq_NM	chr5	-	86070268	86216178	ATTATCAGGGTGAATCATGCCTTGGACCTCTACAACACTGAGATCCTCAAACAGTCTGAC	5q31	Rattus norvegicus deleted in bladder cancer chromosome region candidate 1 (human) (Dbccr1), mRNA [NM_080482]	ENSRNOT00000007578	140610	GO:0007049|GO:0007050|GO:0008219|GO:0005515|GO:0005615|GO:0005737	TC575647	Rn.211646
CUST_6257_PI421866198	700.597	361.588	8.88084	9.04787	848.627	666.849	586.314	349.968	346.098	388.698	8.99445	8.87169	8.77637	8.96182	9.00167	9.18012	P	P	P	P	P	P	coding	NM_001107884	Cecr5	RefSeq_NM	chr4	-	156892718	156933861	GACTAACACTCTCACTAGTGTTTACTGTGTTTTAGAGTGTTGCCCAGAAGACTTTGGGAC		cat eye syndrome chromosome region, candidate 5		312680
CUST_7669_PI421866198	140.899	268.225	6.62436	8.61077	204.895	117.555	100.246	251.423	261.503	291.749	7.15944	6.39596	6.31767	8.47664	8.59425	8.76144	P	P	P	P	P	P	coding	NM_001108042	Zfp410	RefSeq_NM	chr6	+	108382077	108408003	TTTGAGGACAGCCTGATGTATATAGGAAGTGTTAGATCAACAAGGTATCCAAACAACAAC		zinc finger protein 410		314310
CUST_4185_PI421866198	85.1172	103.887	6.02735	7.15284	68.7409	87.4084	99.2022	112.29	101.923	97.4475	5.78516	5.99629	6.30059	7.21052	7.14234	7.10565	P	P	P	P	P	P	coding	NM_001130545	Lypd2	RefSeq_NM	chr7	-	112846292	112848330	GTCCCTGACAGCCCAGTTCCCTAATGCCTTGAAGAAGTACAATAGCCACCTGCATCAGTC		Ly6/Plaur domain containing 2		300017
CUST_3890_PI421866198	33.245	29.3764	4.72349	5.12536	15.8652	47.2974	36.5724	33.6695	28.9281	25.5316	3.99227	5.17467	5.00354	5.29058	5.10617	4.97933	P	P	P	P	P	P	coding	NM_001109142	Rgs9bp	RefSeq_NM	chr1	-	88115882	88116596	TCGACAACATGGAAATGAAAGTCAACGTGCCCCGCTGGACTGTACAGGCGCGACAATCGG		regulator of G protein signaling 9 binding		499132
CUST_2523_PI421866198	428.927	101.072	8.16111	7.11421	241.82	566.487	478.473	109.378	98.1058	95.7324	7.37608	8.632	8.47524	7.17779	7.08433	7.08051	P	P	P	P	P	P	coding	NM_001109380	Capns2	RefSeq_NM	chr19	-	15193881	15194824	GGGCTCTTTTATAATGCTGCATATTATATTCCTGATTGTAGTCTACCCTTCACTGATTAA		calpain, small subunit 2		679870
CUST_15262_PI421866198	113.944	251.52	6.41617	8.51785	87.9525	134.074	119.806	268.151	249.011	237.398	6.09548	6.59624	6.55678	8.56882	8.52604	8.45868	P	P	P	P	P	P	coding	NM_031010	Alox15	RefSeq_NM	chr10	-	57185938	57194388	ATATGAGCATCCCCAGACTCCTGCTTTGTTGTTTAGTTAAGACCACCCAAGTACATCCCT	10q24	Rattus norvegicus arachidonate 15-lipoxygenase (Alox15), mRNA [NM_031010]	ENSRNOT00000026038	81639	GO:0005975|GO:0006118|GO:0006800|GO:0006916|GO:0008284|GO:0019369|GO:0019370|GO:0019372|GO:0019395|GO:0030307|GO:0042391|GO:0042554|GO:0045794|GO:0004052|GO:0004553|GO:0005506|GO:0016165|GO:0016491|GO:0019870|GO:0046872|GO:0047977|GO:0050473|GO:0005829|GO:0042383	TC614479	Rn.11318
CUST_6520_PI421866198	92.0482	68.6318	6.09185	6.51245	121.875	80.56	73.7094	63.1648	66.9123	75.8183	6.49927	5.87682	5.89948	6.31767	6.48443	6.73524	P	P	M	P	P	P	coding	NM_001134583	RGD1565411	RefSeq_NM	chr7	+	138063440	138064371	CCAAGAAACCAAAAAAGAAAACTAAGAAAAGAAGACACAAGTCGACCAGTCCGGACAGTG		hypothetical protein LOC363000		363000
CUST_3079_PI421866198	742.566	2438.27	8.97277	11.8213	555.9	813.091	858.708	2416.03	2759.63	2139.16	8.43602	9.1576	9.32468	11.7962	12.0348	11.6329	P	P	P	P	P	P	coding	NM_001008751	Krt1-14	RefSeq_NM	chr10	-	89144356	89148415	ATCATCCAGAGATGTGACCTCCACCAACCGCCAGATCCGCACCAAGGTCATGGATGTGCA	10q32.1	Rattus norvegicus keratin complex 1, acidic, gene 14 (Krt1-14), mRNA [NM_001008751]	ENSRNOT00000005285	287701	GO:0000902|GO:0008544|GO:0010043|GO:0010212|GO:0030855|GO:0003674|GO:0005198|GO:0005200|GO:0005515|GO:0005575|GO:0045095	TC586719	Rn.153972
CUST_2175_PI421866198	94.3774	74.3791	6.1687	6.59245	100.315	93.2875	89.5296	60.2548	63.7593	99.1232	6.26568	6.08454	6.15587	6.23676	6.41192	7.12866	P	P	P	P	P	P	coding	NM_001108960	Otor	RefSeq_NM	chr3	+	131432571	131435826	GTCTCCCTGGTCATTTGAAGTCTTAATACTGTATTTGTCAGGATAGTTTAGCATTGTTAT		otoraplin		366206
CUST_450_PI421866198	1534.32	686.861	9.96995	9.99028	2019.67	1459.94	1123.36	741.623	668.873	650.087	10.1685	10.0223	9.71899	10.0683	9.9818	9.92071	P	P	P	P	P	P	coding	NM_001011919	Gtpbp3	RefSeq_NM	chr16	+	18659338	18664441	CCTTCCATAACTTTGCCGACGTATTTCTATTTATGGCATCGTTTGCTGATTAAATACATT		GTP binding protein 3 (mitochondrial)		290633
CUST_8103_PI421866198	261.109	56.761	7.54973	6.21675	218.101	292.716	272.511	54.3511	58.3819	57.55	7.23782	7.70624	7.70513	6.07109	6.26993	6.30921	P	P	P	P	P	P	coding	NM_001034130	Wasl	RefSeq_NM	chr4	-	50635419	50645968	GTGTTGAGATTCTGTAAGAAGCATAAACTTGATAAATCAACTGTCCACTGCTTCTCAATA	4q22	Rattus norvegicus Wiskott-Aldrich syndrome-like (human) (Wasl), mRNA [NM_001034130]	ENSRNOT00000031280	296936	GO:0006350|GO:0006355|GO:0006461|GO:0006928|GO:0007010|GO:0008154|GO:0009617|GO:0045010|GO:0003677|GO:0003779|GO:0005083|GO:0005515|GO:0005634|GO:0005737|GO:0005856|GO:0015629|GO:0030027	TC574714	Rn.11866
CUST_1828_PI421866198	35.6091	42.3615	4.91166	5.75233	35.9666	39.6228	31.238	40.6924	42.0893	44.3029	5.00026	4.93602	4.7987	5.61421	5.74594	5.89684	P	P	P	P	P	P	coding	NM_001135717	Rbm46	RefSeq_NM	chr2	-	174571322	174614302	GCTAATGGCAGCCATGTTGGACAACGACTATATATCTCCAATCAGGCCTCATTCTTCTGA		RNA binding motif protein 46		310548
CUST_14580_PI421866198	1448.1	3331.41	9.91006	12.2781	1792.05	1345.7	1206.54	3532.94	3337.62	3123.68	10.0065	9.90174	9.82197	12.3346	12.3095	12.1903	P	P	P	P	P	P	coding	NM_001017466	MGC108776	RefSeq_NM	chr2	-	93330479	93382152	CCTTTTAACAAGAACAAAACAAAACGAGATCCAAACATTTCACAGCGTGCACTTTGTAAA	2q23	Rattus norvegicus Snf7 homologue associated with Alix 3 (MGC108776), mRNA [NM_001017466]	ENSRNOT00000013720	361916	GO:0015031	TC577938	Rn.162567
CUST_13843_PI421866198	368.434	575.354	8.01137	9.73722	361.882	408.23	335.188	594.549	557.34	574.174	7.88565	8.16327	7.98519	9.7549	9.71804	9.73873	P	P	P	P	P	P	coding	NM_024146	Fgfr1	RefSeq_NM	chr16	-	70869973	70910045	ACTTTTCAAGCTGTTGAAGGAGGGTCATCGAATGGACAAGCCCAGTAACTGTACCAATGA	16q12.4	Rattus norvegicus Fibroblast growth factor receptor 1 (Fgfr1), mRNA [NM_024146]	ENSRNOT00000048089	79114	GO:0000165|GO:0001501|GO:0001525|GO:0001759|GO:0006468|GO:0007420|GO:0007435|GO:0008284|GO:0008543|GO:0016049|GO:0030324|GO:0030326|GO:0031175|GO:0042127|GO:0042472|GO:0043066|GO:0048469|GO:0048514|GO:0000166|GO:0004674|GO:0004713|GO:0004872|GO:0005007|GO:0005515|GO:0005524|GO:0008201|GO:0016740|GO:0005615|GO:0005624|GO:0005887|GO:0016020|GO:0016021	TC575488	Rn.9797
CUST_4009_PI421866198	1268.57	579.032	9.74114	9.73377	1341.66	1315.58	1148.49	638.669	568.298	530.129	9.60523	9.86976	9.74843	9.84918	9.74146	9.61067	P	P	P	P	P	P	coding	NM_053429	Fgfr3	RefSeq_NM	chr14	-	82683190	82697229	GTCTGGCATTGCAGTGTTGTTTGTATCTGGACCTGTATATTTGTAAAGCTATTTATCAAC	14q21	Rattus norvegicus fibroblast growth factor receptor 3 (Fgfr3), mRNA [NM_053429]	ENSRNOT00000022919	84489	GO:0000165|GO:0001501|GO:0006468|GO:0007259|GO:0007267|GO:0008285|GO:0008543|GO:0016049|GO:0030900|GO:0043065|GO:0045597|GO:0050731|GO:0004713|GO:0004872|GO:0005007|GO:0005524|GO:0008083|GO:0042802|GO:0005575|GO:0005764|GO:0005887|GO:0009898|GO:0016021|GO:0048471	TC574563	Rn.23671
CUST_9760_PI421866198	16768.1	6739.25	13.4716	13.272	20076.4	15897.1	14330.9	6775.3	6950.79	6491.66	13.5003	13.5023	13.4123	13.2599	13.3454	13.2108	P	P	P	P	P	P	coding	NM_001164543		RefSeq_NM	chr10	-	47010162	47024975	GTCTTAAGTATATTGTTTAACTATACCATTCAGAAGCCAACCGGAAGCTATTGACCATTA				NA
CUST_8091_PI421866198	7860.88	6686.02	12.3154	13.2576	10848.7	6803.74	5930.15	6730.35	6551.11	6776.6	12.5574	12.2676	12.1213	13.2494	13.2544	13.2689	P	P	P	P	P	P	coding	NM_175846	Ugt1a8	RefSeq_NM	chr9	+	87017028	87098362	ACTGAAGTACATTCTAAAGAAAGTATGTCTTCTATTGTGTTCCCAAACCAAGAACTTGTC		UDP glycosyltransferase 1 family, polypeptide		301595
CUST_3911_PI421866198	31.0598	26.4294	4.68455	4.96434	18.6901	35.8256	38.6636	28.8536	26.3782	24.0563	4.18966	4.79341	5.07058	5.05166	4.95685	4.88451	P	P	P	P	P	P	coding	NM_001109131	Phlppl	RefSeq_NM	chr19	+	39741654	39808301	CACTTCTTGTTTGTATGGAAAGAAACTCTCCAATGGCTCCATTGTGCCCCTAGAAGACAG		PH domain and leucine rich repeat protein		498949
CUST_11491_PI421866198	2534.77	628.393	10.7332	9.86278	2572.27	2634.65	2397.4	651.865	622.742	610.573	10.4968	10.8823	10.8204	9.88162	9.87652	9.8302	P	P	P	P	P	P	coding	NM_001106414	Ttc33	RefSeq_NM	chr2	+	54367845	54409972	AGATGGATGGCATTTGCAGATCATCTGTCAGTAAAGTCTACTCCTGCATTATCCTGATCA		tetratricopeptide repeat domain 33		294774
CUST_7826_PI421866198	29.1798	30.678	4.63519	5.20829	24.6966	39.176	23.6668	29.2378	28.8479	33.9481	4.52476	4.92002	4.4608	5.07058	5.1017	5.45259	P	P	P	P	P	P	coding	NM_001107533	Adamtsl3	RefSeq_NM	chr1	+	138563869	138878648	TCAAGGGGAGGCTAAAGCAGAAACAGCACCTGATATGGTTTTATAAGGTTAATGTTTCTG		ADAMTS-like 3		308787
CUST_13570_PI421866198	1748.44	1561.76	10.2018	11.1783	1713.43	1693.27	1838.63	1757.54	1577.79	1349.94	9.93875	10.2311	10.4355	11.3328	11.2284	10.9738	P	P	P	P	P	P	coding	NM_001024764	Slc36a3	RefSeq_NM	chr10	-	40526552	40555551	GAATAGCTCTTCCTTCCTCCCATCCTCTGTTGGATTCCCAGTATATGTGTTCATCAAAGC	10q22	Rattus norvegicus solute carrier family 36 (proton/amino acid symporter), member 3 (Slc36a3), mRNA [NM_001024764]	ENSRNOT00000037274	303148		TC577443	Rn.75959
CUST_9426_PI421866198	447.541	325.735	8.26113	8.89548	518.361	445.442	378.818	319.321	338.068	319.817	8.33849	8.2923	8.15259	8.81855	8.97426	8.89362	P	P	P	P	P	P	coding	NM_001014268	LOC367113	RefSeq_NM	chr8	-	82385126	82498041	GCCTCCCATCCTGATTATGTTCAATATTAGTTGTGCATACTAAGTAGAATACACTACTGT	8q31	Rattus norvegicus similar to RIKEN cDNA A430093J20 gene (LOC367113), mRNA [NM_001014268]	ENSRNOT00000007867	367113	GO:0005515|GO:0016021	TC636927	Rn.15622
CUST_14250_PI421866198	527.456	97.4367	8.49869	7.05638	531.188	539.063	512.116	105.915	103.235	83.1594	8.36773	8.55897	8.56937	7.12866	7.1646	6.87588	P	P	P	P	P	P	coding	NM_001167840		RefSeq_NM	chr11	-	76092251	76222567	CCGCTTCCCATTTCCCCCTGTAAATAATATGCTTTTTGTTGCCAGTCTCAATAAAGGTAT				NA
CUST_3858_PI421866198	568.119	285.05	8.61019	8.70011	538.265	565.75	600.341	302.816	283.337	268.997	8.39085	8.63041	8.8093	8.73893	8.71561	8.64577	P	P	P	P	P	P	coding	NM_001109159	Hcca2	RefSeq_NM	chr1	-	202138581	202195532	ATTGGACTGATGTTTTGATTTTTCTTCTGTGGGGCTTTCCTTTCTTGGGAACAGGGTCGT		HCCA2 protein		499288
CUST_10379_PI421866198	1560.39	2623.59	10.0248	11.9354	1817.68	1334.89	1528.61	2715.8	2567.63	2587.33	10.0296	9.88915	10.1555	11.9612	11.9308	11.9143	P	P	P	P	P	P	coding	NM_001037654	Dixdc1	RefSeq_NM	chr8	-	54018179	54073235	TTGTGAACAAGTCAAAACCAAACACACGCACTCTGAATAAAAGGGAGTTTGCAAACTAAA	8q23	Rattus norvegicus DIX domain containing 1 (Dixdc1), mRNA [NM_001037654]	ENSRNOT00000039045	363062	GO:0007275|GO:0004871|GO:0005622	TC609826	Rn.8331
CUST_13365_PI421866198	2495.81	1073.77	10.7026	10.6397	2727.01	2662.03	2098.39	1113.96	1064.13	1043.22	10.5847	10.8973	10.6258	10.6657	10.6559	10.5976	P	P	P	P	P	P	coding	NM_017052	Sord	RefSeq_NM	chr3	+	109016829	109048446	AATCAAGAAGAGCACAGTAACTGTGGTGTAACTTGGGCTGCAGTCTGTAATCCACCTCTT	3q35	Rattus norvegicus sorbitol dehydrogenase (Sord), mRNA [NM_017052]	ENSRNOT00000023350	24788	GO:0006060|GO:0006970|GO:0007601|GO:0009725|GO:0042493|GO:0046686|GO:0046688|GO:0003939|GO:0008270|GO:0016491|GO:0042802|GO:0046872|GO:0051287|GO:0005575	TC576205	Rn.11334
CUST_9_PI421900130	2090.24	1432.48	10.3232	11.0579	3338.36	1562.06	1370.3	1371.2	1403.75	1522.49	10.8486	10.1138	10.0071	10.9787	11.0576	11.1374	P	P	P	P	P	P	coding	NM_017015	Gusb	RefSeq_NM	chr12	+	27744408	27757755	GTACGAACATACATGTGGGGGGAGGGGAATAGTCATACGTGTAAAATGAAAATAAATCTA	12q13	Rattus norvegicus glucuronidase, beta (Gusb), mRNA [NM_017015]	ENSRNOT00000058682	24434	GO:0005975|GO:0006027|GO:0008152|GO:0004553|GO:0004566|GO:0016787|GO:0016798|GO:0043169|GO:0005615|GO:0005764	TC607740	Rn.3692
CUST_4685_PI421866198	1866.25	375.385	10.2404	9.12137	2550.43	1597.71	1450.62	385.097	381.024	360.033	10.4882	10.1453	10.0877	9.11873	9.16589	9.07948	P	P	P	P	P	P	coding	NM_001109012	Rp2h	RefSeq_NM	chrX	-	13291240	13337154	AGGTTCAACAAGCACATTAAGATCACTTGGAGCATTGAGAACAAGCAGAAATGATAACAC		retinitis pigmentosa 2 homolog		367714
CUST_1082_PI421866198	1710.77	480.874	10.1548	9.47288	1999.78	1740.53	1392	508.69	479.767	454.166	10.1569	10.2786	10.029	9.52337	9.49797	9.3973	P	P	P	P	P	P	coding	NM_001024245	Ccdc32	RefSeq_NM	chr3	-	105522249	105535444	GCTCCTGGGTGACAGTGTCCAAATCCATAATGATAAGAAGTATGCTTAAAACTTTTTAGA	3q35	Rattus norvegicus coiled-coil domain containing 32 (Ccdc32), mRNA [NM_001024245]	ENSRNOT00000013963	296081	GO:0020037|GO:0046914	TC575829	Rn.154291
CUST_7212_PI421866198	41.5349	29.8219	5.1117	5.14162	41.1415	44.0495	39.4136	36.4799	24.645	28.3407	5.15481	5.07913	5.10117	5.42797	4.83997	5.15693	P	P	P	P	P	P	coding	NM_001108190	Rtp3	RefSeq_NM	chr8	-	115388091	115392602	GTCCACAGTGTTGCCTGTTCTTTCTAATCTTGTTTTTGTTGCTGTGGTACTTATTATAAA		receptor (chemosensory) transporter protein 3		316018
CUST_3496_PI421866198	3367.5	1598.13	11.1367	11.2129	3226.88	3757.07	3118.55	1629.4	1597.82	1567.18	10.7972	11.405	11.2078	11.2101	11.2461	11.1825	P	P	P	P	P	P	coding	NM_001108743	Elk3	RefSeq_NM	chr7	-	30278950	30314430	AGAAAATAGGCTGCAAAAAGCATCCCCGGCTCTTATGCTTGCTTAATCAGTGTTCAGCTG		ELK3, member of ETS oncogene family		362871
CUST_8084_PI421866198	1594.62	729.041	10.0196	10.0801	2146.9	1429.73	1207.23	748.135	706.305	732.683	10.2448	9.99136	9.82268	10.084	10.0614	10.0948	P	P	P	P	P	P	coding	NM_001006959	RGD1359460	RefSeq_NM	chr14	+	33107962	33123993	GGGCCACACTGGATATAAATGCAGAAGTATGTCGAAGTATACTAAACGCAAAAATAATAA	14p11	Rattus norvegicus MMR_HSR1 domain containing protein RGD1359460 (RGD1359460), mRNA [NM_001006959]	ENSRNOT00000002810	289562	GO:0005525|GO:0005622|GO:0005743	TC575971	Rn.13090
CUST_3694_PI421866198	36.4417	30.6997	4.93433	5.19759	28.6806	43.4318	37.2126	36.083	28.9756	27.0406	4.72193	5.05972	5.02132	5.4095	5.10788	5.0754	P	P	P	P	P	P	coding	NM_173148	Obp2b	RefSeq_NM	chr3	+	3934277	3937462	AAGAGCAAGGGATTCAGAGAAGAAAACATTACTGTCCCTGAGCTGTTGGATGAGTGTGTA	3p13	Rattus norvegicus odorant binding protein 2B (Obp2b), mRNA [NM_173148]	ENSRNOT00000037403	286933	GO:0006810|GO:0007608|GO:0007635|GO:0005215|GO:0005488|GO:0005549|GO:0005576	TC581581	Rn.11371
CUST_11517_PI421866198	63015.1	76695.9	15.6679	16.3457	74802.7	59430	54812.5	77270.5	77555.7	75261.4	15.6624	15.7198	15.6215	16.3337	16.3697	16.3337	P	P	P	M	P	P	coding	NM_032085	Col3a1	RefSeq_NM	chr9	+	44281581	44317831	CTCGTCAACCAGTGAAAGTGACCAACTAAATTCCAGTTATTTATTTCCAAACTTTTGGAA	9q22	Rattus norvegicus procollagen, type III, alpha 1 (Col3a1), mRNA [NM_032085]	ENSRNOT00000004956	84032	GO:0001501|GO:0006817|GO:0008015|GO:0009887|GO:0005201|GO:0005581|GO:0005586|GO:0005737	TC581139	Rn.3247
CUST_14865_PI421866198	69758.9	84506.4	15.8332	16.4738	91557.6	63947.4	53771.8	82835.3	80411.8	90272.2	16.11	15.8126	15.5772	16.4262	16.4204	16.575	P	P	P	P	P	P	coding	NM_031108	Rps9	RefSeq_NM	chr1	-	63824656	63828046	GTGATGATGAGGAAGAGGATTAATTAATATCTTGTTGCACTGGAGGATTGTCTAGTTTTC	1q12	Rattus norvegicus ribosomal protein S9 (Rps9), mRNA [NM_031108]	ENSRNOT00000015234	81772	GO:0006412|GO:0003723|GO:0003735|GO:0019843|GO:0005622|GO:0005840|GO:0005843|GO:0030529	TC620412	Rn.109735
CUST_11857_PI421866198	9098.76	1648.96	12.5587	11.259	11645.7	8618	7032.54	1645.15	1612.16	1689.56	12.6755	12.6199	12.3806	11.2287	11.2554	11.293	P	P	P	P	P	P	coding	NM_031582	Aoc3	RefSeq_NM	chr10	+	90357093	90365039	TGTCCTTCTGGACATCCTGAATTGGAATCATGTGACCATATTGTCAAAATAAATAAGTCA	10q32.1	Rattus norvegicus amine oxidase, copper containing 3 (Aoc3), mRNA [NM_031582]	ENSRNOT00000028009	29473	GO:0006118|GO:0006954|GO:0007155|GO:0009308|GO:0005507|GO:0005509|GO:0005515|GO:0008131|GO:0016491|GO:0042803|GO:0048038|GO:0005615|GO:0005792|GO:0005886|GO:0009986|GO:0016021	TC583868	Rn.198327
CUST_664_PI421866198	107.617	132.484	6.34199	7.51681	105.517	117.318	100.015	144.954	130.675	121.822	6.32102	6.39311	6.31184	7.59022	7.51373	7.44648	P	P	P	P	P	P	coding	NM_001047868	Ppie	RefSeq_NM	chr5	-	142445475	142455367	ATGAAAACTTCATCCTTAAACACACAGGGCCAGATGCATGCTCTGACTGCATCCTATTAC	5q36	Rattus norvegicus peptidylprolyl isomerase E (cyclophilin E) (Ppie), mRNA [NM_001047868]	ENSRNOT00000043799	298508	GO:0006457|GO:0045449|GO:0000166|GO:0003676|GO:0003723|GO:0003755|GO:0005515|GO:0016018|GO:0016853|GO:0005634	NP831248	Rn.18887
CUST_11244_PI421866198	140.728	36.5078	6.70684	5.50181	138.488	149.717	133.978	38.7575	36.9004	33.8656	6.65081	6.7512	6.71849	5.53176	5.52548	5.44818	P	P	P	P	P	P	coding	NM_031644	Ptgds2	RefSeq_NM	chr4	-	94611606	94636147	CTGTGTAGGATTCCTTTGTTGTGACTTTGTCTTTTTCTGTAGGCATTTAGTTTCCAATAT	4q31	Rattus norvegicus prostaglandin D2 synthase 2 (Ptgds2), mRNA [NM_031644]	ENSRNOT00000008826	58962	GO:0001516|GO:0006633|GO:0006693|GO:0004667|GO:0016853	TC610490	Rn.10837
CUST_5656_PI421866198	25.9992	30.7253	4.47681	5.2129	18.047	32.027	27.9236	33.2381	29.3742	29.5635	4.14465	4.63816	4.64762	5.2745	5.13081	5.23339	P	P	P	P	P	P	coding	NM_145672	Cxcl9	RefSeq_NM	chr14	+	17284084	17288996	CCAAGAACATGTTCTCTGAAGACATTCTCAGCCTTGACTCCAGCACGGTGACTTAATAGA	14p22	Rattus norvegicus chemokine (C-X-C motif) ligand 9 (Cxcl9), mRNA [NM_145672]	ENSRNOT00000003082	246759	GO:0006955|GO:0050930|GO:0008009|GO:0048248|GO:0005576|GO:0005615	TC579524	Rn.7391
A_44_P482346	1072.62	103.591	9.45021	7.1554	1459.08	910.108	848.657	105.255	100.416	105.101	9.72127	9.32185	9.30751	7.12047	7.11789	7.22784	P	P	P	P	P	P	coding	NM_017318	Ptk2b	RefSeq_NM	chr15	-	45589221	45717866	TGGCTCTCTTGTACAGTGTACATTGGAATTTATTTAATGTGAGTTTGGCCTGGACAGACA	15p12	Rattus norvegicus protein tyrosine kinase 2 beta (Ptk2b), mRNA [NM_017318]	ENSRNOT00000030007	50646	GO:0006468|GO:0018108|GO:0048041|GO:0000166|GO:0004672|GO:0004674|GO:0004713|GO:0005515|GO:0005524|GO:0016740|GO:0043423|GO:0005856|GO:0005925	NP211306	Rn.11025
CUST_5172_PI421866198	1196.9	369.442	9.59088	9.08351	1696.1	1022.39	872.198	356.915	358.933	392.478	9.92684	9.4986	9.3472	8.98866	9.06611	9.19574	P	P	P	P	P	P	coding	NM_176857	Vcpip1	RefSeq_NM	chr5	+	9088294	9114936	GGCAGATGTTTATTGTGAATATGTAATATTTGTTGGCTGGGCCACATAACTTGAGTAGTC	5q11	Rattus norvegicus valosin containing protein (p97)/p47 complex interacting protein 1 (Vcpip1), mRNA [NM_176857]	ENSRNOT00000009136	286761	GO:0006512|GO:0007030|GO:0007067|GO:0016320|GO:0004843|GO:0005515|GO:0008234|GO:0005737|GO:0005783	TC573798	Rn.204326
CUST_6409_PI421866198	23.8299	23.3866	4.38715	4.7645	20.3787	29.9553	21.1555	25.0431	23.6767	21.44	4.28681	4.56027	4.31437	4.82674	4.77511	4.69164	P	P	P	P	P	P	coding	NM_001007797	Arrdc3	RefSeq_NM	chr2_random	-	476774	486479	ACCTCTCTATTCAGAGATTGATCCAAATCCTGATCAGTCATCCGAGGACAGACCATCATG		Rattus norvegicus arrestin domain containing 3 (Arrdc3), mRNA [NM_001007797]		309945		TC622853	Rn.161886
CUST_6572_PI421866198	133.673	34.3156	6.59263	5.39211	173.5	117.897	109.623	36.9234	31.6754	34.348	6.93388	6.40299	6.44101	5.4446	5.26429	5.46743	P	P	P	P	P	P	coding	NM_001134567	RGD1564811	RefSeq_NM	chr9	+	1470846	1491827	GTACACATTCTGCTAGCAGATCAACACTTAAATAGATTAAATCATCTGACACATGGTAGA		hypothetical protein LOC316157		316157
CUST_9622_PI421866198	125.682	27.1999	6.55259	5.00142	128.852	132.883	115.311	20.8544	31.3967	29.3487	6.57017	6.5794	6.50821	4.53475	5.24908	5.22043	P	P	P	P	P	P	coding	NM_012727	Camk4	RefSeq_NM	chr18	+	25406409	25625777	ACTTTGTCCTTCAGCAAGGTGGGGAAGCATGATAAGCACTATAGTGATTCTGTTTTGAGG	18p12	Rattus norvegicus calcium/calmodulin-dependent protein kinase IV (Camk4), mRNA [NM_012727]	ENSRNOT00000027771	25050	GO:0006468|GO:0006913|GO:0007165|GO:0007270|GO:0000166|GO:0004674|GO:0004683|GO:0005509|GO:0005515|GO:0005516|GO:0005524|GO:0016563|GO:0016740|GO:0005634|GO:0005737	TC582390	Rn.11046
CUST_4366_PI421866198	176.659	22.8107	6.9907	4.72452	214.508	161.508	153.96	23.3224	21.6052	23.5045	7.21848	6.86575	6.88787	4.72414	4.60732	4.84209	P	P	P	P	P	P	coding	NM_145880	Lhx1	RefSeq_NM	chr10	-	72800496	72805799	CGGGAGCTCGTGGTTGTACAGAGACGAGCTTTTATTTCAGAAAATAGGAGATTTAAAAAA	10q26	Rattus norvegicus LIM homeobox protein 1 (Lhx1), mRNA [NM_145880]	ENSRNOT00000003799	257634	GO:0001706|GO:0006355|GO:0007399|GO:0009887|GO:0010003|GO:0003677|GO:0003700|GO:0003702|GO:0005515|GO:0008270|GO:0046872|GO:0005634	TC576741	Rn.202863
CUST_6156_PI421866198	2760.1	1223.3	10.8493	10.8366	3017.53	2863.89	2398.87	1286.62	1225.92	1157.36	10.718	11.0083	10.8215	10.8831	10.8728	10.7539	P	P	P	P	P	P	coding	NM_001077679	RGD1564893_predicted	RefSeq_NM	chr3	-	5802593	5807676	AATTGTGAGGTATTCAGTGGACCTTAGTCCAGTCACCCATCCTTAGGCTCAGGTTCTATA	3p12	Rattus norvegicus similar to surfeit 5 isoform b (predicted) (RGD1564893_predicted), mRNA [NM_001077679]	ENSRNOT00000006720	499762		TC638427	Rn.202721
CUST_7838_PI421866198	10555.9	697.23	12.8107	10.0136	11277	10634.5	9756.07	716.865	658.391	716.434	12.6235	12.9454	12.8633	10.0171	9.9622	10.0615	P	P	P	P	P	P	coding	NM_001107522	Slc35d3	RefSeq_NM	chr1	-	15086253	15089726	CAAACTCTGTTACAAAAAGAGCAACTGCTATATTCGCACCGCGATATTTTTCTATCTTAT		solute carrier family 35, member D3		308717
CUST_4106_PI421866198	229.157	177.243	7.35709	7.9781	221.865	191.039	274.568	193.956	174.351	163.422	7.25419	7.0981	7.71898	8.07113	7.9733	7.88987	P	P	P	P	P	P	coding	NM_001108683	Sync	RefSeq_NM	chr5	+	148448943	148471419	GTTTTAAATGACTCCACTCACAAAGCGATGTTCCCCTTCAAGTCTACACTCACGTAATTT		syncoilin		362606
CUST_11972_PI421866198	296.812	389.5	7.64328	9.16812	428.746	249.576	212.112	374.059	389.817	404.625	8.09876	7.48038	7.35069	9.06611	9.19809	9.24018	P	P	P	P	P	P	coding	NM_031546	Rgn	RefSeq_NM	chrX	-	13037170	13052846	CTGTGGTTTTAACTGCCACCTAGTGGCTATACAAATAAATGCATCACATTACAAAGAAAA	Xq12	Rattus norvegicus regucalcin (Rgn), mRNA [NM_031546]	ENSRNOT00000010984	25106	GO:0005509|GO:0030234|GO:0005634|GO:0005737	TC577876	Rn.10006
CUST_11022_PI421866198	13422.9	11461.9	13.1555	14.0057	13187	14969	12112.8	12278.8	10958.8	11148.2	12.8695	13.4152	13.1818	14.0828	13.9671	13.9671	P	P	P	P	P	P	coding	NM_012562	Fuca	RefSeq_NM	chr5	+	154703721	154720971	AAGGATAGAGGGCCCAGTGTGCTGCTGTCTCTTAAGGATTATCGTGAATAAAGTAGCTTC	5q36	Rattus norvegicus fucosidase, alpha-L- 1, tissue (Fuca), mRNA [NM_012562]	ENSRNOT00000012455	24375	GO:0005975|GO:0006004|GO:0006027|GO:0008150|GO:0008152|GO:0016142|GO:0004560|GO:0016798|GO:0043169|GO:0005575|GO:0005737|GO:0005764	TC634393	Rn.3469
A_44_P535706	6041.18	2643.41	11.9687	11.9479	7199.09	5467.18	5457.27	2700.88	2648.22	2581.13	11.9629	11.9355	12.0078	11.955	11.9797	11.9089	P	P	P	P	P	P	coding	NM_001100536	Magoh	RefSeq_NM	chr5	+	128982275	128989723	CAGCCTTATTGGATTACACTTCAAGATCAAGCCAATCTAGATTGGATATTGTGGACACAA		mago-nashi homolog, proliferation-associated		298385
CUST_5110_PI421866198	1879.37	534.04	10.2019	9.62436	2876.22	1490.46	1271.44	523.336	531.981	546.804	10.6603	10.0496	9.89594	9.56354	9.64767	9.66187	P	P	P	P	P	P	coding	NM_001135238	LOC684352	RefSeq_NM	chr3	-	99559659	99561179	GGGCCAGATATCACAGGAAGGGTTGGTTGAATGCTGTATTTTGTAAAGAATAAAATATTT		hypothetical protein LOC684352		684352
CUST_10843_PI421866198	3048.89	984.25	10.9705	10.5113	3760.25	2792.73	2593.69	981.758	986.858	984.133	11.0151	10.9651	10.9313	10.4831	10.5421	10.5087	P	P	P	P	P	P	coding	NM_001106529	Kif3b	RefSeq_NM	chr3	+	143642174	143681902	GGCTGTCTTTAGATAAAGGCTATGCCAGTACTTGGGACTTAAGTTTTACAATTGATATTT		kinesin family member 3B		296284
CUST_9311_PI421866198	1795.15	657.071	10.238	9.92776	1673.93	2063.58	1647.92	672.88	632.155	666.177	9.91373	10.534	10.2662	9.92874	9.89844	9.95609	P	P	P	P	P	P	coding	NM_001106757	Cfp	RefSeq_NM	chrX	-	12584708	12590271	AAACGGCCATGTCTACATGTGCCTTCCTGCAGAGATCCAGAAGAGAAGAAACCCTAAAAT		complement factor properdin		299314
CUST_253_PI421866198	23842	12714.3	13.9975	14.1437	29401.6	23867.9	18256.3	13013.2	12257.4	12872.3	14.0916	14.1342	13.7667	14.1485	14.1293	14.1533	P	P	P	P	P	P	coding	NM_001047913	Sqrdl	RefSeq_NM	chr3_random	+	1169460	1176747	CTCTGAATAGCTATCATGTGAACAACCCAGAATGAGTCTTTGGAAACATCCAAAATAAAA		Rattus norvegicus sulfide quinone reductase-like (yeast) (Sqrdl), mRNA [NM_001047913]		362292		NP831154	Rn.105482
CUST_10655_PI421866198	7170.16	3266.15	12.149	12.2461	10674.9	5697.32	5138.3	3186.72	3116.04	3495.67	12.5277	11.9963	11.923	12.193	12.2098	12.3355	P	P	P	P	P	P	coding	NM_031725	Scamp4	RefSeq_NM	chr7	-	10612353	10624775	CACATGCCATAGTTGGTTTTGTTATGTGAGAATATTCTGGAAATAAATCTCTTTCTGCAG	7q11	Rattus norvegicus secretory carrier membrane protein 4 (Scamp4), mRNA [NM_031725]	ENSRNOT00000024980	65170	GO:0015031|GO:0019098|GO:0016020|GO:0016021|GO:0030133	TC584944	Rn.7309
CUST_15124_PI421866198	19988.4	7528.42	13.7373	13.432	23534.5	19784.9	16645.8	7813.76	7379.11	7392.41	13.7333	13.8415	13.6371	13.4629	13.4242	13.4087	P	P	P	P	P	P	coding	NM_001031639	Psmd2	RefSeq_NM	chr11	-	82478176	82488804	TGTTACCTCCTGCTGTTTTGTTACTGAGTAAGATAATCTTGTCGAATAAAGACCTTTATC	11q23	Rattus norvegicus proteasome (prosome, macropain) 26S subunit, non-ATPase, 2 (Psmd2), mRNA [NM_001031639]	ENSRNOT00000002358	287984	GO:0000074|GO:0005515|GO:0005829|GO:0005838|GO:0043234	TC584835	Rn.29909
CUST_14092_PI421866198	1506.21	1042.26	9.97219	10.5946	1821.09	1417.75	1279.78	1076.1	1001.74	1048.92	10.0324	9.9789	9.90528	10.614	10.564	10.6057	P	P	P	P	P	P	coding	NM_001005536	Srfbp1	RefSeq_NM	chr18	+	47849872	47870957	GCTGCCTCTTTCCGAGCTTTCTGTCAAAAATTTTGGTTTTGTTTTTAACCAGCTTGTTAT	18q11	Rattus norvegicus serum response factor binding protein 1 (Srfbp1), mRNA [NM_001005536]	ENSRNOT00000020030	291469	GO:0045449|GO:0005515	TC593937	Rn.101802
CUST_14103_PI421866198	224.892	193.144	7.31175	8.11422	289.948	208.687	176.041	199.726	181.85	197.856	7.62463	7.23033	7.08029	8.12091	8.04534	8.17639	P	P	P	P	P	P	coding	NM_001005530	Slc16a13	RefSeq_NM	chr10	-	57056390	57060041	TCTCCTCATGTTTTTGTGATTTCTGCTGTTCCTTGTACATAAAACAAATAAGGAAACTGG	10q24	Rattus norvegicus solute carrier family 16 (monocarboxylic acid transporters), member 13 (Slc16a13), mRNA [NM_001005530]	ENSRNOT00000025403	287451	GO:0006810|GO:0005215|GO:0016020|GO:0016021	TC576842	Rn.23260
CUST_9858_PI421866198	72708.5	108826	15.9209	16.7877	85954.4	69835	62336.1	112766	108099	105614	15.9637	15.9637	15.8353	16.809	16.7869	16.767	P	P	P	P	P	P	coding	NM_031838	Rps2	RefSeq_NM	chr10	+	13975349	13977199	GGCTCCAGCTGTGGCTACCACATAAGGGTTTTTATACAAGAAAAATAAATGAATTAAGTC	10q12	Rattus norvegicus ribosomal protein S2 (Rps2), mRNA [NM_031838]	ENSRNOT00000048967	83789	GO:0006412|GO:0003723|GO:0003735|GO:0005622|GO:0005840|GO:0005843	TC587441	Rn.2115
CUST_6428_PI421866198	1079.89	637.963	9.4539	9.88611	1480.38	916.259	843.04	612.872	627.324	673.692	9.74009	9.32784	9.29376	9.79499	9.88739	9.97594	P	P	P	P	P	P	coding	NM_001107811	Gpr155	RefSeq_NM	chr3	-	55846336	55900086	GGCGTTTAGCCATGCTCTTAGGAGTAAGGATAAGCTAATTTTATTAAAGGAAATGTTTGT		G protein-coupled receptor 155		311730
CUST_1697_PI421866198	29.0556	39.0885	4.60513	5.6042	39.4117	22.4929	25.2623	45.7115	35.358	36.196	5.10231	4.18226	4.5308	5.8004	5.45669	5.55551	P	P	P	P	P	P	coding	NM_001135754	RGD1562865	RefSeq_NM	chr5	+	48611804	48881935	CCACTTGCACTGAGTTTTGAGTCAAACCTATTTTCTTAAATGAAGTTGTAACTTCGGTAT		BTB and CNC homology 2		313125
CUST_2555_PI421866198	32255	33815.2	14.5123	15.3782	33932.6	33813.4	29019.1	32083.1	35258.5	34104.2	14.2961	14.7108	14.5299	15.3137	15.4372	15.3836	P	P	P	P	P	P	coding	NM_022536	Ppib	RefSeq_NM	chr8	+	70343462	70349320	TGAAGGATGTGATCATTGTAGACTGTGGCAAGATCGAAGTGGAGAAACCCTTTGCCATTG	8q24	Rattus norvegicus peptidylprolyl isomerase B (Ppib), mRNA [NM_022536]	ENSRNOT00000022828	64367	GO:0006457|GO:0051169|GO:0003755|GO:0016853|GO:0042277|GO:0051082|GO:0005615|GO:0005783|GO:0005788	TC587273	Rn.1893
CUST_7402_PI421866198	341.196	125.539	7.90882	7.43584	336.536	383.664	303.389	125.107	131.06	120.452	7.7964	8.08329	7.84677	7.36454	7.5177	7.42528	P	P	P	P	P	P	coding	NM_001033889	Cog7	RefSeq_NM	chr1	-	180753410	180812765	TGAATCTTGAGCCATTTGTGACTCAAGAGGACTCTGCATTAGAGTTGGCCTTACATGCTG	1q36	Rattus norvegicus component of oligomeric golgi complex 7 (Cog7), mRNA [NM_001033889]	ENSRNOT00000025400	293456	GO:0008150|GO:0003674|GO:0005575	TC617218	Rn.23781
CUST_10283_PI421866198	4064.84	3619.82	11.303	12.3896	6146.07	3582.86	2465.6	3452.76	3530.84	3875.86	11.7199	11.3307	10.8583	12.3038	12.3787	12.4863	P	P	P	P	P	P	coding	NM_001014125	Pdia5	RefSeq_NM	chr11	+	67117748	67204482	CCATGTGTGCTAAAGACAAAGTTTTTTATAGCCACCTATGGCCTTTTGTACAATTTTGAA	11q22	Rattus norvegicus protein disulfide isomerase-associated 5 (Pdia5), mRNA [NM_001014125]	ENSRNOT00000048283	360722	GO:0006118|GO:0006457|GO:0006950|GO:0045454|GO:0003756|GO:0009055|GO:0016853|GO:0030612|GO:0005615|GO:0005783	TC577381	Rn.162053
CUST_14183_PI421866198	1368.48	730.695	9.84597	10.0836	1135.06	1455.14	1515.24	748.929	744.94	698.216	9.38181	10.0155	10.1406	10.0851	10.14	10.0255	P	P	P	P	P	P	coding	NM_001044275	LOC679532	RefSeq_NM	chr5	+	138909460	138912187	TCTGGATGTACGGCACCATCTTCTTCATACTGTTCTCCAACTTCTGGTATCACTCTTACA	5q36	Rattus norvegicus similar to Elongation of very long chain fatty acids protein 1 (LOC679532), mRNA [NM_001044275]	ENSRNOT00000037160	679532	GO:0016021	TC581557	Rn.29724
CUST_10268_PI421866198	129.792	353.011	6.50536	9.01967	191.679	106.591	91.1051	355.121	353.777	350.135	7.07145	6.26506	6.17955	8.97847	9.04002	9.04051	P	P	P	P	P	P	coding	NM_001113781	Fam64a	RefSeq_NM	chr10	+	58895261	58900104	CATCTGCTATGTCATTCTATTAAAAAGATACCAGTGTGTCAGTTTTGTAGATCACATCGT		hypothetical protein LOC360559		360559
CUST_14582_PI421866198	122.863	147.692	6.48666	7.6697	91.1082	109.038	168.443	118.049	173.894	151.133	6.14592	6.29357	7.02049	7.28298	7.96849	7.75765	P	P	P	P	P	P	coding	NM_001017464	RGD1311454	RefSeq_NM	chr1	+	190093635	190148677	TTTCGTAGGAATCTAGGTGATCCCTTTCCCTGACCGACCTATCTCCATAAGAGGAATAAA	1q37	Rattus norvegicus similar to hypothetical protein FLJ25359 (RGD1311454), mRNA [NM_001017464]	ENSRNOT00000054933	361658		TC598793	Rn.137100
CUST_1674_PI421866198	2011.81	76.4171	10.2549	6.68724	1306.8	1310.15	3418.48	80.7445	76.7366	71.7701	9.56687	9.86416	11.3336	6.69479	6.7134	6.65353	P	P	P	P	P	P	coding	NM_022677	Zic1	RefSeq_NM	chr8	-	96314691	96318130	GTCCACCACACAGCCGGCCACAGCGCGCTCTCTTCCAATTTTAACGAATGGTACGTTTAA	8q31	Rattus norvegicus zinc finger protein of the cerebellum 1 (Zic1), mRNA [NM_022677]	ENSRNOT00000019860	64618	GO:0007417|GO:0007420|GO:0007610|GO:0008150|GO:0003674|GO:0003676|GO:0003677|GO:0003700|GO:0008270|GO:0046872|GO:0005575|GO:0005622|GO:0005634	TC578924	Rn.161923
CUST_7000_PI421866198	148.331	111.081	6.7762	7.26209	143.131	163.631	138.23	112.588	112.522	108.134	6.69327	6.88458	6.75074	7.21457	7.29916	7.27256	P	P	P	P	P	P	coding	NM_001107729	Ifi44	RefSeq_NM	chr2	-	250039103	250056890	GTTCTCTAGCAACCTTCTGCTTGCTTCTCACTAAAAACCCACTAAGAACATTTTGTTTAT		interferon-induced protein 44		310969
CUST_15205_PI421866198	78.6384	36.8605	5.92189	5.51111	81.1789	86.8789	67.8575	41.8347	34.3575	34.3894	5.99107	5.98527	5.78933	5.66282	5.40248	5.46803	P	P	P	P	P	P	coding	NM_001101008	LOC683722	RefSeq_NM	chr1	-	47176364	47205468	CTGGTGCCTTGCATTTCAAAAAGACTGCAGATATTTTTCAAAGTTAACTTTTCAGTTTGG		hypothetical protein LOC683722		683722
CUST_1084_PI421866198	63.5889	33.5765	5.64226	5.36085	72.9332	63.6491	54.1842	30.3974	35.9327	34.3995	5.85901	5.55593	5.51182	5.13695	5.47728	5.46833	P	P	P	P	P	P	coding	NM_130419	Dcbld2	RefSeq_NM	chr11	-	42941794	42980244	GCAGGAAGGGATGAGAAATTTGATGCTTTTAAAGAAACCCTTTGACGGTGGTGCTGCTTT	11q12	Rattus norvegicus discoidin, CUB and LCCL domain containing 2 (Dcbld2), mRNA [NM_130419]	ENSRNOT00000002251	155696	GO:0007155|GO:0030308|GO:0030522|GO:0042060|GO:0005515|GO:0005887|GO:0009986|GO:0016020	TC592010	Rn.157411
CUST_819_PI421866198	668.551	89.2752	8.83664	6.92722	706.881	694.701	604.071	97.0225	87.9966	82.8067	8.75912	8.93225	8.81855	6.99184	6.92476	6.86508	P	P	P	P	P	P	coding	NM_053960	Ccr5	RefSeq_NM	chr8	+	128907156	128912265	TTTGTTCCTGCATTCAGATGTAAATCCTACCGTACCAGCTTTGATCCTGAAGGGTCACCA	8q32	Rattus norvegicus chemokine (C-C motif) receptor 5 (Ccr5), mRNA [NM_053960]	ENSRNOT00000008871	117029	GO:0006952|GO:0007165|GO:0007186|GO:0042742|GO:0050900|GO:0001584|GO:0004872|GO:0016493|GO:0005768|GO:0016020|GO:0016021	TC578556	Rn.10736
CUST_10193_PI421866198	139.82	120.862	6.68855	7.37604	109.749	150.881	158.83	139.483	118.292	104.81	6.36908	6.76325	6.93332	7.52944	7.37387	7.22481	P	P	P	P	P	P	coding	NM_001014163	RGD1309401	RefSeq_NM	chr1	-	201614373	201617370	GATGGAAAAGCAAAGCTTGACAGCTCAATTTGGGATGGCGTTCCCACCTCTTCCTTTTTT	1q41	Rattus norvegicus similar to BM88 antigen (RGD1309401), mRNA [NM_001014163]	ENSRNOT00000024867	361675	GO:0016020|GO:0016021	TC577579	Rn.64460
CUST_12922_PI421866198	1284.31	457.501	9.75957	9.40054	1271.39	1406.25	1175.28	487.657	439.921	444.924	9.53278	9.96685	9.77909	9.46059	9.37287	9.36816	P	P	P	P	P	P	coding	NM_001079940	Habp4_predicted	RefSeq_NM	chr17	-	6462632	6484546	AAGAGACTTTCCTTGCCGCGAGAAGAGTCAGACTCTAAGAACAATAGATGTTGCTTTTCC	17p14	Rattus norvegicus hyaluronic acid binding protein 4 (predicted) (Habp4_predicted), mRNA [NM_001079940]	ENSRNOT00000025801	361196	GO:0005515|GO:0005737	TC632785	Rn.13726
CUST_13239_PI421866198	7649.38	3946.54	12.3215	12.5135	8783.7	7270.96	6893.48	4023.39	3874.52	3941.7	12.243	12.3701	12.3515	12.519	12.5133	12.5081	P	P	P	P	P	P	coding	NM_001013252	Srprb	RefSeq_NM	chr8	-	108196683	108210631	TGACCACAAACCTTGGTCATGTGAGACTGATAAAGAGGCCGTGTCGTTGTTTGTAAAAAA	8q32	Rattus norvegicus signal recognition particle receptor, B subunit (Srprb), mRNA [NM_001013252]	ENSRNOT00000039884	300965	GO:0006826|GO:0006879|GO:0004872|GO:0008199|GO:0005576	TC574768	Rn.138078
CUST_3902_PI421866198	407.138	55.3111	8.12184	6.17086	497.252	401.719	322.442	47.9984	58.9628	58.9722	8.28508	8.14559	7.93486	5.87831	6.28738	6.34689	P	P	P	P	P	P	coding	NM_001109139	P42pop	RefSeq_NM	chr1	+	78345205	78355988	TAGACAAATCAGAATGTAGAAGGTGGAGGATTCTGAGGAGGAGGCAGCAGAATTCTGACT		Myb protein P42POP		499090
CUST_5_PI421900130	91176.6	103933	16.3416	16.7412	95544.2	90924.3	87061.2	104208	103681	103911	16.1959	16.4027	16.4262	16.7265	16.7427	16.7545	P	P	P	P	P	P	coding	NM_173340	Rpl13a	RefSeq_NM	chr1	-	95600813	95603504	TTCACAGAGGTCCTCAAGACCAATGGACTCTTGGTGTGAACCCAATAAAGACTGTTTGTG	1q22	Rattus norvegicus ribosomal protein L13A (Rpl13a), mRNA [NM_173340]	ENSRNOT00000056277	317646	GO:0006412|GO:0003735|GO:0005622|GO:0005840|GO:0015934	TC618574	Rn.92211
CUST_7729_PI421866198	52.2927	32.1738	5.38892	5.29629	40.3344	63.5881	52.9557	30.1639	35.3276	31.0299	5.12878	5.55444	5.48353	5.12508	5.45495	5.30883	P	P	P	P	P	P	coding	NM_001107594	Nkx2-3	RefSeq_NM	chr1	-	247221086	247224040	ACACGAGAAAGGACAGACCCAAGGGCCATGTCCCCTCGTTAAAATAAAATACAGACGTAT		NK2 transcription factor related, locus 3		309389
CUST_7715_PI421866198	1359.83	513.655	9.81217	9.56735	1745.99	1254.38	1079.13	503.511	516.65	520.803	9.96487	9.80644	9.6652	9.5084	9.60758	9.58609	P	P	P	P	P	P	coding	NM_001108004	Dnajb5	RefSeq_NM	chr5	+	59437971	59446618	GGGTCTTTAGGTTTTCTCACTTTGACAAGCCCCTGAATGTTTTTATAGTAGTTTTTTGTA		DnaJ (Hsp40) homolog, subfamily B, member 5		313811
CUST_6787_PI421866198	934.344	297.804	9.31275	8.76173	830.131	1047.91	924.995	314.37	296.15	282.893	8.96137	9.54295	9.43393	8.7989	8.77458	8.71171	P	P	P	P	P	P	coding	NM_001108239	Gtf3c3	RefSeq_NM	chr9	-	53186284	53219830	GGCATTACAGAGTACACTACTGAGATAGCCACCACTGAGGACAGTTATTTATGTATTTAT		general transcription factor IIIC, polypeptide		316810
CUST_4192_PI421866198	2378.48	982.993	10.6052	10.5092	3110.74	2014.25	2010.46	999.62	942.62	1006.74	10.7521	10.5021	10.5614	10.5087	10.4787	10.5403	P	P	P	P	P	P	coding	NM_134383	Elovl6	RefSeq_NM	chr2	+	226946572	227054321	GACATATATTTGACCAAATCAGAAGAGAGAGAACCTCTATGCTTCAAGTAAGCTTCATAA	2q42	Rattus norvegicus ELOVL family member 6, elongation of long chain fatty acids (yeast) (Elovl6), mRNA [NM_134383]	ENSRNOT00000014155	171402	GO:0006633|GO:0030497|GO:0009922|GO:0016747|GO:0005739|GO:0005783|GO:0016020|GO:0016021|GO:0030176	TC575438	Rn.46942
CUST_1468_PI421866198	3739.36	1621.03	11.2593	11.2346	4962.37	3301.7	2954.01	1571.81	1596.87	1694.4	11.4249	11.2205	11.1326	11.1629	11.2444	11.2965	P	P	P	P	P	P	coding	NM_053827	Plod1	RefSeq_NM	chr5	-	164987251	165012584	CCGATGCCTGTGGGGACAGGGACAGAGATGAGAGTTCTATTAAATTTTGTTCAAACCAAA	5q36	Rattus norvegicus procollagen-lysine, 2-oxoglutarate 5-dioxygenase 1 (Plod1), mRNA [NM_053827]		116552	GO:0017185|GO:0019538|GO:0005506|GO:0008198|GO:0008475|GO:0016491|GO:0016702|GO:0031418|GO:0042277|GO:0046872|GO:0005615|GO:0005625|GO:0005783|GO:0016020	TC574766	Rn.4445
CUST_8879_PI421866198	92.8266	120.976	6.12814	7.3827	110.289	91.0824	77.1087	110.62	121.375	130.934	6.37491	6.05063	5.95889	7.19166	7.40887	7.54756	P	P	P	P	P	P	coding	NM_001106858	Col7a1	RefSeq_NM	chr8	+	113971206	114003445	GATACCATGGTGCTGATGGGAGGGGAGGGGGGCATTAAAGCTGCTGTTTTAAAAGGCCTT		procollagen, type VII, alpha 1		301012
CUST_9287_PI421866198	261.97	131.321	7.56214	7.50712	257.689	282.816	245.406	132.75	136.631	124.582	7.47126	7.65847	7.55669	7.45328	7.58647	7.48163	P	P	P	P	P	P	coding	NM_170718	Kcnj14	RefSeq_NM	chr1	-	96293795	96297747	GAGGATCTCTATGATCGTGGGTAGCTTTCTGTGGTTCTGTAATGCCAAAAGGAATCGAAA	1q22	Rattus norvegicus potassium inwardly-rectifying channel, subfamily J, member 14 (Kcnj14), mRNA [NM_170718]		276720	GO:0006811|GO:0006813|GO:0005242|GO:0005244|GO:0005267|GO:0030955|GO:0008076|GO:0016020|GO:0016021|GO:0030425|GO:0043025	TC575059	Rn.154434
CUST_15138_PI421866198	4378.96	1181.73	11.5038	10.7867	4767.32	4894.86	3474.69	1240.67	1178.65	1125.85	11.3703	11.7827	11.3585	10.8324	10.8162	10.7114	P	P	M	P	P	P	coding	NM_031094	Rbl2	RefSeq_NM	chr19	-	17045130	17092597	GTGCAAAGTACGTAGAAACCTCTTCGTACCGCTACTGTAATTTTATATGAAAATATGTGT	19p11	Rattus norvegicus retinoblastoma-like 2 (Rbl2), mRNA [NM_031094]	ENSRNOT00000017361	81758	GO:0006350|GO:0006355|GO:0007049|GO:0016568|GO:0045786|GO:0003677|GO:0005515|GO:0005634|GO:0005667		Rn.11020
CUST_2381_PI421866198	1745.29	98.0224	10.0868	7.03426	2734.01	1286.49	1215.36	75.5885	105.547	112.931	10.5875	9.84132	9.8315	6.5829	7.19623	7.32366	P	P	P	P	P	P	coding	NM_001012076	Phyhipl	RefSeq_NM	chr20	+	18815709	18849380	AGAGGCTGCTTTAGCGAAGTACAAAATAATGGCTTATAAATGGTGTTTAAATGTGCATCC	20p11	Rattus norvegicus phytanoyl-CoA hydroxylase interacting protein-like (Phyhipl), mRNA [NM_001012076]	ENSRNOT00000058151	309901		TC589415	Rn.161745
CUST_3844_PI421866198	743.303	31.7115	8.98354	5.26767	743.624	816.032	670.253	34.1515	30.7873	30.1959	8.82618	9.16305	8.96137	5.31956	5.21747	5.26599	P	P	P	P	P	P	coding	NM_001004202	Ccl6	RefSeq_NM	chr10	-	71660622	71665255	TATATATTATTTTCCAACCAGTGGTGGGTGCACCAAGCCAGGCATCATCTTTGTCACCAG	10q26	Rattus norvegicus chemokine (C-C motif) ligand 6 (Ccl6), mRNA [NM_001004202]	ENSRNOT00000045867	287910	GO:0006915|GO:0006935|GO:0006955|GO:0008009|GO:0005576|GO:0005615	TC578811	Rn.7857
CUST_4958_PI421866198	70.9163	32.588	5.79439	5.28623	64.0383	75.5242	73.1865	41.5967	26.5213	29.6459	5.70304	5.79304	5.88709	5.65382	4.96591	5.23897	P	P	P	P	P	P	coding	NM_052829	Rims1	RefSeq_NM	chr9	-	21089087	21594679	ATTCTTCAGTTCTGTGTGCTTTCGTTGTTTGTGTGCTGTTTGCTGATTCTTTTTGCCCCG	9q13	Rattus norvegicus regulating synaptic membrane exocytosis 1 (Rims1), mRNA [NM_052829]	ENSRNOT00000014976	84556	GO:0006836|GO:0006886|GO:0006887|GO:0005515|GO:0008270|GO:0017137|GO:0046872|GO:0042734|GO:0045202	NP222543	Rn.10799
CUST_1885_PI421866198	15189.2	5122.58	13.3266	12.87	18181.6	14423.7	12962.3	5375.76	5066.76	4925.22	13.3326	13.3695	13.2776	12.9108	12.8792	12.8199	P	P	P	P	P	P	coding	NM_053798	Sacm1l	RefSeq_NM	chr8	+	128302926	128359950	CCCTGCAGTGATCTTGTTTAACTCATTTACTGTACATCCATATGCAAAAATAAAATGCCA	8q32	Rattus norvegicus SAC1 (suppressor of actin mutations 1, homolog)-like (S. cerevisiae) (Sacm1l), mRNA [NM_053798]	ENSRNOT00000007223	116482	GO:0046856|GO:0004437|GO:0016021|GO:0030176	TC595571	Rn.161978
CUST_282_PI421866198	407.543	262.356	8.15235	8.57816	384.359	451.438	386.831	271.351	263.734	251.983	7.96331	8.31424	8.17949	8.58489	8.60385	8.54574	P	P	P	P	P	P	coding	NM_001047900	RGD1305685	RefSeq_NM	chr12	-	36233483	36286678	TTAAACTTGAGGAGCTCACGTTAGAGGACACGTCTATCTCTCCGGTGAATCTGAGTAACT	12q16	Rattus norvegicus similar to hypothetical protein FLJ13089 (RGD1305685), mRNA [NM_001047900]	ENSRNOT00000048984	360811	GO:0005488	TC585629	Rn.202650
CUST_5906_PI421866198	151924	25267.2	17.1829	15.0387	150978	158686	146108	25693.8	25229.6	24878.3	17.1383	17.2294	17.181	15.041	15.0503	15.0247	P	P	P	P	P	P	coding	NM_019279	Pcsk1n	RefSeq_NM	chrX	-	26614584	26618027	ACCCCGGCAACCTCCCATCCCCTGAGCCCTCCCTCAATAAATGCAATCTGTAGCAAAAAA	Xq13	Rattus norvegicus proprotein convertase subtilisin/kexin type 1 inhibitor (Pcsk1n), mRNA [NM_019279]	ENSRNOT00000009794	246333	GO:0007218|GO:0016486|GO:0004866|GO:0004867|GO:0005102|GO:0005615|GO:0005625|GO:0005802|GO:0030141	TC580151	Rn.25745
CUST_11826_PI421866198	1671.82	819.694	10.098	10.2583	2194.15	1442.44	1378.87	854.383	797.592	807.106	10.2702	10.0042	10.0196	10.2896	10.2471	10.2381	P	P	P	P	P	P	coding	NM_001005872	Htatip	RefSeq_NM	chr1	-	208233433	208240738	AGCATCTGTACAGGACTGGTGACTGTAAAAATTTCTTTTGTAAAGGAGGAGCTGGAGGGT	1q43	Rattus norvegicus HIV-1 tat interactive protein, homolog (human) (Htatip), mRNA [NM_001005872]	ENSRNOT00000028107	192218	GO:0006302|GO:0006333|GO:0006350|GO:0006355|GO:0006366|GO:0016573|GO:0030521|GO:0045449|GO:0045893|GO:0045944|GO:0003682|GO:0003713|GO:0004402|GO:0005515|GO:0008134|GO:0008270|GO:0008415|GO:0016740|GO:0046872|GO:0050681|GO:0000123|GO:0000785|GO:0005634|GO:0005667|GO:0035267	TC586325	Rn.6629
CUST_8678_PI421866198	88.6186	41.9086	6.08323	5.73603	69.9771	98.9742	96.9044	43.2653	40.2265	42.2341	5.80509	6.17892	6.26568	5.71451	5.67336	5.82021	P	P	P	P	P	P	coding	NM_001107345	Tcfap2a	RefSeq_NM	chr17	+	30017579	30034852	AAGATTGTTTGTAATGCTAAAGGAATGGCACACTACTGCTTCCTGGCTGGGAGCATTAAC		transcription factor AP-2, alpha		306862
CUST_9317_PI421866198	155.861	20.4341	6.84023	4.53295	167.553	159.348	140.683	18.545	18.9983	23.7589	6.89623	6.85125	6.7732	4.3402	4.40084	4.8578	P	P	P	P	P	P	coding	NM_001106751	Gpr65	RefSeq_NM	chr6	+	122432614	122433628	CAAAAAAGAGACATACTTTCTGTGTCCACAAGAGATACCATAGAACTGGAGATTATAGAA		G-protein coupled receptor 65		299242
CUST_11890_PI421866198	1600.66	391.407	10.01	9.17915	2228.92	1387.73	1185.35	384.71	374.823	414.688	10.2931	9.94927	9.78756	9.11733	9.13915	9.28098	P	P	P	P	P	P	coding	NM_017298	Cacna1d	RefSeq_NM	chr16	-	5383258	5703361	GGGCTAAACAGAACTAGGAGAATTAGAGGCAATTCTCACATATTCAGTAAAAAGAATCTT	16p16	Rattus norvegicus calcium channel, voltage-dependent, L type, alpha 1D subunit (Cacna1d), mRNA [NM_017298]	ENSRNOT00000017975	29716	GO:0006811|GO:0006816|GO:0007613|GO:0019722|GO:0005245|GO:0005509|GO:0015270|GO:0005891|GO:0016020|GO:0016021	NP067489	Rn.89671
CUST_14038_PI421866198	4103.23	1763.95	11.3864	11.3581	5475.17	3450.67	3383.84	1833.43	1681.09	1777.33	11.5618	11.2761	11.3213	11.3892	11.3175	11.3676	P	P	P	P	P	P	coding	NM_001025123	Kdelc2	RefSeq_NM	chr8	+	56841443	56859061	CAGATTTATGTTTTCCACAATGCCATATTAAGAACCTATGTCTAAAGGCTTGTCCTGTGG	8q24	Rattus norvegicus KDEL (Lys-Asp-Glu-Leu) containing 2 (Kdelc2), mRNA [NM_001025123]	ENSRNOT00000009497	315664	GO:0005783	TC576726	Rn.98686
CUST_6935_PI421866198	119.352	263.766	6.477	8.58332	102.186	116.016	139.854	279.218	255.445	256.636	6.28578	6.37864	6.76656	8.61971	8.55991	8.57034	P	P	P	P	P	P	coding	NM_001107764	Pla2g4b	RefSeq_NM	chr3	+	106540154	106548519	ATATGACTACACAAAAGTGACCTACAGCCAGGAAGATGTGGACAAGCTGTTACGACTGAC		phospholipase A2, group IVB		311341
CUST_9230_PI421866198	36.8534	25.6962	4.93613	4.92163	28.4052	34.618	47.5371	26.9139	25.754	24.4206	4.71096	4.75082	5.34662	4.94009	4.91418	4.91063	P	P	P	P	P	P	coding	NM_176078	Clic6	RefSeq_NM	chr11	+	32516491	32559195	AGGACCTTCTATGTTTCTTCCCCAAAACAGCTTTTGCAAAAAGAACGCTGGACTCTCTAA	11q11	Rattus norvegicus chloride intracellular channel 6 (Clic6), mRNA [NM_176078]	ENSRNOT00000034383	304081	GO:0006811|GO:0006821|GO:0005247|GO:0005254|GO:0019904|GO:0031404|GO:0046983|GO:0050780|GO:0005886|GO:0016020	TC575915	Rn.214050
CUST_6762_PI421866198	5843.55	2882.43	11.9297	12.0771	6127.35	6202.18	5201.12	2863.49	2822.58	2961.21	11.7166	12.1334	11.9392	12.044	12.0706	12.1167	P	P	P	P	P	P	coding	NM_001134502	RGD1311892	RefSeq_NM	chr13	-	49249246	49269528	AGCTATCTCGTGGTTGCACAGTGGTAGTGCCAAATACGTCAATAAAATCTGATTGGCCCA		hypothetical protein LOC289399		289399
CUST_14524_PI421866198	187.928	75.6479	7.08456	6.65907	144.468	186.494	232.822	90.5171	72.4288	63.9978	6.70417	7.06701	7.48249	6.88125	6.61042	6.48552	P	P	P	P	P	P	coding	NM_001000613	Olr757_predicted	RefSeq_NM	chr3	+	97009537	97010473	CACCCCTGCTCTTAATCCTATCATCTATACACTAAGGAACAAAGATATGAAAAATGCAAT	3q34	Rattus norvegicus olfactory receptor 757 (predicted) (Olr757_predicted), mRNA [NM_001000613]	ENSRNOT00000041799	404802	GO:0007186|GO:0050911|GO:0004984|GO:0005529|GO:0016021	NP1396597	Rn.142767
CUST_14371_PI421866198	1975.94	515.095	10.3711	9.57169	2125.52	2087.72	1714.59	531.544	512.468	501.273	10.2311	10.5512	10.3311	9.58708	9.5931	9.5349	P	P	P	P	P	P	coding	NM_001100722	Lingo1	RefSeq_NM	chr8	-	60335368	60351617	TTGACAGACGAATCCAAAGCCGACGAACCACGCGGCAGAGTCAATAATTCAATTAAAAAA		leucine rich repeat and Ig domain containing 1		315691
CUST_1135_PI421866198	28.5133	23.6727	4.62156	4.78383	25.3242	33.3672	26.8487	25.3662	23.1128	22.539	4.56384	4.69784	4.60299	4.84684	4.73703	4.7676	P	P	P	P	P	P	coding	NM_001000289	Olr453_predicted	RefSeq_NM	chr3	+	68933458	68934403	AGTGCCATTTCTTCTCTGGACCTCAATAAGGTGGTGTCTGTGTTCTACACAGCTGTGATT	3q24	Rattus norvegicus olfactory receptor 453 (predicted) (Olr453_predicted), mRNA [NM_001000289]	ENSRNOT00000041063	295723	GO:0007186|GO:0050911|GO:0004984|GO:0016021	NP1479206	Rn.142980
CUST_1319_PI421866198	41.0229	29.3836	5.08175	5.1256	47.3727	36.9451	38.7508	24.0377	27.5747	36.5384	5.33442	4.83716	5.07367	4.7746	5.02863	5.57357	P	P	P	P	P	P	coding	NM_022705	Thedc1	RefSeq_NM	chr17	+	85996340	86021186	CTTGGAAAGACAAGTGAGGGTCTGATCAAAACCTGCTGTTTACATTTTCAAAGAATAAAT	17q12.3	Rattus norvegicus thioesterase domain containing 1 (Thedc1), mRNA [NM_022705]	ENSRNOT00000022043	64669	GO:0006633|GO:0009058|GO:0003824|GO:0004320|GO:0008778|GO:0016788|GO:0016790	TC578177	Rn.9674
CUST_8817_PI421866198	94.6543	30.2947	6.06953	5.14377	139.727	90.1182	54.118	19.8209	33.3272	37.736	6.66203	6.03751	5.50903	4.44948	5.35035	5.63147	P	P	P	P	P	P	coding	NM_001013913	Slc16a4	RefSeq_NM	chr2	+	202764878	202787295	CCAGGAATGTCCAATTGGTGGAAGGAGTAATAAATGAGTAACAACTTAAACTGTTAGTAT	2q34	Rattus norvegicus solute carrier family 16 (monocarboxylic acid transporters), member 4 (Slc16a4), mRNA [NM_001013913]	ENSRNOT00000055930	295356	GO:0006810|GO:0015718|GO:0005215|GO:0008028|GO:0005624|GO:0005887|GO:0016020|GO:0016021	TC576701	Rn.72489
CUST_11904_PI421866198	108.396	17.6661	6.35093	4.29287	112.316	114.087	98.7861	18.6995	19.2751	15.0237	6.39766	6.35863	6.2965	4.35631	4.4291	4.09318	P	P	P	P	P	P	coding	NM_023956	Gucy1a2	RefSeq_NM	chr8	+	113252	262544	TACAATATTGGCACGATGTTCCTCCGAGAAACTAGCCTCTGAGATTTGCTGCAGATCAGA	8q11	Rattus norvegicus guanylate cyclase 1, soluble, alpha 2 (Gucy1a2), mRNA [NM_023956]	ENSRNOT00000044564	66012	GO:0006182|GO:0007242|GO:0009190|GO:0004383|GO:0020037|GO:0046982|GO:0005737|GO:0008074	NP646455	Rn.209304
CUST_11697_PI421866198	164.788	38.8257	6.86403	5.60789	225.003	139.202	130.16	41.1319	37.2814	38.0637	7.27324	6.64369	6.67514	5.63586	5.54392	5.6439	P	P	P	P	P	P	coding	NM_198746	Klra5	RefSeq_NM	chr4	-	168746811	168764199	GGCTTTCCCCCAAAGCCTGGATGAATGTTTTATTTTGTTTTCAAAATTTCCATAGAACTA	4q42	Rattus norvegicus killer cell lectin-like receptor, subfamily A, member 5 (Klra5), mRNA [NM_198746]	ENSRNOT00000055768	297666	GO:0030101|GO:0004872|GO:0005529	TC579560	Rn.37467
CUST_5556_PI421866198	7104.27	1704.81	12.1324	11.3042	5093.86	5347.7	10871.3	1807.67	1675.76	1631	11.4634	11.9058	13.028	11.3667	11.3124	11.2333	P	P	P	P	P	P	coding	NM_001008367	Isoc2b	RefSeq_NM	chr1	+	67689183	67710260	TCTCCAACTTATAAAGGATGCTGCCCACCCACAGTTCAAGGAGATTCAGAAGATCCTCAA	1q12	Rattus norvegicus isochorismatase domain containing 2b (Isoc2b), mRNA [NM_001008367]	ENSRNOT00000022620	361501	GO:0008152|GO:0003824|GO:0005739	TC625013	Rn.1804
CUST_10836_PI421866198	264.667	170.66	7.55459	7.91609	316.851	246.678	230.472	183.076	157.981	170.923	7.7305	7.46357	7.46972	7.97379	7.81499	7.9595	P	P	P	P	P	P	coding	NM_013026	Sdc1	RefSeq_NM	chr6	+	32253351	32275812	AGGGTTCCGCTGGTTTGTTGTTTTGTTTTGTTTTTCTTTTGGCTAAACTTCTTTTGGAAG	6q14	Rattus norvegicus syndecan 1 (Sdc1), mRNA [NM_013026]	ENSRNOT00000008582	25216	GO:0007155|GO:0007267|GO:0008092|GO:0050840|GO:0001931|GO:0005887|GO:0009986|GO:0016020|GO:0016021	TC574744	Rn.11176
CUST_10052_PI421866198	1801	832.352	10.242	10.2787	1812.14	2006.32	1584.54	861.512	808.91	826.634	10.0239	10.4964	10.2057	10.3002	10.2646	10.2712	P	P	P	P	P	P	coding	NM_001106648	RGD1306576	RefSeq_NM	chr5	-	59136916	59138295	TGTACTCTAGACCTGAGTATCTGTGCCTTCTCTAAGAAGTGCTTGTGATTGCTCACCATG		hypothetical protein LOC298002		298002
CUST_4805_PI421866198	119.741	26.7569	6.42443	4.97555	63.4851	154.3	141.437	30.8928	25.6538	23.7242	5.69475	6.79946	6.77909	5.16301	4.90848	4.85515	P	P	P	P	P	M	coding	NM_001134844	Cyp2b1	RefSeq_NM	chr1	+	81266827	81290471	TTGACATGTGAACAGAGATTTCATGAGTCCACATCTCATGCTGAGTCACTTCCCTCTTCC		cytochrome P450, subfamily IIB		24300
CUST_3899_PI421866198	188.085	25.195	7.06336	4.88986	233.61	189.435	141.211	25.071	25.3415	25.1725	7.32366	7.08988	6.77653	4.82925	4.88579	4.95453	P	P	P	P	P	P	coding	NM_053471	Sema6b	RefSeq_NM	chrUn	+	25661243	25670884	AGGCTGACCTTTTACCTGAGCATAGACTTTGATTTGTGTTTATTGTGAGTTTGGTTTTTT		Rattus norvegicus sema domain, transmembrane domain (TM), and cytoplasmic domain, (semaphorin) 6B (Sema6b), mRNA [NM_053471]		84609	GO:0007275|GO:0007399|GO:0007411|GO:0030154|GO:0004872|GO:0016020|GO:0016021	TC574112	Rn.87343
CUST_240_PI421866198	827.273	2216.74	9.0933	11.685	514.11	909.46	1058.25	2508.31	2205.31	1936.6	8.3281	9.32035	9.63144	11.8504	11.7127	11.4918	P	P	P	P	P	P	coding	NM_001047921	Sec61g	RefSeq_NM	chr5	-	57867141	57870138	TATTAATAACATTATTGAACAGGCAGCACTATTAGCCCCCACCCAGGTTCCCTCGGATCT	5q22	Rattus norvegicus SEC61, gamma subunit (Sec61g), mRNA [NM_001047921]		367253	GO:0006605|GO:0015450|GO:0016020	TC647914	Rn.154782
CUST_883_PI421866198	75.9702	163.292	5.88058	7.84584	69.0201	87.073	71.8176	170.272	157.113	162.493	5.79051	5.98815	5.86309	7.84983	7.80806	7.87961	P	P	P	P	P	P	coding	NM_001109608	LOC690728	RefSeq_NM	chr4	-	184121970	184152890	TTAGACCCATGGCTCTCACAAAAGGCAGGCCCAGTTTATTGACTGTGATTATGAAGCTGT		hypothetical protein LOC690728		690728
CUST_2568_PI421866198	52.2614	24.9995	5.39855	4.87308	46.5478	61.774	48.4625	26.5765	23.5106	24.9115	5.31305	5.51347	5.36913	4.91794	4.76529	4.93602	P	P	P	P	P	P	coding	NM_001109377	Clec5a	RefSeq_NM	chr4	-	68174952	68183934	AACTGTTAGGAAGCACTATGGGCAGAAGACTATAAACTCGGCTTCACAACCTCCTCCATT		C-type lectin domain family 5, member A		679787
CUST_6717_PI421866198	191918	162034	17.5063	17.3569	191959	200209	183585	169114	166805	150183	17.5321	17.5321	17.4545	17.3735	17.4202	17.2771	P	P	P	P	P	M	coding	NM_019129	Ins1	RefSeq_NM	chr1	+	258001120	258001686	TCAGTGCTGCACCAGCATCTGCTCCCTCTACCAACTGGAGAACTACTGCAACTGAGTCCA	1q55	Rattus norvegicus insulin 1 (Ins1), mRNA [NM_019129]	ENSRNOT00000016052	24505	GO:0005975|GO:0006006|GO:0006091|GO:0006953|GO:0007166|GO:0007267|GO:0008219|GO:0015758|GO:0042177|GO:0045429|GO:0045908|GO:0045909|GO:0046631|GO:0050708|GO:0050715|GO:0051000|GO:0005158|GO:0005179|GO:0005515|GO:0005520|GO:0051087|GO:0005576|GO:0005615|GO:0005625|GO:0005737|GO:0030141	TC641408	Rn.962
CUST_9373_PI421866198	1033.3	1333.44	9.45351	10.9531	964.647	1123.44	1011.82	1176.62	1425.56	1398.13	9.15586	9.63912	9.56556	10.7573	11.0787	11.0233	P	P	P	P	P	P	coding	NM_013215	Akr7a3	RefSeq_NM	chr5	+	158139985	158147514	TGTCTTTTTCTTCCCTGCTTTCTATACAGCCAGTTGCTTTCAAAGTGAGAGCTGGCTGAG	5q36	Rattus norvegicus aldo-keto reductase family 7, member A3 (aflatoxin aldehyde reductase) (Akr7a3), mRNA [NM_013215]	ENSRNOT00000024160	26760	GO:0006081|GO:0006805|GO:0009636|GO:0046222|GO:0046223|GO:0004032|GO:0004033|GO:0009055|GO:0016491|GO:0005829	TC579167	Rn.6043
CUST_510_PI421866198	5680.59	931.244	11.8819	10.4366	6692.55	5561.75	4787.48	936.706	927.376	929.651	11.8624	11.96	11.8233	10.4217	10.4548	10.4333	P	P	P	P	P	P	coding	NM_001163168		RefSeq_NM	chr17	-	11679557	11811654	AGCTAATAGCAGAAATCTTGACCCCTGAAAGGAAAATGACATTCAAACTGCCAGCCAGCC				NA
CUST_3537_PI421866198	2579.9	1343.96	10.7615	10.9752	2643.29	2618.08	2478.34	1341.65	1313.77	1376.46	10.5452	10.8725	10.8669	10.9492	10.9742	11.0023	P	P	P	P	P	P	coding	NM_001034948	Zfyve19	RefSeq_NM	chr3	+	105722206	105730192	ATACTTGAAACCTGGTTCCAGTGCCCAACCCTGGGCCTGTAGAGGATCTAATAAAATGTT		zinc finger, FYVE domain containing 19		499871
CUST_1437_PI421866198	1248.89	344.412	9.71709	8.97881	1339.5	1223.1	1184.05	326.493	346.746	359.998	9.60261	9.7636	9.78506	8.85091	9.00682	9.07869	P	P	P	P	P	P	coding	NM_053846	Nrxn2	RefSeq_NM	chr1	+	209211739	209318064	GGAAAACACCCCAAACCCGGAAATGTGTGGGAAAAAGAAAACAAAAACTTTCCAAATTCC	1q43	Rattus norvegicus neurexin 2 (Nrxn2), mRNA [NM_053846]	ENSRNOT00000031227	116595	GO:0007155|GO:0007268|GO:0007269|GO:0007416|GO:0005246|GO:0005509|GO:0005515|GO:0016020|GO:0016021	NP070031	Rn.11282
CUST_14159_PI421866198	645.921	790.231	8.79188	10.206	631.981	729.124	576.657	805.101	791.573	774.019	8.61898	9.00588	8.75077	10.2001	10.2381	10.1797	P	P	P	P	P	P	coding	NM_001013109	Dapk2	RefSeq_NM	chr8	+	70539830	70566213	TTCCTCAAGCTCTTAGTTCTCCAGAAAACTGGCTTTCATCTGTCTGCTAACCTCAGAAGC	8q24	Rattus norvegicus death-associated kinase 2 (Dapk2), mRNA [NM_001013109]		300799	GO:0006468|GO:0004672|GO:0004713|GO:0005524	TC579162	Rn.98325
CUST_7991_PI421866198	1007.03	592.378	9.40855	9.7765	1098.54	1000.33	922.22	569.091	610.635	597.407	9.33762	9.46059	9.42745	9.68758	9.84744	9.79447	P	P	P	P	P	P	coding	NM_001015014	Surf6_predicted	RefSeq_NM	chr3	-	5790322	5801072	TTGACTACTTGTTCTGTATCCACTAGTCTTGGGAACAGAGAAGAGGGCCCAAGAGTTTTG	3p12	Rattus norvegicus surfeit gene 6 (predicted) (Surf6_predicted), mRNA [NM_001015014]	ENSRNOT00000006699	303076	GO:0005730	TC576511	Rn.124784
CUST_9536_PI421866198	329.375	279.494	7.86768	8.6684	347.321	335.338	305.465	280.684	264.142	293.656	7.84188	7.89864	7.86253	8.62799	8.60666	8.77053	P	P	P	P	P	P	coding	NM_001037788	Styxl1	RefSeq_NM	chr12	+	22034610	22067320	TTTGGAGTAGTCCTGGAGAAGACCTTTGCTGTCTGGAGGTTCATATCTGCATCTTAAGAC	12q12	Rattus norvegicus serine/threonine/tyrosine interacting-like 1 (Styxl1), mRNA [NM_001037788]	ENSRNOT00000046343	360792	GO:0006470|GO:0007242|GO:0008138	TC579151	Rn.144029
CUST_14332_PI421866198	377.757	76.9712	8.04462	6.69499	383.917	415.509	333.845	78.4029	73.3267	79.184	7.96054	8.1944	7.97893	6.64763	6.63689	6.80045	P	P	P	P	P	P	coding	NM_130821	Samsn1	RefSeq_NM	chr11	-	14633493	14683788	ATGGCAAAGAAGATCCAGAGTCCCAAAGTCTGCCTGACATGGTACAGAAGATTTCCATCA	11p11	Rattus norvegicus SAM domain, SH3 domain and nuclear localization signals, 1 (Samsn1), mRNA [NM_130821]	ENSRNOT00000040202	170637		TC579640	Rn.81187
CUST_7592_PI421866198	102254	67621.8	16.5253	16.2017	117627	105417	83718.8	61717.7	70767.2	70380.4	16.581	16.6475	16.3474	16.0754	16.2663	16.2635	M	P	P	P	P	P	coding	NM_021261	Tmsb10	RefSeq_NM	chr4	-	106286029	106287089	CTGCCAAATTTCACCGGTTTGCCCAGGGATATTATAGAAAATTATTTGTATGATTGATGA	4q33	Rattus norvegicus thymosin, beta 10 (Tmsb10), mRNA [NM_021261]		50665	GO:0007010|GO:0007286|GO:0030036|GO:0003779|GO:0003785|GO:0005737|GO:0005856	TC595567	Rn.5983
CUST_6718_PI421866198	68.706	112.259	5.74017	7.2379	56.1499	68.1727	81.7954	147.481	97.8952	91.4018	5.54539	5.64274	6.03238	7.61792	7.08003	7.01574	P	P	P	P	P	P	coding	NM_019128	Inexa	RefSeq_NM	chr1	+	252328185	252340997	AAAGTCATTAATCCTATGTGGTTCTTGTCTGTGGTCTCTATAGCTCCTGAGGTGTGCATT	1q54	Rattus norvegicus internexin, alpha (Inexa), mRNA [NM_019128]	ENSRNOT00000027417	24503	GO:0007275|GO:0007399|GO:0030154|GO:0042246|GO:0045104|GO:0005198|GO:0005200|GO:0005882|GO:0005883	TC629918	Rn.88941
CUST_2880_PI421866198	3645.8	1583.14	11.2326	11.1992	4597.27	3470.3	2869.83	1552.37	1541.4	1655.64	11.3205	11.2861	11.0911	11.1427	11.1921	11.2629	P	P	P	P	P	P	coding	NM_001009258	Chfr	RefSeq_NM	chr12	-	46651264	46684689	TCTTGCTCTTGATATAGACTGAGAGGCAGTACTCTGTGTTTGTGGGAGATGGTTCTCTTT	12q16	Rattus norvegicus checkpoint with forkhead and ring finger domains (Chfr), mRNA [NM_001009258]	ENSRNOT00000056639	288734	GO:0000209|GO:0000278|GO:0006511|GO:0007049|GO:0004842|GO:0005515|GO:0008270|GO:0046872	TC574591	Rn.15515
CUST_296_PI421866198	603.514	383.928	8.69129	9.15005	602.712	646.273	561.555	391.483	388.467	371.835	8.54899	8.82153	8.70336	9.13825	9.19456	9.11733	P	P	P	P	P	P	coding	NM_001011993	Pycrl	RefSeq_NM	chr7	-	113895787	113926200	TTCAAGGAAGGAAAAGGGAGGGTCACTCAATCCTTCTCTGAGATTTCAGATCCTCCTTCT	7q34	Rattus norvegicus pyrroline-5-carboxylate reductase-like (Pycrl), mRNA [NM_001011993]	ENSRNOT00000011899	300035	GO:0006118|GO:0006561|GO:0004735|GO:0005515|GO:0042802	TC593342	Rn.40859
CUST_6463_PI421866198	108.144	64.0793	6.34135	6.4015	84.0454	119.175	121.212	72.1055	63.7616	56.3707	6.03238	6.41671	6.57496	6.51713	6.41246	6.2749	P	P	P	P	P	P	coding	NM_133521	Fbxo32	RefSeq_NM	chr7	-	94909567	94942444	CCAGAGAGCTGCTCCGTCTCACTTTCACCCCAAGACTTTATTAACTTGTTCAAGTTCTGA	7q33	Rattus norvegicus F-box only protein 32 (Fbxo32), mRNA [NM_133521]	ENSRNOT00000010361	171043	GO:0006511|GO:0006512|GO:0016567|GO:0004842|GO:0005515|GO:0019005	TC579846	Rn.72619
CUST_3834_PI421866198	8235.86	3690.78	12.4232	12.419	9526.89	8239.67	6941.02	3790.78	3619.09	3662.47	12.3615	12.5454	12.3626	12.4342	12.415	12.4078	P	P	P	P	P	P	coding	NM_053499	Mterf	RefSeq_NM	chr4	+	26942112	26949111	AGTCACCAGGAATCTTGCAAGTAGAGTGCTGGTTCCAGTTTGGACTTTTCAAACAGGAGA	4q13	Rattus norvegicus mitochondrial transcription termination factor 1 (Mterf), mRNA [NM_053499]	ENSRNOT00000010425	85261	GO:0006350|GO:0006353|GO:0006355|GO:0003677|GO:0005739	TC578262	Rn.64629
CUST_4733_PI421866198	399.747	1515.4	8.06652	11.136	378.97	267.121	553.149	1620.47	1474.37	1451.35	7.94468	7.57111	8.68375	11.2036	11.1259	11.0783	P	P	P	P	P	P	coding	NM_053327	Clcnk1	RefSeq_NM	chr5	-	160274376	160290369	AAATCTCACCCTGGTGCATGTCCCTTCTGGGATTATCTATTCACAACCAGTAGCTCCTGA	5q36	Rattus norvegicus chloride channel K1 (Clcnk1), mRNA [NM_053327]		79425	GO:0006811|GO:0006821|GO:0007588|GO:0007589|GO:0050878|GO:0005247|GO:0005254|GO:0005515|GO:0031404|GO:0005624|GO:0005887|GO:0016020|GO:0016021	TC584792	Rn.88871
CUST_8691_PI421866198	5183.62	1120.41	11.7549	10.7066	5772.71	5220.68	4557.48	1178.37	1088.75	1094.12	11.6374	11.875	11.7522	10.7597	10.6891	10.671	P	P	P	P	P	P	coding	NM_001013980	LOC304138	RefSeq_NM	chr11	-	25036791	25157304	GACTCGCCTGAAGGCATAGCACAAACCTATATATTTACAATGAAGAATTTTACTGGTTTT	11q11	Rattus norvegicus similar to cysteine and tyrosine-rich protein 1 (LOC304138), mRNA [NM_001013980]		304138	GO:0016021	TC580947	Rn.1528
CUST_3686_PI421866198	97.9154	645.288	6.21942	9.90209	89.8539	108.133	95.7589	682.332	646.079	607.454	6.12948	6.28187	6.24692	9.94927	9.9348	9.82222	P	P	P	P	P	P	coding	NM_022379	Tfec	RefSeq_NM	chr4	-	42422171	42495654	CTGCCTCACCTTCTACAACATCATTTTCTGAAGATTCACAACTAAGAAGATTGATGATAA		transcription factor EC		26296
CUST_3774_PI421866198	37474.4	41955.2	14.7369	15.6154	35735.9	41951.2	34736.2	42436.1	42790.7	40638.9	14.3931	15.0316	14.786	15.6171	15.6519	15.5772	P	P	P	P	P	P	coding	NM_001004223	Eef1g	RefSeq_NM	chr1	+	211640953	211651560	ATGCCTTTGCTAGTGTTATCCTGTTTGGAACCAACAACAGCAGCTCCATTTCTGGGGTTT	1q43	Rattus norvegicus eukaryotic translation elongation factor 1 gamma (Eef1g), mRNA [NM_001004223]	ENSRNOT00000004476	293725	GO:0006414|GO:0003746|GO:0005853	TC614157	Rn.43300
CUST_13652_PI421866198	180.844	58.0392	7.00668	6.24873	237.485	158.781	146.266	51.3447	57.6922	65.0808	7.35168	6.8416	6.82676	5.99072	6.24728	6.50821	P	P	P	P	P	P	coding	NM_001106121	RGD1308977	RefSeq_NM	chr17	-	84382362	84391442	AGGATCGAAGCATAAAGATTTTAAGCTTGCTTGTGGCCTATTAATAAAAGTGCTGACTCG		hypothetical protein LOC291312		291312
CUST_959_PI421866198	158.228	70.3345	6.75793	6.53974	235.556	143.247	95.8805	80.6168	74.368	56.0187	7.33776	6.68609	6.24993	6.69264	6.66348	6.2631	P	P	P	P	P	P	coding	NM_080690	Caskin1	RefSeq_NM	chr10	+	13740592	13760485	TCCCCCCAAAAAAGAAAAGAAACCCAAAACAAAACCATAATTGTGGTGTAAGCTGGTGGA	10q12	Rattus norvegicus CASK interacting protein 1 (Caskin1), mRNA [NM_080690]	ENSRNOT00000004486	140722	GO:0006355|GO:0007165|GO:0003677|GO:0003700|GO:0005515|GO:0019904|GO:0005737	TC618401	Rn.48905
CUST_11649_PI421866198	155.29	29.9311	6.817	5.16178	178.949	137.167	149.754	31.9141	25.9186	31.9606	6.97447	6.62414	6.85239	5.21182	4.92353	5.34998	P	P	P	P	P	P	coding	NM_198769	Tlr2	RefSeq_NM	chr2	-	175607989	175613992	TCTGTCTTGCCTTAACTAAAGGTCTTTGTGACAGGAACTGTAACAAAGTTTATTCTGACA	2q34	Rattus norvegicus toll-like receptor 2 (Tlr2), mRNA [NM_198769]	ENSRNOT00000013025	310553	GO:0006954|GO:0006955|GO:0007166|GO:0008063|GO:0042535|GO:0042892|GO:0045087|GO:0004872|GO:0004888|GO:0005515|GO:0005886|GO:0016020|GO:0016021	TC575286	Rn.46387
CUST_2712_PI421866198	59362.2	22426.1	15.513	14.8835	79051.3	56580.2	42455.2	23143.8	21879.3	22255.1	15.7769	15.6215	15.1406	14.9021	14.8683	14.8803	P	P	P	P	P	P	coding	NM_022503	Cox7a2	RefSeq_NM	chr8	-	84813291	84817390	CTATGGGGATCAATATTTATTGATGTGTATTAACTGCCACCAATAAAGCAGTCCTTAACC	8q31	Rattus norvegicus cytochrome c oxidase, subunit VIIa 2 (Cox7a2), mRNA [NM_022503]		29507	GO:0006118|GO:0004129|GO:0009055|GO:0005739|GO:0005743|GO:0005746|GO:0016020|GO:0016021	TC609162	Rn.1745
CUST_5239_PI421866198	35.2993	18.4855	4.89369	4.36302	39.3647	34.7539	31.7793	21.5336	16.4821	17.4408	5.09984	4.7562	4.82503	4.58767	4.15947	4.34192	P	P	P	P	P	P	coding	NM_001134761	Ccdc125	RefSeq_NM	chr2	+	31475994	31494913	GGTTTATGGAGCTGGGTAAATAGCTCAGCTGGTTAAGTAATACCTCAAGCTGACTTCTGG		coiled-coil domain containing 125		499518
CUST_11938_PI421866198	252.679	189.185	7.48562	8.07831	311.171	240.674	206.191	185.941	198.093	183.52	7.70966	7.43695	7.31026	7.9977	8.17949	8.05774	P	P	P	P	P	P	coding	NM_031557	Ptgis	RefSeq_NM	chr3	-	158356877	158387984	TTTTTACAAAGATGGGAAACGGCTAAAGAATTACAACATGCCTTGGGGCGCAGGGCACAA	3q42	Rattus norvegicus prostaglandin I2 (prostacyclin) synthase (Ptgis), mRNA [NM_031557]	ENSRNOT00000010891	25527	GO:0001516|GO:0001666|GO:0006118|GO:0006629|GO:0006633|GO:0004497|GO:0005506|GO:0008116|GO:0016853|GO:0020037|GO:0046872|GO:0005615|GO:0005783|GO:0016020|GO:0016021	TC577475	Rn.73051
CUST_4594_PI421866198	1656.16	124.123	10.107	7.41592	1906.03	1714.98	1347.48	134.873	122.484	115.011	10.0922	10.2504	9.97828	7.47431	7.42138	7.35206	P	P	P	P	P	P	coding	NM_207603	Fcgr3a	RefSeq_NM	chr13	+	86867640	86877665	ACGTTGGGTGATGACCCCTTTCTGTGCTTAACAATTGTTCCTAAATAAACTTCTGGAGAA	13q24	Rattus norvegicus Fc fragment of IgG, low affinity IIIa, receptor (Fcgr3a), mRNA [NM_207603]	ENSRNOT00000047434	304966	GO:0001866|GO:0006955|GO:0004872|GO:0019864|GO:0005886|GO:0016021	TC579468	Rn.23977
CUST_13757_PI421866198	382.229	1309.97	8.01021	10.9383	522.822	336.804	287.06	1380.05	1284.84	1265.03	8.34713	7.90809	7.7754	10.9891	10.941	10.8848	P	P	P	P	P	P	coding	NM_030850	Bhmt	RefSeq_NM	chr2	-	23923650	23943320	AATCTCTGTTCTGACTGCTTCCATTCCATTTCATTAATAAAAACATGCCGGTTGAAAACC	2q12	Rattus norvegicus betaine-homocysteine methyltransferase (Bhmt), mRNA [NM_030850]	ENSRNOT00000015336	81508	GO:0006479|GO:0009086|GO:0050666|GO:0008168|GO:0008270|GO:0008898|GO:0016740|GO:0046872|GO:0047150	TC576960	Rn.11406
CUST_5698_PI421866198	23812	6605.59	14.003	13.2408	29501.9	21926.9	20007.1	6921.91	6356.75	6538.09	14.0998	14.0018	13.9075	13.2901	13.2097	13.2227	P	P	P	P	P	P	coding	NM_001008312	Serinc3	RefSeq_NM	chr3	-	154539792	154559239	GCTTTGTCAGAAATGTCATCCCAGTAAATGCTTTGTAGATCTGATTAAAAAGAACACTTG	3q42	Rattus norvegicus serine incorporator 3 (Serinc3), mRNA [NM_001008312]	ENSRNOT00000013445	296350	GO:0006658|GO:0006665|GO:0006917|GO:0015825|GO:0051347|GO:0005515|GO:0015194|GO:0005615|GO:0005794|GO:0005886|GO:0016021	TC581978	Rn.3775
CUST_14722_PI421866198	1204.95	440.412	9.59271	9.3428	1719.13	1082.81	812.897	417.917	429.27	474.05	9.94334	9.58878	9.24599	9.23069	9.33762	9.46007	P	P	P	P	P	P	coding	NM_001025017	Them4	RefSeq_NM	chr2	+	189287024	189308334	TGGGTGGGTGTGTGTGTTCAGGTGCTAAAATAAATTGGGAGATTAGTGTTCTACAAAGTG	2q34	Rattus norvegicus thioesterase superfamily member 4 (Them4), mRNA [NM_001025017]	ENSRNOT00000028260	361992	GO:0003824	TC577412	Rn.12625
CUST_10288_PI421866198	2468.05	2863.45	10.6892	12.061	2808.7	2402.59	2192.86	2917.39	2820.93	2852.02	10.6258	10.7482	10.6936	12.066	12.0697	12.0474	P	P	P	P	P	P	coding	NM_001014120	LOC360627	RefSeq_NM	chr10	+	89354312	89366410	TGGACTCAAAGGCTAAACCGATCCAGTCCTTTCTCCTTTGTGTCAATAAAAGGTTAAACC	10q32.1	Rattus norvegicus similar to 65kDa FK506-binding protein (LOC360627), mRNA [NM_001014120]	ENSRNOT00000022029	360627	GO:0006457|GO:0003755|GO:0005509|GO:0016853	TC575349	Rn.62446
CUST_12174_PI421866198	79.7503	30.641	5.91964	5.21605	52.0508	88.7351	98.465	31.6483	30.4171	29.8577	5.45259	6.01421	6.29212	5.1983	5.19914	5.25072	P	P	P	P	P	P	coding	NM_001106359	Wnt8b	RefSeq_NM	chr1	+	249559235	249563033	GAGCTAGAACTTCTAGGCCTAGACTCCCTGCTGTTGACTATTCAAGAATCTAACACTTTG		wingless-type MMTV integration site family,		293990
CUST_4_PI421900130	46067.2	34057.8	15.1134	15.3818	41145	49366	47690.7	35314.5	34170	32689	14.6376	15.3266	15.3761	15.4173	15.4055	15.3227	P	P	P	P	P	P	coding	NM_031144	Actb	RefSeq_NM	chr12	+	12047069	12050040	AAATGCTTCTAGGCGGACTGTTACTGAGCTGCGTTTTACACCCTTTCTTTGACAAAACCT	12p11	Rattus norvegicus actin, beta (Actb), mRNA [NM_031144]	ENSRNOT00000042459	81822	GO:0007409|GO:0030041|GO:0030042|GO:0000166|GO:0005198|GO:0005515|GO:0005524|GO:0030507|GO:0042802|GO:0005625|GO:0005829|GO:0005856|GO:0030424|GO:0035267|GO:0043234	TC641881	Rn.94978
CUST_3760_PI421866198	4044.45	1110.2	11.3924	10.6891	4848.54	3786.55	3498.27	1096.09	1106.03	1128.49	11.3912	11.4183	11.3678	10.6395	10.7114	10.7162	P	P	P	P	P	P	coding	NM_001109183	Lhfp	RefSeq_NM	chr2	+	141974791	142183203	GATTTGAGAGTGAAGAGAGCTCTTTCTCCATTTATTGGATCTTCTTTTCTTTTCTCCATT		lipoma HMGIC fusion partner		499615
CUST_4454_PI421866198	1408.34	413.327	9.81976	9.25642	2038.47	1117.23	1069.32	400.352	423.818	415.811	10.1789	9.63144	9.64895	9.16804	9.31484	9.28638	P	P	P	P	P	P	coding	NM_001109099	RGD1559923	RefSeq_NM	chr15	+	25155222	25174185	CACTGCCCTATATCAAGAGTTTTGGAAGGAATGATATAGTTGTTATCTCTCTTCTTTGTA		hypothetical protein LOC498489		498489
CUST_14720_PI421866198	202.895	151.977	7.20033	7.73294	211.387	208.981	188.317	155.642	145.313	154.976	7.19726	7.23094	7.17281	7.7134	7.68456	7.80085	P	P	P	P	P	P	coding	NM_001025019	RGD1306582	RefSeq_NM	chr3	+	9860523	9877108	TGATCGAAGATGAGAAACAGTTTTATTCGAAGGCCAAGACCTACTGGAAGCAGATTCCGC	3p12	Rattus norvegicus similar to RIKEN cDNA 2610205E22 (RGD1306582), mRNA [NM_001025019]	ENSRNOT00000035805	362103	GO:0005515	TC579252	Rn.12306
CUST_9847_PI421866198	51963.4	10905.8	15.3217	13.9361	52859.5	56128.7	46901.9	11345.7	10692.7	10679	15.0444	15.5942	15.3266	13.9725	13.9328	13.903	P	P	P	P	P	P	coding	NM_031841	Scd2	RefSeq_NM	chr1	+	249358104	249371164	AATGTATACTCATTGCTATGGAAACCTGCAGGACTCCTTTTCCTTCCTTGGGTGGGATTT	1q54	Rattus norvegicus stearoyl-Coenzyme A desaturase 2 (Scd2), mRNA [NM_031841]	ENSRNOT00000018090	83792	GO:0006629|GO:0006633|GO:0006801|GO:0042552|GO:0004768|GO:0004785|GO:0005506|GO:0016491|GO:0016717|GO:0046872|GO:0005783|GO:0005792|GO:0016020|GO:0016021	TC596239	Rn.83595
CUST_311_PI421866198	2440.71	496.148	10.661	9.51528	2941.82	2366.91	2013.4	500.862	478.163	509.417	10.6906	10.7299	10.5627	9.50032	9.49157	9.55395	P	P	P	P	P	P	coding	NM_001011987	Glipr1	RefSeq_NM	chr7	-	51081711	51092707	TTGGACTAATGCCCTGGTTAGGGGACAACTTATTCATATGTGGTGATTTTAAAATGTTTC	7q21	Rattus norvegicus GLI pathogenesis-related 1 (glioma) (Glipr1), mRNA [NM_001011987]	ENSRNOT00000005399	299783	GO:0005576	TC642362	Rn.65764
CUST_3207_PI421866198	950.755	288.406	9.31524	8.71818	1102.98	938.048	811.239	269.975	310.901	284.343	9.34526	9.35844	9.24201	8.57591	8.85375	8.72487	P	P	P	P	P	P	coding	NM_053583	Zfp423	RefSeq_NM	chr19	+	20475864	20739236	ATGTGACTTGATCTGACTGCAGTAACTAGTTCAGCTCAATAAAGGGAATCCATGCGTTCA	19p11	Rattus norvegicus zinc finger protein 423 (Zfp423), mRNA [NM_053583]	ENSRNOT00000020028	94188	GO:0003676|GO:0003700|GO:0008270|GO:0046872|GO:0005622	NP069557	Rn.9981
CUST_3614_PI421866198	2548.93	612.05	10.6971	9.82442	3409.03	2192.93	2044.82	606.308	611.842	618	10.8784	10.6272	10.5858	9.7783	9.85027	9.84469	P	P	P	P	P	P	coding	NM_001010967	Asahl_predicted	RefSeq_NM	chr14	+	17338758	17358274	AACCTCTAATCTGAGTAGAATTTGCTTGAAGATATGTTCCTCTGACCTTTGATTTCATGT	14p22	Rattus norvegicus N-acylsphingosine amidohydrolase (acid ceramidase)-like (predicted) (Asahl_predicted), mRNA [NM_001010967]	ENSRNOT00000003102	497009	GO:0016787|GO:0005737|GO:0005764	TC577129	Rn.101943
CUST_1376_PI421866198	199.752	123.02	7.17616	7.40243	156.951	239.956	202.349	127.362	128.689	113.009	6.81109	7.43475	7.28264	7.39153	7.49119	7.32459	P	P	P	P	P	P	coding	NM_001000210	Olr237_predicted	RefSeq_NM	chr1	-	165246725	165247670	GTGGCAATGTCCCCATAGTTCCTGCCTCATTTTGTTCTGCCTTTGTCATTATAGTCACAG	1q33	Rattus norvegicus olfactory receptor 237 (predicted) (Olr237_predicted), mRNA [NM_001000210]	ENSRNOT00000046903	293382	GO:0007186|GO:0050911|GO:0004984|GO:0016021	NP1479401	Rn.141783
CUST_12488_PI421866198	28.7596	39.6617	4.43184	5.63591	15.3534	17.5648	53.3606	35.5176	44.5827	38.8849	3.95492	3.84604	5.49456	5.38575	5.83979	5.68219	P	P	P	P	P	P	coding	NM_001000904	Olr825_predicted	RefSeq_NM	chr4	+	152757539	152758523	GATGCTCTGTCCAAGGTTCAATTGCACAGATATCAGAGGATGAAGGCTCCTTTCCTTTGA	4q42	Rattus norvegicus olfactory receptor 825 (predicted) (Olr825_predicted), mRNA [NM_001000904]	ENSRNOT00000050694	405214	GO:0007165|GO:0007186|GO:0007608|GO:0050896|GO:0050911|GO:0004872|GO:0004984|GO:0016020|GO:0016021	TC580145	Rn.143085
CUST_9281_PI421866198	793.734	405	9.08136	9.22299	657.875	848.791	874.536	376.629	435.055	403.316	8.67031	9.22294	9.35082	9.07427	9.35863	9.23608	P	P	P	P	P	P	coding	NM_001114392	Gpr39	RefSeq_NM	chr13	+	38181952	38400282	TAACTCTTCCTCCCGGAGAACTAACAAGGTTTTCTTAAGCACTTTTCAGGCGGAGGCTAA		G protein-coupled receptor 39 isoform 1		288995
CUST_12063_PI421866198	1203.75	1027.28	9.65591	10.5755	1369.03	1246.81	995.414	1025.33	1025.05	1031.46	9.63144	9.79669	9.53961	10.5484	10.5981	10.5799	P	P	P	P	P	P	coding	NM_001024990	RGD1304601	RefSeq_NM	chr10	-	13407050	13415537	TCAGTCATCACTTCTGGAGGGGAGGCAGTGGCCTGGATAAATACAGACAGCGGGACTTGC	10q12	Rattus norvegicus similar to RIKEN cDNA 5730457F11 (RGD1304601), mRNA [NM_001024990]	ENSRNOT00000008537	302972	GO:0006044|GO:0008448|GO:0016787	TC578163	Rn.163127
CUST_8511_PI421866198	949.87	281.488	9.33128	8.67558	921.08	1045.63	882.9	314.519	266.323	263.621	9.09343	9.53704	9.36338	8.80065	8.61741	8.60867	P	P	P	P	P	P	coding	NM_012967	Icam1	RefSeq_NM	chr8	+	20040176	20051939	CTAAATATGGACGCTCACCTTTAGCAGCTCAACAATGGAGTCTCATGCCCGTGAAATTAT	8q13	Rattus norvegicus intercellular adhesion molecule 1 (Icam1), mRNA [NM_012967]	ENSRNOT00000028066	25464	GO:0007155|GO:0016337|GO:0030155|GO:0045429|GO:0050900|GO:0051092|GO:0004888|GO:0005178|GO:0005515|GO:0005886|GO:0005887|GO:0016020|GO:0016021	TC575278	Rn.12
CUST_1807_PI421866198	33.3918	22.6982	4.80687	4.72222	37.9232	38.2723	23.98	22.8038	23.0594	22.2315	5.0602	4.88667	4.47374	4.68976	4.73337	4.74354	P	P	P	P	P	P	coding	NM_022639	Chrna10	RefSeq_NM	chr1	-	159590903	159595101	GCTGTGCAGACATTTGACCCAGAACTTCAATCCATAATAAATGAGAGTATTCCCAGCAAA	1q32	Rattus norvegicus cholinergic receptor, nicotinic, alpha polypeptide 10 (Chrna10), mRNA [NM_022639]	ENSRNOT00000027507	64574	GO:0006811|GO:0006816|GO:0007271|GO:0042127|GO:0004889|GO:0005102|GO:0005216|GO:0005230|GO:0005262|GO:0005509|GO:0030594|GO:0005892|GO:0016021|GO:0045211	TC576108	Rn.48767
CUST_7507_PI421866198	886.206	958.248	9.229	10.4775	848.945	790.732	1018.94	1015.71	956.37	902.659	8.99513	9.11284	9.57903	10.5332	10.5024	10.3968	P	P	P	P	P	P	coding	NM_133316	Mutyh	RefSeq_NM	chr5	+	137103957	137115897	ATTCCCCACCCCAAGTCCAGTCTAATAAAATGCTAATTTTTGTAGTTCCTTTGGAAAAAA	5q36	Rattus norvegicus mutY homolog (E. coli) (Mutyh), mRNA [NM_133316]		170841	GO:0006281|GO:0006284|GO:0006298|GO:0006979|GO:0008152|GO:0003677|GO:0004519|GO:0005506|GO:0016798|GO:0019104|GO:0046872|GO:0005622|GO:0005634|GO:0005739	TC577635	Rn.44045
CUST_2863_PI421866198	39285.4	2308.54	14.7967	11.7484	49934.5	36252.7	31669.1	2463.3	2214.33	2247.97	14.9533	14.7899	14.6471	11.824	11.7182	11.703	P	P	P	P	P	P	coding	NM_001128494	Lyc2	RefSeq_NM	chr7	+	56587875	56595345	GATGAGCTTGTACCACCAGACAATAATCACTAGAACAGATCTAATCTCATAGAGAAAAAG		lysozyme C type 2		688047
CUST_11663_PI421866198	98.6815	141.404	6.22478	7.61719	87.9883	112.616	95.4408	151.882	136.458	135.873	6.09736	6.3372	6.23978	7.66559	7.58513	7.60085	P	P	P	P	P	P	coding	NM_198761	Adamts5	RefSeq_NM	chr11	-	25503379	25548845	GGATGCATTCTCTCTCAGAGGCCTTCTGCGTTTAAGCAATGTTTGCTCAAGAAATGTTAG	11q11	Rattus norvegicus a disintegrin-like and metallopeptidase (reprolysin type) with thrombospondin type 1 motif, 5 (aggrecanase-2) (Adamts5), mRNA [NM_198761]	ENSRNOT00000002185	304135	GO:0006508|GO:0018346|GO:0004222|GO:0008270|GO:0008318|GO:0005578	TC575004	Rn.107051
CUST_3211_PI421866198	92.1057	139.108	6.0836	7.58514	125.141	80.6333	70.5429	141.429	126.894	149.001	6.52944	5.87831	5.84304	7.55201	7.47074	7.73267	P	P	P	P	P	P	coding	NM_022407	Aldh1a1	RefSeq_NM	chr1	+	223731674	223773285	GGTCTGTAATTATTTGGGAATCAACTAGGATTATGGCAATAAACTCTGCTGGTCAAAAAA	1q51	Rattus norvegicus aldehyde dehydrogenase family 1, member A1 (Aldh1a1), mRNA [NM_022407]	ENSRNOT00000024000	24188	GO:0006081|GO:0008152|GO:0042573|GO:0043065|GO:0048048|GO:0001758|GO:0004028|GO:0004029|GO:0005099|GO:0005497|GO:0016491|GO:0005737	TC576323	Rn.6132
CUST_12708_PI421866198	459.673	46.0718	8.31164	5.88683	494.602	452.511	431.904	48.8473	44.7506	44.6176	8.27846	8.31796	8.33849	5.90374	5.84897	5.90779	P	P	P	P	P	P	coding	NM_017142	Adcy8	RefSeq_NM	chr7	-	101957806	102210346	GAAGGCACTGACAAATCCGATTTGCCATAAAAGCATTTTCTTTGTGTTTCTTTCTCTTTT	7q33	Rattus norvegicus adenylate cyclase 8 (Adcy8), mRNA [NM_017142]	ENSRNOT00000006789	29241	GO:0006171|GO:0006508|GO:0007242|GO:0007611|GO:0019933|GO:0000287|GO:0004016|GO:0004289|GO:0008294|GO:0005624|GO:0005886|GO:0016020|GO:0016021	TC629484	Rn.10382
CUST_809_PI421866198	1868.29	169.357	10.3023	7.90389	1772.43	1999.63	1832.82	172.891	166.997	168.183	9.98678	10.4901	10.4301	7.87336	7.90398	7.93432	P	P	P	P	P	P	coding	NM_053968	Mt3	RefSeq_NM	chr19	-	11284553	11286402	TGTTGCCCTGCAGGATGTGAGAAGTGTGCCAAGGACTGTGTTTGCAAAGGCGAAGAGGGG	19p12	Rattus norvegicus metallothionein 3 (Mt3), mRNA [NM_053968]	ENSRNOT00000025669	117038	GO:0001666|GO:0006118|GO:0006875|GO:0008283|GO:0019430|GO:0030308|GO:0050768|GO:0050774|GO:0005507|GO:0008270|GO:0009055|GO:0016209|GO:0046872|GO:0008021	TC618259	Rn.11325
CUST_5341_PI421866198	2555.55	1051.31	10.7317	10.6103	3001.71	2463.6	2201.34	1032.7	1071.29	1049.94	10.7128	10.7835	10.6987	10.5593	10.6652	10.6062	P	P	P	P	P	P	coding	NM_001108489	Iqgap1	RefSeq_NM	chr1	-	136552360	136642545	GACAGCTCCAGACATTGAATTTGGAAACCTTTGTCCTTGGATTAAAAGTCATAAACTTTA		IQ motif containing GTPase activating protein 1		361598
CUST_14075_PI421866198	416.338	56.4512	8.17792	6.20759	447.237	380.74	421.036	59.9682	54.6896	54.6957	8.15259	8.07347	8.30771	6.22633	6.16721	6.22923	P	P	P	P	P	P	coding	NM_001025115	RGD1311584	RefSeq_NM	chr14	-	23734557	23764077	CTCAATCTTTCCAATCTCCTAAAGCCTTACTAGGTTTCCAGTGTATCTGATAAAACTAAT	14p21	Rattus norvegicus similar to stem cell adaptor protein STAP-1 (RGD1311584), mRNA [NM_001025115]	ENSRNOT00000002760	305269	GO:0007169|GO:0007242|GO:0030099|GO:0005070|GO:0005515	TC578970	Rn.205047
CUST_13867_PI421866198	45.2103	33.2469	5.17035	5.34356	27.2403	55.7755	52.6151	34.4624	31.7513	33.5269	4.65833	5.37958	5.47313	5.33563	5.26902	5.42601	P	P	P	P	P	P	coding	NM_001105678	Prps1l1	RefSeq_NM	chr6	+	53652047	53653738	GCATCCTCTTCCTGGGCAAATATGCAATTGGGTTCAAGTCTTCAATAGACCATAGTCTTG		phosphoribosyl pyrophosphate synthetase 1-like		298954
CUST_12228_PI421866198	7439.11	1621.97	12.2587	11.2319	5151.34	9176.25	7989.75	1607.92	1647.64	1610.34	11.4816	12.7177	12.5767	11.1927	11.2855	11.2174	P	P	P	P	P	P	coding	NM_212509	Nfkbil1	RefSeq_NM	chr20	+	3629245	3644222	GGGAAGGCTCTACCACTGCTCTGGACTGCCATTTCCTAATAAGACTTGGTTCCACACCTC	20p12	Rattus norvegicus nuclear factor of kappa light polypeptide gene enhancer in B-cells inhibitor-like 1 (Nfkbil1), mRNA [NM_212509]	ENSRNOT00000001113	361794	GO:0006355|GO:0003677|GO:0005634	TC578669	Rn.38632
CUST_3070_PI421866198	1728.14	110.163	10.1131	7.24462	2469.55	1479.66	1235.2	106.881	104.674	118.934	10.4442	10.0382	9.85685	7.14153	7.18383	7.40849	P	P	M	P	P	P	coding	NM_173293	Olr59	RefSeq_NM	chr1	+	160607894	160613826	CAGGTATGGGTTGCACAACTATAAAGATGTTGAATGAACTTATGTAGAATATTCCCTTTG	1q32	Rattus norvegicus olfactory receptor 59 (Olr59), mRNA [NM_173293]	ENSRNOT00000025097	170816	GO:0007165|GO:0007186|GO:0007608|GO:0050896|GO:0001584|GO:0004872|GO:0004930|GO:0004984|GO:0016020|GO:0016021	TC574888	Rn.12541
CUST_4679_PI421866198	2832.52	125.699	10.8859	7.43651	3007.35	3023.54	2466.66	110.459	138.739	127.9	10.7141	11.0844	10.8593	7.18959	7.60622	7.51373	P	P	P	P	P	P	coding	NM_001109018	Rab9b	RefSeq_NM	chrX	-	124525741	124528535	CTCTATCCTGAGGTATTCCACCATTCTCTTGTTGCAGGTGCTGCTAAAAATCTCAAAAAA		RAB9B, member RAS oncogene family		367915
CUST_12575_PI421866198	6755.7	2426.97	12.1373	11.8221	7631.77	6677.6	5957.74	2473.67	2342.46	2464.78	12.0449	12.2369	12.1302	11.8305	11.7997	11.8361	P	P	P	P	P	P	coding	NM_001105801	Camta2	RefSeq_NM	chr10	-	57549849	57567956	GCACTTTCTACTTGTGCATGGGCTTGGTTTATACGAATTGCCATTAAACGTCTCTGCACC		calmodulin binding transcription activator 2		287462
CUST_14464_PI421866198	3300.92	1256.41	11.0507	10.8806	4665.79	2822.28	2414.69	1252.03	1237.56	1279.62	11.34	10.9825	10.8295	10.8509	10.8883	10.9025	P	P	P	P	P	P	coding	NM_001109976	Map3k7ip1	RefSeq_NM	chr7	+	118368996	118402928	TTTGGTCTCTAGAAATAGAACCATGTTCTTAATGCAGTACAGTAAAGATGTCATGTGTCA		mitogen-activated protein kinase kinase kinase 7		315139
CUST_8859_PI421866198	2875.33	1961.6	10.8579	11.5151	3981.97	2445.4	2198.62	1959.64	1846.37	2078.8	11.1064	10.7709	10.6962	11.4909	11.4553	11.5989	P	P	P	P	P	P	coding	NM_001106876	Mllt1	RefSeq_NM	chrUn	+	24829359	24874238	CAGGAGAGCTGTGTTTGTAATGAGCTGCAGGGCCATTTGTCCCGCATTTTAAACTTTTTT		myeloid/lymphoid or mixed lineage-leukemia		301119
CUST_721_PI421866198	71.0799	18.2755	5.73414	4.35429	101.395	60.7387	51.1062	15.6532	18.9327	20.2406	6.27822	5.49034	5.43386	4.06922	4.39297	4.60067	P	P	P	P	P	P	coding	NM_001135903	RGD1562665	RefSeq_NM	chr7	+	113967894	113978712	TTTATGTATATGTTGTTGGAATGGTGGATATTGAGAGCCATCAATGAACAGCGTTTGTTG		hypothetical protein LOC362936		362936
CUST_2511_PI421866198	363.67	47.3617	7.94101	5.92974	500.31	326.141	264.559	48.2606	43.3863	50.4382	8.29529	7.86429	7.66345	5.8851	5.80116	6.10296	P	P	P	P	P	P	coding	NM_001109386	Gpr183	RefSeq_NM	chr15	-	107056366	107067887	ATAGCGTGGCAAAAGAAAGAAGACTGATTGCACTGTATATATTGCCAGTGTAAAAATGTT		G protein-coupled receptor 183		679975
CUST_13929_PI421866198	1990.81	4300.03	10.3519	12.6282	2590.11	1832	1550.33	4331	4231.19	4337.91	10.5123	10.3659	10.1775	12.6185	12.6269	12.6391	P	P	P	P	P	P	coding	NM_001009966	Pacsin3	RefSeq_NM	chr3	+	75611039	75619605	GCTAGCAGCACCCTCTTTTGTGACTTCTTGTAGTGTGTATTAAATTTGATCAAGAATAAA		protein kinase C and casein kinase substrate in		311187
CUST_13318_PI421866198	199.724	182.818	7.1871	8.02339	198.297	200.245	200.628	191.374	174.213	182.868	7.11982	7.17219	7.2693	8.04559	7.97141	8.05317	P	P	P	P	P	P	coding	NM_031344	Fads2	RefSeq_NM	chr1	-	212512690	212542621	TCACACAGATGAACCACATTGTCATGGAGATTGATCTTGATCACTACCGGGACTGGTTCA	1q43	Rattus norvegicus fatty acid desaturase 2 (Fads2), mRNA [NM_031344]	ENSRNOT00000027756	83512	GO:0006118|GO:0006629|GO:0006633|GO:0006636|GO:0042761|GO:0004768|GO:0005506|GO:0016491|GO:0016717|GO:0020037|GO:0005624|GO:0005887|GO:0016020|GO:0016021	TC603783	Rn.162483
CUST_3810_PI421866198	8688.84	849.076	12.4407	10.3024	6259	6956.43	12851.1	931.184	846.868	769.175	11.7522	12.301	13.2689	10.4128	10.3248	10.1697	P	P	P	P	P	P	coding	NM_173106	Csnd	RefSeq_NM	chr14	-	21773270	21790743	TTCCCCTCTGCTCCTGTGTCACTGAACTACATCCTTTTCAAAAAATAAAATATCAAGTGC	14p21	Rattus norvegicus casein delta (Csnd), mRNA [NM_173106]		286759	GO:0006810|GO:0007595|GO:0005215|GO:0005576|GO:0005615	TC580807	Rn.91144
CUST_3636_PI421866198	1088.5	504.82	9.52965	9.54199	1042.44	1147.87	1075.18	478.455	514.429	521.575	9.26247	9.66828	9.65819	9.43393	9.60261	9.58942	P	M	P	P	P	P	coding	NM_001004282	MGC94782	RefSeq_NM	chr6	+	3886307	3946693	CTTGTGTCTCTTTATGTTAACTGGATTTCTGCATTAAATGACTGCCCCCCTTGTTAATTT	6q12	Rattus norvegicus similar to hypothetical protein MGC33926 (MGC94782), mRNA [NM_001004282]	ENSRNOT00000010927	362691	GO:0005198|GO:0005923	TC577729	Rn.17530
CUST_5630_PI421866198	34.5454	22.6505	4.85648	4.67245	26.0805	36.3231	41.2328	28.6342	21.1013	18.2159	4.59754	4.81343	5.15846	5.04019	4.56769	4.40946	P	P	P	P	P	P	coding	NM_001127567	RGD1561648	RefSeq_NM	chr7	+	60957008	61254539	GAAACAGAAATTGAATCCTCACGATTGAACACATTGGCAGCTAAGAAGGGAACACTGTTT		hypothetical protein LOC500841		500841
CUST_5893_PI421866198	19.1431	25.1667	4.11144	4.88477	20.4185	17.201	19.8097	21.6995	28.3754	25.4254	4.28835	3.81639	4.22958	4.60299	5.07956	4.97175	P	P	P	P	P	P	coding	NM_019286	Adh1	RefSeq_NM	chr2	+	235799395	235811584	TGCCCTTTGGTGGACAATGAATATGGAGTTGTTTCCTTCAATAAAAACCTGAAATAATGA	2q44	Rattus norvegicus alcohol dehydrogenase 1 (class I) (Adh1), mRNA [NM_019286]	ENSRNOT00000016346	24172	GO:0001523|GO:0006066|GO:0004022|GO:0004024|GO:0008270|GO:0016491|GO:0046872|GO:0005737	TC578946	Rn.40222
CUST_8462_PI421866198	11933.8	6371.34	12.9979	13.1817	12195.6	11584.2	12021.7	6545.94	6401.48	6166.59	12.7514	13.0731	13.1692	13.1993	13.2208	13.1251	P	P	P	P	P	P	coding	NM_012993	Nrd1	RefSeq_NM	chr5	+	130345979	130408734	TCTTCCCCTACCATAAGATAGTCAAATAAACTGCAGTCTCACTGGCCTGAAGCAACTTGT	5q35	Rattus norvegicus nardilysin, N-arginine dibasic convertase 1 (Nrd1), mRNA [NM_012993]	ENSRNOT00000010462	25499	GO:0006508|GO:0007528|GO:0008283|GO:0016477|GO:0005515|GO:0008270|GO:0016919|GO:0046872|GO:0048408|GO:0005829|GO:0009986	TC574258	Rn.203027
CUST_1008_PI421866198	98.4789	847.723	6.22523	10.3005	104.002	93.7247	97.7097	835.904	845.028	862.237	6.30198	6.09548	6.27822	10.2553	10.3219	10.3244	P	P	P	P	P	P	coding	NM_001024276	Mettl7b	RefSeq_NM	chr7	-	2269393	2272039	GAGCAGACAAACGTCAGAATGAGAGCAGCACTCAATAAAGCAGCCAGAGTTCTTATTGTC	7q11	Rattus norvegicus methyltransferase like 7B (Mettl7b), mRNA [NM_001024276]	ENSRNOT00000010760	366792	GO:0008152|GO:0008168|GO:0008757|GO:0016740|GO:0005783|GO:0016020	TC579206	Rn.145341
CUST_4709_PI421866198	450.081	137.721	8.228	7.57344	630.6	393.087	326.557	132.287	137.134	143.743	8.61306	8.11562	7.95531	7.45019	7.59142	7.67873	P	P	P	P	P	P	coding	NM_001109006	Slc23a3	RefSeq_NM	chr9	-	74409050	74417617	GTGTTCAGGAGCAGGGGTATGGTTTAGTAGGTCAGAAGTGAATAAATTAGATTTTTGCCT		solute carrier family 23 (nucleobase		367298
CUST_8_PI421900130	20753.6	8393.96	13.8071	13.5771	21301.8	21951.8	19007.1	8634.04	8356.51	8191.33	13.5867	14.0042	13.8304	13.5894	13.5925	13.5495	P	P	P	P	P	P	coding	NM_001004082	Hspcb	RefSeq_NM	chr9	+	11033495	11038868	ACAAGAAGGTTGAAAAAGTGACTATCTCCAATAGGCTTGTGTCTTCCCCCTGCTGCATTG	9q12	Rattus norvegicus heat shock 90kDa protein 1, beta (Hspcb), mRNA [NM_001004082]	ENSRNOT00000026920	301252	GO:0006457|GO:0006986|GO:0000166|GO:0005515|GO:0005524|GO:0030911|GO:0051082|GO:0005737|GO:0005739	TC585808	Rn.98667
CUST_10927_PI421866198	704.974	217.697	8.89528	8.29807	821.988	692.906	600.029	222.444	212.788	217.858	8.94878	8.92836	8.80869	8.28423	8.28556	8.32444	P	P	P	P	P	P	coding	NM_001014078	RGD1307393	RefSeq_NM	chr6	-	98231300	98237690	CTTTAATATACTATATTTACACTTGCTTAGCCAGCACCCAGGTGCTTTGCTGACAAAAAA	6q24	Rattus norvegicus similar to hypothetical protein MGC9907 (RGD1307393), mRNA [NM_001014078]	ENSRNOT00000006860	314243		TC576305	Rn.20078
CUST_12721_PI421866198	1900.98	745.457	10.2663	10.1143	2590.36	1692.4	1420.19	756.975	722.48	756.917	10.513	10.2297	10.0561	10.1036	10.0922	10.147	P	P	P	P	P	P	coding	NM_199092	Orc4l	RefSeq_NM	chr3	-	29813263	29851852	AAACCTGCACTTAGTATCTTGACTATGTTTTGAATATTGACTGTGCATGGACAGTTTCAT	3q12	Rattus norvegicus origin recognition complex, subunit 4-like (S. cerevisiae) (Orc4l), mRNA [NM_199092]	ENSRNOT00000006937	295596	GO:0006260|GO:0006270|GO:0000166|GO:0005524|GO:0017111|GO:0000808	TC577718	Rn.144844
CUST_9210_PI421866198	445.24	118.16	8.21888	7.35149	609.295	401.335	325.09	116.473	118.623	119.384	8.56408	8.14303	7.94954	7.26142	7.37986	7.41317	P	P	P	P	P	P	coding	NM_001107213	Uba6	RefSeq_NM	chr14	+	23666101	23729920	GGAGTCAGATGAAGTGTCAACAGGTAATTTGTGTTTGCTTTTATGTTGAGTGAGACAGAG		ubiquitin-like modifier activating enzyme 6		305268
CUST_11634_PI421866198	1399.78	145.956	9.87666	7.6658	1612.54	1358.84	1227.96	147.146	146.995	143.726	9.86184	9.92071	9.84744	7.61494	7.70414	7.67831	P	P	P	P	P	P	coding	NM_001105971	Slamf9	RefSeq_NM	chr13	+	88480176	88482957	CACCGAAAAGGGCCATATTTCCTAAGAGACACCATCTAGCAATAAAATCAAGTCTCTACC		SLAM family member 9		289235
CUST_891_PI421866198	2883.35	153.439	10.8555	7.74632	4083.18	2387.21	2179.66	147.637	155.795	156.887	11.1479	10.7368	10.6819	7.61968	7.79883	7.82044	P	P	P	P	P	P	coding	NM_053939	Pcdha10	RefSeq_NM	chr18	+	29721602	29928030	CACGTCATGTGGATTCATTTTTAATTGGTGCTATTGGTATTTCCTCTGTTCTTGCTAATA		protocadherin alpha 10		116778
CUST_2765_PI421866198	170.565	82.8348	6.91618	6.81065	147.381	125.679	238.636	87.4132	83.3091	77.782	6.73226	6.49439	7.5219	6.81975	6.83512	6.7771	P	P	P	P	P	P	coding	NM_001000015	Olr1437_predicted	RefSeq_NM	chr10	+	44651415	44652336	ATCCCAATATGAGCATTTGATTGTCATGAGTGTCCTTGTCCTTGTGCTGATACCCTTCCT	10q22	Rattus norvegicus olfactory receptor 1437 (predicted) (Olr1437_predicted), mRNA [NM_001000015]	ENSRNOT00000042901	287325	GO:0007186|GO:0050911|GO:0004984|GO:0016021	TC580534	Rn.142136
CUST_7481_PI421866198	1956.56	194.358	10.3007	8.1239	2739.94	1666.97	1462.77	195.03	193.188	194.857	10.5905	10.2094	10.1023	8.08059	8.14435	8.14675	P	P	P	P	P	P	coding	NM_001107617	Fgd2	RefSeq_NM	chr20	+	7684763	7702116	TCCAGGGGAAAAAAGAGACACCAACTAACTTTGAAATTAAACAATGTCCCTGTCTATTCA		FYVE, RhoGEF and PH domain containing 2		309653
CUST_5504_PI421866198	11102	6316.97	12.8657	13.1724	13791.8	10311.7	9202.62	6269.62	6139.56	6541.73	12.9251	12.8947	12.7774	13.1385	13.1544	13.2243	P	P	P	P	P	P	coding	NM_138509	Mapre1	RefSeq_NM	chr3	+	144120531	144148839	TATGTAGTGCATGCTCTGTGGAATTCAGAGGAAAATCCAGATTCAGTGATTAACAATGCC	3q41	Rattus norvegicus microtubule-associated protein, RP/EB family, member 1 (Mapre1), mRNA [NM_138509]	ENSRNOT00000016220	114764	GO:0007049|GO:0007067|GO:0051301|GO:0051010|GO:0005794|GO:0005874	NP071472	Rn.7652
CUST_1975_PI421866198	405.261	444.94	8.14471	9.36384	349.325	420.532	445.927	476.844	445.173	412.802	7.84612	8.21161	8.37638	9.42919	9.39129	9.27104	P	P	P	P	P	P	coding	NM_053775	Atp6v0a2	RefSeq_NM	chr12	-	33061610	33092421	ATTCGTTCCTTTCTCCTTCAGTCTGCTGTCCTCCAAGTTCAGTAAAGATGACAGCATAGC	12q15	Rattus norvegicus ATPase, H+ transporting, lysosomal V0 subunit a isoform 2 (Atp6v0a2), mRNA [NM_053775]	ENSRNOT00000001349	116455	GO:0006955|GO:0015992|GO:0001669|GO:0005615|GO:0016020|GO:0016021	TC574136	Rn.204067
CUST_14843_PI421866198	3337.02	292.031	11.1215	8.733	3510.37	3449.15	3051.56	297.575	289.574	288.943	10.9135	11.2737	11.1772	8.70943	8.74478	8.74478	P	P	P	P	P	P	coding	NM_031117	Snrpn	RefSeq_NM	chr1	-	111570604	111592659	GTATTGGAACTTCAAGGTGGTGGAAGTCAACAAACACAGGACCTATCCACTGATTGTGAA	1q22	Rattus norvegicus small nuclear ribonucleoprotein N (Snrpn), mRNA [NM_031117]		81781	GO:0009725|GO:0016071|GO:0003674|GO:0003723|GO:0005634|GO:0005685|GO:0005686|GO:0030529|GO:0030532	TC578551	Rn.11169
CUST_10921_PI421866198	36.1222	77.3238	4.90987	6.7032	26.8215	36.7424	44.8027	82.5451	76.0429	73.3836	4.6352	4.82884	5.26556	6.7295	6.69626	6.68383	P	P	P	P	P	P	coding	NM_001014084	RGD1359449	RefSeq_NM	chr7	+	101134841	101145327	AGAGCATGGGATCGAGTCAGTTGAATAAATAAGACCAGGCTCTTCCCAGTCTTCCTTGTT	7q33	Rattus norvegicus gasdermin domain containing protein RGD1359449 (RGD1359449), mRNA [NM_001014084]	ENSRNOT00000006823	314959		TC577609	Rn.60723
CUST_4468_PI421866198	42.6459	143.843	5.11206	7.64038	30.1617	54.9881	42.788	149.081	138.762	143.685	4.77716	5.35783	5.2012	7.63644	7.60717	7.67754	P	P	P	P	P	P	coding	NM_001039665	Sult2b1_predicted	RefSeq_NM	chr1	-	96197901	96261672	TTCCTTCAGAATTTCCTCAAAGGAGAAGTGCAGTTTGGCTCCTGGTTTGACCACATCAAG	1q22	Rattus norvegicus sulfotransferase family, cytosolic, 2B, member 1 (predicted) (Sult2b1_predicted), mRNA [NM_001039665]	ENSRNOT00000028570	292915	GO:0000103|GO:0006629|GO:0008202|GO:0004027|GO:0008146|GO:0016740	TC619448	Rn.100005
CUST_1840_PI421866198	6445.54	3843.99	12.0709	12.4759	7247.15	6342.79	5746.68	3869.18	3793.49	3869.3	11.9724	12.162	12.0784	12.4609	12.4831	12.4836	P	P	P	P	P	P	coding	NM_001012125	Loxl1	RefSeq_NM	chr8	-	62083050	62106827	TTTTGGCCATCCCACACAGCAAGATTGCCCGGGTGCTTAATAAAACAAGGGTTTTCTAGT	8q24	Rattus norvegicus lysyl oxidase-like 1 (Loxl1), mRNA [NM_001012125]	ENSRNOT00000034300	315714	GO:0006118|GO:0006464|GO:0018277|GO:0004720|GO:0005507|GO:0009055|GO:0016641|GO:0005576|GO:0005578	TC600936	Rn.770
CUST_6116_PI421866198	209.038	114.444	7.24322	7.29659	218.2	216.492	192.423	100.055	122.879	120.398	7.23835	7.28438	7.20693	7.03809	7.42724	7.42443	P	P	P	P	P	P	coding	NM_001108343	Etnk2	RefSeq_NM	chr13	+	46278945	46296758	GTCCGGTATAGGCCTCCACTGTGATTCATTTGTAGATTATCATGGTTTTCTGCATTAAAA		ethanolamine kinase 2		360843
CUST_9772_PI421866198	970.869	246.656	9.35296	8.48771	1057.9	1009.23	845.47	253.644	235.805	250.52	9.2835	9.47568	9.29969	8.49041	8.43426	8.53846	P	P	P	P	P	P	coding	NM_001107127	RGD1566386	RefSeq_NM	chr12	-	16486310	16521305	TTACATTTCATTTGTAGTGAGACAAGGCTAGCCTGGACAATGGAGTAATACACCTATCTG		hypothetical protein LOC304336		304336
CUST_11788_PI421866198	116.558	175.046	6.38811	7.94691	71.2875	112.692	165.695	200.89	176.382	147.868	5.83248	6.33776	6.99408	8.12846	7.99669	7.71559	P	P	P	P	P	P	coding	NM_001005881	Lppr2	RefSeq_NM	chr8	+	21040657	21050517	TTTGGTCACCTGTGTTGTGCACAATTTCCAGAGCCGACCCCACTCTGGTCGAAGGCTCTC		lipid phosphate phosphatase-related protein type		300443
CUST_2011_PI421866198	19647.6	4617.68	13.7105	12.724	22145.5	19416.9	17380.4	4892.49	4570.49	4390.07	13.642	13.8075	13.6821	12.7821	12.734	12.6558	P	P	P	P	P	P	coding	NM_053760	Trafd1	RefSeq_NM	chr12	+	36301823	36315741	GAAGCTCCAGCCCCTTCCCTTCTTATTTTACTGGTTTAATTATTTCCTTGTAATAGAAAT		TRAF type zinc finger domain containing 1		114635
CUST_1929_PI421866198	2970.69	1939.81	10.9728	11.4946	2894.89	3154.92	2862.26	2005.74	1944.73	1868.96	10.6704	11.159	11.0891	11.5212	11.5271	11.4354	P	P	P	P	P	P	coding	NM_001012105	Zbtb17	RefSeq_NM	chr5	+	160337987	160359060	GGACTCGAATTCCGGTGCTCCTGCCCCATTCCCTAGAGAGAATAAATTTGATTATTTTCT	5q36	Rattus norvegicus zinc finger and BTB domain containing 17 (Zbtb17), mRNA [NM_001012105]	ENSRNOT00000014399	313666	GO:0006350|GO:0006355|GO:0007398|GO:0010003|GO:0045786|GO:0003676|GO:0003677|GO:0003700|GO:0005515|GO:0008270|GO:0046872|GO:0005622	TC575033	Rn.15582
CUST_12032_PI421866198	166.172	111.175	6.84193	7.24615	243.322	148.998	106.196	91.6528	117.625	124.248	7.38371	6.74209	6.39999	6.89848	7.36372	7.47625	P	P	P	P	P	P	coding	NM_017242	Lsamp	RefSeq_NM	chr11	-	60170405	60870875	CAAGATGGGGGGAGACTATTGTTTCACAAGATTGTGTGTTTATAAATGAAGGGGGGATAT	11q21	Rattus norvegicus limbic system-associated membrane protein (Lsamp), mRNA [NM_017242]		29561	GO:0007155|GO:0005515|GO:0048503|GO:0016020	NP956244	Rn.10176
CUST_11_PI421900130	159535	151787	17.2401	17.2464	173922	157916	146767	153184	150826	151350	17.3146	17.2178	17.1879	17.2082	17.2373	17.2936	P	P	P	P	P	P	coding	NM_001007604	Rplp1	RefSeq_NM	chr8	-	66046219	66047553	GCTTTGGTCTTTTTGACTAAACTGCTTTTGTTAACATGTCCAATAAAGAGCTGAACCTGT	8q24	Rattus norvegicus ribosomal protein, large, P1 (Rplp1), mRNA [NM_001007604]	ENSRNOT00000018820	140661	GO:0006412|GO:0006414|GO:0003723|GO:0003735|GO:0005515|GO:0005622|GO:0005840|GO:0005842	TC600049	Rn.973
CUST_1827_PI421866198	5880.59	1101.12	11.9382	10.6765	6632.51	5891.76	5117.49	1131.87	1084.95	1086.56	11.8468	12.0506	11.917	10.6891	10.6844	10.6559	P	P	P	P	P	P	coding	NM_001012129	Satb1	RefSeq_NM	chr9	+	3307650	3391347	TTGCCTTTTCTTTAATTATTTCTGTAACACTCCACACTAGTCTTTGGAAACCGGCCCCTT	9q11	Rattus norvegicus special AT-rich sequence binding protein 1 (Satb1), mRNA [NM_001012129]	ENSRNOT00000017556	316164	GO:0006325|GO:0006355|GO:0016571|GO:0003677|GO:0003690|GO:0003700|GO:0005634|GO:0005720	TC574783	Rn.21462
CUST_2968_PI421866198	243.093	302.955	7.45043	8.78916	238.723	269.682	220.874	309.012	300.107	299.746	7.36085	7.5868	7.40363	8.7662	8.79822	8.80305	P	P	P	P	P	P	coding	NM_001108854	Ikbke	RefSeq_NM	chr13	-	44197624	44222609	TTCTGAGAAACAGCTGGTTGGTATCAAGCATAGCCATGCCAACTGGACAGATGTTAGAAC		inhibitor of kappa light polypeptide gene		363984
CUST_5905_PI421866198	1372.48	1164.96	9.74142	10.7514	2141.66	1048.5	927.279	1078.74	1101.69	1314.47	10.2414	9.54529	9.43759	10.6174	10.7042	10.9327	P	P	P	P	P	P	coding	NM_021582	Rpa2	RefSeq_NM	chr5	-	152369549	152380370	CTCATGGGGCAGACAGGAAGAAATGTTACTGTGTTTGTAATATAAATGTTCATATGTTTG	5q36	Rattus norvegicus replication protein A2 (Rpa2), mRNA [NM_021582]	ENSRNOT00000017549	59102	GO:0006260|GO:0006261|GO:0006284|GO:0003676|GO:0003697|GO:0005515|GO:0047485|GO:0005634|GO:0005662	TC578623	Rn.40389
CUST_7998_PI421866198	431.853	54.0777	8.20405	6.14166	523.272	416.885	355.402	50.6371	53.2051	58.3909	8.34825	8.19786	8.06605	5.9682	6.12271	6.33408	P	P	P	P	P	P	coding	NM_144747	Slc45a1	RefSeq_NM	chr5	-	167784827	167807254	AGCCGGCCAGGCTCCCAGTGGGATGTAAATACAGGCTAAATAAACAACAGCAACAATCGT	5q36	Rattus norvegicus solute carrier family 45, member 1 (Slc45a1), mRNA [NM_144747]	ENSRNOT00000024581	246258	GO:0006810|GO:0015758|GO:0005351|GO:0005355|GO:0015293|GO:0016020|GO:0016021	TC575460	Rn.203315
CUST_2506_PI421866198	46019.9	11029	15.0619	13.9535	60342.8	40978.1	36738.7	11369.9	10514.8	11202.3	15.3029	15.0004	14.8823	13.9746	13.9121	13.9739	P	P	P	P	P	P	coding	NM_022541	Timm8b	RefSeq_NM	chr8	+	53964692	53966073	GGAATTCAGTAATTCCAAGTTGTATCACACCAGTTAATAAATGTGAAGTCTCCGATCAAA	8q23	Rattus norvegicus translocase of inner mitochondrial membrane 8 homolog b (yeast) (Timm8b), mRNA [NM_022541]	ENSRNOT00000013188	64372	GO:0006457|GO:0006605|GO:0006626|GO:0006810|GO:0006886|GO:0007605|GO:0015031|GO:0045039|GO:0008270|GO:0008565|GO:0015450|GO:0046872|GO:0005739|GO:0005743|GO:0005744|GO:0016020|GO:0019866|GO:0042719		Rn.3792
CUST_5277_PI421866198	5714.7	2838.43	11.8555	12.0537	7795.07	4966.81	4382.23	2794.75	2705.91	3014.63	12.0693	11.8026	11.6946	12.0105	12.0081	12.1425	P	P	P	P	P	P	coding	NM_152861	Rbm10	RefSeq_NM	chrX	-	12957746	12989619	GGGAAATTGGGCTCAAATCATGTTTCTTTTGTAATAAAATCTAAAAAGCCTGCATCTTCC	Xq12	Rattus norvegicus RNA binding motif protein 10 (Rbm10), mRNA [NM_152861]		64510	GO:0000166|GO:0003723|GO:0008270|GO:0046872|GO:0005622|GO:0005634	TC574628	Rn.8822
CUST_3923_PI421866198	9300.65	1723.39	12.6192	11.3266	9892.62	9347.72	8661.62	1766.49	1660.54	1743.14	12.417	12.7461	12.6944	11.3403	11.2995	11.34	P	P	P	P	P	P	coding	NM_203337	St3gal4	RefSeq_NM	chr8	-	34845950	34894795	GGTTCTACCTAGAAGGGGCCTCACCTTGAAAAGAGGTTGCAAAAGACCATTAAAATATTT	8q21	Rattus norvegicus ST3 beta-galactoside alpha-2,3-sialyltransferase 4 (St3gal4), mRNA [NM_203337]	ENSRNOT00000013243	363040	GO:0006486|GO:0015739|GO:0003836|GO:0008373|GO:0016757|GO:0005615|GO:0016020|GO:0016021|GO:0030173	TC576417	Rn.24125
CUST_8878_PI421866198	177.109	126.952	7.01708	7.45024	158.223	200.64	172.463	137.271	127.467	116.118	6.82242	7.17632	7.05251	7.50716	7.47546	7.3681	P	P	P	P	P	P	coding	NM_001106859	Atrip	RefSeq_NM	chr8	-	114073320	114087356	TTTGGTGAAGTTAGCTGAAAACGCTTCCTCTGATTTGTTGCCCAGGTTCTCCTTCGTGTT		ATR interacting protein		301014
CUST_6041_PI421866198	1670.49	619.005	10.1319	9.83867	1721.29	1688.76	1601.41	630.773	624.265	601.978	9.9449	10.226	10.2248	9.83114	9.87974	9.80512	P	P	P	P	P	P	coding	NM_001134619	RGD1562582	RefSeq_NM	chr3	-	148692147	148720469	TTTTCAGATGACATTGATTGGTGGCTCTAAGAGTTCAACTCTTTAGCCTACTGTCTGCAC		hypothetical protein LOC499935		499935
CUST_1938_PI421866198	494.268	24.3392	8.37442	4.81851	656.155	428.526	398.123	25.0937	20.5727	27.3511	8.6682	8.23284	8.22221	4.82985	4.53157	5.0941	P	P	P	P	P	P	coding	NM_147141	Cacna1b	RefSeq_NM	chr3	-	2873390	3039747	CAAACTTTGGATTCTGCTCTTGTTTCTACAATGACTTTTTGTATAAAGCAAAGTCCTTGG	3p13	Rattus norvegicus calcium channel, voltage-dependent, N type, alpha 1B subunit (Cacna1b), mRNA [NM_147141]	ENSRNOT00000042895	257648	GO:0006811|GO:0006816|GO:0007269|GO:0007626|GO:0008016|GO:0008217|GO:0000166|GO:0005245|GO:0005509|GO:0005515|GO:0005524|GO:0005886|GO:0005891|GO:0016021|GO:0043025|GO:0043198	TC640030	Rn.85880
CUST_1599_PI421866198	1290.78	566.204	9.59264	9.71019	2161.34	951.827	759.175	529.362	547.804	621.445	10.2535	9.38343	9.14103	9.58065	9.69475	9.85516	P	P	P	P	P	P	coding	NM_181086	Tnfrsf12a	RefSeq_NM	chr10	-	12940333	12942343	GGTGATATTTATTTTGGGGATAAAGTTTGGAGGGGAGGGAGACTTATTAATAAAAGAATC	10q12	Rattus norvegicus tumor necrosis factor receptor superfamily, member 12a (Tnfrsf12a), mRNA [NM_181086]	ENSRNOT00000004842	302965	GO:0001525|GO:0006931|GO:0007155|GO:0008219|GO:0008283|GO:0045773|GO:0004872|GO:0005515|GO:0001726|GO:0005886|GO:0009986|GO:0016021	TC635596	Rn.105040
CUST_8608_PI421866198	1738.08	426.526	10.1564	9.29474	2210.92	1582.69	1420.62	425.805	414.967	438.805	10.2798	10.1321	10.0572	9.2536	9.28181	9.34882	P	P	P	P	P	P	coding	NM_012925	Cd59	RefSeq_NM	chr3	+	89243598	89245129	ACAATATAGTTCACTTGAAATCTTGGATAAGAGGGAGGGTTGTAAGCAGCACGGAAGAGC	3q32	Rattus norvegicus CD59 antigen (Cd59), mRNA [NM_012925]		25407	GO:0006916|GO:0006955|GO:0007166|GO:0007596|GO:0030449|GO:0042102|GO:0005515|GO:0048503|GO:0005615|GO:0005624|GO:0005886|GO:0016020|GO:0042383|GO:0043218	TC590221	Rn.1231
CUST_7008_PI421866198	52.8259	18.0618	5.35778	4.33316	74.8175	41.3301	42.3301	19.5454	17.5006	17.1395	5.8938	4.9879	5.19165	4.42295	4.26712	4.3094	P	P	P	P	P	P	coding	NM_001107721	Abca4	RefSeq_NM	chr2	+	218712662	218849896	CTTAGCGATTATTTTCATTCTGAGTGGATCTACTTTTGTGGAGTGGGAGGGGTATGGATG		ATP-binding cassette, sub-family A (ABC1),		310836
CUST_13085_PI421866198	245.75	98.8394	7.47117	7.08275	254.493	252.194	230.563	103.799	99.3675	93.352	7.44757	7.49582	7.47012	7.09933	7.10481	7.04412	P	P	P	P	P	P	coding	NM_001083115	Trpc4	RefSeq_NM	chr2	+	143350285	143485716	AGCCTGTATTTATGTTTGAACAAAGCAGAGGCAACGTGAACCCTCCTCTTTTGTAGCCTG		transient receptor potential cation channel,		84494
CUST_2217_PI421866198	419.726	353.597	8.1646	9.01338	285.016	410.81	563.35	310.801	407.281	342.709	7.60886	8.17639	8.70854	8.7772	9.25613	9.00682	P	P	P	P	P	P	coding	NM_001108923	Inpp5a	RefSeq_NM	chr1	+	199187935	199395997	ATGGTGAAAACAGTTCCTGCTGCTTTGTCTTCTTGCTTCCTTCTCCCGTGCCTTTGAAAT		inositol polyphosphate-5-phosphatase A		365382
CUST_2301_PI421866198	170.059	71.5863	6.9565	6.58274	150.72	199.048	160.41	73.6285	70.2923	70.838	6.76127	7.16232	6.94591	6.54305	6.57055	6.63463	P	P	P	P	P	P	coding	NM_001008854	RT1-N2	RefSeq_NM	chr20	+	2785624	2789016	ATTCCGCTCTGGGACTTTAGGATTGCTTAGCTTGTCATTCTAAAAGAGGTACCAGCCTGT		RT1 class Ib gene, H2-TL-like, grc region(N2)		360323
CUST_9386_PI421866198	33.3758	34.2557	4.76642	5.39019	47.7627	26.0599	26.3049	36.7243	31.8647	34.1781	5.34845	4.37302	4.5778	5.43492	5.27484	5.46081	P	P	P	P	P	P	coding	NM_001106718	Fam49a	RefSeq_NM	chr6	+	35830496	35936574	TTTGTATCCTGACTGATTCAACCCAGCAGAGCATAACTTGACTTGAGAGCCTTACCTTTG		family with sequence similarity 49, member A		298890
CUST_8279_PI421866198	3686.89	553.004	11.2298	9.67351	5096.51	3085.79	2878.35	541.352	578.665	538.995	11.4644	11.1278	11.0973	9.6168	9.7646	9.63912	P	P	P	P	P	P	coding	NM_001115027	RGD1562416	RefSeq_NM	chrX	-	40404747	40413065	GTGGCAACTTCTGGGTAAAGCACTATGTCTTATTTTGTGTTCTTATCCTATTTCACAATT		hypothetical protein LOC317418		317418
CUST_10450_PI421866198	678.558	255.732	8.8248	8.54359	837.661	657.726	540.287	264.875	254.703	247.617	8.97205	8.84984	8.65252	8.55718	8.55571	8.51788	P	P	P	P	P	P	coding	NM_001107062	Cog1	RefSeq_NM	chr10	+	103279512	103292311	AGCTCACAGAGGAAAACCAGATAAAGAAAGAAGGGACATTTCCAATGACCCAGAACCGAG		component of oligomeric golgi complex 1		303652
CUST_8936_PI421866198	71.3507	25.2261	5.79843	4.88389	74.4299	78.2478	61.3744	26.6178	22.7058	26.3548	5.88404	5.84219	5.66905	4.92055	4.70085	5.03027	P	P	P	P	P	P	coding	NM_001106802	Naalad2	RefSeq_NM	chr8	-	15767907	15842724	GTATGTACACATACATGAATGCATTCTCATATCAGGTAAGCTTGGTTCTTTACTTCATCA		N-acetylated alpha-linked acidic dipeptidase 2		300384
CUST_14426_PI421866198	3239.88	624.111	11.0815	9.85294	3519.21	3310.22	2890.21	647.252	614.658	610.423	10.9171	11.2246	11.1028	9.87169	9.85775	9.82939	P	P	P	P	P	P	coding	NM_001106005	Gnpda2	RefSeq_NM	chr14	+	41048838	41067584	GAGTGCATGCTTCTATGCACCTTCTTCTGTGGTACTTTTTTACAGATATGCTTATTTTTA		glucosamine-6-phosphate deaminase 2		289608
CUST_8769_PI421866198	901.879	192.231	9.22233	8.10539	1142.07	838.411	725.154	192.886	186.578	197.229	9.39233	9.2061	9.06855	8.05739	8.08833	8.17045	P	P	P	P	P	P	coding	NM_001013940	Dync2li1	RefSeq_NM	chr6	+	7993576	8025670	TACAGCAAATCAATGTGTGTGGATCAAAATAAACCACTGTTTATCACAGCAGGATTGGAT	6q12	Rattus norvegicus dynein cytoplasmic 2 light intermediate chain 1 (Dync2li1), mRNA [NM_001013940]	ENSRNOT00000006953	298767	GO:0006355|GO:0007368|GO:0042384|GO:0003700|GO:0046983|GO:0005634	TC603781	Rn.12074
CUST_14849_PI421866198	109528	141745	16.6378	17.1301	128515	95152.1	104917	149947	139043	136245	16.781	16.4524	16.68	17.1643	17.1026	17.1234	P	P	P	P	P	P	coding	NM_031112	Rps24	RefSeq_NM	chr16	+	43765	48353	AAAGGCCAATGTTGGTGCTGGCAAAAAGCCAAAGGAGTAGTTCTACGGTGACTTGATGTT	16p16	Rattus norvegicus ribosomal protein S24 (Rps24), mRNA [NM_031112]	ENSRNOT00000013588	81776	GO:0006412|GO:0006413|GO:0000166|GO:0003723|GO:0003735|GO:0003743|GO:0031369|GO:0005622|GO:0005840|GO:0005843|GO:0015935	TC604441	Rn.979
CUST_1955_PI421866198	89.0024	110.691	6.08912	7.24102	73.031	92.4609	101.515	125.792	108.065	98.2149	5.86142	6.0691	6.33685	7.37428	7.23344	7.11535	P	P	P	P	P	P	coding	NM_001000130	Olr56_predicted	RefSeq_NM	chr1	-	160573392	160574343	TTGTCCTTTCCTATGTCCTGATCATTAGAACTGTCCTCAGCATTGCTTCCCCAGAAGAGA	1q32	Rattus norvegicus olfactory receptor 56 (predicted) (Olr56_predicted), mRNA [NM_001000130]	ENSRNOT00000020664	293205	GO:0007186|GO:0050911|GO:0004984|GO:0016021	NP1479101	Rn.141921
CUST_10036_PI421866198	1641.69	844.27	10.106	10.2968	1738.03	1715.08	1471.96	864.057	809.814	858.939	9.95627	10.2509	10.1107	10.3034	10.2675	10.3193	P	P	P	P	P	P	coding	NM_001106657	Zbtb5	RefSeq_NM	chr5	-	61546502	61565890	CCCGTCGGGTGCTAATGCTGGTCGAAACATTTTAAAATTAAAAATTTGTCATATTCATGC		zinc finger and BTB domain containing 5		298084
CUST_12783_PI421866198	80.1382	184.738	5.84308	8.03529	125.318	63.9169	51.1797	173.44	181.288	199.486	6.53323	5.5596	5.43639	7.87855	8.04116	8.18617	P	P	M	P	P	P	coding	NM_017129	Ctf1	RefSeq_NM	chr1	+	187001444	187006655	CTGGTCAATGGGAAGGGAAGGGCAGAAAAACATCTTAAGAGTTTTATTTGAGAATAAATT	1q36	Rattus norvegicus cardiotrophin 1 (Ctf1), mRNA [NM_017129]	ENSRNOT00000025646	29201	GO:0007399|GO:0005125|GO:0005615	TC578696	Rn.10253
CUST_4081_PI421866198	93.4611	411.571	6.12819	9.25092	75.6654	77.4786	127.239	447.66	389.561	397.494	5.90961	5.83111	6.64386	9.33916	9.19699	9.2166	P	P	P	P	P	P	coding	NM_001134933	Crip	RefSeq_NM	chr6	+	138156365	138161127	TAAACTTGATCTTTGGAATGCCTGTGTTTTTGTCTACTGGTGTGTGATGGAGGGGAGCTG		cysteine-rich intestinal protein		691657
CUST_5266_PI421866198	407.149	357.135	8.14467	9.04142	434.876	413.494	373.076	364.083	359.797	347.524	8.11501	8.189	8.13002	9.02611	9.07084	9.02731	P	P	P	P	P	P	coding	NM_001134754	Seli	RefSeq_NM	chr6	-	26058653	26096822	GTGGATATTTCCTTCCTTTGGACTTTGTCTTTATTTAGTTTGGTGGTGGTGAAATTTACT		selenoprotein I		362713
CUST_9903_PI421866198	408.265	545.71	8.13997	9.65841	460.916	410.882	352.998	556.224	535.381	545.525	8.18617	8.17734	8.05641	9.65641	9.66062	9.65819	P	P	P	P	P	P	coding	NM_001126270	Ndc80	RefSeq_NM	chr9	-	110702934	110718894	CCAACTGAAGGCCCCCGACAAATGAAGATAAATTAATTAATCTTTCAAAGACATAACAGT		NDC80 homolog, kinetochore complex component		301701
CUST_3326_PI421866198	208.463	86.7449	7.18979	6.88015	285.746	170.192	169.451	84.7902	85.2475	90.1969	7.61111	6.93182	7.02645	6.76944	6.87476	6.99627	P	P	P	P	P	P	coding	NM_053530	Twist1	RefSeq_NM	chr6	+	52605868	52607862	GACCCATGGTAAAATGCAAATAGATCCGGTGTCTAAATGCATTCATATTTTTATGACTGT	6q16	Rattus norvegicus twist gene homolog 1 (Drosophila) (Twist1), mRNA [NM_053530]	ENSRNOT00000014763	85489	GO:0000122|GO:0001501|GO:0001764|GO:0001843|GO:0007001|GO:0008150|GO:0009653|GO:0030154|GO:0030326|GO:0035137|GO:0045449|GO:0003674|GO:0003702|GO:0004857|GO:0005515|GO:0030528|GO:0005575|GO:0005634	TC589253	Rn.161904
CUST_3307_PI421866198	8262.83	2628.21	12.4223	11.9381	10217.8	7437.7	7132.92	2535.74	2607.63	2741.25	12.4579	12.4059	12.4029	11.8654	11.9579	11.991	P	P	P	P	P	P	coding	NM_021997	Cyln2	RefSeq_NM	chr12	+	23228308	23292105	CAGTGGAATTGTGGAAGTGTGGCAAGTCCATGTTCGGACAATAAAGCTTGTGATTAAGGT	12q12	Rattus norvegicus cytoplasmic linker 2 (Cyln2), mRNA [NM_021997]		29264	GO:0006355|GO:0006367|GO:0007026|GO:0003702|GO:0005515|GO:0008017|GO:0051010|GO:0005634|GO:0005667|GO:0005856|GO:0005875|GO:0005881|GO:0030425|GO:0042599	TC573833	Rn.10893
CUST_11278_PI421866198	22185.1	20053.2	13.8778	14.7251	28664.2	19727.8	18163.4	20399.9	20073	19686.7	14.0449	13.8361	13.7525	14.7438	14.7507	14.6807	P	P	P	P	P	P	coding	NM_001126087	Znf706	RefSeq_NM	chr7	-	72511132	72517676	ATTCTGTGTAAATGTACAGTTGACTCTGATGTGGAAATCTGAAAAATCAGTCCATTCTTG		zinc finger protein 706		500855
CUST_15_PI421866198	2712.67	1454.89	10.7647	11.0783	3827.72	2335.75	1974.55	1498.8	1366.2	1499.68	11.0469	10.7098	10.5373	11.0948	11.0223	11.1178	P	P	P	P	P	P	coding	NM_001100549	Mrps9	RefSeq_NM	chr9	+	42043449	42102684	GGAGGTGGTATTTACACATTGTCTTGAGTTTAAGTTATGACATGATTTCGTTTTTAGTGC		mitochondrial ribosomal protein S9		301371
CUST_1615_PI421866198	123.682	58.4645	6.51762	6.26267	138.458	122.976	109.612	59.1511	53.26	62.9824	6.65026	6.46192	6.44069	6.20062	6.1242	6.46318	P	P	P	P	P	P	coding	NM_022696	Hand2	RefSeq_NM	chr16	-	36324326	36326037	ATGAAATCTTGAAAAGTACAGTGAGCAGCAACGACAAGAAAACCAAAGGCCGGACAGGCT	16p11	Rattus norvegicus heart and neural crest derivatives expressed transcript 2 (Hand2), mRNA [NM_022696]	ENSRNOT00000030765	64637	GO:0001525|GO:0001701|GO:0001947|GO:0006355|GO:0007275|GO:0007507|GO:0007512|GO:0030154|GO:0045944|GO:0003677|GO:0003700|GO:0005515|GO:0016563|GO:0019904|GO:0030528|GO:0042802|GO:0042803|GO:0046982|GO:0005634|GO:0005667	TC617776	Rn.41057
CUST_7256_PI421866198	31628.8	119990	14.4437	16.9083	43307.2	27820.9	23758.3	116105	120563	123302	14.7481	14.4013	14.1816	16.8663	16.9033	16.9552	P	P	P	P	P	P	coding	NM_001134409	Serpini2	RefSeq_NM	chr2	-	166104306	166133835	CTTGGAACACAAGACAGACCTTGGAAAATGATTGATGGATGAGATATCATCATTTTGAAA		serine (or cysteine) proteinase inhibitor, clade		171149
CUST_8986_PI421866198	78.6394	72.4769	5.92583	6.59961	73.0299	80.4569	82.4313	72.9036	72.0194	72.5077	5.86123	5.87512	6.04114	6.53032	6.60286	6.66567	P	P	P	P	P	P	coding	NM_012865	Nfya	RefSeq_NM	chr9	+	7970039	7994375	AAGAGGCAAGCTTTTGTCTCTCCCTTTCATTGAGGACCTGTTCAGACTGTTGGTGACATT	9q12	Rattus norvegicus nuclear transcription factor-Y alpha (Nfya), mRNA [NM_012865]	ENSRNOT00000017157	29508	GO:0006350|GO:0006355|GO:0006357|GO:0006366|GO:0045893|GO:0045944|GO:0003677|GO:0003700|GO:0005515|GO:0016563|GO:0005634|GO:0016602	TC578608	Rn.10747
CUST_1863_PI421866198	873.578	418.128	9.16945	9.26949	1140.31	791.448	688.977	416.172	414.067	424.144	9.38962	9.11482	9.00391	9.22456	9.27557	9.30833	P	P	P	P	P	P	coding	NM_022624	Slc22a23	RefSeq_NM	chr17	+	36883333	37049974	GACACTGTGATTCTGTGAGGAAAGACTGATAACATAAACTCTCTTCTCTAATGTAGTATT		solute carrier family 22, member 23		64559
CUST_11855_PI421866198	7471.59	2390.82	12.2801	11.8007	8882.72	7044.37	6487.69	2438.81	2324.13	2409.53	12.2594	12.3231	12.258	11.81	11.7914	11.8008	P	P	P	P	P	P	coding	NM_031583	Cspg6	RefSeq_NM	chr1	+	259822479	259865602	CTACGTATAGTCGAGGAATTTTATTTCCTACACGACTTTTTGTAAGTGTCCTCCTATTTT	1q55	Rattus norvegicus chondroitin sulfate proteoglycan 6 (Cspg6), mRNA [NM_031583]	ENSRNOT00000054686	29486	GO:0006281|GO:0006355|GO:0007049|GO:0007052|GO:0007062|GO:0007067|GO:0007126|GO:0007165|GO:0051276|GO:0051301|GO:0000166|GO:0003700|GO:0003777|GO:0005201|GO:0005515|GO:0005524|GO:0016887|GO:0045502|GO:0046982|GO:0000800|GO:0000922|GO:0005604|GO:0005634|GO:0005694|GO:0005737|GO:0008278|GO:0016363	TC628379	Rn.11074
CUST_7050_PI421866198	1588.46	354.442	10.0637	9.02637	1456.28	1779.6	1529.49	377.431	352.939	332.954	9.71739	10.3172	10.1565	9.07869	9.03355	8.96687	P	P	P	P	P	P	coding	NM_001007684	Klf2_predicted	RefSeq_NM	chr16	-	17941779	17943730	AAAGGCGCATCTGAGGACGCACACAGGTGAGAAGCCTTATCATTGCAACTGGGACGGCTG	16p14	Rattus norvegicus Kruppel-like factor 2 (lung) (predicted) (Klf2_predicted), mRNA [NM_001007684]	ENSRNOT00000019052	306330	GO:0006350|GO:0006355|GO:0045941|GO:0003677|GO:0005515|GO:0008270|GO:0030528|GO:0046872|GO:0005622|GO:0005634	TC579830	Rn.92653
CUST_10835_PI421866198	1122.31	72.4012	9.48035	6.60018	755.185	848.763	1762.99	68.2884	75.14	73.7753	8.84595	9.2224	10.3727	6.43224	6.67926	6.68905	P	P	P	P	P	P	coding	NM_001106530	Spag4l	RefSeq_NM	chr3	-	144236962	144257526	CCTCCCAAACGCTCATACCTATAACCCCTGTCCTAGAGTAAAGTATATAGTTTGGTCCAA		sperm associated antigen 4-like		296289
CUST_9638_PI421866198	169.495	130.135	6.95608	7.48813	150.344	189.862	168.28	135.857	125.688	128.859	6.75814	7.0918	7.01831	7.48758	7.45328	7.52355	P	P	P	P	P	P	coding	NM_001107171	Ccnt2	RefSeq_NM	chr13	-	40498883	40540130	CTTAGAATTTAAATTCTAATTGTATTCCTTAGCCAGCCTGAGGAATAAGCCGCTGCCTAT		cyclin T2		304758
CUST_3772_PI421866198	228.852	114.736	7.37237	7.30379	201.079	255.573	229.903	125.659	112.012	106.536	7.13815	7.51302	7.46595	7.37337	7.28909	7.2489	P	P	P	P	P	P	coding	NM_173116	Sgpl1	RefSeq_NM	chr20	-	28459733	28505017	TAAGATAGCTTCAGCCTCAGGACTCCTTTGTCTCCTTTTGGGGCTTTTAGTTTGAAGACC	20q11	Rattus norvegicus sphingosine phosphate lyase 1 (Sgpl1), mRNA [NM_173116]		286896	GO:0006629|GO:0006672|GO:0006915|GO:0019752|GO:0030149|GO:0008117|GO:0016829|GO:0016831|GO:0030170|GO:0005783|GO:0016020|GO:0016021|GO:0030176	TC581226	Rn.26953
CUST_4092_PI421866198	27.4467	15.1587	4.55905	4.0209	21.1844	31.9926	29.1631	16.1581	17.3947	11.9231	4.33887	4.63707	4.70121	4.11583	4.25566	3.69121	P	P	P	M	P	P	coding	NM_021848	Glp2r	RefSeq_NM	chr10	-	54423126	54487060	GGATTTTCAAAACGTATTCGACTCTTCATCCAGCTGACACTGAGCTCTGTCCACGGATTT	10q24	Rattus norvegicus glucagon-like peptide 2 receptor (Glp2r), mRNA [NM_021848]	ENSRNOT00000004946	60432	GO:0007165|GO:0007186|GO:0007188|GO:0008284|GO:0042592|GO:0004872|GO:0004930|GO:0004967|GO:0005886|GO:0016020|GO:0016021	TC577687	Rn.163105
CUST_360_PI421866198	1150.35	1150.59	9.59996	10.7456	1228.83	1210.82	1011.42	1168.84	1108.24	1174.69	9.49127	9.74395	9.56466	10.7465	10.7147	10.7755	P	P	P	P	P	P	coding	NM_001011962	Ceecam1	RefSeq_NM	chr3	+	8854773	8871400	CTGGTGCTCAACACACAGTAGGCCTTCAATAAAAGCTGTCTGCATTAGCACTTTATTTTT	3p12	Rattus norvegicus cerebral endothelial cell adhesion molecule 1 (Ceecam1), mRNA [NM_001011962]	ENSRNOT00000060969	296616	GO:0007155|GO:0009103	TC575144	Rn.93530
CUST_12049_PI421866198	1064.45	655.616	9.47973	9.91824	1247.73	1030.45	915.18	683.112	702.315	581.42	9.5174	9.50982	9.41197	9.95063	10.0505	9.75362	P	P	P	P	P	P	coding	NM_001024997	LOC304743	RefSeq_NM	chr13	+	33465845	33534212	TGCATTTATGAAGGTACCCGGATGTGTGAGGCCCTGAAAATAAAGAGCTTTATGTTCAGC	13q11	Rattus norvegicus hypothetical protein LOC304743 (LOC304743), mRNA [NM_001024997]	ENSRNOT00000003435	304743		TC575672	Rn.79004
CUST_5989_PI421866198	624.75	33.6139	8.68066	5.36251	854.121	535.084	485.046	34.5794	31.7214	34.5409	9.00076	8.54295	8.49827	5.34054	5.26722	5.47976	P	P	P	P	P	P	coding	NM_001134632	RGD1560932	RefSeq_NM	chr6	+	127800834	127884950	GTGAATGCATACGTGTGCGTGGTTACTTTTTATAATGTGAAGTGGATAATGAGCTTATTT		hypothetical protein LOC500711		500711
CUST_4246_PI421866198	1078.59	353.911	9.47774	9.0231	1363.9	934.489	937.388	355.903	351.577	354.252	9.62749	9.35366	9.45208	8.98307	9.0271	9.05913	P	P	P	P	P	P	coding	NM_134367	Ppp3cc	RefSeq_NM	chr15	-	50616634	50665966	CTCGGAGGTGCATTTGTAATTCAGTCGCATTTATTCTGTAAGAAAGTTGACCATTTTATA	15p11	Rattus norvegicus protein phosphatase 3, catalytic subunit, gamma isoform (Ppp3cc), mRNA [NM_134367]	ENSRNOT00000058567	171378	GO:0006470|GO:0007420|GO:0004723|GO:0005506|GO:0005515|GO:0016787|GO:0030357|GO:0005955	TC640425	Rn.22079
CUST_10426_PI421866198	141.288	120.674	6.69802	7.37727	112.826	137.617	173.422	133.696	120.644	107.682	6.40202	6.62946	7.06259	7.46426	7.4011	7.26646	P	P	P	P	P	P	coding	NM_012617	Oprd1	RefSeq_NM	chr5	-	150979251	151014066	AGATCTGCGTGTTCCTCTTCGCCTTCGTGGTGCCCATTCTCATCATCACCGTGTGCTATG	5q36	Rattus norvegicus opioid receptor, delta 1 (Oprd1), mRNA [NM_012617]	ENSRNOT00000014084	24613	GO:0006955|GO:0007165|GO:0007187|GO:0007193|GO:0007218|GO:0007600|GO:0008344|GO:0001584|GO:0004872|GO:0004983|GO:0004985|GO:0004986|GO:0045028|GO:0005624|GO:0005886|GO:0005887|GO:0016020|GO:0016021	TC578594	Rn.10310
CUST_5668_PI421866198	1704.53	557.797	10.1576	9.69132	1869.76	1716.74	1527.09	553.757	553.341	566.293	10.0662	10.254	10.1526	9.65104	9.70716	9.71575	P	P	P	P	P	P	coding	NM_001127559	RGD1563863	RefSeq_NM	chr14	+	98111357	98132524	CTTGGCTGTCTCTTGACTGTGGTAAGTGATGATGAGCGTTGAAGATTGGAGTGATTTTTT		hypothetical protein LOC498418		498418
CUST_3365_PI421866198	62.6424	77.3044	5.62212	6.70329	68.8731	66.3922	52.6619	76.9398	76.178	78.7956	5.78719	5.60466	5.47451	6.61136	6.70267	6.79584	P	P	P	P	P	P	coding	NM_053508	Tekt1	RefSeq_NM	chr10	-	59219928	59248976	ATCAAATATTCTGAGAATGTTGTGAGAATTGAGCCCAACTCAGTGAGTCTGGAGGACTGG	10q24	Rattus norvegicus tektin 1 (Tekt1), mRNA [NM_053508]	ENSRNOT00000020319	85270	GO:0000226|GO:0007283|GO:0005198|GO:0005874	TC578790	Rn.46442
CUST_12563_PI421866198	7785.84	652.656	12.3569	9.91941	8029.77	7774.43	7553.33	681.146	646.836	629.986	12.102	12.4723	12.4965	9.94749	9.93904	9.87169	P	P	P	P	P	P	coding	NM_001105812	Slc43a2	RefSeq_NM	chr10	+	62853093	62894776	CTGCATGTGTGACATGATAGCCACTTGTAGGAACTTTGTGGGAAATGTTGATTGGCTCTA		solute carrier family 43, member 2		287532
CUST_10350_PI421866198	8263.13	1777.68	12.403	11.3733	11158.3	7056.68	6574.42	1757.34	1801.13	1774.59	12.6009	12.3262	12.282	11.332	11.4249	11.363	P	P	P	P	P	P	coding	NM_001025697	RGD1305387	RefSeq_NM	chr5	+	77680172	77716789	CATTCATTGCCTTCTTGCAGAAAAGTATGTATCATGAACAACCAATTGGTATCAAGGAAT	5q24	Rattus norvegicus similar to RIKEN cDNA 2610207I16 (RGD1305387), mRNA [NM_001025697]	ENSRNOT00000059458	313200	GO:0008152|GO:0005498|GO:0016491|GO:0005739	TC576548	Rn.203684
CUST_15277_PI421866198	2237.7	642.491	10.5438	9.89463	2691.52	2000.34	2021.25	669.446	635.356	622.671	10.5701	10.4906	10.5706	9.91922	9.90783	9.85685	P	P	P	P	P	P	coding	NM_001100576	Akr1c19	RefSeq_NM	chr17	+	77162220	77183258	GGTCCACCAGTCCAGAATATAAATCATTACATTTTCAACATTCTTTGAAAGAACGCTTGT		aldo-keto reductase family 1, member C19		307096
CUST_14071_PI421866198	1163.58	595.122	9.62668	9.78334	1030.11	1254.79	1205.84	610.287	588.968	586.112	9.25063	9.80792	9.82149	9.78855	9.79447	9.76699	P	P	P	P	P	P	coding	NM_001025117	LOC309169	RefSeq_NM	chr1	-	208331747	208353714	ATCAGATTCTCGGACTGGAGCAGTGAGCCTACCAGGCAGTATTTATTTATCCGAGTGTAT	1q43	Rattus norvegicus tangerin (LOC309169), mRNA [NM_001025117]	ENSRNOT00000028218	309169		TC603886	Rn.103357
CUST_4079_PI421866198	1385.2	422.655	9.86791	9.28997	1520.88	1358.7	1276.01	430.941	431.631	405.392	9.78297	9.92026	9.90051	9.2794	9.3472	9.2433	P	P	P	P	P	P	coding	NM_001108691	Fbxo42	RefSeq_NM	chr5	+	160005495	160061687	TATAGCCAACACTGTTTACAAATAAAGGCGAGATCTTCCTCCTGGTTCAGATCAGCTGTT		F-box protein 42		362646
CUST_7832_PI421866198	69.8578	64.7752	5.7743	6.42544	68.4047	75.2885	65.8804	60.1846	65.2713	68.8698	5.78039	5.789	5.7535	6.23294	6.44824	6.59514	P	P	P	P	P	P	coding	NM_001107527	Man2a2	RefSeq_NM	chr1	-	136168771	136189151	CTTTTCCCACAATGGGATCTAGGAAGAGCGGGGACAAACAGAAGAGGTCAGGGAGGCTGA		mannosidase 2, alpha 2		308757
CUST_12268_PI421866198	25747.6	6011.1	14.1212	13.0959	30934.6	25137.5	21170.6	5647.83	6060.24	6325.23	14.158	14.2176	13.9879	12.9876	13.1315	13.1688	P	P	P	P	P	P	coding	NM_199118	Gaa	RefSeq_NM	chrUn	+	52101439	52113513	GCTGCACAGCCACTGAGACTTGAGAAACTTACTGTGAAGTGTACTTAATTTTAATAAAAA		Rattus norvegicus glucosidase, alpha, acid (Gaa), mRNA [NM_199118]		367562	GO:0005975|GO:0005980|GO:0006091|GO:0008152|GO:0004553|GO:0004558|GO:0005764	TC616536	Rn.162368
CUST_3961_PI421866198	992.35	509.925	9.35908	9.55522	1240.06	986.657	750.335	511.922	488.532	529.322	9.50601	9.44462	9.1266	9.53604	9.52027	9.60935	P	P	P	P	P	P	coding	NM_001080783	RGD1311552_predicted	RefSeq_NM	chr3	-	108112280	108151558	TAATGCAGTCATTGGAGTGGGGGAGGGGGGACATGACGAGTGCTCAATAAACAAAATAAT	3q35	Rattus norvegicus similar to KIAA0377-like protein (predicted) (RGD1311552_predicted), mRNA [NM_001080783]	ENSRNOT00000019482	311355	GO:0003993	TC612936	Rn.46305
CUST_5368_PI421866198	266.306	175.514	7.58501	7.95973	267.139	262.189	269.589	193.748	174.505	158.289	7.51817	7.54298	7.69389	8.06952	7.97379	7.83587	P	P	P	P	P	P	coding	NM_001108478	Ttc9b	RefSeq_NM	chr1	+	82748074	82750257	TAACCAGGCAACTCCCCCTGACTCATGCGATTACTGGTAAAGCACCTGCTACTGGTGTCG		tetratricopeptide repeat domain 9B		361528
CUST_14659_PI421866198	237.419	140.192	7.42171	7.60346	266.085	236.714	209.459	138.829	141.537	140.211	7.51327	7.41932	7.33255	7.52441	7.64656	7.63943	P	P	P	P	P	P	coding	NM_001013074	Pknox1	RefSeq_NM	chr20	+	10019511	10041680	TGTAGATATAGAAGAGTGCACTTTTGTATCTCACAGCTTCAAGACGTCTTCGCTGGTGCA	20p12	Rattus norvegicus Pbx/knotted 1 homeobox (Pknox1), mRNA [NM_001013074]	ENSRNOT00000001566	294322	GO:0006355|GO:0006357|GO:0003700|GO:0003704|GO:0003705|GO:0005515|GO:0005634|GO:0005667|GO:0005737	TC578103	Rn.204913
CUST_62_PI421866198	6280.94	1719.8	12.0256	11.3261	7571.39	5975.27	5296.16	1721.25	1738.34	1699.8	12.0356	12.0784	11.9629	11.3047	11.3719	11.3017	P	P	P	P	P	P	coding	NM_001012463	Taf9	RefSeq_NM	chr2	+	31454556	31466611	GCTGCTGCCTGGTTTCTTTTTCTCCATGAGAAAGCTTAAACAATCTCAGATATGAATATA	2q12	Rattus norvegicus TAF9 RNA polymerase II, TATA box binding protein (TBP)-associated factor (Taf9), transcript variant 1, mRNA [NM_001012463]	ENSRNOT00000061166	373541	GO:0000122|GO:0006350|GO:0006352|GO:0006355|GO:0006366|GO:0000166|GO:0003713|GO:0004017|GO:0005524|GO:0008022|GO:0016251|GO:0016301|GO:0016740|GO:0017025|GO:0005634|GO:0005669	TC580281	Rn.8139
CUST_4799_PI421866198	298.883	175.398	7.70566	7.95767	198.836	333.447	364.367	193.706	173.263	159.226	7.12367	7.89175	8.10156	8.06751	7.96054	7.84495	P	P	P	P	P	P	coding	NM_053305	Tas1r1	RefSeq_NM	chr5	-	169256280	169268006	AACTATAATGAAGCCAAATGTGTCACCTTCAGCCTGCTCCTCAACTTCGTATCCTGGATC		sweet taste receptor T1r		29407
CUST_9192_PI421866198	2936.95	156.179	10.8825	7.77488	4170.27	2452.62	2187.96	150.351	150.655	167.532	11.1781	10.7793	10.6901	7.65287	7.74509	7.92668	P	P	P	P	P	P	coding	NM_201422	Pcdhac2	RefSeq_NM	chr18	+	29884684	29928030	CACGTCATGTGGATTCATTTTTAATTGGTGCTATTGGTATTTCCTCTGTTCTTGCTAATA	18p11	Rattus norvegicus protocadherin alpha subfamily C, 2 (Pcdhac2), mRNA [NM_201422]	ENSRNOT00000027340	393092	GO:0007156|GO:0016339|GO:0004872|GO:0005509|GO:0016020	TC573738	Rn.22308
CUST_8774_PI421866198	13941.8	5411.6	13.2053	12.9478	16210.3	13429.1	12186.1	5447.86	5190.39	5596.56	13.1576	13.2652	13.1932	12.9297	12.9158	12.9978	P	P	P	P	P	P	coding	NM_001013938	Vwa1	RefSeq_NM	chr5	-	172626373	172631591	ATACAGTAAGCCAGACGTAAACTGTGCCTGCAGTCTCATTAAAATGCTTTATTTTTCGTC	5q36	Rattus norvegicus von Willebrand factor A domain containing 1 (Vwa1), mRNA [NM_001013938]	ENSRNOT00000024897	298683	GO:0007155|GO:0005515|GO:0005576|GO:0005578|GO:0005615	TC632659	Rn.162159
CUST_7878_PI421866198	5229.14	1763.6	11.7697	11.3607	4812.63	5764.62	5110.18	1800.43	1753.03	1737.35	11.3841	12.0112	11.9138	11.3605	11.3857	11.3358	P	P	P	P	P	P	coding	NM_001039025	Tln1	RefSeq_NM	chr5	-	60010951	60040908	TATTAACGCTCCAAGAGTATTATTAACGCTGCCATACCTCAGTTTTACCCTGCCAGGGCT		talin		313494
CUST_5278_PI421866198	106577	72311.2	16.5838	16.285	108476	110322	100933	77594.4	69683.1	69656.1	16.4204	16.7328	16.5983	16.3474	16.2569	16.2507	P	P	P	P	P	P	coding	NM_021663	Nucb2	RefSeq_NM	chr1	+	174605676	174642111	GAAGAAAACCGTTGACTCAACATCTGTTTCATCTTTCAACATCCCTTCTTTTCTCTTCAC	1q35	Rattus norvegicus nucleobindin 2 (Nucb2), mRNA [NM_021663]	ENSRNOT00000027752	59295	GO:0006874|GO:0003677|GO:0005509|GO:0005615|GO:0005634|GO:0005640|GO:0005737|GO:0005783|GO:0005793|GO:0005797|GO:0005829|GO:0005886	TC588034	Rn.41602
CUST_2599_PI421866198	478.071	101.708	8.36952	7.11772	425.258	461.343	547.613	113.266	98.7547	93.1024	8.08846	8.34713	8.67296	7.2214	7.09255	7.0392	P	P	P	P	P	P	coding	NM_001000057	Olr901_predicted	RefSeq_NM	chr7	+	3457135	3458080	GCCCCTCTCTTGAACCCTTTCATTTATACATTAAGAAACCAGCAGGTGAAAGAAGTCTTC	7q11	Rattus norvegicus olfactory receptor 901 (predicted) (Olr901_predicted), mRNA [NM_001000057]	ENSRNOT00000048795	288810	GO:0007186|GO:0050911|GO:0004984|GO:0016021	TC580261	Rn.138130
CUST_532_PI421866198	585.771	168.606	8.52606	7.88456	922.718	454.305	380.291	154.574	158.352	192.891	9.0958	8.32444	8.15794	7.70225	7.81847	8.13295	P	P	P	P	P	P	coding	NM_001024340	LOC500392	RefSeq_NM	chr5	-	8842431	8881827	CAGCTCATGAAGGATGAGGTTTATTTTACTATGAGAATGGTGTTTTAAAGACACGCATTT	5q11	Rattus norvegicus similar to hypothetical protein FLJ25692 (LOC500392), mRNA [NM_001024340]	ENSRNOT00000030053	500392	GO:0006270|GO:0003677|GO:0005524|GO:0008094		Rn.214591
CUST_2050_PI421866198	6915.17	2107.89	12.1474	11.6153	8968.59	6252.8	5524.11	2116.8	1989.12	2217.75	12.2731	12.1425	12.0266	11.603	11.5585	11.6846	P	P	P	P	P	P	coding	NM_001009391	RGD1309016	RefSeq_NM	chr14	-	10833646	10859844	TGCTTGTCCTGATGCTGTTCTAACAGGATTTGGTGTCAGTTTCCTGTAGTTAATAATTAA	14p22	Rattus norvegicus similar to RIKEN cDNA 2310057D15 (RGD1309016), mRNA [NM_001009391]	ENSRNOT00000003083	305177	GO:0008152|GO:0008652|GO:0009086|GO:0000287|GO:0003824|GO:0008967|GO:0016787	TC593178	Rn.98105
CUST_10691_PI421866198	48.7952	75.899	5.28803	6.67056	60.7375	48.5977	37.0505	66.2658	77.6598	83.7714	5.64075	5.20645	5.01688	6.3921	6.72867	6.89091	P	P	P	P	P	P	coding	NM_031716	Wisp1	RefSeq_NM	chr7	+	104263088	104291618	TCACAAGTCACCAAACATGTTCTAGGTGAGGAAAATACTTGCACCATTTTGATTTGAAAT	7q33	Rattus norvegicus WNT1 inducible signaling pathway protein 1 (Wisp1), mRNA [NM_031716]	ENSRNOT00000009673	65154	GO:0001558|GO:0007155|GO:0007165|GO:0007267|GO:0016055|GO:0005515|GO:0005520|GO:0005576|GO:0005615|GO:0005625	TC576950	Rn.63486
CUST_7646_PI421866198	308.109	57.5962	7.6671	6.23732	472.508	236.83	214.99	53.0944	56.0227	63.6717	8.21385	7.42043	7.36701	6.03467	6.20119	6.47612	P	P	P	P	P	P	coding	NM_001108063	Znf124	RefSeq_NM	chr7	-	13708162	13726337	TGTAATAAAACAGACTTAATTTAATCTCGCTTGTTGGTAAGTGTGGTTCATTTGAGAGGG		zinc finger protein 124		314586
CUST_5808_PI421866198	1523.14	24.6365	9.97521	4.85795	1962.29	1272.19	1334.95	23.4115	24.8419	25.656	10.1343	9.82487	9.96646	4.73337	4.85208	4.98841	P	P	P	P	P	P	coding	NM_001107926	RGD1310773	RefSeq_NM	chr5	-	52476740	52590042	CAAAACTGCTCAACTCTGTTAACTTCTGTTACTATAAATAAAGGCATGTGCCTAGTTTTG		hypothetical protein LOC313156		313156
CUST_8676_PI421866198	6109.89	1633.69	11.9832	11.2443	7412.72	5916.73	5000.21	1605.28	1627.15	1668.63	12.0048	12.0575	11.8873	11.1912	11.2672	11.2744	P	P	P	P	P	P	coding	NM_001107347	Muted	RefSeq_NM	chr17	+	32240736	32266040	CCGACTGTGAAAGCTTCATTCTTGGCTCATGTTGAAACGTGATTAAAGCTAATAGAAGAG		muted homolog		306868
CUST_1197_PI421866198	565.901	195.215	8.59177	8.12827	653.165	550.141	494.397	190.448	187.955	207.241	8.66135	8.59355	8.52041	8.03759	8.10156	8.24565	P	P	P	P	P	P	coding	NM_001109578	LOC690326	RefSeq_NM	chr4	+	169155022	169218808	CAGGAGTAATCAACTTGGTCTTCCCTTTCCTCAAGTTCAAAGCATCAATAAAATCATCAG		hypothetical protein LOC690326		690326
CUST_2053_PI421866198	230.583	277.968	7.23358	8.65962	374.168	162.805	154.777	293.649	276.647	263.609	7.93039	6.87476	6.8956	8.6941	8.67673	8.60803	P	P	P	P	P	P	coding	NM_001109416	Cd3eap	RefSeq_NM	chr1	-	78722000	78725277	TTGTCATTAAAGATACTGTTTGCCTGTTCTGTTTGGTGCGGGGTTCCGCCTCTTATTCTC		CD3E antigen, epsilon polypeptide-associated		680493
CUST_3539_PI421866198	10312.3	1205.45	12.7282	10.8115	14052.4	9454.39	7430.18	1335.35	1132.58	1148.41	12.9523	12.7617	12.4706	10.9422	10.7507	10.7416	P	P	P	P	P	P	coding	NM_001034946	Itln1	RefSeq_NM	chr13	+	87445118	87455224	CAATGACCTAGTAACTAGAATGCTAATGACCAGAAAAGCGGAATAAATCATGTTCATTGA		intelectin 1 (galactofuranose binding)		498284
CUST_10439_PI421866198	134.39	309.091	6.64347	8.8159	126.312	158.9	117.958	333.771	303.694	289.809	6.54383	6.84494	6.54163	8.88161	8.81489	8.75121	P	P	P	P	P	P	coding	NM_001025673	LOC306464	RefSeq_NM	chr16	-	48997464	49020684	TACCAGGATGTACTACAGTTTTGTCATTCAAACTAAACTGCACCTCTTCAGTTGTCTAAT	16q11	Rattus norvegicus similar to myeloid leukemia factor 1 interacting protein (LOC306464), mRNA [NM_001025673]	ENSRNOT00000041596	306464	GO:0006350|GO:0006355|GO:0000775|GO:0005634|GO:0005694	TC577882	Rn.128609
CUST_13619_PI421866198	6891.31	2815.74	12.1725	12.0411	7378.59	7234.38	6060.95	2790.12	2907.44	2749.68	11.996	12.3615	12.16	12.0072	12.1173	11.9987	P	P	P	P	P	P	coding	NM_001100838	Prkcbp1	RefSeq_NM	chr3	-	156860462	156957748	ACTTTGTGATGTCACTGACCTAGTGTACCCTTTCTTTTTCATATCTATACTGACCTTAAC		protein kinase C binding protein 1		296374
CUST_7301_PI421866198	1810.23	1032.35	10.223	10.5831	2231.09	1712.65	1486.95	951.278	1058.64	1087.14	10.297	10.2493	10.1228	10.442	10.6497	10.6577	P	P	P	P	P	P	coding	NM_001108133	Nfrkb	RefSeq_NM	chr8	+	31144716	31176261	AAAGTCCAAGTACTTAATGTACTAGGTGTATCTTAACGTGTCTTGCTGTGGTGCAGGGGT		nuclear factor related to kappaB binding		315523
CUST_7034_PI421866198	1102.02	359.887	9.51703	9.04594	1331.83	1102.17	872.066	372.096	329.948	377.617	9.59232	9.61271	9.34606	9.05674	8.9374	9.1437	P	P	P	P	P	P	coding	NM_001107712	Cttnbp2nl	RefSeq_NM	chr2	-	200272401	200319448	GCTCTTCCTCTGTTTGGAGATAGATATATATAGAGAGAGAAAGAGAGAAATACTATAAGG		CTTNBP2 N-terminal like		310760
CUST_2415_PI421866198	157.242	77.5262	6.83171	6.69527	106.109	175.533	190.085	63.5381	82.0184	87.0222	6.32699	6.98001	7.18815	6.32699	6.81109	6.94772	P	P	P	P	P	P	coding	NM_001000093	Olr1608_predicted	RefSeq_NM	chr15	-	25927780	25928734	AGGAAACTGGGAAGTAAGTTTCTAAATTTCAGTACAGAAACTCCTTCCCATTCTTTTTAG	15p14	Rattus norvegicus olfactory receptor 1608 (predicted) (Olr1608_predicted), mRNA [NM_001000093]	ENSRNOT00000016693	290006	GO:0007186|GO:0050911|GO:0004984|GO:0016021	NP1479588	Rn.142457
CUST_12515_PI421866198	577.136	169.867	8.61827	7.90875	661.347	567.878	502.183	170.217	165.082	174.303	8.67867	8.63655	8.5396	7.84939	7.88987	7.98698	P	P	P	P	P	P	coding	NM_001037362	MGC125086	RefSeq_NM	chr17	-	12427116	12433831	ATTAGGAGTCCGCGGTGTGCTTGGAAAGACAAGGGGGAGGATGTTAAATGTTAAAAAACT		gluconokinase-like protein		498695
CUST_9833_PI421866198	2841.13	3044.54	10.9011	12.1559	2846.64	3078.99	2597.76	3140.07	3013.05	2980.49	10.6471	11.1222	10.934	12.1739	12.167	12.1268	P	P	P	P	P	P	coding	NM_031855	Khk	RefSeq_NM	chr6	-	25428262	25438497	AACGGGTCTTTCTGTCTCTTCTCTGCAGACACCTGGAGCAAATAAATCTTCCCCTGAGCC	6q14	Rattus norvegicus ketohexokinase (Khk), mRNA [NM_031855]	ENSRNOT00000043572	25659	GO:0016052|GO:0004454|GO:0016301|GO:0016740	TC586182	Rn.33324
CUST_9523_PI421866198	6887.45	1914.72	12.127	11.4775	9402.74	6136.65	5122.97	1884	1878.82	1981.35	12.3431	12.1187	11.9192	11.4315	11.4774	11.5236	P	P	P	M	P	P	coding	NM_001014227	RGD1307010	RefSeq_NM	chr10	-	63575439	63600076	GGAACATTACTCTTGGTTGGGTCTGGAGAAAATTTGATTACCTGTTAATCATGTAGATAA	10q24	Rattus norvegicus similar to RIKEN cDNA 2700085E05 (RGD1307010), mRNA [NM_001014227]	ENSRNOT00000056279	363644	GO:0005739	TC578749	Rn.24630
CUST_5033_PI421866198	2560.99	1130.81	10.7432	10.7182	2874.82	2494.64	2313.51	1071.18	1142.16	1179.09	10.6583	10.8029	10.7682	10.607	10.7687	10.779	P	P	P	P	P	P	coding	NM_001161512	Dctd	RefSeq_NM	chr16	-	47240977	47261915	CCCGCCCATGTTCTCCCGGCATGGGTTTTTATTTCGTCTCTAAGATTTTTATTTGATTTT		dCMP deaminase isoform 2		290741
CUST_5299_PI421866198	44.3767	16.8065	5.19612	4.21175	47.4906	45.6464	39.9933	16.0538	15.9397	18.426	5.33878	5.12584	5.12374	4.10643	4.1008	4.42801	P	P	P	P	P	P	coding	NM_021659	Syt7	RefSeq_NM	chr1	+	212876674	212935373	AAAGAAGAGGAACCTGAATCCCATCTTCAATGAGTCTTTCGCCTTTGACATACCCACGGA	1q43	Rattus norvegicus synaptotagmin VII (Syt7), mRNA [NM_021659]	ENSRNOT00000036232	59267	GO:0001778|GO:0006810|GO:0005215|GO:0005764|GO:0008021|GO:0016020|GO:0016021	NP316674	Rn.91884
CUST_634_PI421866198	37.0306	36.8316	4.96615	5.46723	34.955	39.9559	36.1809	50.0214	31.5398	28.9335	4.96326	4.94552	4.98965	5.94592	5.25793	5.19784	P	P	P	P	P	P	coding	NM_001047878	F5	RefSeq_NM	chr13	+	79934955	79997282	GTCTGTCATCATTGTGCAAACCACCTTGAGTCTGTTTCTCTTGGTACTTTATTCTTTTGC	13q22	Rattus norvegicus coagulation factor 5 (mapped) (F5), mRNA [NM_001047878]	ENSRNOT00000033157	304929	GO:0007155|GO:0007598|GO:0003674|GO:0005507|GO:0016491|GO:0005576	TC614878	Rn.82910
CUST_12023_PI421866198	170.34	19.6639	6.90467	4.47252	235.548	151.073	124.399	21.4844	18.4292	19.0779	7.33702	6.7659	6.61111	4.58266	4.35105	4.48384	P	P	P	P	P	P	coding	NM_001106399	Spata9	RefSeq_NM	chr2	+	3013999	3051967	CTCTTTTAAGAAGGGACACAGAAGGGAAACTATGACATCATTCTCTGGTATTTAAATGAA		spermatogenesis associated 9		294594
CUST_5097_PI421866198	8374.25	2538.7	12.4634	11.8834	8813.12	8642.24	7667.39	2613.72	2504.05	2498.33	12.2476	12.6256	12.5168	11.9043	11.889	11.8569	P	P	P	P	P	P	coding	NM_001039587	Wdr45l_predicted	RefSeq_NM	chr10	-	110558416	110588534	ATTCTCAGTTCTGCCAGTTCCTTTATGCTCCTGTAATCGGCTAACTGTGGATTTGATGTC	10q32.3	Rattus norvegicus Wdr45 like (predicted) (Wdr45l_predicted), mRNA [NM_001039587]	ENSRNOT00000054918	360682		TC579568	Rn.11823
CUST_10842_PI421866198	953.736	291.055	9.32012	8.72645	1117.15	902.649	841.412	288.892	270.263	314.01	9.36234	9.30751	9.29053	8.66443	8.64147	8.87346	P	P	P	P	P	P	coding	NM_001126100	Nola3	RefSeq_NM	chr3	+	98104992	98106078	CAGCATTCACTGGAAAAATACTCTACTGTCTAATCGTGTCCCCTTTAAAATATATTCCGA		nucleolar protein family A, member 3		691534
CUST_8202_PI421866198	103.677	391.977	6.29532	9.17437	89.299	97.7444	123.988	445.345	366.949	363.638	6.11975	6.16024	6.60597	9.32856	9.10309	9.09145	P	P	P	P	P	P	coding	NM_001033672	Bcl2l1	RefSeq_NM	chr3	-	143176522	143179180	GTTGGTTTGTGCTGTGACCTCTTCTATTCATTCTCTCTTGCTTTGATTCTCTTTTGGGGC		Bcl2-like 1 isoform 1		24888
CUST_1762_PI421866198	77.4583	245.123	5.88579	8.47479	96.0281	72.1354	64.2114	251.484	239.308	244.577	6.21049	5.72419	5.72268	8.47699	8.45223	8.49513	P	P	P	P	P	P	coding	NM_001012145	Hgd	RefSeq_NM	chr11	-	64876268	64928243	GACATGAATTCAGAAGTGCCTATGGCTCTCTAATCCATCAATAAATTTGTGTTTCTGTGG	11q21	Rattus norvegicus homogentisate 1, 2-dioxygenase (Hgd), mRNA [NM_001012145]		360719	GO:0006559|GO:0006572|GO:0008150|GO:0003674|GO:0004411|GO:0005506|GO:0016491|GO:0046872|GO:0005575	TC577626	Rn.24631
CUST_10130_PI421866198	6115.15	4156.18	11.9947	12.5846	6533.38	6568.28	5243.78	4184.66	4097.55	4186.33	11.8222	12.2098	11.9522	12.573	12.5889	12.592	P	P	P	P	P	P	coding	NM_199410	Wdr12	RefSeq_NM	chr9	-	58614191	58641597	TATTCCTACAGATATTCCCCTACCACTTCCCATGTGGGGGCTTGAAAATGAATGGCTGAT	9q31	Rattus norvegicus WD repeat domain 12 (Wdr12), mRNA [NM_199410]	ENSRNOT00000023463	363237	GO:0007219|GO:0005112|GO:0005515|GO:0005634	TC633780	Rn.106890
CUST_8002_PI421866198	1784.43	242.441	10.1932	8.46462	2301.29	1565.76	1486.25	247.173	244.573	235.577	10.3417	10.1162	10.1218	8.45276	8.49573	8.44538	P	P	P	P	P	P	coding	NM_001015009	Zadh1	RefSeq_NM	chr6	+	108349171	108380867	GGAGCTGTTTTCTGAGTATGACTTATGGCCACTTTTTTACAGTCAATGTATTTTAGAGGC	6q31	Rattus norvegicus zinc binding alcohol dehydrogenase, domain containing 1 (Zadh1), mRNA [NM_001015009]	ENSRNOT00000058095	299194	GO:0008270|GO:0016491|GO:0005737	TC592160	Rn.203285
CUST_1252_PI421866198	2329.73	1159.24	10.6034	10.7588	2585.73	2447.76	1955.7	1197.94	1117.67	1162.1	10.5087	10.7734	10.528	10.7846	10.7319	10.76	P	P	P	P	P	P	coding	NM_001135801	Ddx27	RefSeq_NM	chr3	+	158165669	158185490	CCTTCCCTGTGGGAAGTCATCTTGTCTTGGTCTGAATTTTTCCATTTATGAAACCCCAAA		DEAD (Asp-Glu-Ala-Asp) box polypeptide 27		362274
CUST_6313_PI421866198	47178.1	138008	15.1347	17.0869	50323.3	49190.6	42020.6	150911	135383	127728	14.9666	15.3156	15.1218	17.181	17.0536	17.0262	P	P	P	P	P	P	coding	NM_001107856	LOC312273	RefSeq_NM	chr4	-	68579408	68585354	TGCCTTTATCTCATAAGGAGTCACTCTGTGATGACCTTTTTCTATGTCTAAAATCTGTAT		Trypsin V-A		312273
CUST_13424_PI421866198	52.2741	894.645	5.30284	10.3764	80.711	42.9246	33.1866	903.027	846.025	934.884	5.98653	5.04265	4.87936	10.3653	10.3233	10.4404	P	P	P	P	P	P	coding	NM_031315	Cte1	RefSeq_NM	chr6	+	108042049	108050042	GAAACTGTAGCTATTCAAGAAATAGTGCCTAGAATTTAAAGGAACCATGAGTAAACACTC	6q31	Rattus norvegicus cytosolic acyl-CoA thioesterase 1 (Cte1), mRNA [NM_031315]	ENSRNOT00000013729	50559	GO:0001676|GO:0006629|GO:0006637|GO:0004759|GO:0016290|GO:0016291|GO:0016292|GO:0016787|GO:0005737|GO:0005829	TC577989	Rn.11326
CUST_8198_PI421866198	11224.3	4685.66	12.9034	12.7461	11077.6	11433	11162.3	4623.25	4659.25	4774.47	12.5889	13.0478	13.0736	12.705	12.7582	12.7751	P	P	P	P	P	P	coding	NM_057097	Vamp3	RefSeq_NM	chr5	-	168190568	168201165	TTACTGAAACAAAACAAGTGTTGAAGACATGCCTTGCCACATAGCTAGGGCCTCTGTCCT	5q36	Rattus norvegicus vesicle-associated membrane protein 3 (Vamp3), mRNA [NM_057097]	ENSRNOT00000051554	29528	GO:0006461|GO:0006904|GO:0006944|GO:0016192|GO:0017156|GO:0016020|GO:0016021|GO:0019717|GO:0045202	TC577408	Rn.202344
CUST_10570_PI421866198	862.311	1817.65	9.10942	11.4036	1247.07	771.047	568.809	1917.7	1709.39	1825.86	9.51603	9.08576	8.72647	11.4601	11.3476	11.4032	P	P	P	P	P	P	coding	NM_031775	Casp6	RefSeq_NM	chr2	+	227361537	227373844	TGTAATGGGGCATTTTATGTGTGGCTTTAATTCCCATTTTGGAAACAATAAACCTTTCAG	2q43	Rattus norvegicus caspase 6 (Casp6), mRNA [NM_031775]	ENSRNOT00000013049	83584	GO:0006508|GO:0006915|GO:0006917|GO:0042981|GO:0008234|GO:0030693	TC578108	Rn.88160
CUST_14881_PI421866198	6052.81	1526.99	11.9498	11.1501	7763.04	5743.67	4651.72	1399.68	1608.7	1572.58	12.0638	12.0062	11.7795	11.0094	11.2526	11.1884	P	P	P	P	P	P	coding	NM_001100672	Tspan6	RefSeq_NM	chrX	-	121432320	121439205	CAGACCTTGTTATTTGAAAGGTTATCCTTTAGTGGCATCAGAACTCTTGTATTTTCCTTA		tetraspanin 6		302313
CUST_8920_PI421866198	2022.94	3090.07	10.3983	12.1728	2289.11	2085.52	1694.21	3298.19	3037.19	2934.81	10.3357	10.548	10.3111	12.2415	12.1771	12.0996	P	P	P	P	P	P	coding	NM_001106818	Mpzl2	RefSeq_NM	chr8	+	47991598	48003100	TCTCCTTCCTAAGAGTACCTTTGTACTGTAACTTATTTTTTATTATGCCTGAAGCACTGT		myelin protein zero-like 2		300679
CUST_591_PI421866198	31.3564	18.9643	4.74774	4.39801	28.2042	30.8048	35.0601	14.7072	19.0519	23.1339	4.69945	4.59867	4.9451	3.96949	4.40819	4.81635	P	P	P	P	P	P	coding	NM_001000389	Olr420_predicted	RefSeq_NM	chr3	+	16472494	16473421	AGTCATCAATGGAGCGATGGTCTTTATCATTGCCTCCTATGCCTTCATCATCTCAGCAGT	3q11	Rattus norvegicus olfactory receptor 420 (predicted) (Olr420_predicted), mRNA [NM_001000389]	ENSRNOT00000010473	296682	GO:0007186|GO:0050911|GO:0004984|GO:0016021	NP1479237	Rn.143021
CUST_11039_PI421866198	888.682	544.719	9.18176	9.65698	1194.57	835.28	636.194	551.885	522.255	560.019	9.45438	9.19504	8.89585	9.64646	9.62414	9.70034	P	P	P	P	P	P	coding	NM_001014019	LOC308650	RefSeq_NM	chrX	+	122056646	122061844	GGGAGGATGTCCAGCATATCCAGTATGATTGGTAAATGGGAAATACAATTGCTTCTGATC	Xq34	Rattus norvegicus similar to Murine homolog of human ftp-3 (LOC308650), mRNA [NM_001014019]	ENSRNOT00000015518	308650	GO:0000166|GO:0003723|GO:0005634|GO:0030529	TC577530	Rn.160642
CUST_4998_PI421866198	10189	4523.52	12.7067	12.6958	14273.8	8562.72	7730.58	4543.78	4434.68	4592.1	12.9773	12.611	12.5317	12.6783	12.6914	12.7177	P	P	P	P	P	P	coding	NM_145789	Il13ra1	RefSeq_NM	chrX	-	8758658	8820545	GGCATACAATAATGTTAATGTTTTCAGTAATGTCTTCAACTAGGAGGCTTTCTGTTGAAC		Rattus norvegicus interleukin 13 receptor, alpha 1 (Il13ra1), mRNA [NM_145789]		252963	GO:0007166|GO:0004872|GO:0004907|GO:0005615|GO:0005886|GO:0005898|GO:0016020|GO:0016021	TC574209	Rn.81210
CUST_1783_PI421866198	115118	77139.8	16.7307	16.3591	116801	120297	108257	81806	76409.1	73204.1	16.5622	16.8907	16.7391	16.4128	16.3521	16.3124	P	P	P	P	P	P	coding	NM_001109486	Myl6b	RefSeq_NM	chr7	-	1772620	1775663	TTTCTTTTGGATGATGTTTGCCTTCACCAAATAAAACTTGCTCTCTGTGCTCTCTTTTGG		myosin, light chain 6B, alkali, smooth muscle		685883
CUST_7670_PI421866198	232.025	117.626	7.38831	7.33954	254.078	231.968	210.028	126.144	112.665	114.07	7.44329	7.3852	7.33645	7.37957	7.30062	7.33842	P	P	P	P	P	P	coding	NM_001108041	Acot3	RefSeq_NM	chr6	+	108089348	108095288	CTTGCTAAATGGCTGGTTAAAGACAAACAGATGGTTACCTGCTGCTTAGACAAACATCAA		acyl-CoA thioesterase 3		314304
CUST_2168_PI421866198	660.526	1151	8.75275	10.7406	916.978	545.686	518.914	1083.03	1116.05	1253.92	9.08711	8.58219	8.58896	10.6234	10.7284	10.8698	P	P	P	P	P	P	coding	NM_001108965	Rbm38	RefSeq_NM	chr3	+	163885487	163898314	GTCAAGGCCTGGAGGACAGAGGGAGTAATGTTATAATAATATTTTTATTAGAATGTTCTG		RNA binding motif protein 38		366262
CUST_12502_PI421866198	23.4737	30.2753	4.35614	5.18469	23.3704	29.6572	17.3936	32.1681	31.788	26.8697	4.4555	4.54965	4.06327	5.21998	5.27128	5.0628	P	P	P	M	P	P	coding	NM_001145002	RGD1560879	RefSeq_NM	chr11	-	29298463	29299080	TTTCCAGTTGGGGTGTGTGGGCAGGGTCTTAGTGCTAGTCTTCCAATAAATTTCTTCATG		keratin associated protein 7-1		363741
CUST_6006_PI421866198	1879.87	39.5628	10.2664	5.63371	2418.14	1673.2	1548.27	43.4048	38.7866	36.497	10.4111	10.2134	10.1747	5.71857	5.61008	5.57249	P	P	P	P	P	P	coding	NM_019234	Dync1i1	RefSeq_NM	chr4	+	30496409	30809622	GATTTACTACAAGAACATTGCTGCTCCTTATTTATTGTAACGTGCTGCATGGAACATATT	4q13	Rattus norvegicus dynein cytoplasmic 1 intermediate chain 1 (Dync1i1), mRNA [NM_019234]	ENSRNOT00000013184	29564	GO:0047496|GO:0003774|GO:0003777|GO:0005515|GO:0008017|GO:0005868|GO:0005874|GO:0030286|GO:0048471	TC590913	Rn.11273
CUST_4220_PI421866198	7242.74	1895.12	12.2217	11.4611	9223.42	6235.77	6269.02	1838.43	1906.98	1939.96	12.3185	12.1414	12.2052	11.3928	11.4957	11.4949	P	P	P	P	P	P	coding	NM_001130536	Fzd6	RefSeq_NM	chr7	+	74562306	74594014	TGAGCCTGTTGGACCCCTGTTAAAGTTTAAAATGAAAGTTATCATGTACTGTATGGAAAA		frizzled homolog 6		282581
CUST_9834_PI421866198	4247.34	1931.43	11.3902	11.4887	6391.97	3472.02	2878.03	1771.73	1934.56	2088	11.7867	11.2872	11.0966	11.345	11.5174	11.6036	P	P	P	P	P	P	coding	NM_001025709	Pdcl3	RefSeq_NM	chr9	+	38004221	38012693	TGGTAACATGTATAGCTGATTGGAACCTTAGAGATAAGAGTCTAAGAATACAGGATTTGT	9q21	Rattus norvegicus phosducin-like 3 (Pdcl3), mRNA [NM_001025709]		316348	GO:0006915|GO:0007602|GO:0005515|GO:0005737	TC577362	Rn.103207
CUST_9849_PI421866198	16559.3	6322.12	13.4492	13.1721	19437.7	16678.6	13561.6	6295.27	6136.19	6534.89	13.4392	13.5734	13.335	13.1436	13.1513	13.2213	P	P	P	P	P	P	coding	NM_031840	Fdps	RefSeq_NM	chr2	-	181168901	181177903	GAAAGTAACCTCGAATTGTAGAGGCTGCGAGGGAGGGGTCTCAATAAATTATTGTTCAAC	2q34	Rattus norvegicus farensyl diphosphate synthase (Fdps), mRNA [NM_031840]	ENSRNOT00000033917	83791	GO:0006695|GO:0008299|GO:0004161|GO:0004311|GO:0004337|GO:0016740	TC647977	Rn.2848
CUST_5677_PI421866198	1214.88	187.612	9.63756	8.06216	1618.13	1102.59	923.913	197.977	172.579	192.278	9.86713	9.61385	9.4317	8.10691	7.95296	8.1266	P	P	P	P	P	P	coding	NM_001127553	Uqcrb	RefSeq_NM	chr7	-	67958363	67963730	GTGCATGTGCTCCTATGCTAATCAGTAATGAATAAATAAGTAATAAATCTGGCATGAGGA		ubiquinol-cytochrome c reductase binding		362897
CUST_11679_PI421866198	110061	123952	16.653	16.9428	114942	111463	103779	127136	121224	123496	16.5366	16.7501	16.6724	16.9508	16.9138	16.9639	P	P	P	M	P	P	coding	NM_198753	Rpl3	RefSeq_NM	chr7	-	118314532	118319911	AAGGTGCCTGATGCCAGGAGTACTTTGTGCAGCTGGTGGGGTCTCATCAATAAAATATTT	7q34	Rattus norvegicus ribosomal protein L3 (Rpl3), mRNA [NM_198753]	ENSRNOT00000022949	300079	GO:0006412|GO:0003735|GO:0005622|GO:0005840	TC612818	Rn.107726
CUST_8485_PI421866198	15892.2	765.328	13.3525	10.1539	12416.1	12619.8	22640.7	785.826	757.942	752.217	12.7793	13.1928	14.0852	10.1609	10.1661	10.1349	P	P	P	P	P	P	coding	NM_001034012	Adamtsl4	RefSeq_NM	chr2_random	+	2865741	2877371	CCTCACTTCACACTGAAAATGATGCCCACCCCAGAAGTAATTTATTTTTTATTAAAGTTG		Rattus norvegicus ADAMTS-like 4 (Adamtsl4), mRNA [NM_001034012]		310670	GO:0006915|GO:0043065|GO:0004222|GO:0008233|GO:0031012	TC588921	Rn.62115
CUST_13829_PI421866198	21645.5	12806.4	13.8513	14.1569	26452.3	20343.2	18141.1	12782.9	12119.2	13517.3	13.9179	13.8851	13.751	14.1342	14.1156	14.221	P	P	P	P	P	P	coding	NM_024151	Arf4	RefSeq_NM	chr16	+	1955744	1972321	GCCCAGCATATGATAGTTCTGCTGGTATTTTACTGTTTACTGATGAACATATCTTCATTA	16p16	Rattus norvegicus ADP-ribosylation factor 4 (Arf4), mRNA [NM_024151]	ENSRNOT00000017692	79120	GO:0006886|GO:0006888|GO:0007173|GO:0007264|GO:0015031|GO:0000166|GO:0005154|GO:0005525|GO:0008565|GO:0005622|GO:0005737|GO:0005794|GO:0005886	TC635297	Rn.35935
CUST_8311_PI421866198	75.1142	123.176	5.85143	7.4041	75.5888	62.2993	87.4546	144.353	113.874	111.302	5.90856	5.52274	6.123	7.5868	7.31812	7.30739	P	P	P	P	P	P	coding	NM_033095	Crygd	RefSeq_NM	chr9	-	63711050	63712662	TTTTACTCTACCCTTTCTCCATCTGGAAGCTAATAAAGTATTTTCTGTGTGTTCCCGGCA	9q32	Rattus norvegicus crystallin, gamma D (Crygd), mRNA [NM_033095]	ENSRNOT00000050886	24278	GO:0001654|GO:0007601|GO:0043434|GO:0005212|GO:0005575	TC588679	Rn.64655
CUST_5254_PI421866198	971.898	204.787	9.33847	8.20494	1182.08	897.446	836.173	206.442	203.982	203.938	9.43605	9.29838	9.28098	8.17118	8.22486	8.21878	P	P	P	P	P	P	coding	NM_019365	Rassf5	RefSeq_NM	chr13	-	44121862	44188493	ATTCAGAAAGGGATGATCAGATTCAGACTTTAAAGCACAGTTAGACCCGGGACCTCTACT	13q13	Rattus norvegicus Ras association (RalGDS/AF-6) domain family 5 (Rassf5), mRNA [NM_019365]		54355	GO:0006915|GO:0007049|GO:0007218|GO:0007242|GO:0045786|GO:0005515|GO:0008270|GO:0019992|GO:0046872|GO:0005874	TC574353	Rn.36106
CUST_2393_PI421866198	57.8526	185.612	5.31385	8.03866	106.092	35.7261	31.7402	160.215	187.088	209.532	6.32656	4.7911	4.82389	7.75765	8.09265	8.26568	P	P	P	P	P	P	coding	NM_001008815	Krt80	RefSeq_NM	chr7	-	140096090	140115890	AGAAGAAGAACCGCGGAGGCCCAGTGATCAAAATCACTGAAATGTCAGAGAAATACCTCT		keratin 80		315318
CUST_2380_PI421866198	93.9437	81.9814	6.15109	6.79517	108.489	93.5219	79.8199	82.8826	80.6127	82.449	6.35912	6.0908	6.00336	6.73757	6.78808	6.85986	P	P	P	P	P	P	coding	NM_001012077	Mtmr12	RefSeq_NM	chr2	+	61665058	61729291	GTTACCACTCATTTGCCAGTTCATAGGTTTCATAGCAAGACCTTGTCTTTGTTTTTAATA		myotubularin related protein 12		310155
CUST_9394_PI421866198	29991.7	3653.97	14.404	12.407	28464.3	29368.4	32142.2	3776.17	3601.76	3583.98	14.0294	14.4994	14.6832	12.4296	12.4119	12.3794	P	P	P	P	P	P	coding	NM_001106710	Emilin1	RefSeq_NM	chr6	-	25438940	25446658	CAGGGCTCTCCCCAGCCCACACCACCGTACTAAACTATTCAGGAATAAAGACACTTTTTT		elastin microfibril interfacer 1		298845
CUST_165_PI421866198	2367.84	1259.13	10.6368	10.8823	2531.03	2353.47	2219	1292.74	1266.4	1218.24	10.4783	10.7216	10.7104	10.8947	10.9216	10.8304	P	P	P	P	P	P	coding	NM_001047959	LOC500684	RefSeq_NM	chr6	+	104036870	104040819	ATAAAGGAGATGATGACGACAGGTATCAGAACGGTGCTGAGAGATGCTGGGAAAAACCTA	6q24	Rattus norvegicus hypothetical protein LOC500684 (LOC500684), mRNA [NM_001047959]	ENSRNOT00000036640	500684	GO:0003723		Rn.154978
CUST_8590_PI421866198	9844.76	3882.07	12.7025	12.4917	11393.9	8921.98	9218.38	3946.01	3933.12	3767.07	12.6477	12.6797	12.7802	12.4907	12.5357	12.4487	P	P	P	P	P	P	coding	NM_012931	Bcar1	RefSeq_NM	chr19	-	41646189	41669234	GTGTGGTGTACACCTCTGCACCAAGAAAACCTAAAGAACTATTTTTCACTATTGATTTTT	19q12	Rattus norvegicus breast cancer anti-estrogen resistance 1 (Bcar1), mRNA [NM_012931]	ENSRNOT00000058891	25414	GO:0001558|GO:0007015|GO:0007155|GO:0007173|GO:0007186|GO:0007229|GO:0008283|GO:0008286|GO:0016477|GO:0030036|GO:0030335|GO:0042981|GO:0048008|GO:0048011|GO:0050852|GO:0050853|GO:0051301|GO:0004871|GO:0005515|GO:0019904|GO:0001726|GO:0005624|GO:0005737|GO:0005886|GO:0005925|GO:0030027	TC574855	Rn.40101
CUST_10658_PI421866198	34419.4	15649.8	14.6029	14.4062	30979.6	38380.2	33898.5	16113.6	15726	15109.8	14.1594	14.8837	14.7655	14.4269	14.4311	14.3605	P	P	P	P	P	P	coding	NM_031722	Tmed2	RefSeq_NM	chr12	-	33165290	33174326	TCACCTCTAATTGAATTGACACAAGCAGCCAATAACTTAGCCGTCTGTCGAGTCCAGTTC	12q15	Rattus norvegicus transmembrane emp24 domain trafficking protein 2 (Tmed2), mRNA [NM_031722]	ENSRNOT00000001397	65165	GO:0006886|GO:0006888|GO:0006903|GO:0005792|GO:0016020|GO:0016021|GO:0042589	TC639625	Rn.1022
CUST_8771_PI421866198	1046.36	1050.5	9.46844	10.6064	1078.92	1118.42	941.732	1054.58	1076.05	1020.86	9.31303	9.63429	9.45801	10.5858	10.6721	10.5614	P	P	P	P	P	P	coding	NM_001164718		RefSeq_NM	chr20	+	5097724	5099199	AATAACATTGTGAAGGAGGAACTGGCCTTGCTGGATGGATCCAACGTGGTCTTTAAGCTT				NA
CUST_2300_PI421866198	1420.19	1580.14	9.90629	11.1954	1240.39	1552.48	1467.69	1648.9	1517.71	1573.82	9.50635	10.1063	10.1063	11.2315	11.1659	11.1889	P	P	P	P	P	P	coding	NM_001008856	RT1-O	RefSeq_NM	chr20	+	2799231	2801636	AGCTCAAAGCAGCAACAGTGTCCACAGCTGGGACTCCTCTCAGGAGACTTGAAAAGGTGA		RT1 class Ib, locus H2-Q-like, grc region		24751
CUST_10808_PI421866198	67.5282	28.0616	5.71918	5.06197	73.9586	62.7367	65.8894	25.5054	26.9	31.7792	5.87449	5.52926	5.75378	4.85515	4.98712	5.34365	P	P	P	P	P	P	coding	NM_001106546	Zfp93	RefSeq_NM	chr3	-	159981091	160003044	CAGTGGCTGCTAGTGTCAGCTTTATATATAATTTGTGTGGTTTCTTTTCTCTGTTTTTTG		zinc finger protein 64		296399
CUST_14851_PI421866198	88531.2	105015	16.2604	16.744	90017.3	96890	78686.4	107224	105180	102643	16.0754	16.4748	16.231	16.7427	16.7501	16.7391	P	P	P	P	P	P	coding	NM_031110	Rps11	RefSeq_NM	chr1	-	95596743	95598852	TCTGAGGGGGGACTGTAGCCAATGCTCTAGAACAAATAAAAGTTATTTTCCAACTTACAG	1q22	Rattus norvegicus ribosomal protein S11 (Rps11), mRNA [NM_031110]	ENSRNOT00000027961	81774	GO:0006412|GO:0003676|GO:0003735|GO:0019843|GO:0005622|GO:0005840	TC596008	Rn.2177
CUST_2015_PI421866198	103.566	52.0808	6.27726	6.07646	75.7385	107.402	127.557	54.8508	47.9382	53.4534	5.91039	6.27377	6.64763	6.08378	5.95727	6.18833	P	P	P	P	P	P	coding	NM_001000113	Olr8_predicted	RefSeq_NM	chr1	-	65805887	65806832	GTCCTATTGTGGTCCCAATATCCTCAATCACTTCTTTTGTGATGTCTCTCCTCTCCTTAA	1q12	Rattus norvegicus olfactory receptor 8 (predicted) (Olr8_predicted), mRNA [NM_001000113]	ENSRNOT00000050607	292563	GO:0007186|GO:0050911|GO:0004984|GO:0005529|GO:0016021	NP1479621	Rn.142001
CUST_4316_PI421866198	898.879	621.333	9.19788	9.84903	1185.69	886.848	624.105	613.671	641.172	609.156	9.4429	9.28499	8.86574	9.79773	9.92198	9.82738	P	P	P	P	P	P	coding	NM_001108610	Stx16	RefSeq_NM	chr3	+	164995188	165022884	GCTGAGGAGTTGTGAAAGCCTTGAAGAAAGTGACCTTTTAAGAAAAGGAGCACTATTTAT		syntaxin 16		362283
CUST_1673_PI421866198	24.185	75.8489	4.40728	6.67193	20.6846	24.6015	27.2687	77.3737	77.6693	72.5037	4.3067	4.29441	4.62072	6.62207	6.72894	6.66479	P	P	P	P	P	P	coding	NM_022678	Zfp238	RefSeq_NM	chr13	+	93345904	93347473	AGCTTGCCCACTGTCAGAGACTGGACCTTAGAAGATAGCTCTCAAGAACTTTGGAGATAA	13q25	Rattus norvegicus zinc finger protein 238 (Zfp238), mRNA [NM_022678]	ENSRNOT00000005849	64619	GO:0000122|GO:0006350|GO:0006355|GO:0006810|GO:0007001|GO:0003677|GO:0003700|GO:0003704|GO:0005515|GO:0008270|GO:0016564|GO:0046872|GO:0000228|GO:0005622|GO:0005634	TC578021	Rn.207206
CUST_5381_PI421866198	4125.02	1754.36	11.4286	11.3505	4587.01	3659.42	4128.63	1874.57	1736.77	1651.73	11.3179	11.3644	11.6036	11.4217	11.3708	11.259	P	P	P	P	P	P	coding	NM_001134715	Slc44a2	RefSeq_NM	chr8	+	20433913	20451580	TTCTCTTGTATGCCCTGCCCTGTGCTTACGTAATTGCATTCCAGCCAGTTAATAAAGTGC		solute carrier family 44, member 2		363024
CUST_14189_PI421866198	867.422	749.519	9.18703	10.1208	990.652	867.421	744.194	747.699	732.324	768.533	9.19456	9.25312	9.11342	10.0821	10.1124	10.168	P	P	P	P	P	P	coding	NM_001106089	Ash2l	RefSeq_NM	chr16	+	70617716	70639166	AATCTCCCTGGGGTTAAAAGCTAGATCTTTCCTCCAGTAAAACTCGTGTTCAAGTCTGTG		ash2 (absent, small, or homeotic)-like		290829
CUST_1440_PI421866198	594.771	115.871	8.67351	7.32072	578.129	650.906	555.278	119.757	114.009	113.847	8.49328	8.8356	8.69167	7.30559	7.32012	7.33645	P	P	P	P	P	P	coding	NM_053843	Fcgr3	RefSeq_NM	chr13	-	86898650	86911743	CTTATAATGTTAGCTACTCCATCTCAAACGCCAACCACAGTCACAGTGGGGACTACTACT	13q24	Rattus norvegicus Fc receptor, IgG, low affinity III (Fcgr3), mRNA [NM_053843]	ENSRNOT00000004204	116591	GO:0001788|GO:0001798|GO:0001805|GO:0001812|GO:0001820|GO:0006910|GO:0006911|GO:0006955|GO:0007166|GO:0030593|GO:0042535|GO:0042590|GO:0045576|GO:0050766|GO:0050776|GO:0004872|GO:0019770|GO:0019864|GO:0005615|GO:0005886|GO:0016020|GO:0016021	TC591939	Rn.154415
CUST_6117_PI421866198	202.73	271.752	7.19117	8.62745	222.95	211.149	174.092	281.629	271.73	261.898	7.26164	7.24487	7.06701	8.63127	8.64819	8.6029	P	P	P	P	P	P	coding	NM_001108342	Kdsr	RefSeq_NM	chr13	-	12914966	12946853	CTTCTTGTATACAAAATACTACACTCCAGTTCATTCCATCGGAAAAATACCACTACTTTC		3-ketodihydrosphingosine reductase		360833
CUST_6411_PI421866198	83.914	51.4045	6.00286	6.05405	97.228	81.322	73.192	46.0055	55.1471	53.0609	6.23008	5.89081	5.8877	5.80897	6.17598	6.17719	P	P	P	P	P	P	coding	NM_001007796	Abcb8	RefSeq_NM	chr4	-	6133927	6148509	AATATCCGATTTGGGAAGCTAGATGCTTCCGATGAAGAGGTGTATACAGCTGCACGGAAA	4q11	Rattus norvegicus ATP-binding cassette, sub-family B (MDR/TAP), member 8 (Abcb8), mRNA [NM_001007796]	ENSRNOT00000012222	362302	GO:0006810|GO:0000166|GO:0005215|GO:0005524|GO:0016887|GO:0042626|GO:0005624|GO:0005740|GO:0016020|GO:0016021|GO:0043190	TC576176	Rn.79339
CUST_11433_PI421866198	38.6469	12081.2	5.01059	14.0739	41.8495	39.3778	34.7134	12503.9	11524.5	12215.2	5.17293	4.92816	4.93066	14.0998	14.0449	14.0771	P	P	P	P	P	P	coding	NM_001106459	RGD1562344	RefSeq_NM	chr2	+	199054766	199059886	TTCTGGCAGATCGGGTGGCTGTTTTCTGACAATTAAAACATGCTGTTTTCAAGTCCGCCA		hypothetical protein LOC295337		295337
CUST_10571_PI421866198	23597.5	8043.42	13.995	13.514	27279.7	23510.6	20002.3	8222.58	8031.37	7876.33	13.9708	14.1074	13.9068	13.5323	13.5255	13.4843	P	P	P	P	P	P	coding	NM_031774	Rabac1	RefSeq_NM	chr1	-	80271950	80275050	GACCTCAAACCCGGGGAGAGGCTTTTATCTTCGGAAATAAAACAGTTACAATTGAAAAAA	1q21	Rattus norvegicus Rab acceptor 1 (prenylated) (Rabac1), mRNA [NM_031774]	ENSRNOT00000027435	83583	GO:0016192|GO:0005515|GO:0019904|GO:0030674|GO:0042802|GO:0005794|GO:0016020|GO:0016021	TC626775	Rn.25604
CUST_12271_PI421866198	3275.32	2354.68	10.9441	11.7786	5541.3	2186.99	2097.66	2418.16	2291.13	2354.74	11.5831	10.6244	10.6247	11.7973	11.7683	11.7702	P	P	P	P	P	P	coding	NM_001106314	Ifitm1	RefSeq_NM	chr1	+	201154493	201155509	TTCATAGTGGATTCAATAAAATACATGTGCTGCGACCTTCTGTCCCTGGACTAACCCTGT		interferon induced transmembrane protein 1		293618
CUST_8303_PI421866198	1269.13	381.042	9.69692	9.12768	1704.25	1094.85	1008.28	370.085	354.983	418.059	9.93342	9.60261	9.55474	9.045	9.04818	9.28985	P	P	P	P	P	P	coding	NM_001107403	Znf521	RefSeq_NM	chr18	-	4986103	5148485	GTCTGAACCTGGAGATTACTGGAATTGTTTTCCAAGAGGAAATAAATTCAGTTTACCATC		zinc finger protein 521		307579
CUST_7778_PI421866198	582.887	592.162	8.64701	9.7756	612.51	590.611	545.54	606.631	576.428	593.427	8.57336	8.69945	8.6682	9.77909	9.76016	9.78756	P	P	P	P	P	P	coding	NM_133288	Atp2b3	RefSeq_NM	chrX	+	159400391	159470665	TTTTAATGAACACTAGTTCCACCATGTGTTCACTATTTGGGCTGTGCAATGCGGTAGGGG		plasma membrane calcium ATPase 3		29599
CUST_3098_PI421866198	3294.97	824.243	11.0839	10.2631	4224.99	2954.88	2705.03	821.343	799.378	852.009	11.2017	11.0519	10.9981	10.2288	10.2498	10.3108	P	P	P	P	P	P	coding	NM_054011	Sh3bp5	RefSeq_NM	chr16	-	6822512	6888922	GTGTCTAGACTTAGTGTTTCTGGTTATGCATATTTAGAGCACTGTATTTTATGTGTCTTG	16p16	Rattus norvegicus SH3-domain binding protein 5 (BTK-associated) (Sh3bp5), mRNA [NM_054011]	ENSRNOT00000026389	117186	GO:0007242|GO:0007254|GO:0004860|GO:0005070|GO:0005515|GO:0008432|GO:0017124|GO:0005737|GO:0005739	TC575363	Rn.163321
CUST_1246_PI421866198	288.1	64.8422	7.68412	6.4281	316.606	284.695	262.999	65.5512	62.8102	66.1653	7.7295	7.66697	7.65588	6.3742	6.37978	6.53032	P	P	P	P	P	P	coding	NM_001012215	Pcdhgb7	RefSeq_NM	chr18	+	30660279	30754207	TTTCAGTCCAAGAAGACTTCTAAGTGAGTTTAAGACCAGAGAGGAAAGAGGGGCCTCTGT		protocadherin gamma subfamily B, 7		364844
A_44_P210461	1304.49	2335.27	9.78972	11.7668	1253.15	1356.79	1303.52	2456.64	2334.49	2214.69	9.52158	9.91922	9.92836	11.8219	11.7973	11.6811	P	P	P	P	P	P	coding	NM_017025	Ldha	RefSeq_NM	chr1	+	97403076	97412547	TCCAGCGAAACGTGAACATCTTCAAGTTCATCATTCCAAATGTTGTGAAATACAGTCCAC	1q22	Rattus norvegicus lactate dehydrogenase A (Ldha), mRNA [NM_017025]	ENSRNOT00000017468	24533	GO:0001666|GO:0006089|GO:0006100|GO:0007584|GO:0009749|GO:0019642|GO:0019674|GO:0042493|GO:0042542|GO:0043065|GO:0048569|GO:0004457|GO:0004459|GO:0005515|GO:0016491|GO:0042802|GO:0051287|GO:0005625|GO:0005737|GO:0005829	TC645461	Rn.107896
CUST_4115_PI421866198	8391.81	1967.79	12.4648	11.5179	8983.61	8585.24	7606.56	2020.06	1920.08	1963.24	12.2748	12.6141	12.5054	11.5329	11.5091	11.5116	P	P	P	P	P	M	coding	NM_001130564	Efr3a	RefSeq_NM	chr7	+	103147404	103228104	CACTCCCTCAAAGGGGATTCATTTGTCTCACTAATGCTTATATGTATACACATATAACAT		EFR3 homolog A		362923
CUST_2515_PI421866198	7679.97	2872.12	12.3231	12.0705	9028.57	7378	6633.33	2783.74	2876.09	2956.54	12.2848	12.3925	12.2922	11.9997	12.0977	12.114	P	P	P	P	P	P	coding	NM_001012038	Mtmr3	RefSeq_NM	chr14	-	85098316	85234597	TTCTCCTAAAGAGGAGTCCGTGCTCCTATATTTTTCATTTTTTGTCAAAGCAAGAAGTAA	14q21	Rattus norvegicus myotubularin related protein 3 (Mtmr3), mRNA [NM_001012038]	ENSRNOT00000057501	305482	GO:0006470|GO:0046839|GO:0004437|GO:0004722|GO:0004725|GO:0008270|GO:0005624|GO:0005737	TC573712	Rn.8338
CUST_10487_PI421866198	568.818	330.445	8.59808	8.91936	648.244	530.17	528.042	324.594	337.914	328.827	8.64894	8.52805	8.61724	8.84093	8.97329	8.94385	P	P	P	P	P	P	coding	NM_001025656	LOC298442	RefSeq_NM	chr5	+	137001677	137007706	ATCTTCTAGAGTGACCTGTAAGAGCTTGTGAGAAAATGAGATGCAGCTTCTCTCCAAGGC	5q36	Rattus norvegicus similar to RIKEN cDNA 0610037D15 (LOC298442), mRNA [NM_001025656]	ENSRNOT00000056967	298442		TC582258	Rn.204830
CUST_6321_PI421866198	543.686	231.764	8.50202	8.39287	733.322	460.945	436.791	241.877	223.442	229.975	8.80586	8.34621	8.35399	8.41556	8.35137	8.41169	P	P	P	P	P	P	coding	NM_133577	P2ry14	RefSeq_NM	chr2	-	148501967	148503616	TCTGTTTCATGCTTTGTTCTGTGTATGCGCCAATAAACAAGTTGTCTTTAAAACCCCAAA	2q31	Rattus norvegicus purinergic receptor P2Y, G-protein coupled, 14 (P2ry14), mRNA [NM_133577]	ENSRNOT00000018546	171108	GO:0006955|GO:0007165|GO:0007186|GO:0001584|GO:0004872|GO:0004930|GO:0045028|GO:0045029|GO:0016020|GO:0016021	TC582858	Rn.87082
CUST_11373_PI421866198	87674.9	21014.5	16.2575	14.7901	102376	85587.4	75061.1	21258.2	20772.2	21013.2	16.3232	16.3232	16.1262	14.786	14.7962	14.788	P	P	P	P	P	P	coding	NM_017326	Calm2	RefSeq_NM	chr15	-	64161640	64162751	GATCTGCTTATGGCACAATTTGCCTCAAATCCATTCCAAGTTGTATATTTGTTTTCCAAT		Rattus norvegicus calmodulin 2 (Calm2), mRNA [NM_017326]		50663	GO:0007049|GO:0007186|GO:0050999|GO:0005509|GO:0005515|GO:0030235|GO:0050998|GO:0005737|GO:0005886	TC615755	Rn.5968
CUST_1794_PI421866198	803.901	351.67	9.06842	9.01119	990.693	748.392	672.617	347.392	345.432	362.186	9.19504	9.04226	8.96795	8.94716	8.99989	9.08651	P	P	P	P	P	P	coding	NM_001012135	Mlph	RefSeq_NM	chr9	+	90113307	90149114	CCACATATATCCTAGTGTCTTCTGAGAATAAACTCCAGGAAGAAGTCTCTCATTCATTCA	9q36	Rattus norvegicus melanophilin (Mlph), mRNA [NM_001012135]	ENSRNOT00000026795	316620	GO:0006886|GO:0030318|GO:0003779|GO:0005515|GO:0008270|GO:0017022|GO:0017137|GO:0015629|GO:0042470	TC574918	Rn.124575
CUST_6198_PI421866198	337.947	172.359	7.88232	7.92476	401.947	330.4	281.495	161.322	165.321	190.435	8.01738	7.88072	7.74887	7.77178	7.89212	8.11038	P	P	P	P	P	P	coding	NM_001108305	Sap30bp	RefSeq_NM	chr10	+	106039459	106070965	ATGGCCTCTAAGGTTGTGTTGGGTATTTGTGAAATACCCTAAAATGAAAACCCTGTCACT		SAP30 binding protein		360662
CUST_7487_PI421866198	144.592	79.0915	6.73532	6.73318	161.054	138.485	134.238	89.2265	73.6005	74.4474	6.84553	6.6377	6.72272	6.85301	6.64386	6.70267	P	P	P	P	P	P	coding	NM_001107611	Rbm20	RefSeq_NM	chr1	+	259905544	260144190	ACTGGACCAGAGTTCCTTTGTTTCTGTGAGATTTTGAAAAACAGAACTATCAGTTAAGTT		RNA binding motif protein 20		309544
CUST_12937_PI421866198	43.8827	20.2459	5.09152	4.48678	33.0771	30.4474	68.1235	16.6524	17.2151	26.8702	4.89297	4.58483	5.79678	4.16226	4.23498	5.0631	P	P	P	P	P	P	coding	NM_001099516	Vom2r71	RefSeq_NM	chr14	-	893640	917991	CTTCTCTACCCTCACAGTTCTAATACTCTTCACCTTTTTAAAGTACAAGGATACTCCTAT		vomeronasal 2 receptor, 71		689060
CUST_11241_PI421866198	143.147	78.1266	6.7114	6.71115	145.26	171.421	112.762	67.5228	87.17	79.6869	6.7143	6.94187	6.47803	6.41536	6.90642	6.81168	P	M	P	P	P	P	coding	NM_001164308		RefSeq_NM	chr7	-	114202741	114227188	ATATATATATATATATGCGATGTCCAGACAGCCTGTGTCTTGGGAAACAGGGCTGGCCCA				NA
CUST_5160_PI421866198	4982.6	1537.57	11.5727	11.1597	8095.1	3495.64	3357.07	1399.46	1573.15	1640.11	12.1116	11.2959	11.3106	11.0083	11.224	11.2469	P	P	P	P	P	P	coding	NM_153306	Drb1	RefSeq_NM	chr3	+	59058685	59073662	GTTGCTGTGTATAGCAGAAATAAAGCTTCCTTAGAGAAATATGTTGTCATGTATAGCAGA	3q23	Rattus norvegicus developmentally regulated RNA-binding protein 1 (Drb1), mRNA [NM_153306]	ENSRNOT00000042968	266631	GO:0007275|GO:0007399|GO:0030154|GO:0000166|GO:0003676|GO:0003723|GO:0005634|GO:0005737	TC577256	Rn.204106
CUST_9295_PI421866198	1326.87	284.776	9.79986	8.69488	1511.95	1359.68	1108.99	286.45	294.619	273.258	9.77575	9.92198	9.70186	8.65252	8.76769	8.66443	P	P	P	P	P	P	coding	NM_001106772	Ndufa7	RefSeq_NM	chr7	+	16322026	16334210	TTGTTTTTGGTATCCTGTGTACTCCAGGTTAGTTGGCCCAAGAATGTCTACATGAGGCTG		NADH dehydrogenase (ubiquinone) 1 alpha		299643
CUST_10630_PI421866198	285.848	66.7023	7.67033	6.4619	322.832	273.345	261.369	59.5921	79.1615	61.3535	7.75344	7.60843	7.64912	6.21179	6.76036	6.41357	P	P	P	P	P	P	coding	NM_031742	Kcnh1	RefSeq_NM	chr13	+	108129620	108407815	TGGGCACTCCACGGATGATACCCCCTTTTCTTGACATTTTTAAACAAGCACAAATGATAT	13q27	Rattus norvegicus potassium voltage-gated channel, subfamily H (eag-related), member 1 (Kcnh1), mRNA [NM_031742]	ENSRNOT00000005209	65198	GO:0000160|GO:0006355|GO:0006811|GO:0006812|GO:0006813|GO:0007520|GO:0000155|GO:0005216|GO:0005249|GO:0005251|GO:0005261|GO:0005516|GO:0030955|GO:0005624|GO:0008076|GO:0016020|GO:0016021	TC573882	Rn.11071
CUST_15281_PI421866198	6826.35	3381.08	12.1176	12.2954	9230.48	5947.48	5301.07	3516	3313	3314.23	12.3199	12.0686	11.9643	12.3257	12.2956	12.2649	P	P	P	P	P	P	coding	NM_001100565	Peli1	RefSeq_NM	chr14	+	101870271	101924228	GATCTATTTTTCTCCCATGATAACTGATCTGTTTTTAGTGCCAGCAACATTTGGCAAGTT		pellino homolog 1		305549
CUST_12298_PI421866198	90.7743	131.683	6.09606	7.50512	109.852	86.2758	76.1953	134.195	126.108	134.746	6.37205	5.97316	5.94297	7.46895	7.45994	7.58647	P	P	P	P	P	P	coding	NM_199109	LOC314323	RefSeq_NM	chr6	+	109853762	109933029	GAGGGAGTGTTAGGGATGGATCAGAGAGAAGCCTTACTTTCTGTCAAGAGAAAGGTGTTT	6q31	Rattus norvegicus transporter (LOC314323), mRNA [NM_199109]	ENSRNOT00000011599	314323	GO:0006810|GO:0005215|GO:0016020|GO:0016021	TC609717	Rn.92663
CUST_6641_PI421866198	429.45	405.867	8.16991	9.22931	594.475	366.445	327.428	423.294	383.32	410.986	8.52839	8.02339	7.95794	9.24752	9.17511	9.26531	P	P	P	P	P	P	coding	NM_001134545	RGD1565772	RefSeq_NM	chr1	-	67630583	67648373	CCATTCTGAAGTTCCAAGTGCTTAAGATACTCTCAAAGAAACAAAAGCCAAAGTATCTAC		hypothetical protein LOC308341		308341
CUST_14511_PI421866198	112.268	80.0741	6.39096	6.75847	123.816	112.522	100.465	81.5402	76.5921	82.09	6.51631	6.33554	6.32102	6.70937	6.71026	6.85578	P	P	P	P	P	P	coding	NM_001037096	Rassf2	RefSeq_NM	chr3	-	119735753	119769685	AATTGACTGGGGCTGAGACTCAGTGGTAGAGCATTTTCTAAGTGTGTGTCAAAAGTAGCA	3q36	Rattus norvegicus Ras association (RalGDS/AF-6) domain family 2 (Rassf2), mRNA [NM_001037096]	ENSRNOT00000028883	311437	GO:0007049|GO:0007165|GO:0007218|GO:0045786|GO:0005515	TC614727	Rn.8360
CUST_11969_PI421866198	35106.3	4195.06	14.6465	12.5959	43028.5	33443.7	28846.7	4304.58	4118.18	4162.41	14.7251	14.6952	14.5191	12.6096	12.595	12.5832	P	P	P	P	P	P	coding	NM_031549	Tagln	RefSeq_NM	chr8	-	48902207	48907682	AAAGAGACCCTGCCTCTACATCTTTTTCTGGAATATTTTTTGGGTTGAAATTCAAAAAGG	8q22	Rattus norvegicus transgelin (Tagln), mRNA [NM_031549]	ENSRNOT00000024030	25123	GO:0006939|GO:0007517|GO:0030674|GO:0051015	TC599365	Rn.34397
CUST_4060_PI421866198	43.8136	31.0421	5.17962	5.22895	43.5305	45.1752	42.735	33.175	28.8901	31.0612	5.22548	5.11384	5.19952	5.27158	5.10468	5.31058	P	P	P	P	P	P	coding	NM_021859	Matk	RefSeq_NM	chr7	-	9940798	9945824	ACCCCAAGATGTCGCTAAAGGAGGTTTCAGAGGCTGTGGAGAAGGGTTACCGCATGGAGC	7q11	Rattus norvegicus megakaryocyte-associated tyrosine kinase (Matk), mRNA [NM_021859]	ENSRNOT00000027730	60450	GO:0000074|GO:0006468|GO:0007242|GO:0007498|GO:0008283|GO:0008284|GO:0000166|GO:0004674|GO:0004713|GO:0005515|GO:0005524|GO:0016740|GO:0005625	TC577774	Rn.44303
CUST_3525_PI421866198	327.665	742.446	7.78866	10.1025	460.206	286.348	236.44	731.373	690.6	805.363	8.18244	7.67495	7.50858	10.0482	10.0244	10.2349	P	P	P	P	P	P	coding	NM_001108733	Dot1l	RefSeq_NM	chr7	-	10428274	10466913	CTGTGTATAAGAGAGTCACACGATCAGTGACAGTATTTTATAGAGATTTGATGGAGATTT		DOT1-like, histone H3 methyltransferase		362831
CUST_11135_PI421866198	1420.69	899.298	9.89857	10.3816	1613.59	1319.12	1329.35	974.078	851.083	872.733	9.86379	9.87258	9.95934	10.4745	10.3276	10.3429	P	P	P	P	P	P	coding	NM_001029920	RGD1310423	RefSeq_NM	chr16	+	8381246	8462917	GTGGCCCCTTACCATACTCTATAAACATTGTTTGGCTTGTAATTTTACAATGTACATATG	16p16	Rattus norvegicus similar to hypothetical protein FLJ31737 (RGD1310423), mRNA [NM_001029920]	ENSRNOT00000027198	361112	GO:0016021	TC576219	Rn.23137
CUST_3040_PI421866198	81.3261	155.12	5.93178	7.76356	106.868	70.6267	66.4837	156.363	140.984	168.013	6.33922	5.69151	5.76461	7.71769	7.6398	7.93317	P	P	P	P	P	P	coding	NM_001108807	Cops7b	RefSeq_NM	chr9	+	85353284	85378872	GGGAGATAGAAGACTTGTACTGATTTAAACCTCATTGAGCTTGAAAAAGCACATTTTAGC		COP9 constitutive photomorphogenic homolog		363273
CUST_3877_PI421866198	572.398	918.712	8.54235	10.4116	830.81	463.681	422.702	853.56	910.221	992.355	8.96228	8.35471	8.31005	10.2881	10.4261	10.5206	P	P	P	P	P	P	coding	NM_053480	Pola2	RefSeq_NM	chr1	-	208573152	208597195	CAGAAAGGCAGGAAAACATTGTGATTTTCTGTATGAAGCAAACAGCGTGTGGAGAAATAA	1q43	Rattus norvegicus polymerase (DNA directed), alpha 2 (Pola2), mRNA [NM_053480]	ENSRNOT00000028406	85242	GO:0000060|GO:0006260|GO:0003677|GO:0003889|GO:0046982|GO:0005634|GO:0005658	TC575878	Rn.205002
CUST_14750_PI421866198	166.802	97.7968	6.92181	7.06609	191.78	166.636	141.99	103.178	97.6123	92.6006	7.07315	6.90884	6.78344	7.09255	7.07347	7.03225	P	P	P	P	P	P	coding	NM_001025008	Klhl38	RefSeq_NM	chr7	-	95042269	95051399	GCCTGTTCTCTTCCAGACTCTAGGAAGCTATCAAGCTGTGGAATTAAACTAGAGCATCAT		kelch-like 38		314996
CUST_6019_PI421866198	2761.48	1048.57	10.8346	10.6027	3252.47	2605.36	2426.61	1054.87	1022.08	1068.76	10.8068	10.8633	10.8336	10.5862	10.5925	10.6295	P	P	P	P	P	P	coding	NM_001108382	Ccdc25	RefSeq_NM	chr15	+	45259452	45292156	TTCTCTGAGGCATAACTTGTTAGCCAATTTGAGGGGTATGAAAATCAGCACCAGAAATCA		coiled-coil domain containing 25		361059
CUST_9612_PI421866198	13942.1	3992.41	13.1917	12.5279	18823.4	11884.7	11118.1	3911.85	3861.26	4204.11	13.3956	13.1124	13.0672	12.4768	12.5081	12.5988	P	P	P	P	P	P	coding	NM_001107187	Fam20b	RefSeq_NM	chr13	-	71877242	71913271	GTACTTGGTAAGACACCAAACAGATTTCTAATGTGTTCTATGGGTTTCAGTTCTGAAAAA		hypothetical protein LOC304885		304885
CUST_2988_PI421866198	613.28	327.096	8.71945	8.90352	643.697	610.233	585.91	352.437	323.697	305.155	8.63756	8.74657	8.77421	8.96892	8.91347	8.82818	P	P	P	P	P	P	coding	NM_001108839	Mettl2	RefSeq_NM	chr10	+	94522902	94536622	TAGGAAAATTGATTCTGTGACCAAAAAATGACCTTGAAGTTTAGATCCTCCTGCCAGATA		methyltransferase like 2		363687
A_44_P166216	12482	2649.64	13.0437	11.9513	15415.8	11106.7	10923.5	2785.75	2570.05	2593.12	13.0915	13.0041	13.0354	12.002	11.9332	11.9187	P	P	P	P	P	P	coding	NM_001013059	Ndfip1	RefSeq_NM	chr18	+	31351537	31401736	CCTGTTTCTCAGAGGATTTATCAATTATGCAAAAGTTCGGAAGATGCCAGAAACTTTCTC	18p11	Rattus norvegicus Nedd4 family interacting protein 1 (Ndfip1), mRNA [NM_001013059]	ENSRNOT00000018499	291609	GO:0043123|GO:0004871|GO:0005515|GO:0016020|GO:0016021	TC607129	Rn.59254
CUST_2621_PI421866198	3197.34	9802.66	10.9916	13.799	4684.44	2626.57	2281.01	9921.11	9467.81	10019.1	11.3462	10.8771	10.7514	13.7896	13.7817	13.8258	P	P	P	P	P	P	coding	NM_022521	Oat	RefSeq_NM	chr1	-	192026622	192046404	CTGGGTGTGTTTCAGGCTTTTTATTCTAAATAAAGCTATGACCAGTTCATATCTGTACAG	1q41	Rattus norvegicus ornithine aminotransferase (Oat), mRNA [NM_022521]	ENSRNOT00000022628	64313	GO:0006520|GO:0006591|GO:0007601|GO:0003992|GO:0004587|GO:0016740|GO:0030170|GO:0005737|GO:0005739|GO:0005759	TC576158	Rn.1430
CUST_5788_PI421866198	29.4501	50.8158	4.66294	6.0384	30.8934	27.1769	30.28	46.7631	54.4251	51.2593	4.8041	4.43169	4.75303	5.83248	6.16076	6.12196	P	P	P	P	P	P	coding	NM_001107939	Pappa	RefSeq_NM	chr5	+	81826648	82096446	CATGCATACACACCCATACTAATGTCTGTGTGAGGGTACTTTTGGAAACTGAGTAGGAAA		pregnancy-associated plasma protein A		313262
CUST_4224_PI421866198	57.8412	371.801	5.51946	9.10248	57.069	47.2154	69.2391	391.944	363.756	359.704	5.56799	5.17125	5.81914	9.13989	9.0898	9.07774	P	P	P	P	P	P	coding	NM_052980	Nr1i2	RefSeq_NM	chr11	+	64239917	64276702	GGTCTGGTTTGCTCCCAGGGCTGTGACTTATGACAAAGTAATAGACAATAAATGTATAAT	11q21	Rattus norvegicus nuclear receptor subfamily 1, group I, member 2 (Nr1i2), mRNA [NM_052980]	ENSRNOT00000003934	84385	GO:0006350|GO:0006355|GO:0006805|GO:0007165|GO:0008202|GO:0016481|GO:0003700|GO:0003707|GO:0003713|GO:0004879|GO:0005515|GO:0008270|GO:0016564|GO:0046872|GO:0005634	NP1482667	Rn.207164
CUST_12584_PI421866198	98.365	114.114	6.22534	7.29364	99.8769	104.907	90.3109	124.485	113.846	104.012	6.26152	6.24728	6.16721	7.35596	7.31735	7.20759	P	P	P	P	P	P	coding	NM_001005762	Sorbs3	RefSeq_NM	chr15	-	50580017	50611107	AACTCAGAAATTTGGGACATTCCCTGGAAATTATGTAGCCCCGGTGTGAATGGTCTCCAT	15p11	Rattus norvegicus sorbin and SH3 domain containing 3 (Sorbs3), mRNA [NM_001005762]	ENSRNOT00000042033	282843	GO:0000122|GO:0007165|GO:0043410|GO:0005515|GO:0008134|GO:0017166|GO:0019900|GO:0005634|GO:0005737|GO:0005925	NP646443	Rn.63481
CUST_9552_PI421866198	378.887	168.529	7.97278	7.89123	554.456	322.215	259.991	163.17	161.163	181.252	8.43163	7.84939	7.63732	7.78782	7.84859	8.0373	P	P	P	P	P	P	coding	NM_001014216	RGD1306658	RefSeq_NM	chr9	+	47194890	47201876	GTCACAAGGAGTTTACTTTGGTTTATAGGTACAGGGCTTTGATATTTGTCATTTGTTCAT	9q22	Rattus norvegicus similar to 5830411E10Rik protein (RGD1306658), mRNA [NM_001014216]	ENSRNOT00000021403	363227	GO:0003676	TC575853	Rn.21433
CUST_5939_PI421866198	19856.4	12151.3	13.7095	14.0801	25367.2	18325.6	15876.3	12629.4	11455.6	12368.8	13.8336	13.7215	13.5734	14.1156	14.0366	14.0881	P	P	P	P	P	P	coding	NM_019257	Sfrs5	RefSeq_NM	chr6	+	104728275	104732983	CTTCTTGCCCATTAACAGCTGTAGATAGACTTAAAGCAGCTGTTTGTTACTGATAATAAA	6q24	Rattus norvegicus splicing factor, arginine/serine-rich 5 (Sfrs5), mRNA [NM_019257]	ENSRNOT00000058290	29667	GO:0000074|GO:0006350|GO:0006355|GO:0006376|GO:0006397|GO:0008380|GO:0048024|GO:0000166|GO:0003723|GO:0005515|GO:0005634	TC580925	Rn.54448
CUST_3787_PI421866198	2359.55	1518.15	10.5922	11.1389	3126.24	2007.71	1944.71	1502.04	1487.05	1565.36	10.7579	10.4968	10.522	11.0986	11.138	11.1803	P	P	P	P	P	P	coding	NM_001109179	RGD1565641	RefSeq_NM	chr2	+	88340227	88346256	TTTGACAATGGCCAAGAACAAACTAAAAGGGCAGAAGTCCAGGAATGTATTTCATATAGC		hypothetical protein LOC499567		499567
CUST_12173_PI421866198	625.944	126.503	8.74523	7.45194	671.731	628.128	577.974	120.877	134.156	124.476	8.69739	8.78372	8.75458	7.31672	7.55872	7.48038	P	P	P	P	P	P	coding	NM_017207	Trpv2	RefSeq_NM	chr10	+	48764893	48786150	GGGAATCTTCCCAGCCACACCAGAGGCTACTGAGTTTTGGTGGAAATATAAATATTTTTT	10q23	Rattus norvegicus transient receptor potential cation channel, subfamily V, member 2 (Trpv2), mRNA [NM_017207]	ENSRNOT00000004248	29465	GO:0006355|GO:0006811|GO:0006812|GO:0006816|GO:0009266|GO:0009408|GO:0003677|GO:0003700|GO:0005216|GO:0005261|GO:0005262|GO:0005509|GO:0005622|GO:0005886|GO:0016020|GO:0016021	TC615820	Rn.206528
CUST_6003_PI421866198	40.2427	82.0755	5.04638	6.79207	38.0826	32.5718	50.0737	92.3944	73.4177	80.4143	5.06487	4.66153	5.41275	6.91324	6.64017	6.82279	P	P	P	P	P	P	coding	NM_019236	Hes2	RefSeq_NM	chr5	+	169389230	169390276	ATGGTAGGTTCCTGGATGTTCCACAGGATCCTGCTGCTGGCTGTCAAGGGACCTAGCTGA	5q36	Rattus norvegicus hairy and enhancer of split 2 (Drosophila) (Hes2), mRNA [NM_019236]	ENSRNOT00000014035	29567	GO:0006355|GO:0016481|GO:0003677|GO:0003690|GO:0030528|GO:0005634	TC586398	Rn.44655
CUST_14152_PI421866198	2194.68	2977.14	10.5326	12.1195	2183.48	2175.15	2225.43	3019.45	2995.79	2916.19	10.2657	10.6169	10.7153	12.1173	12.1564	12.085	P	P	P	P	P	P	coding	NM_001044285	MGC105753	RefSeq_NM	chr10	+	13992928	13998642	ACTCTTGGATCCTTGTCTTCTGGCAGAGAAAACAGAAGTCCATTTCACAATCAGCAGGCT	10q12	Rattus norvegicus similar to Methionine-R-sulfoxide reductase (Selenoprotein X 1) (Selenoprotein R) (MGC105753), mRNA [NM_001044285]		685059	GO:0008113	TC580871	Rn.198860
CUST_6180_PI421866198	432.056	223.981	8.1967	8.34106	552.874	363.005	380.29	231.098	215.869	224.976	8.42601	8.00643	8.15764	8.34419	8.30262	8.37638	P	P	M	P	P	P	coding	NM_001008287	Donson	RefSeq_NM	chr11	-	31652218	31661872	GCTCGGTCATGTCAACTTACTATTTATTTAGTATGCTTACAGTTAATCTGTGTTTGCATG	11q11	Rattus norvegicus downstream neighbor of SON (Donson), mRNA [NM_001008287]	ENSRNOT00000061304	288257		TC637245	Rn.17226
CUST_11158_PI421866198	33.2956	24.7296	4.82533	4.85766	28.1935	39.181	32.5123	25.0947	23.1034	25.9908	4.69892	4.92055	4.85652	4.83036	4.73575	5.00686	P	P	P	P	P	P	coding	NM_001037520	Defb15	RefSeq_NM	chr16	+	74818205	74820847	TCTGAAGAATGAAGAACTCATTGCTCTCTGCCAGAAGAACCTGAAGTGCTGTGTGACAGT		beta-defensin 15		641645
CUST_2209_PI421866198	6255.82	3393.95	11.9747	12.2996	8908.57	4861.8	4997.1	3556.93	3535.63	3089.3	12.2657	11.7725	11.8859	12.3477	12.3801	12.1709	P	P	P	P	P	P	coding	NM_001108931	RGD1560350	RefSeq_NM	chr20	+	17487900	17488614	GCTCTGTTGATTGATTTCAAACCTTCAGAAGTATAGAAGTTGGAGTAGTTACAGTTGAAA		hypothetical protein LOC365554		365554
CUST_13310_PI421866198	34.3676	26.312	4.86697	4.96355	32.406	35.6219	35.0748	24.4828	26.315	28.1382	4.86579	4.78818	4.94695	4.7965	4.95129	5.14284	P	P	P	P	P	P	coding	NM_017071	Insr	RefSeq_NM	chr12	+	2934966	3087691	CTGTATGTTACATTTTTCTCTGGATTGATGCTTGGTGACTTGGCTCATGAAGCACCCGCT	12p12	Rattus norvegicus insulin receptor (Insr), mRNA [NM_017071]		24954	GO:0005975|GO:0006091|GO:0006468|GO:0007165|GO:0007275|GO:0008286|GO:0009887|GO:0018108|GO:0030238|GO:0046777|GO:0051290|GO:0000166|GO:0004716|GO:0004872|GO:0005009|GO:0005066|GO:0005515|GO:0005524|GO:0016740|GO:0019903|GO:0042169|GO:0043423|GO:0051425|GO:0005768|GO:0005829|GO:0005886|GO:0005887|GO:0016021	TC588157	Rn.9876
CUST_3481_PI421866198	205.624	104.498	7.22297	7.16001	174.669	235.843	206.361	113.484	109.694	90.3164	6.94382	7.41407	7.31104	7.22425	7.25754	6.99824	P	P	P	P	P	P	coding	NM_138835	Syt12	RefSeq_NM	chr1	-	207021678	207073026	AAGATTAACAAGACGTAGCACTCAGGATGCTAGGAACTCAATATGCCCCTTTCCCATCCT	1q42	Rattus norvegicus synaptotagmin XII (Syt12), mRNA [NM_138835]		191595	GO:0006810|GO:0046928|GO:0005215|GO:0008021|GO:0016020|GO:0016021|GO:0045202	TC607351	Rn.10682
CUST_6295_PI421866198	194.242	27.4955	7.11122	5.02013	245.668	169.424	167.634	31.6399	23.7428	27.104	7.39505	6.92719	7.01143	5.19752	4.7833	5.07956	P	P	P	P	P	P	coding	NM_001107863	Ppm1k	RefSeq_NM	chr4	+	87366272	87390223	GCTGCTGTGTGTTTTGTGTATAGTATGTTTATATCACTTTCTGTGCACACAGTAAACAAT		protein phosphatase 1K (PP2C domain containing)		312381
CUST_3526_PI421866198	2884.16	1666.8	10.9256	11.278	2498.28	3140.16	3014.04	1670.95	1672.42	1657.03	10.4609	11.1531	11.1629	11.2596	11.3097	11.2646	P	P	P	P	P	P	coding	NM_001108732	Lsm7	RefSeq_NM	chr7	+	10367328	10369755	TTGAATACATGCGAGACCCCGATGACCAGTACAAGCTGACAGAGGACACTCGGCAGCTGG		LSM7 homolog, U6 small nuclear RNA associated		362829
CUST_6474_PI421866198	935.188	565.597	9.29224	9.70883	1102.89	865.887	836.785	572.363	567.103	557.326	9.34488	9.25003	9.28181	9.69604	9.73806	9.69239	P	P	P	P	P	P	coding	NM_033485	Pawr	RefSeq_NM	chr7	+	47040161	47119612	GTGGTAATAGATACACTACTTTGTATAGCAGTAATCGTTCAAAGGAAAGCTATTTTGCAG	7q21	Rattus norvegicus PRKC, apoptosis, WT1, regulator (Pawr), mRNA [NM_033485]	ENSRNOT00000008222	64513	GO:0006350|GO:0006355|GO:0006915|GO:0030889|GO:0042094|GO:0042130|GO:0042986|GO:0050860|GO:0005515|GO:0019899|GO:0005634|GO:0005737	TC576249	Rn.9127
CUST_13617_PI421866198	964.154	245.953	9.29703	8.4809	1304.91	795.606	791.945	242.661	226.175	269.023	9.5653	9.12278	9.20302	8.42055	8.37497	8.64716	P	P	P	P	P	P	coding	NM_001024749	RGD1305713	RefSeq_NM	chr1	-	137997574	138004006	GTATAGATAACGTGTATATGTTGCTCAGTAACACAAGTATGTGTATATATAGCTGGGAAG	1q31	Rattus norvegicus similar to RIKEN cDNA 3110040N11 (RGD1305713), mRNA [NM_001024749]	ENSRNOT00000016905	293059		TC620900	Rn.138288
CUST_446_PI421866198	87.9033	71.1662	6.07515	6.55682	83.158	89.339	91.213	86.0985	65.2249	62.1751	6.018	6.02745	6.18002	6.78937	6.44717	6.43393	P	P	P	P	P	P	coding	NM_080785	Manea	RefSeq_NM	chr5	-	41577650	41590456	TCAATGAGTGGCATGAAGGGACTCAAATCGAAAAGGCTGTCCCCAAAAGAACTGCTAACA	5q21	Rattus norvegicus mannosidase, endo-alpha (Manea), mRNA [NM_080785]	ENSRNOT00000011576	140808	GO:0004559|GO:0004569|GO:0016787|GO:0016020|GO:0016021	TC601841	Rn.10855
CUST_4412_PI421866198	590.143	2028.12	8.65236	11.5644	646.553	625.142	498.733	2164.63	1962.15	1957.56	8.64577	8.7778	8.53351	11.6428	11.5424	11.508	P	P	P	P	P	P	coding	NM_001008513	Ccl21b	RefSeq_NM	chr5	-	59238896	59240001	CTTCCTTTTTCCTTGCACCTATGATATATACCTAACTGAATAAAAAGCTGGTCCAGCCTC	5q22	Rattus norvegicus chemokine (C-C motif) ligand 21b (serine) (Ccl21b), mRNA [NM_001008513]	ENSRNOT00000023951	298006	GO:0006935|GO:0006954|GO:0006955|GO:0007165|GO:0007267|GO:0048535|GO:0050930|GO:0008009|GO:0005576	TC580665	Rn.39658
CUST_1293_PI421866198	655.86	60.7809	8.78659	6.32323	786.519	627.562	553.5	65.8254	57.7516	58.7657	8.89362	8.78212	8.68402	6.38074	6.24878	6.34018	P	P	P	P	P	P	coding	NM_053888	Myt1l	RefSeq_NM	chr6	+	47435166	47828030	ATTTATTTCTGTCGGAACAGTGTTATGCTACAAGACTTCATAATGGTTTTGTGTGCTCTC	6q16	Rattus norvegicus myelin transcription factor 1-like (Myt1l), mRNA [NM_053888]		116668	GO:0006350|GO:0006355|GO:0007275|GO:0007399|GO:0030154|GO:0003700|GO:0008270|GO:0016563|GO:0046872|GO:0005634	TC573905	Rn.10559
CUST_1417_PI421866198	35.9769	19.3732	4.86522	4.44591	50.6938	27.5832	29.6538	19.0958	21.3493	17.6745	5.41932	4.4538	4.72253	4.38936	4.58785	4.36052	P	P	P	P	P	P	coding	NM_001009492	Oas1e	RefSeq_NM	chr12	+	36884698	36893639	TGCACTTTAAAACTTAGGACCTTAAAACTTAGATGTGTGTGCGTGTGAGGATGAGATTTG		2'-5' oligoadenylate synthetase 1E		494201
CUST_13750_PI421866198	1277.47	115.949	9.74867	7.324	1318.95	1328.44	1185.02	122.252	116.896	108.699	9.57981	9.87924	9.78696	7.33702	7.35657	7.27843	P	P	P	P	P	P	coding	NM_030856	Lrrn3	RefSeq_NM	chr6	-	60745500	60776258	CAACTCCATTTTCTAGACCTTTCATGTAACTTTTCTGTCAGGACTGCAGTTAATGTGAAC	6q21	Rattus norvegicus leucine rich repeat protein 3, neuronal (Lrrn3), mRNA [NM_030856]	ENSRNOT00000008655	81514	GO:0000187|GO:0006897|GO:0005515|GO:0005615|GO:0016020|GO:0016021	TC574666	Rn.39124
CUST_3041_PI421866198	1588.23	454.441	10.0625	9.39252	1616.26	1724.75	1423.69	478.273	449.115	435.934	9.86587	10.2603	10.0614	9.4323	9.40449	9.34078	P	P	P	P	P	P	coding	NM_001108806	Pde6d	RefSeq_NM	chr9	-	85307906	85352836	TACTTGTTCCTCTGCACATTTGATTTTGATACTCCAGCTGATTCCTTCAACACAGAACCC		phosphodiesterase 6D		363272
CUST_10276_PI421866198	6714.46	175.23	12.1071	7.96006	8168.33	6656.94	5318.12	183.603	173.725	168.361	12.1213	12.2307	11.9693	7.97893	7.96528	7.93598	P	P	P	P	P	P	coding	NM_012664	Syp	RefSeq_NM	chrX	-	26894446	26905292	ATTGTGGTTTGGATTGTGAACAAAATGTCCCTTGCGGACTCCCTCAAGAGACAGCTAGAT	Xq13	Rattus norvegicus synaptophysin (Syp), mRNA [NM_012664]	ENSRNOT00000013724	24804	GO:0006810|GO:0006897|GO:0007268|GO:0016188|GO:0048168|GO:0048499|GO:0005215|GO:0005509|GO:0005515|GO:0015485|GO:0008021|GO:0016020|GO:0016021|GO:0019717|GO:0030285|GO:0030672|GO:0045202	NP400867	Rn.11067
CUST_11069_PI421866198	42.4374	88.8054	5.12998	6.91724	45.5918	37.5819	44.1385	87.0178	88.3293	91.0691	5.28401	4.85953	5.24641	6.81168	6.93123	7.00881	P	P	P	P	P	P	coding	NM_001014003	RGD1307172	RefSeq_NM	chr16	+	69182535	69188087	CAAAACTGGCCCTGATTGGAATGAAAGCTTTGCGTCGTCTTTGGGAATAAAAGTCCTGAG	16q12.3	Rattus norvegicus similar to hypothetical protein MGC33309 (RGD1307172), mRNA [NM_001014003]	ENSRNOT00000035985	306540	GO:0006520|GO:0009058|GO:0003824|GO:0008483|GO:0030170	TC578567	Rn.36169
CUST_6866_PI421866198	204.479	27.3158	7.19046	5.017	245.831	206.178	161.428	27.7048	30.2775	23.9651	7.39696	7.21645	6.95796	4.98554	5.18845	4.87702	P	P	P	P	P	P	coding	NM_001030022	Tsga10	RefSeq_NM	chr9	-	36713296	36811652	TCTGCTTACTTCACTACTGAGCACTGTTTTGTTAACTGTCCGGAGTAAATAAAGAAGCTT		testis specific 10		252923
CUST_14378_PI421866198	3001	1737.5	10.9277	11.3331	4076.2	2605	2321.82	1860.96	1729.74	1621.8	11.1447	10.8628	10.7755	11.4083	11.364	11.227	P	P	P	P	P	P	coding	NM_001106022	RGD1308179	RefSeq_NM	chr14	-	110530888	110533157	GCTTTGTCAAACAGAAACCAATTGGGCTAATACTCATAATAAACTCATTTTTGACAGCTC		hypothetical protein LOC289864		289864
CUST_12_PI421900130	13740.5	9516.98	13.1849	13.758	16591.6	12509	12120.9	9848.86	9330.76	9371.31	13.1902	13.1798	13.1846	13.7817	13.7608	13.7317	P	P	P	P	P	P	coding	NM_130428	Sdha	RefSeq_NM	chr1	+	29739358	29764329	AGTTGCACCATTGTCTCTCATTCTTGTGCAGTGATAAACTGGTATAATTCTTAAATGATG	1p11	Rattus norvegicus succinate dehydrogenase complex, subunit A, flavoprotein (Fp) (Sdha), mRNA [NM_130428]	ENSRNOT00000018336	157074	GO:0006099|GO:0006118|GO:0006810|GO:0000104|GO:0008177|GO:0050660|GO:0005739|GO:0005743|GO:0005749|GO:0045273|GO:0045281	TC594738	Rn.101725
CUST_13721_PI421866198	171.117	129.69	6.94106	7.48388	116.611	175.319	221.421	137.781	131.391	119.897	6.44084	6.97731	7.40503	7.51247	7.52264	7.41653	P	P	P	P	P	P	coding	NM_181638	Tbx3	RefSeq_NM	chr12	-	38155493	38166670	ATGTCGCCTTTTGGGAGCCTGTTTCCTTACCCCTACACATACATGGCTGCAGCTGCTGCG	12q16	Rattus norvegicus T-box 3 (Tbx3), mRNA [NM_181638]	ENSRNOT00000011552	353305	GO:0000122|GO:0001501|GO:0006350|GO:0006357|GO:0006916|GO:0007275|GO:0007569|GO:0008150|GO:0008284|GO:0008406|GO:0008595|GO:0009653|GO:0030539|GO:0030540|GO:0030879|GO:0035108|GO:0035117|GO:0042733|GO:0043066|GO:0045662|GO:0045787|GO:0045892|GO:0046884|GO:0048332|GO:0003674|GO:0003677|GO:0003700|GO:0003702|GO:0016564|GO:0016565|GO:0005575|GO:0005634	TC575963	Rn.162144
CUST_9819_PI421866198	5545.01	1243.58	11.8459	10.8623	6572.4	5324.19	4738.44	1274.93	1176.18	1279.62	11.8298	11.9002	11.8078	10.8728	10.8123	10.902	P	P	P	P	P	P	coding	NM_001025711	Atg4b	RefSeq_NM	chr9	+	93054735	93063886	GGCCTCCTGAGGTTGTTCATTCTTCGTAGTGTAGTTTGCAATCCTTAACAGTAAATAATA	9q36	Rattus norvegicus autophagy-related 4B (yeast) (Atg4b), mRNA [NM_001025711]	ENSRNOT00000025529	316640		TC635804	Rn.163086
CUST_1081_PI421866198	1175.06	443.131	9.60401	9.35595	1497.42	1011.49	1016.27	450.123	428.526	450.742	9.75753	9.47908	9.57541	9.34796	9.33374	9.38617	P	P	P	P	P	P	coding	NM_001024246	RGD1310794	RefSeq_NM	chr4	+	27275357	27285611	GTCAGCAGACCACTGTGTAATTTTGTTAGGCTGTTTCCATTTTCTTTTCTAGGAAAAAAT	4q13	Rattus norvegicus similar to RIKEN cDNA C030048B08 (RGD1310794), mRNA [NM_001024246]	ENSRNOT00000012086	296840	GO:0006350|GO:0006355|GO:0005634	TC576904	Rn.24927
CUST_3234_PI421866198	256.257	48.0369	7.52194	5.95558	282.694	263.069	223.008	51.4454	47.4367	45.2287	7.59832	7.54972	7.41776	5.99412	5.94297	5.92963	P	P	P	P	P	P	coding	NM_053577	Spp2	RefSeq_NM	chr9	+	87297051	87316546	GGAGAATTGTGTCTTTTTCCTTTGATAAGCTCCACTTTGCAATAAAGATCTTCCCCTTCC	9q35	Rattus norvegicus secreted phosphoprotein 2 (Spp2), mRNA [NM_053577]	ENSRNOT00000026108	94168	GO:0046849|GO:0005547|GO:0005576|GO:0005615	TC580467	Rn.106183
CUST_6294_PI421866198	827.259	382.988	9.08106	9.13947	1135.24	692.407	654.133	369.432	368.498	411.032	9.38268	8.92707	8.93344	9.04436	9.10839	9.26566	P	P	P	P	P	P	coding	NM_001107864	Smarcad1	RefSeq_NM	chr4	+	94550327	94610832	GGTTGTGGTGATGTTACATCTAAATTTCTTCTAATGAAATGTAGTTGGATTCTCCCTGTA		SWI/SNF-related, matrix-associated		312398
CUST_4854_PI421866198	51209.1	129832	15.2799	17.0228	61414.5	49397.7	42815	112945	168384	108166	15.3425	15.3322	15.1649	16.8132	17.4545	16.8008	M	P	P	P	P	P	coding	NM_152936	Spink3	RefSeq_NM	chr18	-	37090933	37099835	GGAGAGGGCTTTGCTGAATGTCCTGATTTCGAAATCTTTTAGGGCTACCATAATGTTTAG	18p11	Rattus norvegicus serine protease inhibitor, Kazal type 3 (Spink3), mRNA [NM_152936]	ENSRNOT00000017969	266602	GO:0004867|GO:0005509|GO:0005515|GO:0005516|GO:0030304|GO:0005615	TC618087	Rn.144683
CUST_371_PI421866198	19.796	20.9292	4.15299	4.5037	18.8926	17.3015	23.1938	26.6508	23.0015	13.1352	4.20417	3.82188	4.43291	4.92353	4.72783	3.85975	P	P	P	P	P	P	coding	NM_001009650	Taar5	RefSeq_NM	chr1	-	21996991	21998005	TAACCCCATCATCTATGTCTTCTCGTATAGATGGTTTAGGAAGGCCCTGAAACTCCTCCT	1p12	Rattus norvegicus trace amine associated receptor 5 (Taar5), mRNA [NM_001009650]	ENSRNOT00000061209	294123	GO:0007165|GO:0007186|GO:0001584|GO:0004872|GO:0004930|GO:0008227|GO:0016020|GO:0016021	TC579955	Rn.140571
CUST_5992_PI421866198	78.7328	48.0523	5.92296	5.93055	87.6103	76.5003	72.0878	54.7244	51.8508	37.5816	6.09124	5.80958	5.86805	6.07952	6.08692	5.62521	P	P	P	P	P	P	coding	NM_172325	Zfp161	RefSeq_NM	chr9	+	108512809	108514157	TTTTGCCAAGGCTTCGGATCTGAAGAGGCACGAGAACAATATGCACAGTGAAAGGAAACA	9q38	Rattus norvegicus zinc finger protein 161 (Zfp161), mRNA [NM_172325]	ENSRNOT00000022396	282825	GO:0000122|GO:0006350|GO:0006355|GO:0003676|GO:0003677|GO:0005515|GO:0008270|GO:0046872|GO:0005622|GO:0005634	TC613033	Rn.162280
CUST_10549_PI421866198	264.564	135.388	7.56744	7.55149	293.639	255.923	244.13	137.506	133.076	135.581	7.63881	7.51491	7.54859	7.50901	7.54756	7.59791	P	P	P	P	P	P	coding	NM_001107029	Rad51l3	RefSeq_NM	chr10	-	71092797	71107418	ACAATTACTCGTGTCTTAGCTGAAGGAAAGAGGAAACATAGTTACAAGACCTGATATTTA		RAD51-like 3		303375
CUST_13598_PI421866198	14931.9	9010.77	13.3059	13.6783	15192.3	15244.8	14358.7	8766.68	8929.85	9335.79	13.0672	13.4354	13.4152	13.6097	13.6977	13.7274	P	P	P	P	P	P	coding	NM_001024756	Ythdf1	RefSeq_NM	chr3	-	170014277	170029789	GGACAACATCGGATACCTGTCCTCTAGGAGAATACAAGCCTTAATAAACACCTGTTGAGC	3q43	Rattus norvegicus YTH domain family 1 (Ythdf1), mRNA [NM_001024756]	ENSRNOT00000037271	296467		TC574669	Rn.16949
CUST_1700_PI421866198	592.376	86.0805	8.67064	6.87145	532.291	612.185	632.654	83.5879	89.4318	85.2218	8.37188	8.7502	8.88985	6.74918	6.94772	6.91745	P	P	P	P	P	P	coding	NM_001012163	Lims2	RefSeq_NM	chr18	+	24347373	24386082	TCAGTTATTCAACCACAGTAGGTAGCTTGTGCTTACACTGTGTCAGCAAACCCAGCTAGA	18p12	Rattus norvegicus LIM and senescent cell antigen like domains 2 (Lims2), mRNA [NM_001012163]	ENSRNOT00000061054	361303	GO:0008270|GO:0046872|GO:0005925	TC583450	Rn.115282
CUST_2165_PI421866198	63.2549	29.026	5.63942	5.06936	64.1516	56.259	69.3542	36.8301	20.3398	29.9081	5.70487	5.39353	5.81988	5.43908	4.51534	5.25368	P	P	P	P	P	P	coding	NM_001108967	Ntsr1	RefSeq_NM	chr3	+	169567487	169633121	CTTCAATAGAAGAACACCCTCCTCATATCTCAATAAAAATAAAGGAAGCTGTGTATATCC		neurotensin receptor 1		366274
CUST_2445_PI421866198	467.689	165.789	8.29507	7.87063	620.261	431.563	351.243	159.28	168.16	169.929	8.59223	8.24337	8.04961	7.74887	7.91403	7.949	P	P	P	P	P	P	coding	NM_001012052	Ctag3	RefSeq_NM	chr17	+	33017105	33056422	GAGGGCCACCATAAAGAATGTTCTATTTCCATGTGAACTGACAATAGTACATGATTAAAT	17p12	Rattus norvegicus cancer/testis antigen 3 (Ctag3), mRNA [NM_001012052]	ENSRNOT00000038349	306872		TC574917	Rn.128696
CUST_11014_PI421866198	22912.1	10026.1	13.9459	13.8293	26081	23565.5	19089.8	10108.8	9885.43	10084	13.8795	14.1131	13.8452	13.8163	13.8361	13.8356	P	P	P	P	P	P	coding	NM_012567	Gja1	RefSeq_NM	chr20	+	35409814	35422259	GTAATGTAGACCTAGCCCATCCATTCATGTGCTCGGGAGAGTGTTCTTTATCCAATAAAG	20q11	Rattus norvegicus gap junction membrane channel protein alpha 1 (Gja1), mRNA [NM_012567]	ENSRNOT00000001054	24392	GO:0001701|GO:0001764|GO:0001947|GO:0006810|GO:0006915|GO:0006936|GO:0007154|GO:0007267|GO:0007507|GO:0007512|GO:0008016|GO:0008285|GO:0009268|GO:0010232|GO:0015867|GO:0016264|GO:0035050|GO:0043123|GO:0043403|GO:0045732|GO:0045844|GO:0048514|GO:0051259|GO:0004871|GO:0005243|GO:0015075|GO:0015285|GO:0017124|GO:0019904|GO:0030165|GO:0005737|GO:0005741|GO:0005764|GO:0005769|GO:0005770|GO:0005771|GO:…	TC574619	Rn.10346
CUST_1473_PI421866198	7597.23	10406.1	12.295	13.8729	9437.58	6882.47	6471.65	9557.44	10796.9	10864.1	12.3473	12.2839	12.2538	13.7381	13.9463	13.9342	P	P	P	P	P	P	coding	NM_053821	Ralb	RefSeq_NM	chr13	-	32229645	32238401	AGGTCTGATCCCTGGAAACTTGTGTCACTTCCAAAGAATCATGGGCTTTTTCGAATTAAA	13q11	Rattus norvegicus v-ral simian leukemia viral oncogene homolog B (Ralb), mRNA [NM_053821]	ENSRNOT00000003413	116546	GO:0006886|GO:0007264|GO:0015031|GO:0000166|GO:0005525|GO:0005622|GO:0016020	TC597405	Rn.4586
CUST_5461_PI421866198	20101.9	15065.8	13.7501	14.3482	22075.5	20653.4	17576.6	13732.7	14791.4	16673.5	13.6371	13.9121	13.701	14.2198	14.3487	14.4761	P	P	P	P	P	P	coding	NM_001108442	Ndufb7	RefSeq_NM	chr19	-	26259361	26263700	AGGGATTGACCGCCAGCCTCTGGACCATCAGTGAAATAAAAGCTTTAGGTCACCTGCCTA		NADH dehydrogenase (ubiquinone) 1 beta		361385
CUST_7355_PI421866198	3080.82	1604.81	10.9919	11.2187	3671.67	3120.93	2449.87	1604.56	1572.36	1637.52	10.9813	11.1455	10.8489	11.19	11.223	11.2431	P	P	P	P	P	P	coding	NM_001107696	Scnm1	RefSeq_NM	chr2	-	190035096	190039027	TTGGACTGATAACCCCTATTTGTTCTACAAATAAACTGCTGTGGGTCCTGGGAGTGTGCT		sodium channel modifier 1		310662
CUST_12872_PI421866198	631.003	438.135	8.75994	9.33915	645.868	642.2	604.942	466.407	423.116	424.883	8.64427	8.81401	8.82153	9.39466	9.31169	9.31109	P	P	P	P	P	P	coding	NM_001106251	Atpbd3	RefSeq_NM	chr1	+	94083640	94089433	TGGTTTTCACATGGTTGTCAGTGTCCTGGCTGGCCATTTTTGTTTTTGTTTCGTCAACTT		ATP binding domain 3		292847
CUST_11251_PI421866198	146.167	84.069	6.74801	6.83337	161.89	146.442	130.17	82.5317	87.7967	81.8787	6.85415	6.7143	6.67559	6.72894	6.91946	6.85172	P	P	P	P	P	P	coding	NM_001164302		RefSeq_NM	chr7	-	114202741	114239825	ATATATATATATATATGCGATGTCCAGACAGCCTGTGTCTTGGGAAACAGGGCTGGCCCA				NA
CUST_1623_PI421866198	62.8095	50.5712	5.63278	6.03064	55.6578	63.2036	69.5671	55.6057	48.8745	47.2333	5.53396	5.54154	5.82283	6.10183	5.98527	6.00481	P	P	P	P	P	P	coding	NM_001008936	V1re14	RefSeq_NM	chr1	-	62590084	62591035	TCTTCTTATGAGTCATTACCCTGCTGTGTCCAGATTCAGTTTGGCCTGGTTAAGAAAAAA		vomeronasal 1 receptor, E14		494283
CUST_13420_PI421866198	208.737	92.4511	7.24128	6.97781	213.961	222.283	189.967	89.5142	91.4767	96.3623	7.21535	7.3229	7.1856	6.85834	6.9842	7.09088	P	P	P	P	P	P	coding	NM_031317	Pdgfc	RefSeq_NM	chr2	+	172635731	172811004	AACACCATGAGGAATGTGACTGTGTGTGTAGAGGAAACACAGAAGGGTAACTGCAACCTT	2q33	Rattus norvegicus platelet-derived growth factor, C polypeptide (Pdgfc), mRNA [NM_031317]	ENSRNOT00000015081	79429	GO:0000074|GO:0007171|GO:0008283|GO:0008284|GO:0009887|GO:0048008|GO:0050730|GO:0005161|GO:0008083|GO:0005576|GO:0005615|GO:0016020	TC579645	Rn.211987
CUST_11599_PI421866198	185.754	207.031	6.91828	8.22439	314.11	124.93	118.223	211.657	204.606	204.829	7.72054	6.48843	6.54586	8.21823	8.22821	8.22674	P	P	P	P	P	P	coding	NM_001105983	Disp1	RefSeq_NM	chr13	-	99095658	99242282	TGTGTCTGGCGAAAGCCTGTTAATAAAAACACTACAATAAATGTAGCGTTGCGTCCAGAA		dispatched homolog 1		289338
CUST_2367_PI421866198	101405	20497.8	16.5084	14.7667	125001	93442.9	85769.8	20158.8	20119.9	21214.8	16.7094	16.4262	16.3895	14.7315	14.7554	14.8131	P	P	P	P	P	P	coding	NM_001008827	RT1-A1	RefSeq_NM	chr20	+	5056762	5060280	CACATCCTTGACACAAGTGTGGATGGCTTTTTAAATTGCTGGATGGAATACTTAGAGGTT		RT1 class Ia, locus A1		24973
CUST_10133_PI421866198	27441.3	7738.27	14.213	13.4637	34269.4	25002.1	23052.5	7609.68	7689.37	7915.75	14.3125	14.2107	14.1156	13.4186	13.4784	13.4941	P	P	P	P	P	P	coding	NM_013102	Fkbp1a	RefSeq_NM	chr3	+	141861236	141880797	GCACTACATATGCGGTTCAAGTTTTATTATTGCAATAAAAGTGCTTTATGCTGGCTTTTC	3q41	Rattus norvegicus FK506 binding protein 1a (Fkbp1a), mRNA [NM_013102]	ENSRNOT00000012608	25639	GO:0006457|GO:0006810|GO:0003755|GO:0005524|GO:0005528|GO:0016853|GO:0005792|GO:0016020	TC638243	Rn.80611
CUST_8913_PI421866198	1073.42	153.838	9.44994	7.75313	1468.71	875.471	876.066	149.46	152.272	159.782	9.72995	9.26679	9.35309	7.6415	7.76731	7.85058	P	P	P	P	P	P	coding	NM_001106825	RGD1311874	RefSeq_NM	chr8	-	62466081	62555260	GCCCTGCACATGTATGCAATTAAGGAACTGAAGGTATTTGAATAAAGAGTATTATTCCAA		hypothetical protein LOC300751		300751
CUST_9147_PI421866198	106.96	33.1881	6.33799	5.30583	102.528	116.516	101.835	36.9518	24.3377	38.2747	6.28885	6.38463	6.34049	5.44706	4.81914	5.6513	P	P	P	P	P	P	coding	NM_001013876	RGD1304999	RefSeq_NM	chr14	+	103692651	103705775	AGGAAGTGATTTTGCTTAAGATCTGATGAGGCTCGCAGCTCAATAAAGAACACGTCGCCA	14q22	Rattus norvegicus similar to 4930430E16Rik protein (RGD1304999), mRNA [NM_001013876]	ENSRNOT00000056892	289833		TC577173	Rn.154454
CUST_3681_PI421866198	2330.65	3201.83	10.6109	12.2233	2132.56	2545.78	2313.62	3109.11	3298.1	3198.27	10.2355	10.828	10.7694	12.1592	12.2887	12.222	P	P	P	P	P	P	coding	NM_001004261	RGD1303232	RefSeq_NM	chr1	+	248136868	248162250	CACAATCTCACCCGTGCCCTTGGATTAGCTGGTTTTGTCTGGTTAAAAACAATGTTTTGT	1q54	Rattus norvegicus Phytn_dehydro and Pyr_redox domain containing protein RGD1303232 (RGD1303232), mRNA [NM_001004261]	ENSRNOT00000021257	309381	GO:0006118|GO:0016117|GO:0016705|GO:0050660	TC595119	Rn.102445
CUST_9690_PI421866198	4812.96	2789.66	11.6453	12.0244	5597.19	4587.79	4253.91	2809.71	2752.5	2806.78	11.5947	11.6987	11.6425	12.019	12.0304	12.0237	P	P	P	P	P	P	coding	NM_001107156	Sart3	RefSeq_NM	chr12	+	43893485	43921131	CGTGTCCAGTGCAGAGTGAGTTCCCATTTAGTTCTGTTTATTAAACTGAAGTTCTTACAG		squamous cell carcinoma antigen recognized by		304582
CUST_10082_PI421866198	189.757	25.9272	7.1128	4.94236	198.624	181.786	188.862	23.4837	25.1813	29.1165	7.12218	7.03758	7.17865	4.73869	4.87853	5.20988	P	P	P	P	P	P	coding	NM_013127	Cd38	RefSeq_NM	chr14	-	72320478	72360329	CTCCATTTAGCTTTTTTGAGGCAAATGTTTAGACCATTGCTATTTCAGCCTGTTCTCTTT	14q21	Rattus norvegicus CD38 antigen (Cd38), mRNA [NM_013127]	ENSRNOT00000004121	25668	GO:0006091|GO:0007165|GO:0008624|GO:0003953|GO:0016798|GO:0016849|GO:0005624|GO:0005634|GO:0005886|GO:0016020|GO:0016021	TC575928	Rn.11414
CUST_333_PI421866198	1720.31	371.38	10.1784	9.10723	1855.72	1827.93	1477.27	383.037	378.723	352.379	10.0588	10.362	10.1145	9.11284	9.1567	9.05213	P	P	P	P	P	P	coding	NM_198134	Bst2	RefSeq_NM	chr16	-	18698547	18701768	ATAAGATCGAGAGGCTGAACCAGGAGCTGGAGAATCTGAGGACCCAAAAGGAAATTTCTA	16p14	Rattus norvegicus bone marrow stromal cell antigen 2 (Bst2), mRNA [NM_198134]		378947	GO:0048503|GO:0005622|GO:0016020|GO:0016021|GO:0016324	TC580880	Rn.32168
CUST_10983_PI421866198	2268.99	1795.47	10.4496	11.3874	3575.43	1749.93	1481.62	1715.1	1769.86	1901.44	10.9422	10.2881	10.1184	11.2987	11.3997	11.4638	P	P	P	P	P	P	coding	NM_001014046	RGD1308697	RefSeq_NM	chr3	-	105651317	105671841	CTGGCAAAGGGTCTATAAATATATTTTGAAAGTGATCTATCTGAAGAGGTACCTGGAATA	3q35	Rattus norvegicus similar to hypothetical protein FLJ10579 (RGD1308697), mRNA [NM_001014046]	ENSRNOT00000016356	311328		TC576212	Rn.18772
CUST_11631_PI421866198	220.489	16.1783	7.29739	4.14513	274.996	204.68	181.792	15.4744	14.589	18.4716	7.56025	7.20565	7.12626	4.05228	3.95074	4.43238	P	P	P	P	P	P	coding	NM_001105972	RGD1562464	RefSeq_NM	chr13	+	88561387	88569578	GTGTGTGAGATCTGAGCTCTGAGGCAACAGTGTTAGCACAATAAAGAAGCTTAAAGACTG		hypothetical protein LOC289236		289236
CUST_975_PI421866198	50.0793	42.0761	5.34627	5.71623	44.5813	53.4199	52.2367	50.6813	41.1389	34.4081	5.2543	5.32186	5.46267	5.97026	5.70852	5.46993	P	P	P	P	P	P	coding	NM_001009506	V1rf1	RefSeq_NM	chr1	+	58822072	58822981	TTCTGCTCATGAACCACTACTCCATAGCATCTAGCCACTGTGTTCCTTGGACGAGAAATT		vomeronasal 1 receptor, F1		494225
CUST_5916_PI421866198	28304.6	7405.47	14.2711	13.3992	35853.9	25577.6	23482.3	7090.75	7256.82	7868.83	14.4018	14.2536	14.158	13.3174	13.3988	13.4812	P	P	P	P	P	P	coding	NM_019271	Stch	RefSeq_NM	chr11	-	14521737	14535915	CCATGAAGTCACTCATGGATTCATGAGAGGACATTTATACATGACAACTTTACATAGTAT	11p11	Rattus norvegicus stress 70 protein chaperone, microsome-associated, 60kD human homolog (Stch), mRNA [NM_019271]	ENSRNOT00000047320	29734	GO:0000166|GO:0005524|GO:0005615|GO:0005783|GO:0005792	TC577414	Rn.11050
CUST_1455_PI421866198	45.0552	38.999	5.17423	5.6136	58.6317	44.9483	31.5856	40.0189	38.4762	38.5019	5.60061	5.10661	4.81548	5.58259	5.5954	5.66282	P	P	P	P	P	P	coding	NM_001109501	Arhgap10	RefSeq_NM	chr19	+	32261770	32521913	GAATTGTCATTTGAAATAGGAGCCATTTTTGAGGATGTTCAGACCTCAAGGGAACCCGGA		Rho GTPase activating protein 10		688429
CUST_6854_PI421866198	509.168	195.231	8.45212	8.12422	470.511	567.056	489.938	187.304	208.642	189.747	8.2102	8.6346	8.51157	8.01234	8.25565	8.10468	P	P	P	P	P	P	coding	NM_001014810	Yif1b	RefSeq_NM	chr1	+	84373884	84383874	TGTGTGTCCATCTTTGTGTTCATGATCCGGACACTGCGGCTCAAGATCCTGGCCCAGGCA		Yip1 interacting factor homolog B isoform b		292768
CUST_2095_PI421866198	16049.3	4075.85	13.4013	12.5586	19362.7	15467.8	13317.5	4045.44	3968.35	4213.75	13.4344	13.4587	13.3109	12.5266	12.5475	12.6015	P	P	P	P	P	M	coding	NM_053723	Lancl1	RefSeq_NM	chr9	-	65799078	65828986	TCTGAGCTCTGTGTGTCCATTGCTTTTGAAGGAAGCAGAATGAAACTGTATACTTTGAAA	9q32	Rattus norvegicus lanC (bacterial lantibiotic synthetase component C)-like 1 (Lancl1), mRNA [NM_053723]	ENSRNOT00000018293	114515	GO:0007186|GO:0004930|GO:0050750|GO:0005887	TC578472	Rn.38972
CUST_9734_PI421866198	1985.09	611.596	10.3437	9.82361	2595.54	1859.25	1500.49	591.757	587.77	655.26	10.5161	10.3834	10.1314	9.749	9.79029	9.93153	P	P	P	P	P	P	coding	NM_001025744	Tusc4	RefSeq_NM	chr8	+	112789663	112792837	ATCCTGTGGAATATAAAGGCCAGTGAATGTGAAAGCTATGTCAACCGACTGGGTTGACTG		tumor suppressor candidate 4		363138
CUST_12798_PI421866198	336.763	328.224	7.88776	8.91105	370.799	343.766	295.724	332.347	324.809	327.515	7.91656	7.9297	7.817	8.87571	8.91938	8.93807	P	P	P	P	P	P	coding	NM_001024881	Tns4	RefSeq_NM	chr10	-	87849159	87868697	TGGAGAATCGATCAAGTTGAACCCTTTGAACCTGTGGTGACTTCAGCAATAACCTTCACC	10q31	Rattus norvegicus tensin 4 (Tns4), mRNA [NM_001024881]	ENSRNOT00000030720	303517	GO:0006412|GO:0006915|GO:0007242|GO:0003735|GO:0003779|GO:0005622|GO:0005840|GO:0005856	TC575486	Rn.23329
CUST_7791_PI421866198	179.856	72.9159	7.0356	6.61189	170.192	174.463	194.912	72.803	77.7941	68.1506	6.91324	6.96835	7.2252	6.52764	6.73021	6.57784	P	P	P	P	P	P	coding	NM_057191	Kbtbd10	RefSeq_NM	chr3	+	51816015	51829140	AGATGACTGGAAGTGCTGTATAAGAAGTGTAATAAAGGAGTGTCCAGTCCCTTCCCCATT	3q21	Rattus norvegicus kelch repeat and BTB (POZ) domain containing 10 (Kbtbd10), mRNA [NM_057191]	ENSRNOT00000009969	117537	GO:0006928|GO:0006941|GO:0031275|GO:0005515|GO:0005737|GO:0005856|GO:0031143	TC602870	Rn.28875
CUST_12301_PI421866198	997.29	616.31	9.39423	9.83255	1098.9	970.777	922.188	556.04	625.819	667.071	9.33873	9.41699	9.42698	9.65567	9.88338	9.95861	P	P	P	P	P	P	coding	NM_199107	Gyltl1b	RefSeq_NM	chr3	-	76762507	76768638	ATTTAAAGTTTTTGTCAGAAGGGCTAGAGTGGAGCATCTGTGGGGTTCCTGGTTCCTTCT	3q24	Rattus norvegicus glycosyltransferase-like 1B (Gyltl1b), mRNA [NM_199107]	ENSRNOT00000051258	311202	GO:0006605|GO:0016051|GO:0016758|GO:0016020|GO:0016021	TC575638	Rn.205174
CUST_878_PI421866198	247.146	73.5391	7.39111	6.61965	356.723	209.772	174.942	73.8626	72.7574	73.9972	7.86549	7.23401	7.07384	6.54625	6.6186	6.69408	P	P	P	P	P	P	coding	NM_001011892	Serpinf2	RefSeq_NM	chr10	-	62748115	62756200	CTTTTGTAAGGTTTTTGTAGTGATTTTTATGCCACCTGAATAAAGAATGAATGGATCGGG	10q24	Rattus norvegicus serine (or cysteine) peptidase inhibitor, clade F, member 2 (Serpinf2), mRNA [NM_001011892]	ENSRNOT00000004322	287527	GO:0008150|GO:0003674|GO:0004867|GO:0005515|GO:0005575|GO:0005576|GO:0005615|GO:0005794	TC576119	Rn.15774
CUST_9648_PI421866198	118.685	60.2247	6.44381	6.30251	142.961	120.05	93.0448	57.7859	56.8671	66.0209	6.6909	6.43053	6.21	6.16163	6.22041	6.52549	P	P	P	P	P	P	coding	NM_001025775	LOC501194	RefSeq_NM	chr9	+	97104184	97138131	CCAGTGAAGAGGAAGGTATATCAATTTTAATCCCCATTGCAGTTATGTGTATGTAATAAC	9q36	Rattus norvegicus similar to hypothetical protein D330021B20 (LOC501194), mRNA [NM_001025775]	ENSRNOT00000056442	501194	GO:0003993	TC577028	Rn.201719
CUST_1431_PI421866198	129.376	266.768	6.59319	8.6013	132.025	130.877	125.227	249.659	273.603	277.043	6.59797	6.55779	6.62382	8.46536	8.65683	8.68171	P	P	P	P	P	P	coding	NM_001109511	Hdhd3	RefSeq_NM	chr5	-	79494959	79498427	TCTATAACCTATTCTGATCATAGAACTGTGAGGGCTTGGTGGCAGTAGTCTGGTCTCTGA		haloacid dehalogenase-like hydrolase domain		688746
CUST_5140_PI421866198	28536.5	11139.7	14.2852	13.9664	35638.5	25252.1	24718.8	10829.7	10968.8	11620.6	14.3869	14.2229	14.2459	13.911	13.9683	14.0199	P	P	P	P	P	P	coding	NM_053291	Pgk1	RefSeq_NM	chrX	+	94324218	94340193	AGATTCCAGCTGTAGGTTTGGAGTTGATCTATTGAACAATAAAGATGCCCACTGAAACTG	Xq31	Rattus norvegicus phosphoglycerate kinase 1 (Pgk1), mRNA [NM_053291]	ENSRNOT00000003390	24644	GO:0005975|GO:0006096|GO:0016310|GO:0000166|GO:0004618|GO:0005524|GO:0016740|GO:0005625|GO:0005829	TC577389	Rn.108127
CUST_13935_PI421866198	1509.96	645.887	9.98904	9.90315	1403.51	1566.11	1560.27	666.484	639.154	632.023	9.66334	10.1165	10.1873	9.91373	9.91648	9.87924	P	P	P	P	P	P	coding	NM_178847	Cyp27a1	RefSeq_NM	chr9	+	74039203	74068648	ACAATCTCTACTGAGCAGCACCCATTTAAGACATTAGAGCACCTCATATCACAGGACGGT	9q33	Rattus norvegicus cytochrome P450, family 27, subfamily a, polypeptide 1 (Cyp27a1), mRNA [NM_178847]	ENSRNOT00000023152	301517	GO:0006118|GO:0006706|GO:0008203|GO:0004497|GO:0005506|GO:0020037|GO:0030343|GO:0031073|GO:0046872|GO:0047749|GO:0005739|GO:0005740|GO:0005743|GO:0016020	TC617621	Rn.94956
CUST_2573_PI421866198	671.712	1366.29	8.83071	10.9955	770.02	668.59	576.524	1316.56	1408.15	1374.17	8.86536	8.87687	8.74989	10.9231	11.062	11.0014	P	P	P	P	P	P	coding	NM_001012028	Cdca1	RefSeq_NM	chr13	-	85286633	85315366	GGCTCTAATGTACCATGTACTATGTAGGCTTTTGCTACAATTAAAGTAACGTGTACAGCT	13q24	Rattus norvegicus cell division cycle associated 1 (Cdca1), mRNA [NM_001012028]	ENSRNOT00000003650	304951	GO:0007049|GO:0007067|GO:0051301|GO:0005515|GO:0000775|GO:0005634	TC577233	Rn.41428
CUST_11413_PI421866198	11516.3	5800.08	12.9448	13.0462	12459.7	12023.3	10065.8	5997.79	5877.9	5524.55	12.7831	13.1341	12.917	13.0715	13.0893	12.9779	P	P	P	P	P	P	coding	NM_199267	Rela	RefSeq_NM	chr1	+	208262668	208273148	CAAAAAGCTATTGGACTCTTGCTCTTTCTAGCTCTGAACTAATAAATGTATTACCACGCT	1q43	Rattus norvegicus v-rel reticuloendotheliosis viral oncogene homolog A (avian) (Rela), mRNA [NM_199267]	ENSRNOT00000054840	309165	GO:0001942|GO:0006355|GO:0006952|GO:0009887|GO:0042177|GO:0045084|GO:0045893|GO:0003677|GO:0003700|GO:0004672|GO:0005515|GO:0016563|GO:0005634|GO:0005737	TC575537	Rn.19480
CUST_1258_PI421866198	528.09	501.559	8.45035	9.53066	727.121	470.164	386.983	450.576	519.92	534.18	8.79472	8.37452	8.18181	9.34955	9.61932	9.62312	P	P	P	P	P	P	coding	NM_001012210	Trim13	RefSeq_NM	chr15	+	40743519	40752138	GAAAAATGTTAGTTTGGTGGCACTGAACAATGTGGCAGAATTTGTATGCAAATACAAACT	15p12	Rattus norvegicus tripartite motif protein 13 (Trim13), mRNA [NM_001012210]	ENSRNOT00000012035	364398	GO:0009653|GO:0043123|GO:0004871|GO:0005515|GO:0008270|GO:0046872|GO:0005622|GO:0005737|GO:0016021	TC578843	Rn.83735
CUST_8335_PI421866198	67.8794	42.5945	5.73772	5.75864	64.5883	74.1248	64.925	41.8333	46.8702	39.0799	5.71483	5.75924	5.7391	5.66247	5.92363	5.68983	P	P	P	P	P	P	coding	NM_001106976	Ppl	RefSeq_NM	chr10	+	10566822	10612474	GCTCCACTGCACTGAAGAATCACTTGCAAATACAATGGCAATGAAAAATGAGGAAAGACA		periplakin		302934
CUST_3619_PI421866198	2406.45	1822.38	10.6071	11.4037	3220.72	2218.58	1780.03	1812.69	1697.76	1956.7	10.7949	10.6424	10.3838	11.3719	11.332	11.5073	P	P	P	P	P	P	coding	NM_134406	Pacs1	RefSeq_NM	chr1	-	207750952	207903865	GAAGACTGGGGCCATGTTGGGTTTTTTCATTCAATAAACTGGTGATTTCTTACCAAAAAA	1q43	Rattus norvegicus phosphofurin acidic cluster sorting protein 1 (Pacs1), mRNA [NM_134406]	ENSRNOT00000027632	171444	GO:0000042|GO:0005515|GO:0030137	TC608977	Rn.154425
CUST_8534_PI421866198	314.886	59.885	7.7349	6.30336	196.687	281.769	466.204	63.8985	60.3011	55.4554	7.11069	7.65225	8.44176	6.33776	6.32131	6.25102	P	P	P	P	P	P	coding	NM_145097	Serpina4	RefSeq_NM	chr6	+	128133691	128142768	TATATTCAACCGGCCCTTCTTGGTGATATTGTATTCCACCAGCTCCCAGGATATCCTCTT	6q32	Rattus norvegicus serine (or cysteine) proteinase inhibitor, clade A (alpha-1 antiproteinase, antitrypsin), member 4 (Serpina4), mRNA [NM_145097]	ENSRNOT00000013045	246328	GO:0004867	TC578181	Rn.11152
CUST_1355_PI421866198	89.3082	30.4972	6.0924	5.20629	76.2945	104.84	86.7903	31.6609	30.268	29.5626	5.92139	6.24498	6.11084	5.19914	5.18668	5.23304	P	P	P	P	P	P	coding	NM_001109534	Tktl1	RefSeq_NM	chrX	+	160144915	160177852	CTGTGAAGACATAAGGATACTTCATCTCCACACTATCCTGTTTGATGTTAATAAAGCATT		transketolase-like 1		689374
CUST_12569_PI421866198	5601.11	1747.88	11.8211	11.3462	7714.42	4898.28	4190.61	1774.76	1701.29	1767.59	12.0572	11.7842	11.6219	11.3476	11.3349	11.3561	P	P	P	P	P	P	coding	NM_001105807	Mnt	RefSeq_NM	chr10	+	62146581	62161832	GCTCTGAGTTTAGGTATTGAGACATGAATACTATCCATGTAATAAGCACTTGCCTGGAAT		max binding protein		287521
CUST_1436_PI421866198	975.513	217.705	9.26895	8.29612	1460.88	799.92	665.739	222.101	219.948	211.068	9.72261	9.13192	8.95231	8.28236	8.33039	8.2756	P	P	P	P	P	P	coding	NM_053847	Map3k8	RefSeq_NM	chr17	+	61910178	61930459	GCAAATGAACTTCAACGTTTTAGTCCAATGTGACTGGTCAAATAAACCAAATAAACTGAG	17q12.1	Rattus norvegicus mitogen-activated protein kinase kinase kinase 8 (Map3k8), mRNA [NM_053847]	ENSRNOT00000022190	116596	GO:0006468|GO:0000166|GO:0004674|GO:0004713|GO:0005515|GO:0005524|GO:0016740|GO:0005829	TC575104	Rn.9939
CUST_8985_PI421866198	8988.27	6426.7	12.5549	13.1948	10718	8578.03	7668.76	6569.27	6282.06	6428.78	12.5351	12.6124	12.5173	13.2078	13.1846	13.1921	P	P	P	P	P	P	coding	NM_012866	Nfyc	RefSeq_NM	chr5	-	141349684	141407900	TCATCTCCATTGCTGCATGGACTTCAAACTGCATGAAATGCAATAAATCTTGTTTTCGGT	5q36	Rattus norvegicus nuclear transcription factor-Y gamma (Nfyc), mRNA [NM_012866]	ENSRNOT00000014457	25337	GO:0000074|GO:0006350|GO:0006355|GO:0006357|GO:0006457|GO:0045893|GO:0003677|GO:0003700|GO:0003702|GO:0003713|GO:0005515|GO:0005622|GO:0005634|GO:0005667|GO:0016602	TC612337	Rn.1457
CUST_13179_PI421866198	39.76	44.3406	5.04502	5.82979	43.8681	40.4919	34.9201	41.3806	46.0731	45.5681	5.23427	4.96107	4.93972	5.64646	5.89893	5.94397	P	P	P	P	P	P	coding	NM_001105729	Dpf1	RefSeq_NM	chr1	+	84444142	84452879	TAGTGGATGCCAGCCAGTGGCACGGAAAAAGCCTTTTTCTAAAGAAAAAGACAAAACGTG		D4, zinc and double PHD fingers family 1		50545
CUST_951_PI421866198	4156.86	809.683	11.4341	10.2389	4890.5	4085.66	3494.4	809.912	789.855	829.281	11.4065	11.5303	11.3656	10.208	10.2343	10.2744	P	P	P	P	P	P	coding	NM_080698	Fmod	RefSeq_NM	chr13	+	46987713	46998331	GCAAGAAGCAAGCATGAGTGGTGGCCAACCTGACCAATAAAGTTATTTTATAAGTGCAAA	13q13	Rattus norvegicus fibromodulin (Fmod), mRNA [NM_080698]	ENSRNOT00000004382	64507	GO:0007181|GO:0005515|GO:0005578|GO:0005615	TC574810	Rn.8778
CUST_3985_PI421866198	1097.76	408.48	9.47901	9.23562	1497.56	954.084	841.646	421.905	395.376	408.159	9.75812	9.3879	9.29101	9.24139	9.21448	9.25098	P	P	P	P	P	P	coding	NM_001134980	Cyp2j10	RefSeq_NM	chr5	-	116473976	116510889	CCCTCAAGTTGGTTCTGAGTATATCACTTATGTGCTCATAAAATTGCTGAAAGAAGAATT		cytochrome P450, family 2, subfamily j,		313373
CUST_3615_PI421866198	734.306	658.774	8.96343	9.93502	803.184	716.012	683.723	655.727	648.896	671.699	8.91938	8.97964	8.99128	9.88945	9.9449	9.97072	P	P	P	P	P	P	coding	NM_134408	Lphn2	RefSeq_NM	chr2	-	247060408	247201981	TGCACAAATGTGGGGAAATCTGGAGGTCTTGAGTCAACCCTCTGTTTATTCTGGAACAGA	2q45	Rattus norvegicus latrophilin 2 (Lphn2), mRNA [NM_134408]	ENSRNOT00000042256	171447	GO:0007165|GO:0007186|GO:0007218|GO:0004872|GO:0004930|GO:0005529|GO:0016524|GO:0016020|GO:0016021	NP066013	Rn.12089
CUST_3750_PI421866198	464.343	329.407	8.31105	8.91414	533.022	474.233	385.772	346.3	331.534	310.386	8.37497	8.38415	8.17401	8.94385	8.94557	8.853	P	P	P	P	P	P	coding	NM_173122	Porf-2	RefSeq_NM	chr7	-	114776990	114866861	GTCTGCGTTTTCCATTCTGGAATCTGAGTTCAAACAAATTGTCAAACTTCATTTCTCCTG		preoptic regulatory factor-2		500901
CUST_4527_PI421866198	4079.95	1303.78	11.3931	10.9324	5172.49	3740.63	3326.72	1354.53	1281.04	1275.77	11.4862	11.3985	11.2945	10.9623	10.938	10.8969	P	P	P	P	P	P	coding	NM_001004107	Tacc1	RefSeq_NM	chr16	+	71241784	71304959	CAGGACGGTGTTGTGCAGAATAATCATCCTCATAGATTTTATACACATAGTAATTCCCCT	16q12.4	Rattus norvegicus transforming, acidic coiled-coil containing protein 1 (Tacc1), mRNA [NM_001004107]		306562	GO:0000087|GO:0005515	TC588841	Rn.73645
CUST_8597_PI421866198	6918.12	1798.75	12.1497	11.3865	8948.61	6198.98	5606.78	1809.72	1738.64	1847.9	12.2714	12.1319	12.0458	11.3689	11.3728	11.4178	P	P	P	P	P	P	coding	NM_001107384	Napg	RefSeq_NM	chr18	+	59118932	59137684	CAGCCACAGAGCACATTTAATATATGGAACCTGTAAATATGCAGAGTATAGTATTTGTGT		N-ethylmaleimide-sensitive factor attachment		307382
CUST_7917_PI421866198	23653.9	12329.2	13.9976	14.1017	24511.9	24923.3	21526.4	12478.5	12135.6	12373.6	13.7833	14.2037	14.0056	14.0981	14.1166	14.0904	P	P	P	P	P	P	coding	NM_057122	Psmc4	RefSeq_NM	chr1	-	83151147	83159464	TGTCCCAAAGGCTAGTTTTCTCTTTACCCAGGATTGGTTTCGTCAATAAATGGACGTGAT	1q21	Rattus norvegicus proteasome (prosome, macropain) 26S subunit, ATPase, 4 (Psmc4), mRNA [NM_057122]	ENSRNOT00000025819	117262	GO:0006508|GO:0030163|GO:0000166|GO:0005524|GO:0008026|GO:0016787|GO:0016887|GO:0017111|GO:0000502|GO:0005634|GO:0005737|GO:0005829|GO:0043234	TC582600	Rn.11341
CUST_4252_PI421866198	410.12	118.583	8.16327	7.35457	372.455	464.937	392.969	119.4	120.385	115.963	7.9237	8.36282	8.20328	7.30062	7.39854	7.36454	P	P	P	P	P	P	coding	NM_134360	Tnfrsf5	RefSeq_NM	chr3	+	156092601	156107427	TTTTAAAGATGGAGGAAAAGCTTTGGCGTCAGGGGTCCGCAGTAATATCTACAGAGTGCA	3q42	Rattus norvegicus tumor necrosis factor receptor superfamily, member 5 (Tnfrsf5), mRNA [NM_134360]	ENSRNOT00000055147	171369	GO:0006915|GO:0006954|GO:0006955|GO:0007165|GO:0003674|GO:0004888|GO:0005575|GO:0016020	TC579275	Rn.25180
CUST_7231_PI421866198	31.5148	48.2906	4.71991	5.96707	22.4002	30.2083	41.9357	50.6187	47.0467	47.2065	4.40636	4.5735	5.17987	5.96783	5.92963	6.00374	P	P	P	P	P	P	coding	NM_001108180	Ky	RefSeq_NM	chr8	+	107471603	107511797	TTGTGAATATTTTGAGTTCTCCATATGTTACATTGTCCCACCAGGACAGACTCCTCCCAG		kyphoscoliosis peptidase		315962
CUST_9111_PI421866198	1324.96	1071.8	9.63416	10.6335	2206.97	985.633	782.263	977.682	1040.56	1197.16	10.2762	9.44338	9.18295	10.4787	10.62	10.8019	P	P	P	P	P	P	coding	NM_001107250	Znf503	RefSeq_NM	chr15	+	2352910	2356699	GTCAACTCTGATTTCAAATTGCAATTATTTTTAAGGTGTACACCATCGAAAGAGAATGGG		zinc finger protein 503		305687
CUST_5577_PI421866198	1718.44	789.951	10.1765	10.2031	1792.57	1834.85	1527.9	818.791	769.961	781.101	10.0073	10.3674	10.1548	10.2236	10.1928	10.1928	P	P	P	P	P	P	coding	NM_001008352	Pmvk	RefSeq_NM	chr2	+	181655657	181665214	AAAGGCCAATGCATTAGTTTTGCGTGAGACAGAAACATTACCATGCGCATGGTAAGGCAG	2q34	Rattus norvegicus phosphomevalonate kinase (Pmvk), mRNA [NM_001008352]	ENSRNOT00000028095	310645	GO:0006468|GO:0006629|GO:0006695|GO:0004631|GO:0005737|GO:0005777	TC580062	Rn.22202
CUST_13175_PI421866198	2115.84	1158.9	10.4316	10.7573	2854.73	1831.41	1661.38	1168.03	1132.78	1175.91	10.6497	10.3653	10.28	10.7444	10.7514	10.7761	P	P	P	P	P	P	coding	NM_001025283	RGD1307173	RefSeq_NM	chr8	-	34998499	35020234	CTCGAAGCTCTAGTTTTCTAGATCTTTTACAGTGTACAGTATTTTACATAACTGAGCTGT	8q21	Rattus norvegicus similar to hypothetical protein FLJ21103 (RGD1307173), mRNA [NM_001025283]	ENSRNOT00000015366	315549		TC578083	Rn.129284
CUST_6532_PI421866198	988.465	794.212	9.38304	10.212	1036.16	942.335	986.899	806.647	796.516	779.474	9.25613	9.36762	9.52537	10.2036	10.2448	10.1877	P	P	P	P	P	P	coding	NM_019185	Gata6	RefSeq_NM	chr18	+	2504263	2534648	ATAGTTTGTGTATTGCTCCAAATCATGTGCTTCTTGTGATCAACCTTGGTTATCCCAGAA	18p13	Rattus norvegicus GATA binding protein 6 (Gata6), mRNA [NM_019185]		29300	GO:0001889|GO:0006118|GO:0006350|GO:0006355|GO:0007018|GO:0007517|GO:0045941|GO:0045944|GO:0003677|GO:0003682|GO:0003690|GO:0003700|GO:0003705|GO:0005198|GO:0005515|GO:0008270|GO:0009055|GO:0016563|GO:0020037|GO:0046872|GO:0005634	TC577030	Rn.8701
CUST_13945_PI421866198	123.078	62.9994	6.52724	6.37909	111.207	137.266	120.763	67.5733	63.5526	57.8723	6.38783	6.62552	6.56838	6.41646	6.40354	6.31728	P	P	P	P	P	P	coding	NM_001013196	Dnajc4	RefSeq_NM	chr1	-	209661517	209665683	ACTAATTACTATGAACTGTTGGGAGTGCATCCTGGTGCCAGCGCTGAAGAGATTAAACGT	1q43	Rattus norvegicus DnaJ (Hsp40) homolog, subfamily C, member 4 (Dnajc4), mRNA [NM_001013196]	ENSRNOT00000028731	361717	GO:0006457|GO:0006986|GO:0015031|GO:0031072|GO:0051082|GO:0005615|GO:0005624|GO:0005783|GO:0016020|GO:0016021	TC625504	Rn.91398
CUST_3575_PI421866198	950.582	283.97	9.236	8.69433	1428.61	741.069	682.063	267.159	270.977	313.773	9.68758	9.03224	8.98819	8.56464	8.64577	8.87259	P	P	P	P	P	P	coding	NM_001108712	Mbip	RefSeq_NM	chr6	-	76728024	76745263	GCATTTTGGATAGTACAAAACTTAATTTGAAAGAACTTCTTTTGGTGGACCACCAGAGAT		MAP3K12 binding inhibitory protein 1		362740
CUST_11174_PI421866198	257.12	224.295	7.44564	8.33994	180.828	195.735	394.798	240.8	226.283	205.801	6.99247	7.1335	8.21093	8.41051	8.37765	8.23168	P	P	P	P	P	P	coding	NM_001037516	Defb25	RefSeq_NM	chr3	-	142972018	142972859	TCTGTGCTGCCTGTCCTATTCTCTCAAGGCTTCACCCCACTCAAGGGCTGGAGGTGTGTA		beta-defensin 25		641644
CUST_9233_PI421866198	61.9044	88.6953	5.61829	6.92027	65.1585	62.1496	58.4052	93.0867	86.8755	86.1236	5.72666	5.52187	5.60633	6.92476	6.9013	6.93476	P	P	P	P	P	P	coding	NM_176075	Ppargc1b	RefSeq_NM	chr18	-	57277757	57379564	CCTCAGACAAGGCCCTTCCAATATGTTTACGTTTTCAAAGAAATGAGTATATGAGGAGGA	18q12.1	Rattus norvegicus peroxisome proliferative activated receptor, gamma, coactivator 1 beta (Ppargc1b), mRNA [NM_176075]	ENSRNOT00000023661	291567	GO:0006350|GO:0006355|GO:0030520|GO:0045944|GO:0000166|GO:0003676|GO:0003723|GO:0030374|GO:0050682|GO:0005634	TC574593	Rn.163382
CUST_5708_PI421866198	2069.81	1794.5	10.3832	11.384	2877.93	1875.62	1455.88	1829.05	1727.78	1826.68	10.6623	10.3945	10.0927	11.3846	11.3634	11.4038	P	P	P	P	P	P	coding	NM_001127543	Fermt3	RefSeq_NM	chr1	-	209672809	209691579	TATGGATAAGGAACAGGAAATCCTGGTTTGAAGCTGGACTTTCTTTTTGCGTGTTTCAGG		fermitin family homolog 3		309186
CUST_10005_PI421866198	2178.42	1158.01	10.4367	10.7556	3143.01	1762.83	1629.42	1183.33	1110.32	1180.39	10.7633	10.2957	10.2509	10.7658	10.7199	10.7811	P	P	P	P	P	P	coding	NM_001106669	Oma1	RefSeq_NM	chr5	+	124261196	124314715	ACTTTAAAATACTGCCAACGAGGACAATGTCACAGAATAAATCGATGTTACGCATTTCAC		OMA1 homolog, zinc metallopeptidase		298282
CUST_13756_PI421866198	556.293	309.101	8.54357	8.81493	497.805	431.22	739.853	340.621	309.145	277.538	8.28632	8.24128	9.10309	8.91882	8.84222	8.68375	P	P	P	P	P	P	coding	NM_030851	Bdkrb1	RefSeq_NM	chr6	+	129760128	129762545	GTTGAACGTTTTGGGTTTCCTCCTCCCCGTGACTGCTATCATCTTCTTCAACTATCACAT	6q32	Rattus norvegicus bradykinin receptor B1 (Bdkrb1), mRNA [NM_030851]	ENSRNOT00000005953	81509	GO:0006954|GO:0007165|GO:0007186|GO:0001584|GO:0004872|GO:0004947|GO:0016020|GO:0016021	TC579026	Rn.10762
CUST_6597_PI421866198	57245.5	27403.9	15.4981	15.1339	63892.6	57415.3	50428.6	27358.1	27100.2	27753.3	15.3992	15.6495	15.4455	15.1261	15.1378	15.1378	P	P	P	P	P	P	coding	NM_001007714	Morf4l2	RefSeq_NM	chrX	-	124382815	124393906	GTGCCAAAGGTTCAACTTACTGTATATACCTGGAAACCCACGCATTTGTGCTTCTTTTTT	Xq35	Rattus norvegicus mortality factor 4 like 2 (Morf4l2), mRNA [NM_001007714]	ENSRNOT00000003247	317413	GO:0001558|GO:0006350|GO:0006355|GO:0007568|GO:0016568|GO:0016575|GO:0005515|GO:0008134|GO:0042826|GO:0043398|GO:0000118|GO:0005634|GO:0005730	TC577124	Rn.6961
CUST_8054_PI421866198	2218.39	682.424	10.3938	9.98115	3584.57	1729.48	1341.12	624.971	651.25	771.05	10.9455	10.2646	9.97138	9.81961	9.95125	10.1726	P	P	P	P	P	P	coding	NM_001114606	Akap10	RefSeq_NM	chr10	-	48031106	48087922	GCTGTGTATAAGTTTTTGGTACTATGTACCATCTCTGTTATTCTGAAGTATTCATGTACC		A kinase (PRKA) anchor protein 10		360540
CUST_11239_PI421866198	1624.71	762.25	10.0022	10.143	2454.3	1280.52	1139.32	740.241	739.949	806.561	10.4308	9.83674	9.73907	10.0639	10.1286	10.2367	P	P	P	P	P	P	coding	NM_031647	Sfmbt1	RefSeq_NM	chr16	+	6124154	6241008	GCCCCACTGTTGTTGTGTTTTTAAGCTTTTCTAAATTAAAGCAGTTCATTTTGGGGATAC	16p16	Rattus norvegicus Scm-like with four mbt domains 1 (Sfmbt1), mRNA [NM_031647]	ENSRNOT00000022865	58967	GO:0045449|GO:0005634	TC574469	Rn.14839
CUST_5573_PI421866198	2971.53	1648.11	10.9502	11.2592	3280.76	2993.42	2640.4	1708.08	1654.66	1581.58	10.8218	11.0683	10.9605	11.29	11.294	11.1935	P	P	P	P	P	P	coding	NM_001008356	Slc39a3	RefSeq_NM	chr7	+	10160745	10166609	CCAGAACCTGGCTCTACAGACATTGCTTTTAAAAACGTCTTAAAGTTCTTTACCAAAGCC	7q11	Rattus norvegicus solute carrier family 39 (zinc transporter), member 3 (Slc39a3), mRNA [NM_001008356]	ENSRNOT00000026916	314637	GO:0006829|GO:0030001|GO:0005385|GO:0046873|GO:0005615|GO:0016020|GO:0016021	TC611683	Rn.52192
CUST_5548_PI421866198	5466.31	2388.79	11.8331	11.798	5936.94	5342.42	5119.56	2390.31	2349.28	2426.8	11.6756	11.9049	11.9187	11.7784	11.803	11.8126	P	P	P	P	P	P	coding	NM_001008376	Trappc3	RefSeq_NM	chr5	+	145630444	145644032	CTTTTTATGGAGGGCCCGTCCTTTTTTCTTACAAATTCTTCAATAAAGACACATTCTTGA	5q36	Rattus norvegicus trafficking protein particle complex 3 (Trappc3), mRNA [NM_001008376]	ENSRNOT00000014383	362599	GO:0006810|GO:0006888|GO:0000139|GO:0005783|GO:0005829	TC589180	Rn.925
CUST_5631_PI421866198	101.615	24.8249	6.24136	4.86541	124.464	97.44	82.9424	22.1444	27.3275	25.0028	6.52281	6.15305	6.04823	4.64117	5.01342	4.94164	P	P	P	P	P	P	coding	NM_001127566	RGD1566112	RefSeq_NM	chr6	+	104457411	104488508	CCCAGAGCTCGTCTTACAAAACATGTATGTGGAATGGACTTTGAAATGAAGACGTAGAAA		hypothetical protein LOC500685		500685
CUST_9666_PI421866198	102.134	378.933	6.23294	9.11989	72.659	92.4589	141.283	439.008	371.488	326.304	5.8527	6.06857	6.77755	9.30577	9.12233	8.93157	P	P	P	P	P	P	coding	NM_001037734	Trpm1	RefSeq_NM	chr1	+	118583515	118700653	TCAAGAAGTTTACATGGTCATCCTAGGAGTGCCAAACCCTCTCCTAGCAAATTAGACAGG	1q22	Rattus norvegicus transient receptor potential cation channel, subfamily M, member 1 (Trpm1), transcript variant 1, mRNA [NM_001037734]	ENSRNOT00000021262	361586	GO:0006811|GO:0004872|GO:0005216|GO:0016020	TC573807	Rn.211311
CUST_2101_PI421866198	691.914	434.324	8.88819	9.32733	690.647	765.54	619.554	443.297	429.005	430.671	8.73416	9.07427	8.85615	9.32014	9.33568	9.32616	P	P	P	P	P	P	coding	NM_053718	Mllt3	RefSeq_NM	chr5	-	107070370	107088371	CTGGAGACATCTGGAACATCCTGAGGGTACAACAACTGGACGCATCAAAAACTATTTTTT		myeloid/lymphoid or mixed-lineage leukemia,		114510
CUST_8106_PI421866198	2802.87	1110.2	10.8788	10.688	2356.71	3086.96	2964.96	1232.49	1065.8	1032.31	10.369	11.129	11.1383	10.8231	10.6583	10.5825	P	P	P	P	P	P	coding	NM_175837	Cyp4a22	RefSeq_NM	chr5	+	135901623	135915753	AGACTGTTACCTGGTACGTTCATCTAAATCTCCCCTGCATAGTCTCTCTACCTGACTATT	5q36	Rattus norvegicus cytochrome P450, family 4, subfamily A, polypeptide 22 (Cyp4a22), mRNA [NM_175837]	ENSRNOT00000012888	170544	GO:0006118|GO:0005506|GO:0008391|GO:0018685|GO:0020037|GO:0046872|GO:0005783|GO:0005792|GO:0016020	TC587253	Rn.92401
CUST_3624_PI421866198	3034.73	450.327	10.9935	9.37459	3174.07	3097.24	2832.88	429.959	430.063	490.958	10.7748	11.1357	11.07	9.27159	9.34198	9.51022	P	P	P	P	P	P	coding	NM_134403	Abtb2	RefSeq_NM	chr3	+	88858348	89012165	CTGGAACAATATTTTCAACTTGCTGCTTGTGCTGGATGTACAAAAGAATGAATGGTATTT	3q32	Rattus norvegicus ankyrin repeat and BTB (POZ) domain containing 2 (Abtb2), mRNA [NM_134403]	ENSRNOT00000029922	171440	GO:0001558|GO:0005515	TC623103	Rn.11149
CUST_1365_PI421866198	31993.8	10187.8	14.4913	13.8452	38741.5	30993	26246.9	10045.3	9735.94	10782.3	14.5346	14.582	14.3572	13.8086	13.8126	13.9143	P	P	P	P	P	P	coding	NM_053864	Vcp	RefSeq_NM	chr5	-	59472099	59491508	GGGCCTCAGTTTGCTGGGTGTTTATATAGAAAGTAGGTTGATTTTTATTTTACATGCTTT	5q22	Rattus norvegicus valosin-containing protein (Vcp), mRNA [NM_053864]	ENSRNOT00000046102	116643	GO:0006302|GO:0006810|GO:0006888|GO:0006919|GO:0016567|GO:0030433|GO:0030968|GO:0030970|GO:0042981|GO:0043161|GO:0045184|GO:0051260|GO:0000166|GO:0005515|GO:0005524|GO:0008289|GO:0016787|GO:0016887|GO:0017111|GO:0005634|GO:0005783|GO:0005792|GO:0005829	TC574610	Rn.98891
CUST_7287_PI421866198	10818.4	12026.2	12.8449	14.0787	11778.1	11046.6	9630.62	11756.7	11835.2	12486.8	12.695	12.9971	12.8427	14.0337	14.0894	14.1131	P	P	P	P	P	P	coding	NM_001108142	Sidt2	RefSeq_NM	chr8	-	48909651	48925969	TTCTGTTTTCTATGAACGAGTGCATTCAATAAAGACAGCCCGACCTGGGATCTGGTCTTA		SID1 transmembrane family, member 2		315617
CUST_10161_PI421866198	19717	10099.2	13.7206	13.8386	22365.3	18289.1	18496.6	10059	9950.24	10288.4	13.6609	13.7174	13.7833	13.8107	13.8447	13.8605	P	P	P	P	P	P	coding	NM_001106600	Wbp1	RefSeq_NM	chr4	-	117331153	117333553	TTACTCACTCCCAAAACATACACAGGAGCCTTTAATCTCATTAAAGAGACATGAACCAGC		WW domain binding protein 1		297381
CUST_2955_PI421866198	3460.75	1880.62	11.1504	11.4496	4561.74	3078.2	2742.32	1829.14	1890.59	1922.13	11.3106	11.1217	11.019	11.3849	11.4845	11.4794	P	P	P	P	P	P	coding	NM_001108867	Prmt5	RefSeq_NM	chr15	-	32574950	32584336	TGTCAGAAGGAAACACAAATAAAGAGAAGTTACGGCCTCTGCTGCTCTCCCCTGAAAAAA		protein arginine methyltransferase 5		364382
CUST_1596_PI421866198	1533.37	679.917	10.0108	9.97779	1428.84	1636.44	1534.82	689.627	680.618	669.507	9.68941	10.1817	10.1612	9.96427	10.0022	9.96685	P	P	P	P	P	P	coding	NM_001012195	Rnf41	RefSeq_NM	chr7	+	1704203	1725892	GTCTCAAACCTCATCTGTTACCCAGTCTTGTTTTCATAGAATGGACTGGCTGTGTCTGTC	7q11	Rattus norvegicus ring finger protein 41 (Rnf41), mRNA [NM_001012195]	ENSRNOT00000029778	362814		TC576706	Rn.74790
CUST_12695_PI421866198	174.657	631.995	6.99032	9.87068	191.886	170.417	161.667	616.46	636.454	643.07	7.07417	6.936	6.96078	9.80193	9.90836	9.90174	P	P	P	P	P	P	coding	NM_017146	Mcpt10	RefSeq_NM	chr15	+	34484089	34487053	ACAATGAAAGTCCTTCAACAATCCTAGAACACAAAACCTGTGTCTGGGCCAATGTCCAGC		mast cell protease 10		54269
CUST_838_PI421866198	68.7383	80.6303	5.72153	6.7654	45.4483	85.0876	75.6789	90.1087	78.5145	73.2675	5.28064	5.95221	5.93173	6.87238	6.7432	6.68062	P	P	P	P	P	P	coding	NM_053954	Kcns1	RefSeq_NM	chr3	-	155103399	155110718	TGTAGGATCAATACCACAATCATCTGCCATACCCACTTCCTAGGGTGACTTACAGAAGGA	3q42	Rattus norvegicus K+ voltage-gated channel, subfamily S, 1 (Kcns1), mRNA [NM_053954]	ENSRNOT00000018364	117023	GO:0006811|GO:0006813|GO:0005251|GO:0005515|GO:0015459|GO:0030955|GO:0005886|GO:0008076|GO:0016021	TC575127	Rn.30012
CUST_12006_PI421866198	639.45	224.437	8.7744	8.34207	567.442	748.838	602.069	236.87	224.737	211.703	8.46751	9.04329	8.81241	8.38228	8.3641	8.27983	P	P	P	P	P	P	coding	NM_001013413	Als2	RefSeq_NM	chr9	-	57741678	57812652	ATAATGTTCACCACCTTGAAGGCCTGTTACTACCAGATTCAGCGTGAGAAGCTTAACTAG	9q31	Rattus norvegicus amyotrophic lateral sclerosis 2 (juvenile) homolog (human) (Als2), mRNA [NM_001013413]	ENSRNOT00000035209	363235	GO:0001662|GO:0001701|GO:0006979|GO:0007032|GO:0007409|GO:0007626|GO:0008219|GO:0016601|GO:0035023|GO:0003674|GO:0005087|GO:0005089|GO:0017112|GO:0005622|GO:0005737|GO:0005769|GO:0005792|GO:0005829|GO:0019717|GO:0030424|GO:0030425|GO:0042598|GO:0043025	TC609209	Rn.6408
CUST_5956_PI421866198	381.944	484.696	7.96527	9.485	585.009	297.022	263.802	492.365	486.185	475.537	8.50589	7.72876	7.66115	9.47511	9.51323	9.46668	P	P	P	P	P	P	coding	NM_172333	Cthrc1	RefSeq_NM	chr7	+	74630043	74640324	GCTCAGCCAAATGAAAAAGCAAAGTTAAATACGTTTACAGACCAAAGTGTGATCTCACAC	7q22	Rattus norvegicus collagen triple helix repeat containing 1 (Cthrc1), mRNA [NM_172333]	ENSRNOT00000006142	282836	GO:0006817|GO:0016477|GO:0005198|GO:0005578|GO:0005615|GO:0005737	TC579341	Rn.9468
CUST_402_PI421866198	15305.6	12664.8	13.3368	14.1322	17115.7	15418.9	13382.3	13354.1	12621.1	12019.3	13.2409	13.4533	13.3163	14.1853	14.1615	14.0498	P	P	P	P	P	P	coding	NM_001009637	Lars	RefSeq_NM	chr18	-	35399196	35455759	CTAGATCTAAACAAACTTCATTTCTAACTGCTGGGTTCTGTATGTAATCATAATTACCCC	18p11	Rattus norvegicus leucyl-tRNA synthetase (Lars), mRNA [NM_001009637]	ENSRNOT00000025284	291624	GO:0006418|GO:0018346|GO:0004823|GO:0005524|GO:0008318|GO:0005737	TC574123	Rn.7687
CUST_14721_PI421866198	2057.67	792.661	10.3332	10.198	3094.29	1706.31	1372.4	731.143	774.158	872.682	10.7462	10.2426	10.0108	10.0478	10.2041	10.3421	P	P	P	P	P	P	coding	NM_001025018	Tmem77	RefSeq_NM	chr2	+	201843652	201871232	GATGATTGTGATTCTCAGGGACTGAGAAAAGATGCATAAAAGTTGCTTATTATACTGTGA	2q34	Rattus norvegicus transmembrane protein 77 (Tmem77), mRNA [NM_001025018]	ENSRNOT00000023903	362011	GO:0016020|GO:0016021	TC616190	Rn.1279
CUST_3771_PI421866198	27457.3	9112.15	14.2147	13.6963	34390.3	25984.9	21996.9	9343.27	8681.99	9311.18	14.3265	14.2793	14.0382	13.7047	13.662	13.7222	P	P	P	P	P	P	coding	NM_001004224	Bcap31	RefSeq_NM	chrX	-	159583682	159614143	TGCTGTTAAGCAGGTCAACTGTTTTATCCTGAGGGGAATAAATGTTGTTATGTTACAAGG	Xq37	Rattus norvegicus B-cell receptor-associated protein 31 (Bcap31), mRNA [NM_001004224]	ENSRNOT00000025813	293852	GO:0006886|GO:0006915|GO:0006955|GO:0004872|GO:0005102|GO:0042288|GO:0000139|GO:0005783|GO:0005886|GO:0005887|GO:0016021	TC579373	Rn.96419
CUST_6837_PI421866198	557.248	186.162	8.56796	8.05428	636.006	577.368	458.369	194.972	178.914	184.602	8.62642	8.66333	8.41412	8.08012	8.01738	8.06533	P	P	P	P	P	P	coding	NM_001030042	Rad9b	RefSeq_NM	chr12	+	35412462	35443713	AGCCTTCCAGCTTATGTGAGACCTGACAGGCTTTGTTCAGTGTTGTTTTTCAGAGTAGAG	12q16	Rattus norvegicus RAD9 homolog B (S. cerevisiae) (Rad9b), mRNA [NM_001030042]	ENSRNOT00000048454	363924	GO:0000074|GO:0006281|GO:0005515	TC577434	Rn.41386
CUST_8788_PI421866198	11008.1	1495.46	12.7489	11.1168	17695.1	8070.24	7259.09	1478.28	1426.78	1581.33	13.2914	12.5198	12.4355	11.0772	11.0804	11.1927	P	P	P	P	M	P	coding	NM_182821	Pxk	RefSeq_NM	chr15	-	18744747	18815195	CACACATCAGTGTTGGTTACTATGCAGAAAGAATGTTATTGTGTATAGTCTCATGTAATC	15p14	Rattus norvegicus PX domain containing serine/threonine kinase (Pxk), mRNA [NM_182821]	ENSRNOT00000010763	306203	GO:0006468|GO:0007154|GO:0007242|GO:0050804|GO:0000166|GO:0003779|GO:0004672|GO:0004674|GO:0005515|GO:0005524|GO:0035091|GO:0005737	TC574998	Rn.86175
CUST_7485_PI421866198	3237.07	1564.61	11.0787	11.1839	3688	3180.8	2842.41	1663.76	1522.74	1507.34	10.9902	11.1692	11.0767	11.2523	11.1723	11.1271	P	P	P	P	P	P	coding	NM_001107613	Anks1a	RefSeq_NM	chr20	+	6121307	6274822	ATAAACACCTTGTGGTACCAAACGTAACCAATCTGTGCATCGGTGTAGACTGACCTCACT		ankyrin repeat and sterile alpha motif domain		309639
CUST_13353_PI421866198	1158.93	670.735	9.61556	9.95955	1212.34	1093.84	1170.62	675.64	663.663	672.901	9.47235	9.60036	9.77398	9.9348	9.97138	9.97247	P	P	P	P	P	P	coding	NM_017059	Bax	RefSeq_NM	chr1	-	95933022	95938176	AATTGGAGATGAACTGGACAATAATATGGAGCTGCAGAGGATGATTGCTGACGTGGACAC		Rattus norvegicus Bcl2-associated X protein (Bax), mRNA [NM_017059]		24887	GO:0001836|GO:0001844|GO:0006915|GO:0006917|GO:0006974|GO:0007007|GO:0007008|GO:0007399|GO:0008624|GO:0008629|GO:0008635|GO:0008637|GO:0009611|GO:0030264|GO:0042981|GO:0043281|GO:0045333|GO:0046666|GO:0048147|GO:0051260|GO:0005515|GO:0031072|GO:0042803|GO:0046982|GO:0005737|GO:0005739|GO:0005741|GO:0005829|GO:0016020|GO:0016021	TC591912	Rn.10668
CUST_14988_PI421866198	3025.31	2169.04	10.9704	11.6602	3543.97	2931.9	2600.07	2285.38	2095.04	2126.72	10.9299	11.0434	10.938	11.7119	11.6433	11.6253	P	P	P	P	P	P	coding	NM_001109893	Fgfr2	RefSeq_NM	chr1	-	189482974	189589279	CGTCATGTGACAGGAGTGCAGACTACACTGATTTTATGTGTTTTGAAATTGGAGAAAGTA		fibroblast growth factor receptor 2 isoform c		25022
CUST_5895_PI421866198	1250.08	953.514	9.71848	10.4674	1377.23	1224.13	1148.88	960.653	942.057	957.831	9.64133	9.7651	9.749	10.4538	10.4779	10.4706	P	P	P	P	P	P	coding	NM_019284	Cspg5	RefSeq_NM	chr8	+	114621532	114635333	ACGTTGCTTCTACAGCTGTGATTTCTAAGCCTATGCTGGCACTCAGCTGACTTGTTTTTT		chondroitin sulfate proteoglycan 5 isoform 1		50568
CUST_6060_PI421866198	3019.92	791.092	10.9684	10.203	3536.92	2808.23	2714.62	796.089	760.954	816.232	10.9253	10.9744	11.0056	10.1828	10.1708	10.2553	P	P	P	P	P	P	coding	NM_019219	Rbbp9	RefSeq_NM	chr3	-	133091161	133097910	GGTCATCCCTTTGTGAACTTGGTCGTAAACATTTTTAGAATCTCTATGAAGTCCAAGAAA	3q41	Rattus norvegicus retinoblastoma binding protein 9 (Rbbp9), mRNA [NM_019219]	ENSRNOT00000010678	29459	GO:0042127|GO:0005515|GO:0005634	TC582500	Rn.162693
CUST_6220_PI421866198	1456.15	232.268	9.9376	8.39668	1475.62	1546.58	1346.24	235.603	231.852	229.35	9.73558	10.1007	9.9765	8.37283	8.40921	8.40801	P	P	P	P	P	P	coding	NM_001077646	Cd3g	RefSeq_NM	chr8	-	47924364	47930550	ATATGAACAGTACAGCCGTCTCCAAGGAAACCAAGTGAGAAAGAAGTGAACTCAGCAGGA	8q22	Rattus norvegicus CD3 antigen, gamma polypeptide (Cd3g), mRNA [NM_001077646]	ENSRNOT00000021390	300678	GO:0006461|GO:0007163|GO:0007166|GO:0008150|GO:0015031|GO:0042110|GO:0042981|GO:0003674|GO:0004888|GO:0005515|GO:0030159|GO:0042608|GO:0046982|GO:0005575|GO:0005887|GO:0016020|GO:0016021|GO:0042101|GO:0042105	TC600451	Rn.202653
CUST_13466_PI421866198	103.723	73.1182	6.25161	6.61501	62.0194	118.191	130.96	75.695	79.3503	64.3092	5.6615	6.40725	6.68609	6.58626	6.76438	6.49439	P	P	P	P	P	P	coding	NM_001099473	Vom2r35	RefSeq_NM	chr1	-	73113541	73130828	CCCAAATGCTACATCATCTTGTTGAAACCAGAAAAGAATACCCCTGCCTGGCTAAGGCAA		vomeronasal 2 receptor, 35		292615
CUST_9383_PI421866198	265.735	44.793	7.5268	5.8418	158.707	316.373	322.127	48.5345	44.0293	41.8152	6.82791	7.81818	7.93432	5.89577	5.82454	5.80509	P	P	P	P	P	P	coding	NM_175581	Ctsr	RefSeq_NM	chr17	+	9235485	9244251	GTAATGTTATTCACTTCAATGTCCAGCCTTCTCTTGCTGTATTAAAGAGTTGAATCCTAG	17p14	Rattus norvegicus cathepsin R (Ctsr), mRNA [NM_175581]	ENSRNOT00000024115	290975	GO:0006508|GO:0004197|GO:0005615	TC579417	Rn.106060
CUST_3730_PI421866198	265.199	176.503	7.57586	7.96814	280.588	269.272	245.736	181.401	173.199	174.91	7.58761	7.58252	7.55745	7.95381	7.9595	7.9911	P	P	P	P	P	P	coding	NM_001109194	RGD1560880	RefSeq_NM	chr3	-	3403403	3404494	TCTGCTCAATACCAAAGTGGTGATGGACATCAGGACTGTCATGGGAATCAGACATTTCCT		hypothetical protein LOC499747		499747
CUST_11210_PI421866198	29.9367	45.5575	4.643	5.87314	18.2518	37.8516	33.7066	45.8575	43.1976	47.6174	4.15971	4.87133	4.89796	5.80469	5.79051	6.02421	P	P	P	P	P	P	coding	NM_031680	P2ry4	RefSeq_NM	chrX	-	88589533	88590947	TTCTCTGCTTATGAGGGAGATCGATTGTAACCCTGCTGCTGGATATGAAGGGAACTAACT	Xq31	Rattus norvegicus pyrimidinergic receptor P2Y, G-protein coupled, 4 (P2ry4), mRNA [NM_031680]	ENSRNOT00000045907	63843	GO:0007165|GO:0007186|GO:0007200|GO:0007204|GO:0030321|GO:0001584|GO:0004872|GO:0005524|GO:0015065|GO:0019103|GO:0045028|GO:0045030|GO:0005887|GO:0016020|GO:0016021|GO:0016323|GO:0016324	TC579472	Rn.30068
CUST_2560_PI421866198	312.354	93.4343	7.80172	6.99687	314.587	326.116	296.36	95.5501	96.2668	88.4862	7.722	7.8638	7.81935	6.96449	7.05404	6.97207	P	P	P	P	P	P	coding	NM_153731	Znf14	RefSeq_NM	chr16	-	18397909	18407047	GTCTATTCCTTCTCTTCTTGTGTTGGATACATAGATGTATCCCTGATATGTTTTTAGAGT	16p14	Rattus norvegicus zinc finger protein 14 (KOX 6) (Znf14), mRNA [NM_153731]	ENSRNOT00000021742	266773	GO:0006355|GO:0003676|GO:0003700|GO:0008270|GO:0046872|GO:0005622	TC575032	Rn.123575
CUST_10172_PI421866198	620.949	258.544	8.7356	8.55894	588.505	663.105	611.238	254.899	263.821	256.912	8.51222	8.85958	8.835	8.49827	8.6052	8.57336	P	P	P	P	P	P	coding	NM_001014181	Atpbd4	RefSeq_NM	chr3	-	100397744	100536300	AGAGAGGTATTTTGTAACTGATAAACCCTCGTTGCTAGATCCTTATCAAAGGTGCATCTT		ATP binding domain 4		362191
CUST_6332_PI421866198	96.6759	80.0295	6.20446	6.75891	98.629	102.479	88.9201	82.8196	78.9533	78.3156	6.24547	6.22041	6.14749	6.73483	6.7538	6.78808	P	P	P	P	P	P	coding	NM_001107848	Ophn1	RefSeq_NM	chrX	-	86519899	86801421	GGTTAAGATCGACTGAGTCCAAGGAATTGTTGCTCTTGCTTCTCATTTGCCTCTAGCTTA		oligophrenin 1		312108
CUST_7138_PI421866198	10420.5	422.072	12.7648	9.28834	7686.15	11652.2	11923.3	417.844	431.336	417.037	12.053	13.0827	13.1587	9.23018	9.34668	9.28815	P	P	P	P	P	P	coding	NM_033376	Kcnk3	RefSeq_NM	chr6	-	25745926	25782144	CCTTAATGTGTCCACTCCCCTTCTGTTTTTTGCATGGCTATGCAGTTATGGAAGAAAAAA	6q14	Rattus norvegicus potassium channel, subfamily K, member 3 (Kcnk3), mRNA [NM_033376]	ENSRNOT00000013107	29553	GO:0006811|GO:0006813|GO:0007268|GO:0005244|GO:0005267|GO:0030955|GO:0005615|GO:0005887|GO:0016020|GO:0016021	NP252334	Rn.15536
CUST_5994_PI421866198	31.9023	53.1485	4.72027	6.10224	43.9378	25.8964	25.8729	45.1705	64.5676	49.7075	5.23645	4.36461	4.55974	5.7855	6.43566	6.08555	P	P	P	P	P	P	coding	NM_172324	Elavl3	RefSeq_NM	chr8	-	21124167	21158232	GTCCTATACCGAGAGAAAGGGGAGGGAACAGGTTTAAAAATCCCCAAAACAGGGAAAAAA	8q13	Rattus norvegicus ELAV (embryonic lethal, abnormal vision, Drosophila)-like 3 (Hu antigen C) (Elavl3), mRNA [NM_172324]		282824	GO:0000166|GO:0003723	TC615083	Rn.22586
CUST_2867_PI421866198	3315.39	887.474	11.0045	10.3651	5185.81	2656.94	2103.43	900.348	883.271	878.802	11.4901	10.8947	10.6288	10.3595	10.3806	10.3553	P	P	P	P	P	P	coding	NM_053618	Bbs2	RefSeq_NM	chr19	+	11347431	11382830	CCCATTTCAGAGTTTAACTTGTTTCTGTACATAAAGTTAGTGTATGAATTTATCTCCCCC	19p12	Rattus norvegicus Bardet-Biedl syndrome 2 homolog (human) (Bbs2), mRNA [NM_053618]	ENSRNOT00000026076	113948	GO:0007288|GO:0007601|GO:0008104|GO:0008150|GO:0030534|GO:0040015|GO:0045494|GO:0003674|GO:0005575	TC575318	Rn.15987
CUST_14021_PI421866198	4260.41	2298.76	11.4644	11.7427	5091.51	4204.74	3484.97	2340.79	2264.27	2291.21	11.4619	11.5698	11.3616	11.7459	11.7501	11.732	P	P	P	P	P	P	coding	NM_001005553	Git2	RefSeq_NM	chr12	+	43117705	43158710	TTAGGAGTGACCAGGAACTGATCCTTTTCTAACTTTTGTATCATGTTAAGTGTTGTCTTA	12q16	Rattus norvegicus G protein-coupled receptor kinase-interactor 2 (Git2), mRNA [NM_001005553]	ENSRNOT00000045946	304546	GO:0043087|GO:0004872|GO:0005096|GO:0005515|GO:0016301	TC606493	Rn.77521
CUST_8159_PI421866198	17100.9	1752.72	13.5044	11.3539	20033.9	16903.1	14365.8	1768.47	1767.63	1722.05	13.4952	13.6007	13.4171	11.342	11.3965	11.3233	P	P	P	P	P	P	coding	NM_001033693	Slc31a2	RefSeq_NM	chr5	+	79281930	79292436	ATAATGTCTACGTTCAAGTACCTCATGGGCTCAATGAAAAGACGGTTTTAAGAAGCTTTG	5q24	Rattus norvegicus solute carrier family 31, member 2 (Slc31a2), mRNA [NM_001033693]	ENSRNOT00000019379	298091	GO:0006825|GO:0005375|GO:0005887|GO:0016021	TC581919	Rn.15570
CUST_612_PI421866198	135.862	99.7226	6.58089	7.09522	195.814	111.713	100.059	100.874	98.0761	100.218	7.10244	6.32656	6.31368	7.05555	7.08261	7.1475	P	P	P	P	P	P	coding	NM_022856	Nab1	RefSeq_NM	chr9	+	46084089	46124259	CTCTGACTGACTTACAAAAATGAAGAAAGCAATCACTTGGTTCTTGTGCAGAAAATATGA	9q22	Rattus norvegicus Ngfi-A binding protein 1 (Nab1), mRNA [NM_022856]	ENSRNOT00000017813	64824	GO:0006355|GO:0016481|GO:0042552|GO:0045449|GO:0045682|GO:0016564|GO:0030528|GO:0005634	TC575589	Rn.10099
CUST_14662_PI421866198	1513.24	492.754	9.97586	9.50324	1847.48	1460.67	1231.57	458.988	486.323	532.95	10.0532	10.0232	9.85122	9.37641	9.51398	9.61932	P	P	P	P	P	P	coding	NM_001013071	Tm7sf2	RefSeq_NM	chr1	-	208700769	208705093	AGAGGGAGCCACTGCTCCCAGAAGGAAATTTTTCCCTGTTGAATAAATGTTTTCAACCTT	1q43	Rattus norvegicus transmembrane 7 superfamily member 2 (Tm7sf2), mRNA [NM_001013071]	ENSRNOT00000028485	293688	GO:0006695|GO:0016126|GO:0016491|GO:0050613|GO:0005783|GO:0005887|GO:0016020|GO:0016021	TC578417	Rn.8313
CUST_5611_PI421866198	76.8433	130.207	5.89845	7.49068	76.324	82.4886	71.7173	132.545	130.52	127.555	5.92249	5.91076	5.86211	7.45136	7.51211	7.50858	P	P	P	P	P	P	coding	NM_153294	LOC259224	RefSeq_NM	chr10	-	13908149	13909415	TGCAGCAAATCATCTTTGCCGATCCTGTCAGGCTCGACGACCGTCTCAAGAACCGATGGC	10q12	Rattus norvegicus prepro-Neuropeptide W polypeptide (LOC259224), mRNA [NM_153294]	ENSRNOT00000016554	259224	GO:0007186|GO:0007218|GO:0007631|GO:0001664|GO:0005515	TC583619	Rn.14575
CUST_1360_PI421866198	123.185	633.322	6.52812	9.87388	99.3962	136.872	133.286	648.39	634.92	616.655	6.25446	6.62159	6.70832	9.87371	9.90528	9.84265	P	P	P	P	P	P	coding	NM_001109530	Spdef	RefSeq_NM	chr20	-	5927865	5942091	AACTACGATAAACTAAGCCGCTCCATCCGCCAGTATTACAAGAAGGGGATCATTCGCAAA		SAM pointed domain containing ets transcription		689210
CUST_4428_PI421866198	327.933	781.936	7.84373	10.1872	385.417	309.455	288.927	806.901	757.058	781.848	7.96744	7.78419	7.77956	10.2046	10.1637	10.1934	P	P	P	P	P	P	coding	NM_022267	Ccnd2	RefSeq_NM	chr4	-	163523816	163546501	TGAGTAGTTTGCAAAGCATTGAACCCAAGAAGGAATCAGAAATGAGAAGGGACACAGCTG	4q42	Rattus norvegicus cyclin D2 (Ccnd2), mRNA [NM_022267]	ENSRNOT00000027084	64033	GO:0000074|GO:0000082|GO:0007049|GO:0008284|GO:0051301|GO:0005515|GO:0019901|GO:0005634	TC582981	Rn.96083
CUST_14374_PI421866198	2378.89	429.901	10.6395	9.31157	2132.68	2610.43	2393.55	428.375	429.899	431.43	10.236	10.8661	10.8165	9.26441	9.34106	9.32923	P	P	P	P	P	P	coding	NM_001106026	RGD1306063	RefSeq_NM	chr15	-	14395450	14412116	AGACAGACTTCTCCAAGCCCTTAACTATAAAGCATTCAGTATGTACCAGTTTCAGGAAGG		hypothetical protein LOC289928		289928
CUST_5632_PI421866198	58572.5	21723.1	15.5499	14.8426	66767	57160.8	51789.8	21587	20666.4	22915.9	15.5028	15.6377	15.5092	14.807	14.7899	14.9307	P	P	P	P	P	P	coding	NM_001135174	Tomm7	RefSeq_NM	chr4	+	6675774	6682616	CTGAGGCAGAGTGGAGTCTGTACTGACTTACGATAGACTATCAAAATAAATATTTTTAAC		translocase of outer mitochondrial membrane 7		685620
[truncated: 10,146 more rows]

## Sheet: EdgeR differential expression
Gene_symbol	logFC	logCPM	F	PValue	fdr
A2m	2.773	2.45886	285.907	1.30089e-06	1.08705e-05
[truncated: 10,695 more rows]
