# Supplementary material for: Scrt1, a transcriptional regulator of β-cell proliferation identified by differential chromatin accessibility during islet maturation
Source: Sci Rep. 2021 Apr 22;11:8800. doi: 10.1038/s41598-021-88003-2 (PMC8062533; doi:10.1038/s41598-021-88003-2)
Supplement: Supplementary file 9 — Supplementary Table 9. [file 41598_2021_88003_MOESM9_ESM.xlsx]

## Sheet: Reprogramming 3 days 6days
gene	raw_counts.X01_3d_CmGm_C	raw_counts.X02_3d_CmGm_D	raw_counts.X03_3d_CmGm_E	raw_counts.X04_3d_CmGm_F	raw_counts.X05_3d_CpGm_C	raw_counts.X06_3d_CpGm_D	raw_counts.X07_3d_CpGm_E	raw_counts.X08_3d_CpGm_F	raw_counts.X09_3d_CpGp_C	raw_counts.X10_3d_CpGp_D	raw_counts.X11_3d_CpGp_E	raw_counts.X12_3d_CpGp_F	raw_counts.X16_6d_CmGm_C	raw_counts.X17_6d_CmGm_D	raw_counts.X18_6d_CmGm_E	raw_counts.X19_6d_CmGm_F	raw_counts.X20_6d_CpGm_C	raw_counts.X21_6d_CpGm_D	raw_counts.X22_6d_CpGm_E	raw_counts.X23_6d_CpGm_F	raw_counts.X24_6d_CpGp_C	raw_counts.X25_6d_CpGp_D	raw_counts.X26_6d_CpGp_E	raw_counts.X27_6d_CpGp_F	raw_counts.X31_Islets_Gp_C	raw_counts.X32_Islets_Gp_D	raw_counts.X33_Islets_Gp_E	raw_counts.X34_Islets_Gp_F
0610007P14Rik	114	93	266	132	75	59	174	128	228	67	77	130	259	216	285	315	109	111	95	127	257	199	84	184	50	79	66	89
0610009B22Rik	61	57	120	75	81	52	81	64	119	67	96	140	83	73	122	148	133	117	58	47	109	131	71	152	133	183	122	196
0610009L18Rik	16	14	31	29	16	23	35	28	68	15	19	33	27	17	23	24	27	42	19	22	68	56	37	48	24	52	25	34
0610009O20Rik	31	22	67	43	13	13	33	31	35	17	9	26	48	38	50	106	31	31	24	17	57	59	29	51	28	62	47	50
0610010F05Rik	9	17	19	25	8	3	8	21	9	10	5	6	10	17	19	26	6	8	14	8	2	5	8	9	7	16	17	9
0610010K14Rik	242	183	439	261	258	193	223	252	235	123	132	248	432	279	217	247	167	141	59	96	236	187	99	191	178	144	123	129
0610011F06Rik	182	193	236	195	176	124	224	157	165	81	81	200	222	201	217	193	104	142	128	135	198	167	90	167	272	255	278	287
0610012G03Rik	440	342	734	360	577	507	423	513	537	202	219	469	741	494	467	678	466	489	233	246	680	433	223	373	224	297	204	266
0610030E20Rik	37	24	64	52	41	15	56	53	66	36	29	75	42	13	38	57	35	48	52	21	68	71	42	78	25	14	14	12
0610037L13Rik	134	109	234	155	110	93	155	193	116	49	82	170	204	151	159	119	122	138	71	80	163	124	90	145	85	142	118	127
0610038B21Rik	1	0	0	0	2	4	2	1	3	2	1	5	1	1	2	1	1	1	0	1	3	3	2	2	0	0	0	0
0610039H22Rik	1	0	0	0	0	1	1	0	1	0	2	3	0	0	1	1	1	0	0	0	0	2	1	1	2	1	7	6
0610039K10Rik	0	0	0	0	0	0	0	1	1	0	0	0	0	0	0	0	0	2	0	0	1	1	2	0	0	0	0	0
0610040B10Rik	7	1	10	10	5	3	12	10	19	14	3	8	2	4	8	5	12	13	8	5	12	14	10	13	3	10	1	15
0610040F04Rik	0	1	1	1	0	5	3	5	3	1	6	5	1	0	3	0	3	2	2	2	1	3	2	8	4	0	2	3
0610040J01Rik	138	82	402	313	51	56	87	89	117	41	39	99	204	154	230	303	49	89	66	62	154	114	67	130	157	203	215	200
0610043K17Rik	1	2	3	0	3	0	0	0	1	0	0	3	1	0	0	0	0	2	0	1	2	1	0	1	1	0	1	0
1010001N08Rik	3	5	5	7	10	1	6	7	4	9	1	6	6	3	1	4	3	5	0	1	1	1	2	4	0	4	2	1
1110001J03Rik	136	136	334	225	119	107	178	185	185	83	101	111	381	294	264	381	188	170	162	141	363	192	162	270	190	222	213	279
1110002L01Rik	11	9	33	24	6	5	13	25	25	12	14	24	63	19	24	54	24	18	19	13	28	20	15	19	11	5	13	12
1110004E09Rik	160	179	339	189	120	112	138	195	205	79	67	114	345	235	244	482	98	115	83	89	172	165	93	130	94	97	76	121
1110004F10Rik	295	195	703	345	209	219	259	230	331	142	129	317	489	384	413	613	198	301	191	172	456	385	197	438	191	245	175	242
1110006O24Rik	12	3	9	6	12	0	19	7	24	11	6	14	10	9	4	10	8	11	3	6	29	28	5	14	29	12	10	23
1110007C09Rik	452	345	613	455	491	479	483	392	642	237	275	552	808	581	639	851	444	443	214	212	822	624	305	638	156	162	174	150
1110008F13Rik	743	664	1837	1117	767	540	998	623	1100	498	298	888	1786	1226	1339	1856	455	810	341	406	1128	741	484	925	166	189	195	184
1110008L16Rik	47	31	51	57	42	57	67	51	121	47	71	76	68	50	61	80	33	44	32	26	56	53	23	43	39	32	29	42
1110008P14Rik	768	650	1368	1037	737	600	598	440	677	315	411	736	1397	1151	1442	1478	603	498	329	384	657	551	303	535	297	292	365	335
1110012L19Rik	50	55	119	60	40	41	90	54	109	49	57	66	122	85	80	197	77	85	52	50	145	103	57	118	26	40	41	35
1110017D15Rik	4	0	5	1	2	1	8	7	14	5	1	5	3	2	2	5	5	0	4	3	13	4	4	4	6	9	9	7
1110019D14Rik	4	2	6	3	6	1	3	0	11	3	2	4	6	5	9	9	3	7	7	8	2	12	6	4	6	9	3	5
1110020A21Rik	1	2	10	4	0	3	9	5	7	3	6	3	4	4	3	1	6	4	1	3	7	7	5	6	20	18	20	17
1110032A03Rik	45	19	75	68	31	28	55	55	66	41	16	50	76	80	48	72	30	79	46	30	88	85	51	82	59	89	67	119
1110034G24Rik	22	14	23	9	36	8	21	18	22	10	9	28	18	12	22	13	15	16	16	9	37	24	13	20	67	57	65	66
1110037F02Rik	71	55	225	108	39	56	115	101	174	61	60	98	157	127	151	229	85	108	84	82	178	157	62	161	59	81	55	65
1110038B12Rik	494	431	666	403	1482	933	819	773	885	302	418	718	509	436	404	611	294	286	150	201	268	196	113	250	28	38	29	34
1110038F14Rik	102	101	274	152	129	65	161	119	246	87	105	188	211	136	167	228	103	184	85	99	281	185	100	234	84	107	105	103
1110046J04Rik	11	9	8	14	28	12	16	20	38	7	12	27	32	16	16	16	14	9	8	18	38	21	18	18	0	4	3	4
1110051M20Rik	42	18	122	51	35	41	86	84	103	45	58	91	138	79	100	155	66	70	57	44	128	119	45	119	43	65	54	59
1110059E24Rik	58	60	119	105	74	48	124	78	115	64	54	106	133	103	92	121	16	81	40	51	111	80	62	100	39	60	55	49
1110059G10Rik	34	30	120	74	35	18	76	62	67	37	38	83	66	81	72	135	62	61	54	33	95	86	50	71	23	41	49	47
1110065P20Rik	263	259	476	353	280	204	295	247	281	136	132	344	481	319	376	382	225	246	160	187	456	364	183	331	415	427	450	586
1190002F15Rik	0	0	7	7	0	0	0	0	2	0	0	0	14	11	8	9	4	4	1	3	2	0	1	3	2	2	2	3
1190002N15Rik	36	33	41	46	74	46	141	69	329	249	137	382	27	16	45	72	73	123	135	97	179	354	199	454	37	36	22	26
1190007I07Rik	46	73	103	66	59	33	67	56	60	32	39	54	128	95	112	180	55	70	44	42	86	63	45	60	43	53	44	51
1200014J11Rik	45	39	108	64	43	36	74	88	102	47	53	110	92	50	76	165	59	72	47	35	134	98	37	122	24	33	24	12
1300002E11Rik	38	28	79	32	103	79	118	70	154	93	60	101	42	29	45	52	61	82	51	60	134	123	58	122	68	66	54	59
1300017J02Rik	0	0	2	0	0	0	0	0	4	0	0	0	0	0	0	0	0	0	0	0	0	0	0	0	0	0	0	0
1500004A13Rik	0	0	0	1	2	0	2	0	1	0	0	1	0	0	4	0	4	1	1	0	1	0	3	5	0	1	3	3
1500009C09Rik	47	13	72	66	16	0	13	25	2	1	2	2	20	17	26	27	17	15	4	15	8	4	0	0	0	0	0	0
1500009L16Rik	12	10	21	13	28	36	79	33	115	47	37	54	69	55	46	66	75	103	104	87	173	188	111	207	43	59	61	53
1500011B03Rik	37	32	70	42	30	28	56	46	73	35	40	92	99	57	82	107	52	80	49	31	114	114	47	122	195	242	184	231
1500011K16Rik	188	150	391	267	83	60	99	105	74	40	50	87	426	339	346	555	104	123	105	102	119	92	65	86	194	234	242	279
1500012F01Rik	610	469	588	410	992	843	849	528	937	380	412	730	445	367	432	576	277	148	99	173	179	166	92	116	63	61	61	64
1500012K07Rik	0	0	0	0	0	0	0	0	0	0	0	0	0	0	0	0	0	0	0	0	0	0	0	0	0	3	1	9
1500015A07Rik	28	35	91	33	20	21	33	20	43	9	16	27	56	47	46	79	25	35	24	26	57	51	27	41	29	22	28	28
1500015L24Rik	0	0	0	0	0	0	0	0	0	3	0	3	1	1	0	0	2	4	0	0	1	2	1	0	0	0	0	0
1500015O10Rik	0	1	2	0	8	6	53	50	10	3	6	11	0	0	0	1	42	38	32	25	10	4	4	3	0	0	0	0
1500017E21Rik	0	0	0	0	0	0	0	0	0	0	0	0	0	0	0	0	0	0	0	1	0	1	0	0	5	2	2	1
1600002H07Rik	20	16	64	35	21	16	55	30	54	20	26	35	54	52	52	85	28	35	26	28	90	49	31	77	12	15	10	15
1600002K03Rik	53	46	116	75	73	75	79	62	62	24	37	64	74	73	97	93	50	58	38	43	67	60	36	59	65	62	52	68
1600012H06Rik	81	104	264	155	101	32	127	63	138	80	70	154	175	105	149	307	61	106	93	86	174	186	82	168	53	63	52	64
1600014C10Rik	32	32	56	34	56	41	75	32	93	44	49	60	61	44	56	54	33	43	36	19	93	44	21	55	21	36	25	42
1600014C23Rik	0	0	8	4	1	0	0	0	1	0	0	0	4	3	3	3	0	0	1	0	1	0	0	0	2	0	0	0
1600019K03Rik	0	0	0	0	0	0	0	0	0	0	0	0	4	0	3	1	0	2	0	2	3	6	1	1	0	0	0	0
1600020E01Rik	49	27	110	79	31	12	76	58	87	32	21	63	64	35	58	59	24	56	32	42	59	61	40	67	56	83	58	89
1600023N17Rik	0	0	3	0	2	0	0	7	0	3	1	0	1	0	2	0	1	1	1	0	4	4	1	4	0	2	4	3
1600029I14Rik	0	0	0	0	0	0	0	5	1	0	4	2	0	0	0	0	1	3	0	1	1	2	3	9	0	2	1	1
1600029O15Rik	0	0	0	0	0	0	1	1	0	1	1	0	1	0	0	0	0	0	0	1	2	0	1	1	0	0	0	0
1700001C19Rik	0	0	5	1	0	8	1	2	3	0	0	0	0	3	2	1	4	1	4	1	2	2	0	5	4	1	6	3
1700001G11Rik	0	1	1	0	0	0	1	2	3	2	2	2	1	2	0	0	0	1	1	0	1	3	2	1	2	1	1	2
1700001G17Rik	1	0	3	2	2	1	2	2	1	0	0	2	0	2	0	0	1	4	0	0	1	0	0	1	0	1	0	0
1700001J03Rik	1	0	4	2	6	0	6	8	2	1	5	5	3	1	5	2	1	0	1	0	5	4	1	4	1	4	1	4
1700001L05Rik	6	2	22	11	2	4	2	6	4	3	2	1	21	8	13	27	4	9	5	3	5	11	2	8	1	3	2	2
1700001L19Rik	0	0	3	0	16	19	6	7	17	12	5	16	2	3	7	4	5	6	1	6	8	9	9	10	0	0	0	1
1700001O22Rik	7	9	20	7	12	0	10	10	6	10	5	14	19	18	30	18	2	6	5	9	13	4	8	8	0	0	2	0
1700001P01Rik	0	0	1	1	0	1	1	1	0	1	0	0	0	0	0	0	1	0	0	0	0	0	0	0	0	0	0	0
1700003E16Rik	4	1	15	7	3	6	2	0	10	4	6	7	6	2	9	3	7	3	2	7	6	4	1	6	0	2	3	1
1700003F12Rik	6	8	7	11	4	4	6	5	19	4	6	8	12	7	16	7	3	12	3	2	5	2	3	10	3	1	0	1
1700003M07Rik	0	0	1	1	0	0	0	2	0	0	0	0	1	0	0	0	0	0	0	1	0	2	0	1	0	0	1	1
1700007G11Rik	0	0	0	0	0	0	0	0	0	1	0	0	0	0	0	1	0	0	0	0	1	0	0	0	0	0	0	0
1700007K09Rik	0	0	0	0	0	0	3	0	1	0	0	2	1	1	1	1	0	3	2	2	6	5	0	1	0	0	0	0
1700007K13Rik	12	11	20	7	27	38	21	30	36	18	26	42	26	16	18	20	16	21	13	13	38	26	26	51	6	4	3	3
1700007L15Rik	18	16	31	15	15	11	28	14	22	22	19	24	21	27	33	35	14	22	11	5	35	37	18	33	30	25	30	25
1700008J07Rik	12	15	32	23	25	4	16	17	11	6	6	15	15	9	18	8	6	28	12	13	28	18	18	29	22	36	25	24
1700008O03Rik	5	2	3	3	3	12	11	6	7	7	13	10	11	6	6	5	4	10	6	4	13	16	6	8	2	7	0	0
1700009N14Rik	1	1	1	1	0	0	0	0	1	0	0	0	19	5	11	13	3	2	2	1	2	1	0	0	0	0	0	0
1700010I14Rik	1	5	11	9	2	2	9	3	17	3	3	11	9	6	15	26	7	9	9	4	5	5	4	11	1	7	8	4
1700011A15Rik	2	0	0	0	0	0	0	0	2	0	0	0	0	1	0	0	1	0	0	1	0	2	0	1	0	0	1	0
1700011H14Rik	26	7	45	35	2	7	25	25	4	3	0	3	24	17	34	47	10	9	5	6	1	2	0	2	0	0	1	0
1700012B09Rik	2	0	2	0	0	0	1	0	0	0	0	0	10	8	4	13	0	0	0	0	0	1	0	0	0	0	0	0
1700012C14Rik	0	0	0	0	0	0	1	0	0	0	0	1	0	0	0	0	1	0	0	0	3	0	0	1	0	0	1	0
1700012D01Rik	4	0	12	6	1	0	2	3	6	2	3	3	3	1	5	3	6	3	5	7	2	5	4	4	4	4	0	3
1700012D14Rik	2	0	1	0	0	4	0	3	2	1	3	0	0	4	1	0	3	2	0	0	2	0	4	0	4	4	4	1
1700013F07Rik	2	0	0	2	0	0	0	2	2	0	0	1	1	3	1	1	1	3	1	2	0	0	0	0	1	4	2	3
1700015F17Rik	0	2	2	0	1	0	1	1	1	1	1	5	0	3	0	2	0	0	1	1	0	0	1	1	0	0	0	1
1700016D06Rik	0	0	0	0	0	0	3	1	2	0	1	4	0	2	0	0	2	2	2	0	4	4	1	0	1	0	0	0
1700016G22Rik	0	0	0	1	0	0	3	3	0	0	0	0	1	0	2	3	0	0	0	0	0	1	0	0	0	0	0	0
1700016K19Rik	26	22	32	11	31	37	40	11	34	17	16	37	21	8	27	38	12	12	19	13	22	30	12	18	7	6	8	14
1700017B05Rik	104	78	303	197	57	32	83	118	64	31	41	50	201	160	190	319	66	65	59	60	81	74	34	89	2	9	4	15
1700018A04Rik	0	0	2	1	0	0	0	0	0	0	0	1	1	0	0	0	0	0	0	0	0	2	0	0	0	0	0	0
1700018L02Rik	0	1	2	1	0	1	1	1	2	1	0	0	1	0	0	0	0	1	0	0	2	3	0	3	6	5	19	9
1700019B03Rik	0	1	0	0	0	0	1	0	0	0	2	0	0	0	0	0	1	2	0	0	0	0	0	0	1	0	0	0
1700019D03Rik	0	2	0	1	6	0	3	4	7	3	3	11	2	0	0	4	4	8	4	4	16	24	5	13	62	49	79	87
1700019G17Rik	6	5	4	10	0	6	12	9	20	10	10	12	9	2	9	13	12	13	11	16	26	14	7	20	1	2	2	2
1700019L03Rik	1	0	3	1	1	0	0	1	1	2	1	0	0	0	1	0	2	1	0	0	2	0	1	0	2	0	1	0
1700019N19Rik	0	1	0	0	0	0	0	1	0	0	2	0	0	0	0	0	0	2	0	0	1	1	0	0	0	0	0	0
1700020D05Rik	0	0	0	0	0	1	0	4	1	1	0	2	3	1	0	1	0	2	0	1	6	7	2	9	0	1	0	3
1700020I14Rik	85	66	148	78	187	148	180	140	249	99	83	201	138	131	120	139	108	122	52	67	201	142	81	137	15	11	6	16
1700020L24Rik	1	0	1	0	0	0	0	0	1	0	0	2	4	3	1	6	0	1	0	1	3	2	1	3	0	0	0	0
1700021F05Rik	99	100	251	141	80	91	170	170	210	82	82	114	147	124	124	217	164	176	118	93	312	167	111	211	46	53	36	75
1700021K19Rik	92	70	284	188	35	47	182	129	272	102	79	163	303	221	236	449	118	164	159	136	424	207	107	233	90	118	71	117
1700022H01Rik	0	0	0	0	0	0	3	0	0	0	0	0	0	0	1	0	0	0	0	0	1	0	0	4	0	1	0	2
1700023F06Rik	7	1	13	5	10	6	18	16	13	5	16	21	10	2	11	9	7	11	11	8	10	12	13	12	48	61	58	59
1700024F13Rik	0	0	0	0	0	0	0	0	1	0	0	0	0	0	3	4	0	0	0	0	0	0	0	0	0	0	0	0
1700024P16Rik	0	0	0	0	0	0	0	0	0	1	0	1	4	1	1	5	1	0	0	0	0	1	0	0	0	0	0	0
1700025G04Rik	90	64	228	158	10	8	37	33	20	13	10	27	241	162	177	182	20	36	33	37	23	24	17	23	4	10	3	7
1700025N23Rik	0	0	1	0	0	0	3	0	1	0	0	0	1	0	0	0	0	0	0	0	0	1	0	0	1	0	0	0
1700026J14Rik	0	0	0	0	0	0	0	0	0	0	0	0	0	1	0	0	0	2	0	2	0	0	0	1	1	1	4	3
1700026L06Rik	1	3	2	3	7	3	4	3	7	7	5	5	2	1	2	7	1	1	0	1	2	2	4	4	1	0	0	0
1700028I16Rik	0	0	0	2	0	2	1	0	1	0	0	1	3	3	0	1	0	2	1	0	1	6	2	2	0	0	0	3
1700028J19Rik	7	2	4	3	13	7	16	8	8	1	10	14	8	8	5	5	7	3	1	2	2	8	0	7	0	3	0	1
1700028K03Rik	0	0	3	0	0	0	0	0	0	0	0	0	0	0	0	1	0	0	0	0	0	0	0	1	0	0	0	0
1700029I15Rik	2	3	6	1	6	3	1	6	6	0	2	3	6	1	4	3	4	6	6	7	11	6	8	7	7	15	3	8
1700029J07Rik	5	2	14	9	3	1	4	2	7	1	0	3	6	1	2	4	10	8	6	9	5	3	1	4	12	13	14	18
1700030C10Rik	6	5	24	12	5	12	20	14	12	12	19	10	14	10	7	10	13	9	8	11	22	15	9	10	12	8	16	16
1700030J22Rik	5	6	4	4	1	0	5	3	6	0	1	5	8	6	10	4	3	5	0	4	12	2	10	6	0	0	3	1
1700030K09Rik	13	21	50	16	6	5	23	22	22	10	12	15	34	32	33	49	18	28	13	23	45	37	22	32	15	26	19	32
1700034H15Rik	0	0	5	2	2	2	5	12	3	2	1	1	1	3	3	3	1	2	2	0	4	5	1	1	1	3	3	5
1700034P13Rik	0	0	0	0	0	0	2	0	2	1	0	0	0	1	0	0	1	1	1	0	4	2	0	1	0	0	0	0
1700037C18Rik	24	44	47	51	64	28	33	51	52	30	56	28	28	24	22	26	34	41	38	30	55	37	31	40	69	67	78	56
1700037H04Rik	151	86	242	181	162	156	216	169	146	88	71	193	158	128	155	78	78	76	60	58	144	116	81	101	20	30	21	20
1700040L02Rik	2	2	3	1	1	0	1	0	1	2	0	0	0	1	0	3	2	0	0	0	1	0	1	2	4	13	10	13
1700042O10Rik	0	0	0	0	0	0	1	0	0	0	0	0	0	1	0	1	0	0	0	0	0	0	0	0	0	3	0	1
1700048O20Rik	2	0	2	3	0	3	2	3	1	2	1	0	3	5	9	5	1	2	1	2	5	0	1	2	0	0	0	0
1700049E15Rik	4	0	5	0	0	0	0	1	0	0	0	0	1	0	0	1	0	0	0	0	0	0	0	0	0	0	0	0
1700049G17Rik	1	2	4	5	1	0	2	0	1	2	0	1	0	0	3	2	0	0	2	2	0	1	1	2	2	2	2	1
1700052K11Rik	11	17	38	27	5	11	17	11	21	7	11	14	18	25	20	31	18	12	7	11	22	29	12	19	10	16	13	16
1700056E22Rik	12	27	44	26	26	16	34	23	34	12	16	29	36	28	31	48	11	37	10	12	31	35	13	38	48	52	45	89
1700061G19Rik	0	3	2	1	0	0	0	0	2	2	1	0	0	0	0	2	1	0	0	0	2	3	3	0	0	0	1	1
1700061I17Rik	1	0	1	4	0	0	1	0	0	0	0	0	2	2	3	4	1	0	2	0	0	0	0	0	0	0	0	0
1700064M15Rik	0	0	0	0	0	0	0	0	0	0	0	0	0	0	0	0	0	0	0	0	1	0	0	0	4	2	0	1
1700065D16Rik	0	0	0	0	0	0	0	0	0	1	0	0	0	1	0	0	0	0	0	0	1	0	2	0	0	0	0	0
1700066B19Rik	1	2	16	14	2	0	6	2	6	2	1	0	3	3	1	8	4	2	3	2	11	1	2	5	5	6	2	6
1700066M21Rik	14	5	15	13	14	13	18	16	35	24	23	42	10	10	7	23	1	17	15	6	11	12	18	35	3	4	4	2
1700067K01Rik	1	7	2	3	0	0	4	2	2	1	7	4	2	3	6	8	1	0	1	3	1	2	0	0	2	2	0	0
1700084C01Rik	0	1	2	0	3	9	4	2	9	2	1	12	1	0	1	2	1	2	1	1	2	1	0	1	2	0	0	1
1700084E18Rik	4	0	5	8	3	3	10	8	2	0	1	6	11	5	9	1	7	8	5	5	14	4	1	7	4	5	5	5
1700085C21Rik	0	0	0	0	4	0	1	0	2	0	0	1	0	1	0	0	2	3	0	0	4	3	1	2	0	0	0	0
1700086L19Rik	1	0	6	1	4	2	1	1	0	0	1	9	5	5	2	1	8	13	14	9	26	28	18	35	56	95	119	123
1700086O06Rik	4	5	5	6	7	12	17	17	25	9	5	8	10	12	10	11	7	12	10	5	12	12	5	7	8	14	6	15
1700088E04Rik	25	11	29	25	53	62	50	59	74	32	36	76	21	26	20	13	27	24	18	22	34	47	20	32	41	55	32	56
1700092M07Rik	4	4	7	0	2	6	4	1	0	0	1	2	13	4	3	0	0	0	1	2	2	2	0	2	0	0	0	0
1700093K21Rik	2	1	0	0	3	0	0	0	1	0	1	0	0	1	0	0	0	2	0	0	0	0	0	0	1	2	0	0
1700094D03Rik	15	8	41	36	5	1	22	33	17	17	8	20	25	20	26	36	25	30	19	22	32	39	19	35	17	37	15	19
1700096K18Rik	7	1	11	5	7	10	9	4	11	4	2	18	8	2	6	4	9	12	4	13	18	13	6	17	33	45	28	29
1700097N02Rik	0	0	0	0	3	0	1	0	2	2	1	0	0	0	0	0	0	0	0	0	1	0	0	0	0	0	0	0
1700101E01Rik	0	0	0	0	0	0	1	1	0	0	0	1	0	0	0	0	0	0	0	0	0	0	0	0	0	0	0	0
1700101I11Rik	1	0	2	1	0	0	3	0	2	0	0	1	0	0	0	0	1	2	0	0	4	1	0	0	0	1	3	1
1700102H20Rik	3	0	2	2	4	2	2	5	8	4	1	14	4	1	1	2	6	4	4	2	4	4	2	7	13	16	17	31
1700102P08Rik	1	1	1	2	0	1	0	3	3	0	1	0	1	1	1	5	0	0	2	1	2	1	0	2	5	3	0	3
1700105P06Rik	0	0	1	0	0	1	0	1	2	2	0	0	2	0	1	0	1	0	0	1	1	1	0	3	2	0	2	3
1700108F19Rik	0	0	0	0	0	1	1	0	3	0	0	0	1	1	0	1	5	0	0	1	3	2	0	5	1	0	1	1
1700109H08Rik	5	6	10	8	5	5	5	4	7	4	0	10	5	10	3	9	1	2	3	4	9	7	4	10	1	8	1	4
1700110K17Rik	8	6	5	5	8	1	23	11	26	8	8	19	3	3	1	6	2	8	3	5	14	8	3	3	5	16	12	10
1700112E06Rik	14	14	45	25	18	19	17	21	49	26	9	26	31	17	23	32	17	19	20	6	24	15	10	7	0	2	1	5
1700112J16Rik	0	1	0	2	0	2	0	0	0	1	0	0	1	0	0	0	1	1	0	0	2	2	0	0	5	11	5	7
1700113A16Rik	3	4	7	6	10	13	12	10	10	8	2	14	3	1	2	5	9	9	6	3	10	9	4	15	17	26	23	30
1700120C14Rik	2	4	2	2	0	0	5	0	1	1	2	2	3	4	5	2	2	3	1	0	5	0	0	3	1	5	2	3
1700120K04Rik	0	1	0	0	0	3	0	2	0	0	0	2	0	0	0	0	0	0	0	0	1	0	0	0	0	0	0	0
1700123M08Rik	0	1	6	1	0	0	4	1	2	0	0	3	0	1	3	0	3	1	0	1	0	0	1	1	1	3	0	0
1700123O20Rik	107	87	241	125	81	56	99	121	132	70	58	144	196	130	149	220	109	109	77	62	155	135	52	144	48	53	68	68
1700124L16Rik	1	1	6	4	3	4	6	10	8	1	3	2	13	8	2	15	1	3	4	6	10	3	3	4	0	3	0	1
1700125H20Rik	0	1	2	1	0	0	2	0	2	2	1	1	4	4	0	4	1	0	0	0	1	2	0	1	0	0	0	0
1810006J02Rik	1	0	2	0	0	0	0	0	0	0	0	0	2	3	1	1	0	0	0	0	0	0	0	0	0	0	0	0
1810007D17Rik	5	3	0	3	1	1	2	4	1	0	0	4	0	0	0	0	1	0	0	0	0	0	0	0	0	0	0	0
1810008I18Rik	9	9	3	3	23	5	27	14	9	7	11	26	4	1	0	5	18	18	6	3	8	9	6	13	43	48	38	78
1810009J06Rik	69	68	4	27	17	16	12	27	30	25	7	28	1	0	0	2	0	1	2	1	2	3	0	0	0	0	0	0
1810010D01Rik	4	5	4	2	5	0	4	1	0	2	1	1	1	2	0	0	2	1	3	1	3	6	3	0	1	0	1	0
1810010H24Rik	5	3	12	5	7	2	5	4	13	4	1	9	7	6	8	7	4	4	4	3	7	9	3	10	9	15	19	21
1810011O10Rik	424	237	408	263	1000	616	1656	982	3417	1259	1280	2558	476	285	310	637	647	652	450	464	2660	1868	730	1994	2	2	4	3
1810012K16Rik	1	0	0	1	0	0	1	0	4	2	0	0	0	0	0	0	2	1	1	0	2	2	0	1	0	0	2	2
1810013A23Rik	1	0	1	0	1	0	0	0	0	0	0	0	0	0	0	0	0	0	0	0	0	0	0	2	0	0	0	0
1810013L24Rik	51	36	100	86	75	43	141	72	201	115	78	158	90	83	126	144	98	116	101	74	152	139	98	188	23	37	34	23
1810014B01Rik	7	8	16	6	4	3	9	12	18	7	6	6	11	13	11	28	11	11	4	7	18	14	7	9	3	12	9	10
1810019D21Rik	28	26	47	31	33	19	87	66	80	36	21	71	26	23	35	30	27	45	15	29	106	68	43	85	17	23	20	30
1810020O05Rik	1	1	0	0	4	3	7	7	10	4	3	12	0	0	0	0	0	0	0	0	5	3	1	2	0	0	0	0
1810021B22Rik	8	2	23	15	6	19	24	18	12	7	10	16	14	13	12	23	8	10	8	10	28	9	14	17	24	38	14	44
1810022K09Rik	71	67	232	182	114	55	137	19	139	107	51	95	99	86	170	40	30	95	64	45	44	73	36	82	29	17	13	15
1810026B05Rik	95	80	262	153	123	69	158	103	248	124	102	218	137	105	125	212	92	147	116	64	302	206	133	237	118	120	96	127
1810026J23Rik	88	46	197	88	23	27	97	87	122	91	35	119	117	67	101	124	150	98	65	77	135	130	68	118	85	84	124	80
1810030O07Rik	57	56	155	86	26	37	74	72	82	33	23	52	130	93	95	162	71	66	50	45	124	95	51	119	55	77	62	64
1810032O08Rik	48	32	118	69	53	48	50	49	51	22	21	44	93	72	81	76	19	33	38	33	49	22	28	24	8	17	10	12
1810034E14Rik	5	3	18	9	43	28	40	43	47	35	27	49	16	11	6	12	25	37	13	17	59	49	26	56	7	9	11	5
1810037I17Rik	315	232	501	268	522	353	311	282	429	225	339	533	493	409	406	625	337	469	205	189	417	371	235	392	355	433	422	553
1810041H14Rik	0	0	2	3	7	1	7	6	1	0	2	1	0	0	1	0	2	2	5	2	1	7	1	8	5	2	4	4
1810041L15Rik	7	8	6	6	10	1	51	24	38	23	24	34	7	3	4	5	32	25	38	30	87	58	36	64	29	43	35	45
1810043G02Rik	69	46	110	70	76	143	160	139	185	99	123	192	81	56	70	68	92	98	107	106	249	167	106	178	80	104	120	105
1810043H04Rik	241	183	462	312	322	241	291	264	328	137	171	319	396	323	332	317	202	193	171	196	395	311	152	280	186	227	219	261
1810044D09Rik	22	24	22	16	58	86	70	90	84	28	28	60	16	14	19	18	31	27	28	31	53	42	33	43	25	41	25	30
1810053B23Rik	2	8	4	7	3	0	3	1	3	1	0	0	0	0	0	0	1	0	0	0	0	0	0	0	0	0	0	0
1810055G02Rik	61	56	272	181	38	37	84	55	70	50	41	62	219	130	209	162	41	62	40	43	126	95	46	104	11	15	11	22
1810058I24Rik	333	317	571	353	628	505	491	577	793	342	352	733	607	427	407	728	472	455	221	237	580	495	256	491	142	128	125	153
1810062G17Rik	5	7	15	12	8	2	11	7	8	4	5	13	12	15	9	19	3	10	4	7	14	14	6	12	46	57	48	82
1810062O18Rik	0	2	4	2	0	3	1	1	1	5	4	2	8	2	4	3	2	0	1	0	2	6	3	1	1	5	4	5
1810063I02Rik	8	3	2	0	3	24	26	18	25	6	0	9	4	1	0	0	5	3	2	3	13	5	4	4	0	0	0	0
1810064F22Rik	4	3	2	5	0	2	1	0	0	0	1	0	2	0	1	2	1	0	1	0	0	0	2	3	0	0	0	0
2010001A14Rik	1	2	4	2	4	3	7	9	8	1	2	6	5	5	3	5	6	4	0	0	5	3	5	4	0	8	4	1
2010003K11Rik	5	5	3	1	1	0	0	5	2	1	0	2	0	0	0	0	1	1	1	1	0	1	0	0	0	0	0	0
2010005H15Rik	0	0	2	1	1	2	0	0	0	0	0	0	5	0	1	4	0	1	0	0	0	0	0	0	0	0	0	0
2010012O05Rik	95	79	186	124	129	117	176	196	199	99	75	166	127	126	121	136	100	187	91	67	172	170	100	183	142	167	159	157
2010016I18Rik	5	1	0	1	8	3	3	5	18	0	6	4	2	1	0	0	10	2	4	4	3	8	5	11	1	1	0	2
2010107E04Rik	154	230	514	537	406	152	492	97	384	451	325	361	278	244	534	352	178	457	358	314	124	371	267	390	95	95	116	77
2010107G12Rik	3	0	4	5	10	1	12	5	27	6	6	9	1	1	0	7	18	37	16	14	40	32	16	44	5	8	9	4
2010107G23Rik	84	83	127	120	129	94	161	155	198	85	79	146	125	93	126	138	98	136	113	93	231	167	109	202	57	64	72	80
2010109A12Rik	0	0	1	1	2	0	2	4	0	0	0	1	1	1	1	0	1	0	0	0	0	0	1	1	1	1	5	1
2010109I03Rik	0	0	2	0	0	0	0	0	0	0	1	0	0	0	0	0	0	0	0	0	0	0	0	0	0	0	0	0
2010111I01Rik	319	276	718	486	311	211	567	538	841	350	259	577	548	426	405	695	543	618	498	491	1407	998	513	1170	243	294	261	278
2010204K13Rik	16	23	39	19	25	13	17	9	15	10	7	5	32	39	25	30	25	18	16	11	18	19	15	12	27	49	43	33
2010300C02Rik	15	16	45	26	9	7	27	18	22	13	10	18	26	14	18	27	22	13	38	15	30	34	14	12	6	11	14	7
2010308F09Rik	0	0	0	1	0	0	1	1	0	0	0	4	0	1	1	0	3	2	0	0	0	0	0	1	1	0	1	3
2010310C07Rik	0	0	0	0	0	0	0	1	2	1	0	0	1	0	0	0	0	0	0	0	3	0	0	0	0	0	0	0
2010315B03Rik	19	3	26	16	10	9	14	7	14	7	6	14	16	19	16	26	20	27	10	15	21	16	11	30	23	17	26	20
2010320M18Rik	59	49	130	68	75	48	58	57	104	34	44	65	45	59	64	57	63	40	19	37	64	73	50	63	60	81	60	91
2200002D01Rik	712	746	1533	797	932	822	539	693	460	189	247	325	1686	1504	1262	1463	662	648	325	538	793	573	281	525	3	0	4	0
2200002J24Rik	7	9	9	7	49	21	57	72	41	21	23	75	3	1	1	1	45	55	14	18	42	37	36	64	11	22	25	22
2210010C04Rik	14352	11419	4102	6355	13989	13733	8481	9143	5816	4464	4327	6480	118	102	43	178	175	194	48	51	113	128	70	91	0	1	2	0
2210011C24Rik	12	5	7	11	25	19	23	25	62	24	42	57	10	9	10	14	18	34	14	16	120	48	30	52	9	11	4	6
2210013O21Rik	38	28	134	51	33	28	71	54	53	31	33	36	173	117	95	167	94	107	63	55	128	109	55	105	85	83	85	109
2210015D19Rik	6	13	25	14	12	3	17	9	21	4	2	7	22	13	10	20	5	8	5	6	11	20	10	13	3	7	5	5
2210016F16Rik	165	137	341	240	138	162	212	171	230	92	53	179	365	250	301	341	130	187	93	85	220	160	87	162	104	150	111	143
2210016L21Rik	145	129	213	159	231	213	193	259	264	130	123	277	197	130	155	109	164	185	117	134	244	180	125	226	130	200	180	149
2210018M11Rik	155	92	233	178	75	61	156	151	194	100	128	184	169	131	208	160	127	95	109	136	150	156	107	164	65	80	60	62
2210019I11Rik	12	10	25	15	8	5	23	15	67	21	18	28	8	12	14	16	17	25	33	32	45	37	19	30	257	279	185	223
2210039B01Rik	3	2	2	0	3	4	5	2	7	2	1	2	0	2	0	0	6	2	3	1	13	9	3	12	0	1	0	0
2210404O09Rik	4	0	9	13	5	6	10	2	7	9	2	15	13	6	10	4	1	6	5	4	4	7	6	9	1	5	2	1
2210406O10Rik	2	1	3	3	0	2	2	3	3	3	0	5	2	1	0	0	5	3	1	0	9	2	1	2	16	5	7	4
2210407C18Rik	16	24	9	21	32	29	54	26	4	17	3	8	1	1	0	0	2	3	0	2	0	0	1	1	0	0	0	0
2210408F21Rik	42	55	107	72	51	28	50	47	53	46	57	78	88	43	71	87	36	46	39	32	76	57	29	53	54	75	83	77
2210408I21Rik	3	3	11	9	2	1	1	2	4	2	8	5	3	2	2	10	2	2	7	2	3	6	4	5	4	12	8	4
2210416O15Rik	9	5	7	9	8	4	5	2	2	2	0	1	9	5	1	3	0	3	4	3	7	15	9	11	13	11	3	8
2210417A02Rik	0	1	1	0	0	0	1	1	0	0	2	2	0	0	0	0	5	4	2	1	1	5	3	5	0	0	0	0
2300009A05Rik	80	80	194	130	108	96	117	89	120	70	60	158	147	108	112	201	117	138	112	84	197	155	84	176	346	434	350	390
2310001H17Rik	9	2	16	23	0	0	5	1	1	1	1	0	10	9	8	13	5	7	10	3	2	5	2	0	0	0	1	0
2310001K24Rik	1	0	2	0	0	0	0	1	0	0	1	1	2	0	1	0	0	2	0	0	1	1	0	2	1	0	0	1
2310002F09Rik	0	0	0	0	0	2	5	1	10	6	2	10	1	2	0	2	2	5	2	5	10	25	3	4	0	0	0	0
2310003N18Rik	0	0	0	0	0	0	0	0	0	0	1	0	1	0	1	1	0	1	0	0	0	0	0	0	0	0	0	0
2310007B03Rik	3	3	7	5	0	0	2	0	0	0	0	0	59	77	62	64	8	1	5	4	1	4	0	4	0	0	0	0
2310008N11Rik	1	1	2	3	0	0	0	0	0	0	0	0	1	1	0	0	0	0	1	0	0	0	0	0	0	0	0	0
2310009A05Rik	92	66	197	110	141	116	139	90	150	85	90	142	105	76	120	227	83	140	83	83	148	127	96	182	151	166	144	128
2310009B15Rik	160	147	344	232	213	137	172	125	166	61	98	180	365	239	311	353	112	115	78	102	149	142	49	131	67	83	82	100
2310010G23Rik	1	0	5	2	4	6	7	6	13	1	6	6	9	4	7	14	5	9	3	3	8	6	8	10	2	9	4	2
2310010J17Rik	26	16	62	46	60	49	52	27	49	36	37	38	56	29	31	39	45	45	69	36	67	60	51	69	143	180	162	181
2310011J03Rik	202	173	366	215	211	180	230	252	370	174	147	289	366	262	266	338	174	209	136	144	372	314	126	272	83	75	96	94
2310015A10Rik	15	12	41	27	7	12	18	7	11	6	5	17	22	13	34	28	15	9	8	14	14	23	7	10	36	14	31	24
2310022A10Rik	18	20	84	41	19	23	57	29	70	21	16	33	80	37	65	75	29	29	16	30	136	57	31	46	28	24	26	11
2310022B05Rik	196	173	524	337	172	133	315	323	495	178	236	218	558	360	285	659	236	287	210	207	635	312	182	361	221	367	209	260
2310030G06Rik	69	51	113	99	59	61	117	76	127	92	53	126	91	106	129	149	49	74	54	51	130	123	45	95	75	97	96	86
2310033P09Rik	40	24	56	39	24	12	28	26	32	13	21	29	47	23	39	31	30	11	20	28	54	28	16	34	16	26	17	27
2310034G01Rik	3	1	4	5	5	11	5	5	10	8	5	8	7	4	1	2	3	5	3	9	16	7	6	16	29	30	33	25
2310035C23Rik	16	20	62	30	8	2	20	24	24	11	8	29	40	28	43	65	8	23	22	24	36	35	7	37	16	18	15	21
2310036O22Rik	824	726	1539	1034	1285	933	1220	1077	1385	606	610	1486	1671	1147	951	1039	1146	1044	362	565	1525	992	612	1221	581	662	553	662
2310039H08Rik	99	106	238	150	124	99	126	138	134	48	68	123	120	94	117	159	106	105	58	57	181	139	92	144	253	266	249	305
2310040G24Rik	19	2	22	10	14	7	11	9	22	11	9	16	17	15	19	32	25	47	14	19	44	32	20	43	17	33	19	18
2310043O21Rik	0	0	0	0	0	0	0	0	1	0	0	0	0	0	0	0	0	0	0	0	0	0	0	0	0	0	0	0
2310045N01Rik	154	181	340	202	388	346	237	268	388	152	230	420	423	272	312	427	244	240	119	158	317	244	130	215	91	113	122	101
2310047M10Rik	45	39	105	85	18	26	94	85	115	44	49	59	118	72	105	133	51	68	61	73	186	95	59	110	42	45	47	50
2310057M21Rik	26	10	60	39	8	7	35	19	57	36	21	44	54	39	46	78	40	41	25	28	72	76	35	73	17	24	29	30
2310061I04Rik	221	181	286	153	195	184	219	235	369	157	121	266	313	225	205	269	120	154	112	95	272	152	107	173	170	237	194	181
2310067B10Rik	9	7	8	12	3	2	14	10	17	2	11	8	7	6	16	2	6	5	6	8	9	5	0	6	4	11	3	3
2310068J16Rik	3	0	6	2	3	1	3	4	2	2	5	1	6	5	6	6	3	2	1	1	3	7	4	2	7	11	5	10
2310069B03Rik	0	0	1	0	0	0	0	0	0	0	0	0	1	0	1	3	0	2	0	0	1	3	0	0	0	0	0	0
2310069G16Rik	0	1	0	0	14	1	8	8	6	4	4	5	0	1	0	0	6	1	2	0	9	8	3	7	0	2	1	4
2400006E01Rik	0	0	0	0	0	2	0	0	0	0	0	0	0	0	0	0	0	0	1	1	1	0	0	1	1	1	1	0
2410002F23Rik	119	92	266	149	47	34	149	136	222	49	65	118	296	249	249	279	97	96	74	137	285	171	69	154	73	100	88	74
2410004B18Rik	92	89	266	103	52	40	141	88	125	65	69	134	183	154	162	263	88	111	80	87	206	167	76	186	58	75	49	57
2410004I01Rik	0	0	0	1	0	3	0	1	0	0	0	1	2	0	1	0	2	1	2	0	3	0	0	1	0	0	0	0
2410006H16Rik	1209	959	1097	893	3017	2243	2064	1607	2837	979	1054	1691	1209	970	1016	1221	528	591	301	518	604	565	334	654	211	247	266	269
2410015M20Rik	578	484	1051	635	887	843	736	624	993	458	492	880	971	766	707	903	565	690	459	513	857	664	422	687	678	709	714	926
2410016O06Rik	31	18	83	55	16	6	37	19	33	14	11	11	75	36	76	52	21	18	21	27	29	34	8	46	16	3	6	10
2410018L13Rik	0	0	1	0	0	0	0	0	0	0	0	0	3	2	0	3	0	0	0	0	0	1	0	0	0	0	0	0
2410021H03Rik	0	0	0	0	1	0	2	2	1	1	0	0	0	0	0	0	0	2	0	1	1	0	1	3	66	108	98	109
2410089E03Rik	35	12	98	52	3	5	49	47	67	20	24	58	85	56	66	136	29	45	36	26	81	55	21	31	27	58	34	33
2410124H12Rik	0	0	0	0	0	0	0	3	0	0	0	0	0	1	0	0	0	0	0	0	1	1	1	0	0	0	0	0
2410127L17Rik	1	6	10	3	2	3	6	7	5	5	1	7	10	3	4	12	0	8	1	1	1	2	4	1	1	9	2	7
2410131K14Rik	25	19	38	28	26	38	33	43	53	22	23	65	53	37	41	48	30	29	9	24	65	64	21	62	14	22	15	24
2500002B13Rik	1	1	5	6	3	0	3	1	4	4	5	7	3	1	3	1	2	7	2	3	1	1	2	5	2	0	2	1
2500004C02Rik	6	3	7	8	5	2	9	2	1	8	8	12	5	8	6	6	8	11	6	5	6	6	1	8	6	9	3	7
2510002D24Rik	83	86	139	120	82	151	114	169	143	50	51	98	106	87	116	109	88	113	113	130	111	82	62	113	100	128	110	108
2510003B16Rik	0	0	1	4	0	2	2	5	4	3	6	6	2	1	3	3	7	4	2	0	9	4	3	9	5	1	7	1
2510009E07Rik	80	44	183	79	31	21	42	49	86	55	66	68	110	66	61	73	82	65	47	53	226	135	79	138	80	132	79	82
2510039O18Rik	108	91	307	161	120	65	229	239	461	115	93	188	309	197	235	331	112	174	112	176	438	306	147	328	81	109	52	74
2610001J05Rik	94	68	258	145	74	73	113	79	140	84	66	96	202	164	152	330	114	118	75	95	219	182	83	171	87	129	91	141
2610002M06Rik	30	37	85	73	25	26	51	36	30	38	14	58	76	57	74	95	40	47	31	41	51	62	27	52	43	43	41	37
2610008E11Rik	12	9	31	16	2	1	19	16	20	13	4	19	35	19	10	25	11	15	7	10	31	29	16	32	15	12	21	17
2610015P09Rik	10	12	26	31	10	7	27	8	23	7	15	13	33	21	13	44	17	16	21	17	49	18	18	28	19	34	24	22
2610016A17Rik	2	1	0	0	0	7	3	1	4	3	5	1	1	0	0	1	3	1	2	2	1	1	0	4	0	0	0	0
2610020C07Rik	0	1	1	1	0	0	1	0	1	0	2	1	1	1	1	1	1	1	0	0	1	1	0	4	0	1	0	1
2610020H08Rik	12	20	24	10	57	44	85	110	114	54	51	102	31	19	19	20	141	148	56	53	187	128	68	187	2	5	6	5
2610035D17Rik	63	60	182	128	35	19	70	69	43	15	20	31	93	68	75	103	57	81	43	45	51	45	24	63	10	10	6	4
2610044O15Rik8	12	9	33	33	8	14	23	17	22	10	4	14	22	25	33	32	4	18	13	10	33	20	9	23	14	18	7	13
2610203C22Rik	0	0	0	0	9	2	10	3	4	5	1	7	4	0	0	3	3	6	4	5	3	4	3	5	0	0	0	0
2610301B20Rik	22	7	58	37	15	3	19	11	21	21	7	21	32	15	31	45	3	25	12	12	23	30	16	42	22	46	34	28
2610305D13Rik	5	2	6	6	0	2	11	1	2	2	2	7	3	3	6	6	1	2	4	1	1	2	1	2	1	3	3	1
2610306M01Rik	6	4	8	11	11	12	16	9	21	6	14	14	5	11	10	6	11	12	7	5	13	12	9	14	16	23	25	8
2610307P16Rik	24	4	43	21	11	1	17	19	9	4	9	11	20	32	19	39	14	8	14	18	18	7	3	11	0	0	0	0
2610318N02Rik	2	0	5	0	5	2	6	0	4	0	7	10	5	5	1	9	4	11	5	4	7	3	0	6	0	8	1	2
2610507B11Rik	199	172	491	321	113	121	297	281	308	121	104	180	405	248	293	315	174	139	110	170	277	153	93	171	103	157	103	135
2610507I01Rik	21	13	38	24	12	6	13	20	20	8	12	13	31	23	26	39	7	24	16	16	23	9	12	28	9	16	5	7
2610524H06Rik	35	17	80	33	58	50	60	38	69	42	56	74	39	40	39	52	43	68	39	26	84	93	47	72	71	101	109	91
2610528A11Rik	2	9	12	7	8	3	27	18	5	2	1	5	18	13	12	10	68	45	27	48	10	10	9	6	0	2	1	0
2610528J11Rik	39	36	46	29	31	17	30	21	37	18	20	55	35	27	38	41	21	24	16	14	58	38	18	29	2	8	4	1
2700029M09Rik	113	78	216	134	110	83	130	107	128	65	42	122	212	154	166	290	118	98	82	74	150	118	54	137	55	78	67	93
2700038G22Rik	12	11	32	24	0	5	23	18	27	15	18	21	20	33	19	25	15	22	17	15	33	29	24	35	4	10	8	11
2700046A07Rik	0	0	0	0	0	0	1	3	1	0	0	0	0	0	0	0	0	2	0	0	4	0	0	2	0	0	0	0
2700046G09Rik	12	1	21	8	8	16	35	15	30	15	21	16	25	13	11	15	34	29	21	12	27	37	17	32	39	52	35	41
2700049A03Rik	18	14	43	21	5	2	28	21	24	20	14	10	27	18	23	53	15	29	22	14	36	21	16	20	6	19	18	12
2700054A10Rik	3	1	5	2	2	0	2	4	8	0	4	3	4	1	6	3	0	5	1	5	6	2	6	3	0	2	0	0
2700060E02Rik	295	214	541	440	438	324	390	249	517	292	192	430	373	381	427	914	149	243	226	143	207	244	131	235	101	126	95	135
2700062C07Rik	77	77	143	81	92	65	84	75	96	51	44	93	126	88	106	127	81	76	56	52	101	108	37	106	55	37	41	74
2700070H01Rik	1	1	0	1	2	3	1	2	1	1	2	4	0	1	0	2	5	4	2	4	2	1	1	2	0	1	0	0
2700081O15Rik	27	16	69	56	4	6	41	31	48	12	12	29	51	23	23	35	21	18	15	36	36	25	18	43	1	8	2	1
2700094K13Rik	132	103	273	181	165	94	129	108	189	91	92	194	202	164	167	359	97	116	66	88	110	78	47	105	52	89	62	75
2700097O09Rik	21	14	37	23	9	3	16	22	20	9	6	13	37	20	33	25	11	18	17	12	24	30	14	27	8	16	15	19
2700099C18Rik	1	0	8	5	0	0	3	0	1	0	2	2	3	11	11	30	0	6	5	6	1	7	2	2	0	0	0	0
2810001G20Rik	5	14	18	10	12	12	10	10	16	10	7	11	19	17	10	11	23	11	4	4	14	17	12	9	17	14	24	20
2810002D19Rik	9	10	39	23	17	13	35	12	20	12	9	14	29	25	22	45	24	12	11	15	31	30	14	32	6	7	4	6
2810004N23Rik	75	72	195	98	59	63	58	60	72	31	46	64	209	109	167	337	62	84	57	46	92	67	32	58	30	27	41	29
2810006K23Rik	14	18	25	21	5	16	20	13	12	5	4	15	38	20	49	32	9	21	9	15	8	18	15	12	24	28	21	20
2810013P06Rik	16	26	34	35	31	31	48	38	54	18	23	55	18	18	22	15	35	49	41	32	62	66	40	64	102	134	100	60
2810021J22Rik	6	9	18	14	5	4	22	8	10	5	0	7	17	13	16	19	7	11	13	13	18	8	4	18	20	19	12	14
2810025M15Rik	139	91	211	125	215	138	190	184	222	84	76	163	249	170	168	272	171	187	80	122	322	227	117	223	49	47	49	59
2810029C07Rik	6	6	13	6	1	4	6	1	8	5	10	6	3	9	8	9	6	12	6	3	7	5	7	8	6	11	4	12
2810403A07Rik	94	86	248	179	44	28	145	125	198	106	45	97	210	145	156	319	109	107	114	94	221	139	76	182	48	66	58	64
2810403D21Rik	0	0	0	1	1	0	0	0	1	3	0	0	0	0	0	1	0	0	0	2	1	2	1	0	0	2	0	0
2810408A11Rik	13	17	37	49	23	13	38	18	33	15	16	15	32	29	36	64	5	32	15	11	41	21	13	38	0	0	0	0
2810408I11Rik	5	8	14	7	24	11	13	19	44	22	13	40	28	25	23	74	42	27	11	13	49	39	11	34	9	5	2	5
2810410L24Rik	2	1	0	3	0	1	2	1	2	1	0	1	4	1	0	3	0	0	1	2	4	2	3	0	3	3	2	2
2810417H13Rik	8	8	73	46	0	1	8	4	4	2	0	0	170	167	181	261	35	33	27	29	7	6	5	12	0	0	3	0
2810428I15Rik	541	592	557	413	997	838	533	510	665	289	474	698	594	372	450	382	347	383	286	324	533	424	300	381	361	347	354	324
2810433D01Rik	0	0	1	0	0	0	1	0	0	0	0	0	0	1	0	0	1	0	1	0	1	0	0	0	0	0	0	0
2810442N19Rik	0	0	0	0	2	0	2	0	0	1	0	0	0	0	0	0	0	0	0	0	0	0	0	1	3	0	3	1
2810454H06Rik	3	4	5	6	5	0	2	7	4	3	1	3	6	7	3	3	4	2	1	1	3	5	2	7	3	9	3	14
2810459M11Rik	8	17	31	35	6	1	5	4	3	0	1	6	16	12	11	25	1	1	2	2	3	2	1	1	0	0	0	0
2810468N07Rik	1	4	9	3	0	3	3	7	2	1	0	0	2	1	1	6	0	4	0	0	1	1	0	3	0	0	0	0
2810474O19Rik	22	27	50	32	22	4	40	62	42	17	19	35	50	36	37	74	70	41	37	49	65	59	26	65	5	18	7	15
2900005J15Rik	4	3	11	16	6	10	22	9	15	1	7	13	8	7	8	3	10	8	11	4	30	16	9	17	17	31	34	17
2900008C10Rik	3	7	21	3	12	15	14	5	9	5	6	17	5	2	5	4	11	10	6	4	13	10	9	8	40	81	57	46
2900009J06Rik	7	4	4	3	15	13	13	7	21	13	13	11	4	2	4	1	4	4	8	3	7	7	3	9	0	1	2	0
2900026A02Rik	210	162	300	302	53	55	156	116	172	91	88	162	388	286	368	328	130	163	132	145	200	153	110	190	57	50	37	37
2900041M22Rik	1	0	1	0	0	1	0	0	1	0	0	1	2	3	0	3	0	2	1	0	1	0	0	1	0	0	0	0
2900055J20Rik	0	0	0	2	1	0	1	0	0	0	1	1	1	0	1	0	0	0	0	1	0	0	0	1	0	0	0	0
2900060B14Rik	2	2	1	3	5	1	1	3	0	1	0	1	0	1	0	0	0	1	1	0	0	1	1	1	2	0	1	0
2900076A07Rik	4	6	11	6	6	3	21	20	21	13	11	16	6	7	6	16	20	15	12	8	18	12	13	20	24	43	21	27
2900092D14Rik	0	0	0	0	0	0	0	0	0	0	2	0	0	0	0	0	0	1	1	0	1	0	1	0	0	0	0	0
2900097C17Rik	7	3	15	11	4	6	9	3	17	8	1	10	8	7	9	6	5	8	7	3	14	6	9	13	3	9	4	8
3000002C10Rik	12	17	26	11	27	10	27	18	21	10	7	15	26	13	12	13	8	30	22	14	30	34	10	24	21	26	18	29
3010001F23Rik	0	1	0	0	0	0	0	0	0	0	0	3	0	0	0	0	0	0	0	0	1	0	0	1	0	0	0	2
3010026O09Rik	17	11	29	25	11	17	15	28	26	12	9	20	21	7	19	38	19	20	13	10	35	20	12	25	11	13	11	5
3110001I22Rik	10	9	13	8	4	0	4	6	9	2	2	4	11	12	11	14	1	1	6	6	15	5	6	8	0	2	7	3
3110002H16Rik	20	16	58	29	19	12	56	36	63	29	14	34	72	51	43	35	30	26	17	18	54	56	29	62	16	13	10	19
3110009E18Rik	9	8	18	4	11	6	6	2	14	1	2	8	10	4	16	7	10	11	6	3	7	3	5	9	11	5	15	11
3110015C05Rik	0	0	0	0	0	0	1	0	2	0	0	0	0	0	0	0	1	1	0	0	0	2	0	3	0	0	0	0
3110021A11Rik	4	7	4	2	1	6	2	5	2	1	0	10	6	1	5	3	1	9	7	9	6	12	6	6	6	3	4	3
3110021N24Rik	1	0	2	1	0	0	0	2	1	0	0	0	0	2	0	2	2	1	0	0	1	0	2	1	3	1	1	1
3110035E14Rik	0	0	0	0	4	0	2	0	2	2	0	5	0	0	0	1	2	2	1	0	4	6	1	5	0	0	0	0
3110039I08Rik	11	9	58	42	3	3	9	6	3	0	0	5	32	16	39	66	2	6	11	9	0	5	0	6	0	0	2	0
3110039M20Rik	0	0	0	0	0	0	0	0	0	0	0	0	0	0	0	0	0	0	0	0	0	0	0	0	0	0	0	0
3110040N11Rik	51	37	87	55	54	43	50	36	82	27	68	65	103	67	73	114	44	55	44	30	77	76	46	66	49	60	42	61
3110043O21Rik	28	30	46	43	41	24	70	50	101	69	69	89	47	18	38	75	24	53	52	34	54	78	32	72	10	13	24	23
3110045C21Rik	2	0	5	4	4	0	3	3	7	1	1	1	9	7	8	9	3	3	2	1	6	4	3	6	1	1	1	3
3110052M02Rik	3	3	12	12	1	0	4	1	11	2	2	10	0	2	5	18	1	9	8	11	0	7	6	14	13	5	16	4
3110056K07Rik	6	7	10	9	5	7	29	13	26	12	15	9	19	10	7	6	17	13	3	9	32	19	14	13	8	18	18	17
3110057O12Rik	2	3	11	3	9	2	9	4	8	10	0	3	7	5	6	12	8	6	4	1	11	6	4	5	10	11	7	10
3110062M04Rik	16	15	80	35	18	6	25	21	32	7	7	24	46	27	42	70	16	34	19	21	43	33	13	23	10	12	7	11
3110070M22Rik	0	1	0	1	0	0	0	0	1	0	0	0	3	0	1	3	0	0	1	1	2	2	1	0	1	3	4	2
3110079O15Rik	1	0	0	0	2	2	5	2	1	2	0	1	0	1	0	0	17	10	4	7	20	13	17	15	0	0	0	0
3110082I17Rik	50	42	149	73	16	17	35	32	28	19	11	38	120	86	111	168	28	58	37	40	65	54	11	35	32	39	43	51
3110082J24Rik	0	0	1	1	0	0	0	1	0	0	0	2	5	6	1	0	0	0	0	0	0	0	0	0	0	0	0	0
3300002I08Rik	0	0	1	0	4	8	1	3	4	5	0	4	0	1	2	1	1	1	2	0	2	1	0	4	0	0	2	0
3300005D01Rik	16	8	128	53	8	3	21	14	7	3	8	4	60	28	30	40	35	36	6	8	6	2	5	7	0	0	0	1
3425401B19Rik	0	0	0	0	0	0	1	0	5	2	1	2	0	0	2	0	2	1	1	4	3	1	1	1	0	0	0	1
3632451O06Rik	0	0	9	4	0	2	0	1	0	0	0	1	1	2	0	9	0	0	1	0	0	3	1	0	0	0	0	0
3830403N18Rik	3	0	1	2	0	0	1	0	1	1	0	0	1	0	1	0	0	0	0	0	0	1	0	3	0	0	0	1
3830406C13Rik	25	9	50	50	31	15	29	27	28	32	22	29	63	36	35	60	17	37	18	19	34	36	27	36	37	32	27	20
3830408C21Rik	1	1	0	0	0	1	0	1	1	0	0	0	0	1	1	1	0	1	0	0	1	0	0	0	0	0	5	0
3830417A13Rik	0	0	3	1	0	0	0	0	0	0	0	0	0	4	0	0	0	4	0	0	0	0	0	0	0	0	0	0
3830432H09Rik	1	3	9	1	0	3	1	4	1	1	0	3	5	2	2	4	4	2	1	0	3	9	1	1	0	0	0	0
3930402G23Rik	0	0	6	5	0	0	1	0	1	0	0	0	1	1	0	3	0	0	0	1	0	0	0	0	5	7	8	13
4430402I18Rik	0	0	2	1	5	0	6	1	2	1	3	6	0	2	1	0	1	2	2	0	3	2	0	4	2	3	3	3
4631405J19Rik	0	0	0	0	1	0	1	2	1	0	0	0	0	0	0	0	12	13	8	7	8	3	4	4	0	0	0	0
4632404H12Rik	6	4	9	3	0	0	5	4	9	6	4	7	7	5	7	5	6	10	3	19	9	13	9	7	5	10	11	1
4632415L05Rik	23	19	39	58	22	8	27	28	25	14	9	29	24	31	44	37	12	26	19	16	29	26	13	39	20	36	23	30
4632427E13Rik	6	1	6	5	33	5	12	16	12	10	11	16	6	7	0	2	6	10	8	5	11	8	8	14	5	6	2	6
4632428C04Rik	4	0	1	1	0	0	1	0	0	0	0	0	3	0	1	0	0	2	0	0	0	1	0	0	19	21	21	21
4632428N05Rik	17	3	15	9	0	2	1	0	1	0	3	4	38	19	9	13	3	2	4	4	7	7	2	4	0	0	0	0
4732416N19Rik	1	0	0	0	2	0	1	0	2	1	2	2	2	0	0	0	0	0	0	2	1	0	0	2	2	1	3	0
4732456N10Rik	0	2	0	0	1	6	4	1	8	2	1	6	2	1	0	0	0	7	2	1	15	10	4	11	0	2	0	1
4732471J01Rik	0	0	6	2	0	1	2	0	0	2	3	2	2	0	1	2	2	0	2	2	1	3	1	3	0	0	1	0
4732490B19Rik	20	8	34	26	4	7	19	23	6	3	5	11	13	10	9	8	16	21	3	11	8	6	7	8	0	0	0	0
4732491K20Rik	9	13	30	11	2	19	12	10	12	14	6	19	11	21	21	28	16	13	14	16	22	23	14	28	8	24	25	23
4831440E17Rik	8	4	4	11	7	2	4	8	8	11	4	12	8	3	5	4	9	16	15	8	11	10	5	19	24	50	33	51
4833412C05Rik	1	1	3	3	3	0	2	1	4	3	0	4	9	7	5	18	2	5	4	4	6	5	0	2	0	0	0	0
4833417C18Rik	3	0	1	0	0	0	1	1	0	0	0	0	2	1	1	3	0	3	0	0	3	0	0	1	3	1	0	2
4833418N02Rik	6	1	21	13	0	0	4	0	1	0	1	0	9	8	6	14	2	1	4	3	1	3	2	4	10	9	13	15
4833419F23Rik	5	5	10	8	4	3	11	7	16	10	0	11	3	4	1	4	5	7	4	5	3	6	5	8	3	6	12	7
4833420G17Rik	37	27	122	85	7	18	120	89	124	69	32	85	80	55	80	160	22	95	67	62	134	130	55	150	23	48	28	33
4833422C13Rik	10	7	24	12	0	0	2	2	0	1	0	1	13	7	8	11	1	2	3	3	0	1	0	0	1	1	2	3
4833427F10Rik	0	5	2	0	0	0	0	1	0	0	0	0	5	5	1	7	2	0	0	1	1	1	1	1	0	0	0	0
4833427G06Rik	0	1	2	0	0	0	0	0	0	0	0	2	2	1	0	1	0	0	0	0	1	0	0	0	5	5	8	9
4833439L19Rik	117	98	369	237	157	105	273	174	397	132	109	224	382	275	270	638	235	219	190	116	374	401	149	348	189	196	155	170
4921504A21Rik	0	0	3	0	0	0	0	0	1	0	0	1	1	2	0	4	0	0	0	0	1	0	0	0	0	1	0	0
4921507P07Rik	0	6	12	12	7	1	11	4	11	3	3	1	1	0	11	12	0	2	3	0	1	6	2	5	2	0	4	2
4921508D12Rik	0	0	0	0	1	0	0	1	0	3	0	0	0	1	0	1	5	0	0	0	10	5	2	8	0	0	0	0
4921524J17Rik	83	62	198	94	65	34	64	49	70	36	24	46	178	161	167	302	76	97	45	59	105	82	33	100	18	25	24	28
4921531C22Rik	10	6	15	9	7	8	8	8	13	10	4	13	5	7	4	4	9	8	12	2	13	16	4	13	7	12	11	13
4921536K21Rik	0	0	1	0	0	0	0	0	0	0	0	0	0	0	0	2	0	0	0	1	0	0	0	0	0	0	0	0
4930402H24Rik	159	107	331	217	76	51	108	105	178	69	84	94	286	204	314	284	81	115	131	118	93	106	56	118	123	158	129	112
4930404H11Rik	0	0	0	0	0	0	0	0	0	0	0	2	0	0	0	0	0	1	0	0	0	0	0	0	0	5	1	6
4930404N11Rik	1	0	0	0	0	0	0	0	3	1	1	0	1	0	1	0	0	2	6	1	1	2	6	0	1	0	3	0
4930405A21Rik	0	0	0	0	0	0	0	0	0	0	0	0	0	0	0	0	1	1	0	0	1	1	0	0	2	2	1	0
4930405O22Rik	0	0	0	0	3	0	0	0	0	0	0	0	1	1	0	0	1	0	0	0	1	0	0	0	0	1	0	1
4930412C18Rik	0	1	1	2	0	0	1	0	0	1	0	0	3	0	1	4	0	1	0	1	1	0	0	1	0	1	1	1
4930413F20Rik	1	0	0	0	0	0	3	1	0	1	0	0	0	0	0	0	0	1	0	0	1	1	1	1	5	6	4	1
4930413G21Rik	0	2	1	1	3	0	2	1	0	0	2	0	2	0	0	0	0	0	1	0	1	0	1	1	6	5	4	6
4930415F15Rik	0	0	2	0	5	0	1	1	0	0	0	0	2	1	1	6	0	1	0	0	3	0	1	0	0	2	0	0
4930415O20Rik	7	3	6	9	2	1	7	1	2	0	0	0	4	8	9	14	0	0	0	0	1	0	0	0	0	0	0	0
4930417O13Rik	0	0	0	0	0	0	0	0	0	0	0	0	0	0	1	0	0	1	1	0	1	1	1	0	0	0	0	1
4930426L09Rik	1	0	5	8	0	0	1	1	2	0	0	0	18	14	5	30	2	2	10	2	6	2	1	1	0	2	1	0
4930427A07Rik	15	15	25	34	21	22	35	20	63	22	25	32	54	28	62	137	22	27	20	25	62	36	12	38	2	6	3	3
4930429B21Rik	5	0	1	6	3	0	3	1	6	1	0	2	16	3	10	10	3	5	1	0	5	5	1	7	1	1	0	2
4930430F08Rik	9	13	43	21	7	6	12	14	25	7	2	21	47	19	39	44	18	22	9	7	14	12	21	28	15	12	14	24
4930432J09Rik	1	0	2	0	0	0	0	0	0	0	0	0	1	1	1	0	0	0	0	0	0	0	0	0	0	0	0	0
4930432K21Rik	2	5	4	8	1	8	3	4	1	0	1	5	5	2	5	6	0	0	4	0	4	3	0	2	0	0	0	0
4930444P10Rik	0	0	2	2	0	0	0	0	0	0	0	0	4	1	6	6	0	0	1	0	0	0	0	0	0	1	0	2
4930447F24Rik	0	0	1	0	0	0	1	0	0	0	0	0	2	0	0	0	3	3	4	2	1	6	4	8	0	0	0	0
4930447K03Rik	0	1	1	0	0	0	0	0	1	0	0	0	0	1	0	1	0	0	0	0	0	0	0	0	0	1	0	1
4930447M23Rik	0	0	0	3	0	0	1	0	1	0	0	2	1	0	0	0	2	0	0	0	0	0	2	3	0	0	0	0
4930449E18Rik	0	0	0	0	2	0	0	0	0	0	0	0	0	0	0	0	0	0	0	0	0	0	1	0	3	0	1	6
4930451G09Rik	4	0	3	2	1	0	7	0	12	7	5	9	1	0	1	4	4	3	1	3	7	5	3	4	6	7	4	4
4930452B06Rik	5	2	12	11	4	4	4	1	0	0	0	3	15	13	19	37	4	3	2	1	2	3	0	3	0	3	2	1
4930452N14Rik	0	0	0	1	0	0	0	1	1	0	0	1	0	0	1	0	0	0	0	0	1	0	0	0	0	0	0	1
4930453N24Rik	53	52	202	104	88	40	75	50	74	58	30	85	156	100	135	275	18	67	52	37	111	91	51	103	32	49	49	51
4930455G09Rik	0	0	3	0	3	1	1	1	3	0	0	2	1	1	0	3	2	1	1	2	2	1	3	3	3	1	2	2
4930461G14Rik	0	0	1	1	0	0	0	1	0	0	0	0	3	5	7	7	0	0	3	0	0	0	0	1	0	0	0	0
4930474N09Rik	0	0	2	0	0	0	0	1	1	0	0	0	1	0	0	0	0	0	0	0	0	0	0	0	0	0	0	0
4930480K23Rik	2	0	1	2	1	0	2	0	2	2	0	4	2	0	1	1	2	1	2	1	1	2	0	1	1	1	2	2
4930481A15Rik	1	1	1	0	0	2	0	1	2	1	1	2	3	0	0	0	2	1	1	1	1	0	0	4	2	4	2	4
4930483J18Rik	0	0	0	0	0	0	0	0	0	0	3	1	0	0	0	1	0	0	0	0	0	0	0	3	0	0	0	0
4930486L24Rik	5	5	16	2	1	1	2	1	0	1	0	0	33	28	14	25	8	10	1	7	5	3	1	8	0	0	0	0
4930500L23Rik	0	0	0	0	0	0	0	2	0	0	0	0	0	0	0	0	0	1	0	0	2	0	0	0	1	0	0	0
4930502E18Rik	1	2	3	4	0	0	0	0	0	0	0	0	0	0	0	0	0	0	0	0	1	1	1	1	0	1	1	0
4930503B20Rik	0	1	0	2	1	3	1	0	0	0	0	0	0	0	1	0	0	1	1	0	0	0	1	0	0	0	0	0
4930506C21Rik	0	1	1	1	0	0	0	0	0	0	0	4	0	0	0	1	0	0	0	0	0	1	0	0	1	2	1	1
4930507D05Rik	1	0	1	0	0	0	0	1	4	0	1	1	0	1	2	0	1	2	1	0	1	1	1	0	0	0	0	0
4930509E16Rik	0	0	0	0	0	0	0	0	0	0	0	4	2	0	0	0	0	0	0	0	0	0	0	0	0	0	0	0
4930511A08Rik	1	1	0	2	1	4	0	0	2	0	0	0	4	5	0	6	2	0	0	0	0	0	0	0	0	2	0	2
4930511M06Rik	0	2	0	1	0	0	1	0	0	0	0	0	1	2	1	0	0	0	0	0	0	0	0	0	0	0	0	0
4930513N10Rik	4	0	6	4	2	4	3	3	3	1	0	4	4	2	0	5	0	0	2	0	1	4	2	1	1	1	1	1
4930515G01Rik	2	0	3	1	1	0	1	4	0	1	1	0	2	1	2	4	1	7	2	3	2	4	1	1	1	1	0	6
4930519K11Rik	0	0	0	0	0	0	0	0	0	0	0	0	0	0	0	0	0	1	0	0	0	0	0	1	1	0	3	0
4930520O04Rik	0	2	3	2	4	1	2	0	2	0	0	0	2	1	5	4	1	1	1	0	1	0	0	0	0	0	0	0
4930523C07Rik	55	58	107	94	29	42	78	52	72	34	42	101	125	109	105	112	44	64	39	24	67	59	31	69	6	0	1	6
4930525D18Rik	0	0	1	1	0	0	0	1	0	0	0	0	0	0	0	0	0	0	0	0	0	1	0	0	0	0	0	0
4930525G20Rik	1	0	2	0	0	0	1	1	2	1	1	7	1	0	0	1	3	0	1	1	0	2	0	4	4	2	2	3
4930526I15Rik	88	101	159	145	101	113	109	126	107	58	54	94	117	85	89	74	66	80	70	60	115	86	74	100	243	279	248	281
4930528A17Rik	0	0	1	0	1	3	1	4	3	0	0	0	1	4	1	3	0	2	0	0	1	3	1	1	0	3	8	3
4930529C04Rik	0	0	0	0	0	0	0	1	0	0	0	1	1	0	0	0	2	0	0	0	0	0	0	0	1	0	0	0
4930538K18Rik	0	0	2	3	0	0	0	1	0	0	0	0	0	0	2	0	0	1	1	0	0	0	1	2	0	4	0	0
4930539E08Rik	4	1	17	8	0	0	1	3	1	0	1	4	5	0	2	1	1	1	1	4	2	5	1	3	1	3	9	10
4930539J05Rik	5	0	1	0	4	0	3	2	2	1	0	1	5	3	1	3	3	9	2	2	2	3	2	1	3	2	6	6
4930548H24Rik	0	0	3	0	0	0	0	2	0	0	0	2	1	0	2	0	0	0	0	0	1	1	0	0	1	0	0	0
4930550C14Rik	0	0	3	2	0	0	2	0	1	1	0	0	1	1	4	5	0	3	0	3	3	0	1	1	11	9	8	7
4930556M19Rik	0	1	4	3	2	2	1	2	2	1	0	1	8	1	4	5	3	4	1	0	3	2	0	1	0	0	0	1
4930558J18Rik	0	0	0	2	0	0	1	0	0	0	0	0	0	1	2	0	0	0	0	0	0	0	3	0	0	0	0	0
4930563E18Rik	0	0	0	1	2	0	0	0	0	0	1	0	0	0	0	0	0	0	0	0	0	0	0	0	0	0	0	2
4930563E22Rik	2	0	4	0	0	8	4	2	8	5	2	9	0	1	1	2	3	5	1	1	11	7	6	8	7	7	6	11
4930570G19Rik	0	1	0	0	0	0	0	0	0	0	0	1	0	0	0	0	0	0	0	0	0	0	0	0	7	10	3	8
4930577N17Rik	5	2	11	7	5	0	14	3	14	4	5	5	13	6	14	21	4	13	8	6	13	10	5	14	2	9	3	2
4930578M01Rik	0	0	0	0	0	3	1	0	0	0	0	1	0	0	0	0	1	0	0	0	0	1	1	2	5	2	7	6
4930579G24Rik	11	4	26	15	6	3	19	11	16	11	7	10	41	21	34	37	11	11	8	10	18	11	7	10	1	5	2	1
4930579K19Rik	5	6	10	8	11	6	16	10	5	3	7	8	3	3	6	13	13	12	6	7	13	19	4	14	25	22	24	32
4930581F22Rik	3	4	15	7	0	0	1	2	0	1	1	1	2	2	0	3	2	1	1	1	0	1	0	0	0	0	0	0
4930592I03Rik	0	0	0	0	0	2	0	0	0	0	0	0	0	0	0	0	0	0	0	0	0	0	0	0	3	2	4	2
4930594C11Rik	0	0	2	1	0	0	1	0	0	0	0	2	2	0	0	0	0	1	1	0	2	4	2	0	0	0	0	0
4930596I21Rik	2	1	3	0	7	7	1	1	2	2	0	4	1	1	3	3	0	0	0	1	0	0	1	2	3	1	5	4
4930599N23Rik	2	1	8	1	0	0	0	5	1	1	1	0	3	4	3	8	0	2	1	2	1	0	1	0	3	0	1	0
4931406C07Rik	51	50	113	81	15	17	36	39	33	29	2	30	77	56	62	118	41	43	38	29	65	38	14	45	48	49	72	84
4931406H21Rik	0	0	0	1	0	0	0	4	1	1	1	3	1	0	0	0	2	0	0	2	0	0	2	0	0	0	0	0
4931406P16Rik	146	85	337	171	27	41	97	84	137	44	64	118	338	235	267	303	104	103	74	77	163	142	57	153	37	39	35	35
4931408D14Rik	0	1	0	0	0	0	1	1	0	0	0	0	0	0	2	1	0	2	0	0	0	0	0	0	2	0	0	0
4931414P19Rik	12	9	25	14	4	4	8	23	29	10	13	9	23	16	16	33	27	14	20	17	39	20	15	33	4	5	13	14
4931423N10Rik	0	0	0	0	0	0	0	0	0	0	1	0	0	0	0	0	1	0	0	0	0	0	0	1	0	1	2	0
4931428F04Rik	18	14	30	36	15	10	36	27	39	20	15	23	34	21	36	40	18	35	23	24	74	32	23	42	16	22	36	10
4931429I11Rik	0	0	1	0	0	0	0	0	0	0	0	0	0	0	0	1	0	0	1	1	0	4	1	0	3	4	4	5
4931440F15Rik	0	0	1	3	0	1	2	0	6	2	1	6	1	0	0	0	3	2	1	0	6	5	1	4	0	2	0	0
4931440P22Rik	5	1	9	7	6	3	9	5	8	4	2	8	8	6	10	3	1	1	2	5	5	9	7	11	2	3	4	4
4932416H05Rik	10	2	25	9	5	2	6	11	17	2	4	13	7	14	10	24	7	6	4	10	19	12	3	18	11	25	11	23
4932438A13Rik	13	16	11	49	15	4	27	58	43	19	22	49	20	23	17	36	53	8	15	11	19	26	22	39	13	17	36	25
4932438H23Rik	1	0	2	2	0	0	0	1	0	0	0	0	0	0	1	0	0	0	0	0	0	0	0	1	0	0	0	0
4933404K13Rik	0	0	0	0	0	0	0	1	0	0	0	0	0	0	0	0	0	4	1	0	0	1	2	1	0	1	0	2
4933404O12Rik	5	2	6	2	2	3	6	2	12	10	7	2	10	14	10	17	2	5	3	7	11	15	3	5	4	18	10	15
4933406C10Rik	0	0	3	0	0	0	0	0	2	1	0	1	0	0	0	0	0	0	0	0	0	0	0	0	0	0	1	2
4933406I18Rik	0	0	0	2	0	0	0	0	0	0	0	0	0	0	0	0	0	0	0	0	0	0	0	0	1	1	0	1
4933407G14Rik	0	0	0	0	0	6	0	0	0	0	0	0	0	0	0	0	0	0	0	0	0	0	0	0	0	0	0	0
4933407K13Rik	1	0	2	4	1	0	3	1	1	1	0	0	4	1	0	5	0	8	1	2	2	4	0	3	2	2	1	1
4933407L21Rik	0	0	2	0	0	1	0	0	1	1	0	0	0	0	0	0	1	1	0	1	2	0	0	0	0	1	0	0
4933408B17Rik	0	0	2	0	1	0	1	0	1	0	0	0	2	1	0	0	0	1	0	0	0	4	0	0	0	1	0	0
4933408N05Rik	0	0	0	0	1	0	1	0	1	0	0	0	0	0	1	2	1	0	0	0	0	0	0	2	0	0	0	0
4933411G06Rik	0	0	0	0	0	0	2	0	0	0	0	0	0	0	0	0	0	0	0	1	0	0	0	0	0	3	0	0
4933411K16Rik	1	0	0	0	0	0	0	0	0	0	0	0	0	1	2	0	0	0	0	0	0	2	0	1	0	0	0	0
4933412E12Rik	7	6	18	24	2	2	9	12	3	2	4	1	59	26	36	45	2	10	4	1	8	3	5	6	2	5	3	9
4933417D19Rik	1	1	1	0	1	0	0	0	0	0	1	1	5	0	0	1	2	2	0	0	1	0	0	1	1	3	1	0
4933417E11Rik	0	0	0	0	0	0	1	0	0	0	0	0	0	0	0	0	0	0	0	0	0	0	1	0	0	0	1	0
4933421O10Rik	4	11	42	23	17	4	20	15	27	15	17	21	28	14	15	15	17	34	14	13	53	37	27	40	70	79	85	117
4933422A05Rik	0	0	1	2	0	0	0	0	1	0	0	0	0	0	1	1	0	0	0	0	0	0	0	0	1	0	0	0
4933424G06Rik	0	0	0	0	2	0	1	0	1	0	0	0	0	0	0	0	1	1	0	0	2	0	0	0	0	1	1	0
4933427D14Rik	29	22	66	39	4	14	43	29	44	14	11	24	53	31	28	52	30	29	24	21	40	32	16	33	18	11	13	23
4933427E11Rik	0	0	1	0	0	0	0	2	0	2	0	0	0	0	0	0	0	0	0	0	1	2	1	1	2	1	1	0
4933427G17Rik	1	0	0	0	0	0	1	4	0	0	0	0	0	0	0	1	0	1	0	0	0	0	0	1	0	1	3	4
4933430I17Rik	0	1	1	0	0	0	1	0	3	0	0	1	0	0	2	1	0	0	0	0	1	0	0	2	0	0	0	2
4933431E20Rik	7	9	25	22	1	11	13	5	8	3	1	8	9	13	3	14	4	4	4	8	6	3	1	6	9	9	5	15
4933432I09Rik	0	0	0	0	0	0	0	1	0	1	0	0	0	0	0	0	1	1	0	1	3	2	1	1	2	2	0	4
4933432K03Rik	0	0	0	0	0	0	0	0	1	0	0	0	0	1	0	0	0	0	0	0	0	0	0	0	14	10	12	18
4933433G15Rik	0	0	0	1	0	2	1	0	0	0	0	2	0	0	0	0	0	0	1	0	0	2	1	0	0	0	0	0
4933433H22Rik	0	1	1	0	0	0	0	0	0	0	0	0	1	0	3	7	1	0	0	1	0	0	0	0	0	0	0	0
4933434E20Rik	139	95	258	213	186	156	243	186	314	152	57	196	280	162	286	250	125	191	116	104	269	277	130	364	95	127	105	114
4933436H12Rik	0	0	0	1	0	0	0	0	0	0	0	0	0	0	0	0	0	0	1	3	0	2	0	0	0	0	0	0
4933439C10Rik	22	21	51	41	16	16	63	43	52	18	16	46	37	18	38	37	25	34	40	36	83	64	23	38	32	18	26	20
4933439K11Rik	0	0	0	3	0	5	2	0	0	1	0	0	0	0	0	0	0	0	0	0	0	1	1	1	0	0	0	2
4933440M02Rik	0	0	0	0	0	3	0	2	1	0	0	0	0	0	0	0	0	1	0	0	0	0	0	0	0	0	0	0
5031425E22Rik	85	69	123	89	69	42	122	57	155	57	75	118	50	49	57	86	53	95	67	61	214	165	76	191	98	135	86	139
5031426D15Rik	1	0	1	2	0	0	0	0	0	0	0	1	0	1	3	1	0	2	0	2	0	0	0	0	0	0	0	0
5031434O11Rik	0	4	4	3	5	0	6	3	0	1	0	3	3	2	1	7	7	2	4	2	3	1	1	3	14	8	11	14
5031439G07Rik	119	91	193	156	233	220	234	250	557	181	198	307	304	208	213	257	119	136	96	121	397	293	91	288	52	47	32	23
5033403F01Rik	0	0	2	1	1	0	3	0	0	1	0	0	2	2	1	1	0	1	0	0	3	2	0	1	5	2	4	0
5033403H07Rik	1	1	0	1	0	0	0	0	0	0	0	0	0	0	0	0	2	1	0	0	0	0	0	0	0	0	0	0
5033406O09Rik	23	20	44	34	36	65	61	68	80	36	39	90	52	36	35	45	44	43	23	24	71	48	34	57	7	1	8	10
5033428I22Rik	1	0	1	0	0	0	0	0	0	0	0	0	1	0	0	3	0	1	0	0	0	0	0	0	0	0	0	0
5330413P13Rik	0	0	0	0	0	0	0	0	0	0	0	0	0	0	0	0	1	1	1	0	0	0	3	2	0	8	4	6
5330417C22Rik	51	54	71	69	79	123	227	95	197	82	126	139	18	10	7	11	66	93	182	150	227	225	123	169	168	216	211	239
5330426P16Rik	17	11	31	13	4	7	11	9	10	1	0	19	23	15	10	34	11	13	9	1	15	13	13	15	1	1	1	1
5330434G04Rik	0	0	0	0	0	0	0	0	0	0	0	0	0	0	0	1	0	0	0	0	0	0	0	0	3	2	4	0
5330439B14Rik	0	0	0	0	0	0	0	0	0	0	0	0	0	0	0	0	0	0	0	0	0	0	0	0	1	4	2	6
5430402O13Rik	1	0	4	1	1	4	2	2	2	6	0	3	1	1	2	2	2	4	2	0	0	3	1	3	1	8	3	7
5430405H02Rik	11	6	8	7	5	13	25	11	20	14	16	22	14	7	12	15	14	13	4	7	34	29	22	30	12	15	23	12
5430416N02Rik	123	63	223	116	124	66	127	89	106	63	60	142	154	140	178	302	91	111	78	68	129	103	56	110	40	29	27	53
5430416O09Rik	2	1	6	1	0	0	0	1	0	0	0	0	1	0	0	1	0	0	0	0	0	0	0	1	0	0	0	0
5430421F17Rik	0	0	0	0	0	0	1	0	0	0	0	0	1	1	0	1	0	0	0	0	0	0	0	0	0	0	0	0
5430431A17Rik	0	0	0	0	0	0	0	3	3	1	0	1	0	0	0	0	3	1	1	4	5	3	1	8	0	0	0	0
5430440P10Rik	0	0	3	2	0	0	1	0	3	0	0	0	1	1	1	4	0	0	0	0	0	0	0	0	0	0	0	0
5530401A14Rik	0	0	0	0	0	0	0	0	0	0	0	0	0	0	0	0	0	0	0	0	0	0	0	0	0	1	1	5
5530601H04Rik	8	6	11	14	2	15	3	11	14	2	2	10	5	7	8	11	9	6	23	9	10	10	8	13	10	8	3	2
5730405O15Rik	0	0	2	5	0	0	0	1	3	0	1	0	2	0	1	1	2	4	3	5	2	0	2	7	6	10	7	3
5730408K05Rik	21	14	37	17	4	9	17	10	4	6	4	11	31	39	26	36	3	10	10	3	6	3	5	0	4	13	3	13
5730409E04Rik	23	23	54	39	4	7	15	16	15	8	6	14	58	28	38	53	9	18	19	20	22	28	13	16	33	38	26	32
5730420D15Rik	0	0	0	3	0	0	0	0	0	0	0	0	0	0	1	0	0	0	0	0	0	0	0	1	2	4	4	5
5730422E09Rik	1	0	0	1	0	0	5	4	1	1	0	1	1	0	1	4	1	0	0	3	1	3	0	0	1	2	0	1
5730435O14Rik	0	0	0	0	0	0	0	0	1	0	0	0	0	0	0	0	0	0	0	0	0	0	0	0	2	0	6	9
5730455P16Rik	26	25	72	67	20	5	47	39	42	27	9	31	60	30	42	50	34	34	29	29	23	25	22	38	34	56	54	68
5730480H06Rik	4	6	11	8	0	1	7	7	9	3	2	8	4	8	5	16	3	7	6	5	6	9	8	18	2	5	6	8
5730507C01Rik	3	2	5	5	2	3	3	0	0	2	0	2	6	6	4	13	2	5	3	3	5	7	3	2	0	0	0	1
5730508B09Rik	35	44	43	32	30	21	33	21	50	22	22	38	46	27	24	42	15	37	27	18	61	54	34	55	10	12	9	13
5730559C18Rik	140	108	281	253	49	42	117	94	130	53	47	69	248	153	236	206	45	60	32	69	102	59	39	69	7	25	13	6
5830415F09Rik	7	4	13	3	2	7	5	8	9	1	4	5	6	7	10	6	5	4	5	1	7	12	1	8	0	0	0	4
5830416P10Rik	0	0	4	2	0	1	0	1	1	0	0	1	14	7	11	13	5	5	2	0	3	4	4	2	0	0	0	0
5830417I10Rik	57	28	116	59	29	25	72	58	100	32	28	66	87	47	92	100	56	49	28	45	102	68	32	57	34	54	45	50
5830428M24Rik	1	1	11	11	0	0	3	1	1	0	0	0	18	4	6	13	3	1	2	0	6	0	3	5	0	0	0	0
5830432E09Rik	0	0	5	0	0	0	0	0	0	0	0	0	1	1	0	4	0	0	0	0	0	0	0	0	0	0	0	0
5830444B04Rik	1	0	1	0	2	0	1	2	7	2	0	1	3	2	3	1	1	0	1	1	5	4	0	4	5	0	5	6
5830454E08Rik	2	3	11	6	11	3	11	8	10	5	1	15	1	3	3	2	10	7	6	9	16	9	6	18	24	24	23	20
5830473C10Rik	0	0	0	0	0	0	0	0	0	0	0	1	0	0	0	0	0	0	0	0	0	0	0	0	1	0	1	2
5930403L14Rik	8	2	11	9	17	22	94	31	67	53	26	65	11	2	5	14	32	55	61	51	72	78	58	80	0	0	0	1
5930430L01Rik	7	2	16	16	3	4	6	3	6	0	1	5	5	2	11	4	6	7	9	2	13	8	14	13	17	18	19	8
6030407O03Rik	0	0	0	0	0	0	0	0	0	0	0	0	0	0	0	0	0	2	1	0	1	0	0	1	0	0	0	0
6030408B16Rik	1	4	21	4	1	0	0	1	2	1	0	3	3	1	1	3	1	0	0	1	1	1	5	2	0	0	0	0
6030419C18Rik	6	3	30	6	0	0	3	0	1	1	1	0	18	6	25	16	10	4	3	5	4	0	1	4	2	1	1	2
6030443J06Rik	0	0	0	0	0	1	6	0	0	0	0	1	0	0	2	0	0	0	0	0	0	1	3	0	0	0	0	0
6030458C11Rik	28	22	77	54	17	19	56	30	46	23	9	25	92	66	70	109	44	51	31	46	73	45	21	48	22	26	27	22
6030466F02Rik	0	0	0	0	0	0	1	2	1	0	0	1	0	0	0	0	1	0	0	1	3	2	0	0	0	3	0	0
6230400D17Rik	1	0	8	4	17	4	7	12	7	6	12	7	1	3	3	7	4	9	8	4	20	9	8	13	1	1	3	10
6330403K07Rik	2	2	1	1	32	12	52	43	134	44	28	113	2	1	2	7	31	84	67	50	182	165	81	200	6	9	3	3
6330407A03Rik	0	1	1	1	0	1	0	0	3	1	0	3	8	0	1	3	5	2	0	0	0	1	2	1	0	0	0	0
6330408A02Rik	10	11	25	17	7	3	11	21	20	1	4	5	27	9	14	12	8	4	10	14	23	11	5	22	3	6	4	14
6330409D20Rik	0	0	0	0	0	4	3	0	2	0	0	0	0	0	0	0	0	1	1	0	0	1	0	0	0	0	0	0
6330415G19Rik	0	1	6	0	0	1	3	1	6	2	2	8	1	3	2	2	3	3	0	0	5	5	3	9	7	13	5	3
6330416G13Rik	13	5	82	58	2	0	28	19	31	12	11	17	39	33	60	69	16	19	16	10	27	27	9	30	23	13	19	25
6330418K02Rik	12	5	9	11	13	2	11	9	20	5	6	12	12	5	10	10	8	16	15	7	16	14	11	20	22	19	17	29
6330549D23Rik	1	0	1	0	0	0	2	2	1	2	1	2	1	2	2	2	2	1	1	0	1	0	2	0	2	0	0	1
6430411K18Rik	0	0	0	0	0	0	0	0	0	0	0	0	0	0	0	1	0	0	0	0	0	0	0	0	3	6	7	3
6430503K07Rik	4	8	6	8	12	9	5	5	18	3	9	22	5	7	14	4	8	10	13	4	26	8	4	19	14	16	18	26
6430531B16Rik	1	0	3	2	0	0	0	0	1	2	3	4	2	1	1	4	0	1	3	2	1	0	1	2	0	0	1	1
6430548M08Rik	26	8	29	16	62	45	90	54	252	110	101	154	23	8	14	21	53	84	65	40	280	170	79	167	148	201	152	145
6430550D23Rik	2	0	1	1	1	0	5	1	4	0	2	1	0	4	1	2	4	4	0	2	4	1	1	4	1	3	0	0
6430562O15Rik	5	4	3	3	3	0	1	2	3	0	3	7	9	4	3	5	5	1	0	2	2	2	1	3	7	5	3	7
6430571L13Rik	0	0	0	1	9	5	5	6	15	6	8	26	2	0	4	0	11	9	6	5	22	10	3	24	7	10	8	8
6430573F11Rik	1	1	3	0	1	0	1	1	1	4	1	0	2	3	2	5	0	0	2	2	1	2	1	3	7	16	13	17
6430710C18Rik	0	1	0	0	0	0	0	0	1	1	0	0	0	0	2	0	1	0	1	1	2	0	0	0	0	0	0	0
6530402F18Rik	10	19	50	15	11	3	14	22	33	12	21	25	34	16	17	26	19	18	8	14	65	30	13	28	0	1	0	0
6720483E21Rik	1	0	1	3	0	2	6	3	9	3	0	13	0	2	2	2	4	13	8	12	16	17	5	15	0	2	1	0
6720489N17Rik	0	1	4	2	3	0	3	0	0	0	0	1	0	2	4	1	0	0	4	1	0	0	0	0	0	1	0	0
6820408C15Rik	0	0	0	1	0	0	0	0	0	0	0	0	1	1	2	3	0	0	1	0	0	0	0	0	1	1	1	0
6820431F20Rik	3	0	11	4	3	1	6	2	6	1	0	2	4	1	4	5	0	5	2	4	0	4	2	1	1	3	6	4
7420461P10Rik	0	1	0	0	1	0	0	0	1	1	0	1	0	0	0	0	0	0	0	0	1	1	0	0	0	0	0	0
8030423F21Rik	0	0	0	0	0	0	0	0	1	0	2	0	0	0	0	0	2	1	1	0	0	0	0	0	1	0	1	0
8030442B05Rik	0	0	0	0	0	0	0	0	0	0	0	0	1	2	0	0	0	0	0	0	0	0	0	0	0	0	0	0
8030462N17Rik	13	4	15	15	5	15	13	19	17	7	10	17	15	9	12	23	11	9	6	9	17	18	8	13	4	8	0	7
8430408G22Rik	103	143	516	363	2	9	29	28	21	4	1	6	73	67	64	89	9	7	12	10	5	0	4	12	23	18	14	13
8430419L09Rik	26	23	69	55	10	9	35	32	29	17	12	25	23	16	22	59	18	25	25	18	30	13	10	18	40	51	30	38
8430423G03Rik	1	0	2	1	0	0	0	0	0	0	0	0	1	0	4	1	0	0	0	0	0	0	0	0	0	0	0	0
8430426J06Rik	0	2	0	0	0	0	0	0	0	0	1	0	1	0	1	0	0	0	2	2	0	0	0	0	0	0	0	1
8430429K09Rik	8	11	39	14	9	10	17	6	38	9	9	20	26	14	29	35	10	20	15	11	25	27	11	24	22	13	14	15
8430430B14Rik	5	7	11	14	0	0	1	3	2	1	1	1	0	6	11	10	2	5	0	1	0	0	3	2	0	0	0	0
9030025P20Rik	0	0	1	2	0	1	3	1	3	1	0	1	1	3	1	3	1	4	1	0	2	0	0	2	3	7	4	9
9030612E09Rik	0	0	0	2	0	0	0	4	3	0	0	1	1	0	0	0	1	1	4	4	4	0	2	4	4	9	13	8
9030617O03Rik	33	20	56	27	48	25	59	48	104	52	47	91	99	65	88	159	27	46	34	45	107	68	33	96	3	5	7	11
9030624G23Rik	0	2	1	2	0	1	0	0	0	1	0	0	1	1	0	1	3	1	0	0	2	0	0	0	0	0	0	1
9030624J02Rik	55	53	144	92	64	63	86	94	134	55	51	98	153	99	124	180	66	86	66	38	140	93	44	101	65	96	76	51
9030625G05Rik	62	45	178	81	8	3	34	27	11	3	4	7	358	307	375	586	77	44	72	52	21	18	16	24	0	0	0	0
9130008F23Rik	41	35	82	61	16	13	36	37	21	10	18	32	76	64	87	92	22	32	17	32	82	44	25	57	0	0	0	0
9130011E15Rik	3	8	6	3	1	4	5	6	7	7	6	6	3	4	6	6	3	1	2	3	4	5	1	10	2	5	5	1
9130019O22Rik	6	7	13	14	4	2	10	8	18	6	8	12	22	16	15	20	7	14	8	5	19	21	6	18	2	11	4	2
9130023H24Rik	10	11	25	13	2	8	19	6	34	12	9	21	23	5	17	25	6	8	18	9	29	12	18	32	13	15	21	17
9130024F11Rik	1	0	2	3	7	5	3	6	7	3	3	5	1	0	0	1	1	3	0	1	2	2	1	5	0	0	0	1
9130221H12Rik	24	13	52	37	24	6	30	23	39	11	13	43	52	42	37	67	17	30	26	23	54	35	15	27	17	31	18	22
9130230L23Rik	1	0	1	0	0	0	0	0	0	0	0	0	0	0	1	0	0	1	0	0	0	0	0	0	0	4	1	0
9130401M01Rik	208	137	594	296	129	125	192	179	180	58	72	130	505	354	349	457	154	166	96	135	212	182	79	138	86	138	122	145
9130409I23Rik	0	0	0	0	0	0	0	0	0	0	0	0	0	0	1	0	0	0	0	0	0	0	0	3	0	0	2	1
9130409J20Rik	2	2	1	0	0	0	0	0	1	0	0	0	0	2	4	1	2	0	2	1	8	2	2	0	0	0	0	0
9230110C19Rik	6	8	27	10	7	2	10	2	6	8	5	17	13	4	9	22	1	8	6	1	9	3	2	7	0	2	3	0
9230112J17Rik	0	2	2	0	1	0	0	3	4	2	3	8	12	5	7	12	0	7	2	2	1	4	1	4	20	22	24	17
9230114K14Rik	1	4	4	7	9	2	16	4	15	15	4	14	13	7	10	6	13	4	15	7	15	17	12	21	8	4	9	9
9230116L04Rik	0	0	1	0	2	0	2	0	0	0	0	3	0	0	1	0	0	0	0	1	1	1	0	0	0	1	1	3
9230116N13Rik	0	0	0	0	0	0	0	0	1	0	0	1	1	0	1	0	1	0	0	0	0	0	0	1	0	1	0	1
9230117E06Rik	3	1	0	0	1	3	0	1	2	3	1	5	0	0	1	0	1	0	0	2	1	3	1	2	8	2	3	3
9330020H09Rik	27	34	55	26	34	28	64	53	93	30	51	110	67	27	43	48	40	75	39	46	97	79	42	95	62	78	65	70
9330102E08Rik	3	0	6	3	0	0	0	1	0	1	1	1	3	2	2	1	1	1	1	2	2	3	0	5	3	1	1	0
9330133O14Rik	45	19	79	56	19	16	38	31	56	17	26	36	28	16	23	17	20	23	16	16	35	39	14	41	39	35	30	30
9330136K24Rik	0	0	0	3	0	0	0	0	0	0	0	0	0	0	1	0	1	0	0	0	0	0	1	1	1	1	0	0
9330151L19Rik	4	4	29	20	6	4	20	15	15	12	6	10	13	9	17	18	5	14	8	7	22	11	15	11	15	20	11	22
9330159F19Rik	0	0	0	1	0	1	0	0	7	5	6	6	0	1	0	0	2	3	2	1	13	18	5	20	11	18	13	12
9330159M07Rik	3	1	2	3	1	3	3	3	2	0	1	3	6	1	2	1	1	4	3	1	0	0	0	1	0	4	2	5
9330162012Rik	7	5	8	7	4	4	8	2	9	4	5	9	2	1	2	3	0	3	3	4	5	6	5	6	12	12	4	11
9330179D12Rik	0	0	0	1	0	0	0	1	1	0	0	0	0	0	1	0	0	0	0	0	0	1	1	0	0	1	0	0
9330182L06Rik	3	0	2	1	29	17	34	30	63	37	28	74	7	3	4	4	45	46	21	25	73	73	42	135	23	27	16	30
9430015G10Rik	19	17	62	40	16	5	47	27	65	32	26	48	81	52	90	129	43	37	31	37	100	61	31	66	7	16	16	7
9430016H08Rik	85	58	165	122	98	74	134	111	141	76	63	140	128	120	124	143	61	108	40	62	140	134	60	140	31	40	40	45
9430020K01Rik	38	25	80	62	13	17	37	21	66	21	24	23	91	63	45	42	12	31	9	11	37	39	19	33	0	0	0	0
9430021M05Rik	1	1	1	0	3	12	11	8	8	4	4	3	2	1	0	1	4	17	8	15	21	24	18	28	2	1	6	6
9430037G07Rik	1	0	0	1	0	0	1	0	0	1	0	0	0	0	0	0	0	2	0	0	0	1	0	0	0	2	0	0
9430038I01Rik	24	20	49	29	15	6	9	17	5	4	3	20	36	19	22	32	9	14	10	16	8	9	7	10	9	15	10	14
9430041J12Rik	2	0	0	0	6	5	7	7	2	2	3	2	0	0	0	0	4	8	3	6	5	5	3	6	0	0	1	0
9430060I03Rik	2	0	0	1	0	0	0	5	1	0	0	4	4	3	0	1	3	2	1	1	2	1	0	1	1	3	5	1
9430065F17Rik	0	0	0	1	2	3	2	3	1	0	2	2	1	0	3	0	2	2	3	6	0	1	3	0	2	3	2	2
9430069I07Rik	0	0	0	0	0	0	0	0	0	2	0	0	0	0	0	0	0	0	0	0	0	0	0	0	4	11	9	7
9430076C15Rik	6	0	3	4	2	0	7	9	3	1	2	4	7	4	8	4	13	4	3	4	3	3	1	5	0	0	0	0
9430083A17Rik	8	4	9	9	5	2	4	8	10	3	0	4	3	0	4	8	2	0	2	5	7	3	3	5	2	2	5	4
9430091E24Rik	1	2	6	3	5	5	2	2	3	3	2	13	2	1	8	9	2	2	8	0	7	5	3	8	2	4	4	6
9530026P05Rik	1	2	5	2	3	0	4	1	1	1	1	4	1	1	0	8	2	0	2	1	1	3	2	6	0	0	0	0
9530027J09Rik	0	0	0	0	0	1	0	0	0	0	0	2	0	0	0	0	1	0	0	0	0	0	0	4	0	0	0	0
9530051G07Rik	0	0	0	0	1	0	0	0	0	2	1	2	0	0	0	0	0	0	0	0	0	1	2	0	0	0	0	0
9530052E02Rik	0	0	0	1	0	0	0	0	2	0	0	1	0	0	0	0	1	1	0	0	1	0	0	0	0	4	2	4
9530053A07Rik	2	7	17	9	6	11	7	10	6	0	5	5	33	20	33	29	8	5	3	2	5	2	4	1	0	0	0	1
9530059O14Rik	0	0	0	0	0	0	0	3	0	0	0	0	0	0	0	0	0	0	0	1	0	0	0	0	0	0	0	0
9530062K07Rik	1	2	0	0	0	1	0	0	1	0	1	2	1	2	0	2	1	0	0	1	0	3	0	1	4	2	4	2
9530068E07Rik	344	261	1147	612	351	277	691	629	1052	343	314	452	1128	873	927	1594	477	557	499	612	1221	743	383	870	238	338	244	312
9530077C05Rik	6	2	16	5	0	0	2	1	3	0	0	0	10	9	7	9	6	4	2	3	6	3	0	3	14	12	17	6
9530080O11Rik	0	1	0	0	0	2	0	1	4	2	1	3	1	0	1	1	0	2	1	1	1	0	0	1	4	2	0	5
9530082P21Rik	2	1	7	0	0	0	1	1	0	1	0	0	4	4	2	2	2	1	0	0	2	0	0	2	1	1	5	9
9530091C08Rik	1	0	4	4	0	0	0	2	0	0	0	4	4	2	1	4	3	2	3	5	2	2	0	2	16	12	7	11
9630028I04Rik	2	2	4	7	4	4	5	1	3	3	2	8	22	11	4	10	16	15	7	9	11	9	3	4	1	5	1	2
9830147E19Rik	6	12	10	14	1	6	20	12	10	6	8	9	13	10	12	15	11	10	4	8	13	9	7	11	7	12	6	6
9930012K11Rik	5	6	9	9	3	1	6	4	19	9	3	17	23	8	9	15	12	8	1	9	21	8	11	17	1	0	0	0
9930014A18Rik	4	2	13	6	8	2	5	2	5	3	0	4	6	4	11	18	2	3	4	3	3	5	1	11	1	8	3	3
9930021J03Rik	18	12	16	18	7	11	15	9	16	7	18	34	8	5	19	24	10	18	12	7	5	13	15	19	20	16	15	13
9930104L06Rik	32	12	73	41	37	16	49	29	66	25	37	56	71	22	34	86	54	44	33	26	125	74	32	56	21	20	28	15
9930111J21Rik1	0	0	1	0	0	0	0	0	0	0	0	0	0	1	1	1	0	0	0	0	0	1	0	0	0	0	0	0
9930111J21Rik2	0	0	1	0	0	0	0	0	0	0	0	0	2	0	0	1	0	0	0	0	0	0	0	1	0	0	0	0
A130010J15Rik	15	11	41	35	5	6	14	21	31	17	13	30	27	17	27	17	25	17	21	16	31	23	17	42	29	22	29	24
A1cf	0	0	0	0	0	0	0	0	0	0	0	0	0	0	0	0	0	1	1	0	2	0	0	0	1	3	2	3
A230028O05Rik	0	0	0	1	2	0	1	0	0	0	0	0	1	1	0	0	1	0	0	3	0	0	0	0	0	0	0	0
A230046K03Rik	68	40	107	73	47	37	81	43	115	83	41	96	105	52	88	129	58	80	64	37	103	81	52	104	29	42	40	44
A230050P20Rik	48	46	223	92	41	16	75	95	79	24	30	60	111	85	82	140	64	77	83	64	128	99	55	102	197	238	223	264
A230056J06Rik	0	0	0	1	1	0	3	0	0	4	0	0	0	0	0	0	1	1	2	0	3	1	0	0	0	0	1	0
A230056P14Rik	0	0	0	0	0	0	0	2	0	0	0	0	0	1	0	0	0	0	1	2	1	1	0	0	0	1	0	0
A230057D06Rik	0	0	0	0	0	0	0	0	0	1	0	4	0	0	0	0	1	1	0	4	7	1	1	5	13	9	4	7
A230065H16Rik	1	5	4	1	0	0	0	0	0	0	0	0	5	5	8	7	0	0	2	0	0	0	0	0	0	0	0	0
A230070E04Rik	0	0	0	0	0	0	1	0	2	1	0	1	0	0	0	0	7	5	0	4	4	3	5	7	7	11	11	18
A230072C01Rik	9	2	10	10	2	4	17	9	10	1	5	10	13	7	6	6	9	9	6	6	5	14	4	23	1	14	4	12
A230072E10Rik	0	0	1	0	0	0	1	0	0	1	0	0	2	1	0	0	0	0	0	2	0	0	0	0	0	0	0	0
A230103J11Rik	0	1	0	1	2	0	0	0	1	2	1	0	1	0	1	1	0	1	0	0	0	0	0	1	0	0	1	0
A330009N23Rik	2	4	16	9	1	4	10	6	11	7	7	4	7	3	8	3	3	5	4	5	12	17	3	5	0	0	0	0
A330023F24Rik	1	1	7	6	0	2	2	1	2	0	4	7	0	0	0	0	12	6	11	8	1	11	5	10	31	23	37	20
A330032B11Rik	0	0	0	0	0	0	0	1	0	0	0	0	0	0	0	0	0	1	0	0	2	0	0	1	0	0	0	0
A330035P11Rik	0	0	0	0	0	3	1	0	0	0	1	1	2	0	4	1	1	1	0	0	5	1	1	3	4	2	0	0
A330040F15Rik	0	0	1	0	0	0	0	0	0	0	0	2	1	0	0	0	0	0	0	0	0	0	0	1	7	6	1	3
A330041J22Rik	3	1	7	4	6	3	2	6	7	1	12	6	9	8	3	3	6	2	6	1	5	8	1	6	8	17	8	16
A330050F15Rik	0	0	0	1	5	2	2	7	25	9	8	12	0	0	0	1	9	5	4	7	20	20	11	32	34	66	53	53
A330069E16Rik	12	3	10	10	3	6	9	6	12	2	1	2	2	4	8	11	5	5	2	1	6	11	8	8	5	6	5	4
A330074K22Rik	3	2	10	5	1	1	1	1	1	3	0	2	7	1	4	4	5	5	1	1	4	4	3	3	0	0	0	0
A330076H08Rik	1	1	1	0	0	2	6	2	20	28	9	19	0	0	0	0	1	21	18	4	21	21	16	22	58	75	74	46
A330102I10Rik	0	0	1	1	0	0	0	0	1	0	0	0	1	0	0	0	1	0	0	0	1	0	0	2	1	0	0	0
A3galt2	1	0	4	0	0	0	1	1	0	1	0	0	0	0	2	0	0	1	0	0	1	0	1	4	1	0	2	2
A430005L14Rik	82	70	187	103	107	116	124	105	180	67	71	144	162	117	150	160	117	78	61	73	203	165	58	128	100	127	98	119
A430033K04Rik	4	1	7	5	2	3	4	4	1	6	3	7	7	3	4	4	7	8	3	2	11	8	1	12	3	0	4	10
A430035B10Rik	2	0	2	3	5	3	2	5	0	0	2	3	3	0	2	0	3	8	3	3	7	8	2	1	10	16	4	15
A430046D13Rik	3	3	9	6	0	2	5	4	8	6	4	6	8	9	4	10	8	6	6	3	10	4	8	1	10	13	6	16
A430078I02Rik	0	0	0	1	0	1	6	1	1	1	1	0	0	0	0	1	1	0	1	0	1	2	1	3	2	1	0	0
A430105I19Rik	32	29	52	44	24	8	32	31	35	12	12	27	138	84	125	186	38	42	35	34	104	50	35	52	28	45	43	33
A4galt	11	14	47	24	1	6	14	13	9	3	3	3	41	17	10	19	8	4	9	6	6	16	4	9	0	0	0	0
A530013C23Rik	3	0	4	4	0	3	0	0	0	0	0	0	6	5	2	8	2	0	1	0	0	0	0	0	0	3	0	4
A530046M15Rik	0	0	1	1	0	0	0	0	0	0	0	0	1	0	0	0	1	0	0	0	1	0	0	0	0	0	0	0
A530058N18Rik	0	0	0	1	0	0	0	0	0	1	0	0	0	0	0	0	0	0	0	0	0	0	0	0	138	173	135	123
A530072M11Rik	0	1	0	0	0	0	1	0	2	7	4	3	0	0	1	1	0	2	1	0	2	2	2	1	1	0	0	0
A630001G21Rik	11	5	16	6	5	0	2	2	1	0	0	2	16	11	6	11	1	2	1	1	2	0	0	3	0	0	0	0
A630023A22Rik	8	3	17	8	3	0	5	1	0	0	0	0	3	7	10	11	1	0	2	1	2	6	1	1	0	0	0	1
A630023P12Rik	1	0	0	0	0	1	0	1	1	0	0	1	0	0	0	0	0	0	0	1	0	1	1	1	0	0	0	0
A630066F11Rik	11	4	20	10	7	1	13	6	12	5	9	13	12	1	9	7	6	9	1	6	16	19	3	22	20	26	33	26
A630072M18Rik	12	16	30	21	2	6	7	11	10	4	6	6	30	12	20	23	3	18	5	5	5	9	6	13	4	7	6	6
A630089N07Rik	3	2	3	5	1	0	3	0	1	0	0	7	6	1	13	5	0	2	1	3	1	1	2	6	0	0	0	0
A630095E13Rik	4	1	3	2	29	10	33	45	28	26	24	26	5	17	5	5	35	26	18	11	2	21	13	22	0	0	0	0
A730017C20Rik	0	0	0	0	0	0	0	0	0	0	0	0	0	0	0	0	0	0	0	0	0	0	0	0	0	5	1	2
A730017L22Rik	10	4	19	9	0	0	7	5	7	1	1	16	15	9	13	29	0	5	6	10	14	3	3	10	8	6	3	2
A730020E08Rik	5	3	4	1	14	8	14	14	30	13	7	20	4	8	3	5	16	21	8	10	36	40	17	50	25	19	22	24
A730020M07Rik	2	0	1	1	0	0	0	0	0	1	0	0	14	11	13	25	2	4	0	2	0	0	0	0	0	0	0	0
A730056A06Rik	0	0	3	1	0	0	1	0	0	0	0	0	1	1	2	1	0	0	0	2	0	0	0	0	0	0	0	0
A730090H04Rik	0	0	2	0	0	0	0	0	0	0	0	1	0	0	1	0	0	0	0	0	0	0	0	0	0	0	0	0
A730090N16Rik	0	2	4	1	2	0	6	2	1	0	1	5	0	1	3	4	2	1	2	3	1	1	0	4	1	1	0	1
A830009L08Rik	0	0	0	0	0	0	0	1	0	0	0	0	0	0	1	0	0	1	1	0	0	0	0	0	0	0	4	1
A830010M20Rik	13	3	16	7	7	1	22	10	39	13	11	28	4	8	5	10	5	14	7	17	47	32	16	43	29	42	24	48
A830018L16Rik	0	0	0	0	0	0	0	0	1	0	0	0	0	0	0	0	0	0	0	0	0	0	1	0	0	3	1	1
A830052D11Rik	2	2	0	0	2	0	0	0	0	0	3	2	0	0	0	2	1	0	2	0	4	1	0	0	0	2	1	3
A830080D01Rik	5	10	4	9	12	5	28	2	21	20	14	14	7	1	9	40	4	42	28	24	3	17	13	52	3	1	5	3
A830082K12Rik	1	1	2	2	1	0	2	0	0	0	0	0	5	0	1	1	1	0	0	0	0	0	0	0	0	0	0	0
A830082N09Rik	0	0	3	1	2	0	0	0	2	1	0	3	0	0	0	1	1	1	2	0	1	1	0	0	2	1	2	1
A930001C03Rik	2	2	8	3	18	12	25	28	61	18	24	55	8	4	5	5	11	20	12	7	35	39	9	33	0	0	0	0
A930003A15Rik	0	1	1	0	7	4	29	33	18	7	19	37	0	0	0	4	17	29	16	9	25	28	13	26	2	1	0	4
A930004D18Rik	2	5	16	6	2	3	1	4	1	0	0	0	22	9	16	23	0	1	2	2	1	1	1	4	1	0	1	0
A930005H10Rik	19	10	29	13	32	27	34	24	36	16	14	42	41	34	21	49	25	22	14	10	32	20	20	24	36	38	36	31
A930006K02Rik	2	0	4	8	3	4	3	0	5	2	0	5	1	3	1	2	0	5	2	2	4	5	2	6	4	1	6	10
A930012L18Rik	0	0	0	1	0	0	0	0	1	0	0	0	0	1	1	0	0	0	1	0	3	1	0	1	0	0	0	0
A930013F10Rik	57	52	89	91	33	22	67	41	68	40	43	56	51	64	88	89	42	53	56	43	60	78	48	71	56	75	56	59
A930015D03Rik	7	4	2	1	1	0	5	1	4	1	1	0	3	0	1	5	0	2	0	1	1	1	2	4	4	2	0	2
A930016O22Rik	0	0	0	0	0	0	1	0	2	0	3	0	0	0	2	0	2	0	0	1	5	1	0	0	5	3	1	1
A930017M01Rik	0	0	0	0	0	0	5	3	0	3	2	6	0	0	0	0	4	3	3	0	7	4	3	9	0	1	5	2
A930019D19Rik	1	0	0	0	0	0	1	0	0	3	0	1	0	0	0	0	0	0	2	0	0	0	0	0	0	0	1	1
A930024E05Rik	3	10	6	1	15	5	11	19	38	16	6	23	11	6	3	12	22	14	13	17	37	29	15	34	16	11	5	8
A930031H19Rik	0	0	0	0	0	0	0	0	0	0	1	0	2	0	0	0	0	1	0	0	1	0	0	1	0	0	1	4
A930041C12Rik	0	0	2	0	0	0	0	0	1	0	3	0	0	0	0	0	2	1	0	0	0	1	0	1	0	0	1	1
AA387883	0	0	0	0	0	0	0	0	0	0	0	0	0	0	0	0	0	0	0	0	0	0	0	1	4	2	1	0
AA388235	1	3	7	3	10	1	8	10	17	7	9	14	4	1	4	7	2	3	1	0	6	3	2	8	20	6	21	11
AA413626	1	1	1	1	0	0	0	1	0	0	0	0	1	1	4	0	0	1	0	1	2	2	0	3	0	1	1	1
AA414768	3	4	22	5	0	2	2	1	5	1	0	2	3	15	4	13	1	5	1	1	4	3	1	0	19	17	17	16
AA415398	1	1	10	2	4	7	11	5	9	4	5	11	4	6	5	10	5	8	5	7	14	8	4	11	8	10	11	5
AA465934	0	0	0	0	0	0	0	0	0	0	0	0	1	0	1	0	0	0	0	0	0	0	0	1	0	0	1	0
AA467197	32	10	23	12	37	33	32	15	130	32	24	31	134	104	84	70	40	28	10	16	35	40	26	76	0	2	2	3
AA474331	0	1	1	0	2	0	1	0	2	0	0	0	0	0	1	0	0	0	0	0	0	0	0	0	4	0	0	2
AA543186	0	0	2	1	0	4	3	1	4	2	0	3	4	1	1	3	2	3	1	1	0	2	2	4	2	2	3	9
AA986860	10	14	33	17	6	4	1	5	3	0	0	1	23	32	33	44	5	7	7	7	3	2	3	6	0	0	1	1
AB124611	3	0	10	4	0	0	1	1	0	0	0	0	2	0	3	5	1	0	0	0	0	0	0	0	0	0	0	3
AF251705	0	0	0	0	0	0	1	0	0	0	0	0	3	4	0	1	0	0	0	0	0	2	0	0	0	0	1	0
AF357359	0	0	3	0	0	0	0	0	0	0	0	0	0	0	0	0	0	0	0	0	0	0	0	0	1	1	0	2
AF357425	0	0	3	0	0	0	0	0	0	1	1	0	1	0	0	1	0	0	0	0	0	0	0	0	9	10	4	5
AI115009	1	0	0	0	0	0	0	0	0	0	0	0	0	0	0	2	0	0	0	0	0	0	0	0	1	1	0	0
AI118078	1	1	8	2	0	1	7	9	10	3	1	8	12	5	4	7	14	12	16	7	12	8	8	9	4	5	6	5
AI182371	1	0	4	1	0	0	0	0	1	0	0	0	1	0	0	0	1	1	0	0	2	1	0	0	4	3	6	8
AI197445	0	0	0	0	0	0	1	0	1	1	0	3	0	0	0	0	0	0	0	0	1	0	0	1	0	0	0	0
AI314180	50	67	191	107	39	46	76	56	94	71	51	141	148	64	93	139	41	51	106	57	81	65	43	58	51	80	50	67
AI314278	0	0	1	0	0	0	0	0	0	0	0	0	0	1	0	1	0	0	0	0	0	0	3	0	0	1	0	0
AI317395	0	0	0	0	0	0	1	0	0	0	0	0	1	1	4	2	0	0	2	0	0	0	0	1	2	4	5	5
AI413582	185	189	332	229	221	194	258	301	453	190	198	435	232	162	187	215	293	263	143	133	523	358	209	382	227	224	241	308
AI414108	14	6	18	19	3	5	18	13	22	17	10	18	35	31	42	58	22	18	14	17	38	17	26	26	42	40	14	21
AI427809	1	2	2	3	0	0	2	2	1	0	0	0	1	0	0	1	2	0	0	0	1	2	0	1	2	7	6	23
AI429214	4	6	15	12	9	3	10	10	14	8	5	14	19	10	10	20	2	6	2	9	14	9	8	11	14	16	12	22
AI450353	0	0	0	2	0	0	2	3	1	0	0	0	0	1	1	0	0	0	0	0	0	2	0	0	0	1	0	0
AI463170	12	14	14	18	27	7	5	7	3	0	3	8	4	6	10	11	2	3	6	2	4	8	6	8	16	16	9	14
AI464131	2	4	21	13	13	0	21	17	45	15	19	38	11	5	1	17	12	24	9	13	37	31	14	33	0	3	1	1
AI467606	0	0	3	2	0	0	3	1	7	0	0	1	2	0	1	2	0	1	0	0	2	0	2	2	20	22	15	25
AI504432	0	2	0	0	0	0	1	0	0	0	0	0	0	0	0	0	0	0	0	0	0	1	0	0	0	2	0	0
AI593442	0	0	0	0	1	0	1	0	0	0	0	1	3	3	2	1	6	6	5	5	9	28	5	11	0	0	0	0
AI597479	19	18	58	42	11	5	34	23	29	8	19	22	48	36	53	57	26	32	26	21	26	25	26	29	33	18	24	16
AI607873	1	4	21	3	0	0	1	0	0	0	0	0	0	0	1	3	0	0	0	1	0	0	0	0	0	0	0	0
AI661453	64	66	179	137	50	47	99	51	176	43	62	113	204	129	167	272	67	67	80	82	192	123	55	122	38	49	40	46
AI662270	0	0	3	1	0	0	0	0	0	0	2	0	0	3	0	0	0	0	1	0	0	0	1	0	0	19	0	0
AI837181	159	115	301	169	152	158	202	155	247	106	107	257	243	184	167	170	96	129	90	113	297	246	110	212	74	86	55	55
AI839979	4	0	3	6	0	0	3	3	1	1	0	0	2	1	5	8	1	2	2	4	5	1	2	0	0	8	7	3
AI846148	50	47	124	81	51	27	86	53	121	49	66	76	126	70	71	134	25	70	41	54	103	88	28	84	20	21	23	10
AI854703	0	0	0	1	0	0	1	1	1	0	0	0	0	2	3	3	0	1	0	0	2	0	0	0	0	6	2	1
AI987944	29	18	40	50	18	8	36	24	25	25	20	25	43	38	34	62	29	19	27	14	25	22	32	42	20	23	28	17
AK010878	28	28	49	37	45	26	42	28	51	31	35	49	47	35	26	62	27	38	21	28	80	54	27	39	23	41	27	31
AU019823	63	45	127	106	60	23	87	52	80	55	39	91	115	53	104	130	23	67	45	39	88	84	49	81	13	32	21	22
AU021063	0	0	0	0	5	0	0	0	0	0	0	0	0	0	0	0	0	0	1	0	0	0	0	0	0	0	0	0
AU021092	5	1	10	0	0	0	0	0	0	0	0	0	18	14	11	8	0	1	0	0	0	0	0	1	0	0	0	0
AU022252	48	29	84	46	36	32	50	44	45	20	19	33	78	44	70	55	30	33	15	33	45	20	17	46	20	16	8	13
AU022754	11	2	13	7	0	0	2	0	1	0	0	1	9	6	5	15	2	5	3	2	0	0	0	0	0	0	0	0
AU040320	121	76	217	147	106	74	191	141	306	87	81	212	241	174	177	237	155	134	106	121	414	255	101	232	148	211	157	161
AU041133	5	2	7	7	3	0	3	2	5	7	0	9	3	7	10	19	0	7	6	3	2	4	6	11	11	6	6	7
AV039307	1	0	0	2	3	1	1	0	4	1	0	0	1	1	1	0	2	1	0	0	4	3	0	2	0	0	0	0
AV051173	0	2	11	7	4	0	2	3	2	0	1	7	3	4	2	9	6	4	3	4	3	3	2	1	11	5	7	3
AW011738	3	0	4	1	2	2	5	1	6	3	0	4	0	0	0	1	1	4	1	1	3	2	0	5	4	0	5	8
AW046200	1	1	0	0	0	0	3	1	5	0	0	1	2	0	0	0	0	1	2	0	3	0	1	2	2	2	0	0
AW112010	7	1	5	14	0	0	0	0	0	0	0	0	2	0	5	2	1	0	0	1	0	0	0	0	1	1	0	3
AW146154	8	10	8	10	4	0	7	15	6	11	8	20	15	6	10	15	12	10	6	7	14	10	4	10	2	6	3	8
AW209491	35	43	86	59	10	9	53	26	32	38	14	31	104	57	83	124	41	56	36	37	67	39	26	55	45	72	50	48
AW549542	3	0	0	3	0	0	2	0	0	0	0	0	0	0	0	0	0	0	1	0	0	0	0	0	0	0	0	0
AW549877	19	20	43	22	7	5	25	9	28	16	18	46	28	14	27	24	4	17	14	13	16	20	17	34	36	32	33	26
AW551984	0	0	0	0	0	0	2	2	0	0	0	5	2	1	0	2	0	3	2	1	6	0	4	0	4	10	5	5
AW554918	8	7	30	21	4	6	12	8	12	6	3	0	27	20	28	25	10	10	10	8	13	16	7	20	12	17	12	14
AW822252	2	0	0	0	7	7	12	12	20	11	14	11	0	4	1	2	8	8	5	6	12	12	8	16	11	3	15	6
AY074887	1	2	3	2	1	0	1	0	1	0	0	0	1	0	0	1	1	0	0	0	1	1	2	0	0	0	0	1
AY358078	0	0	0	0	0	0	0	1	0	0	1	0	0	1	0	0	0	0	0	0	0	0	0	1	0	0	2	0
AY702103	0	2	0	2	4	0	0	0	0	0	0	0	0	0	0	0	0	0	0	0	0	1	0	0	0	0	0	0
AY761184	1	0	0	0	4	6	4	0	6	0	0	1	1	0	0	4	1	5	0	0	1	3	0	1	1	0	1	0
Aaas	47	41	100	74	73	80	101	79	125	45	42	84	165	118	119	106	69	49	44	58	98	87	35	78	13	21	8	7
Aacs	33	30	124	42	24	24	44	30	75	17	35	42	123	80	86	193	37	44	39	26	139	90	25	77	29	55	41	70
Aaed1	70	60	79	50	77	76	83	73	95	28	40	58	57	37	40	58	11	52	33	17	53	32	22	48	17	10	16	12
Aagab	72	59	168	90	85	119	117	123	221	111	86	209	170	143	133	233	89	152	90	91	239	173	82	195	71	144	110	114
Aak1	89	55	183	137	31	22	103	95	175	90	79	130	146	109	175	175	83	84	95	84	135	114	64	155	88	126	73	87
Aamdc	41	42	98	50	37	32	48	36	38	24	31	18	103	79	86	82	62	73	41	31	84	45	39	63	30	25	62	44
Aamp	542	366	995	717	387	356	687	686	772	316	290	528	1164	714	720	670	471	379	255	398	977	646	355	719	337	532	355	397
Aar2	69	58	134	84	55	49	97	123	165	63	70	99	157	84	107	176	77	84	56	74	181	129	60	140	37	59	35	57
Aars	230	205	430	274	295	234	293	345	431	216	181	413	532	319	421	374	270	279	166	200	537	337	174	424	248	366	235	261
Aars2	41	33	137	99	32	25	70	87	107	33	56	75	110	75	119	185	38	34	50	54	127	60	39	70	13	18	15	20
Aarsd1	280	206	330	238	252	245	196	262	207	92	91	180	323	236	293	225	119	121	129	183	163	128	105	159	194	243	211	255
Aasdh	7	9	30	11	9	1	22	11	23	15	9	10	23	15	24	20	17	16	11	16	26	18	12	23	14	18	10	11
Aasdhppt	73	77	189	84	50	44	72	44	65	41	24	55	173	117	126	270	14	86	48	45	89	76	46	81	38	42	52	46
Aass	4	0	2	1	0	0	2	0	0	0	0	4	2	2	0	2	0	2	1	0	3	0	0	6	5	10	4	1
Aatf	36	27	56	50	27	36	15	26	33	13	35	32	64	28	51	45	15	37	12	18	32	26	15	17	12	24	19	25
Aatk	1	0	5	3	0	2	4	2	5	3	1	2	5	2	2	2	1	3	2	1	1	5	3	6	12	7	5	5
Abat	5	1	3	2	0	0	2	2	11	2	1	2	4	4	4	9	1	3	4	8	10	12	1	6	89	115	94	105
Abca1	25	14	48	35	7	11	43	17	39	21	28	44	18	7	12	16	6	34	41	22	40	58	23	76	16	27	15	37
Abca14	0	0	2	0	0	0	0	0	0	0	0	0	0	0	0	0	0	0	0	0	0	0	0	0	1	2	1	0
Abca2	68	49	133	98	56	65	81	95	107	54	59	87	135	76	165	130	64	90	81	91	107	115	40	104	138	174	178	163
Abca3	131	128	313	179	114	108	198	249	412	170	144	296	218	166	196	319	156	184	146	121	419	232	120	278	198	275	194	201
Abca4	4	1	7	0	0	0	4	0	1	0	0	0	14	9	4	4	1	0	0	1	5	0	1	1	1	2	2	1
Abca5	18	4	37	20	6	0	11	12	22	18	6	31	25	16	17	24	22	17	11	15	38	32	23	39	74	109	69	97
Abca6	0	0	0	0	0	0	0	1	0	1	0	1	2	0	0	0	1	1	0	0	0	0	0	0	0	0	2	0
Abca7	80	57	86	59	179	166	321	452	474	238	293	398	84	51	74	80	140	138	179	195	360	214	118	260	70	92	71	61
Abca8a	0	0	2	1	0	0	0	0	0	0	0	0	2	0	0	0	0	0	0	1	0	0	0	0	1	0	1	1
Abca8b	0	2	5	2	0	0	2	0	0	0	0	0	1	0	1	1	3	0	1	2	0	0	0	3	3	13	9	14
Abca9	0	0	3	1	0	0	1	0	0	0	0	0	0	0	0	0	0	0	1	0	1	0	0	0	0	0	0	0
Abcb10	29	19	71	56	23	13	52	62	93	38	29	54	95	55	59	100	53	47	38	34	119	87	42	96	87	123	77	115
Abcb11	0	0	0	0	0	0	0	0	0	0	0	0	0	0	0	0	0	0	0	0	0	0	0	0	4	8	0	1
Abcb1a	28	13	136	36	0	2	7	3	2	3	0	0	97	61	53	94	5	9	4	7	1	0	1	2	1	2	1	3
Abcb1b	8	5	82	20	0	4	9	6	1	6	4	1	51	22	35	47	7	5	2	2	2	2	1	2	5	3	3	1
Abcb4	0	1	0	0	0	0	0	0	0	0	0	0	0	0	0	0	0	0	0	0	0	0	0	0	8	7	4	11
Abcb6	36	35	86	52	51	26	54	63	52	21	24	42	42	35	30	34	34	21	13	20	57	24	19	33	35	45	36	46
Abcb7	11	27	30	23	10	9	21	6	16	10	4	15	32	17	30	40	3	7	10	8	12	13	10	18	26	22	11	12
Abcb8	64	61	168	100	20	47	107	76	100	57	42	72	162	105	154	228	63	75	69	66	142	95	41	93	61	86	78	65
Abcb9	0	4	3	0	6	7	9	17	13	5	7	12	4	5	6	4	12	22	17	10	50	24	20	19	56	117	62	98
Abcc1	134	164	635	326	143	110	285	277	225	132	100	257	426	259	324	523	186	174	137	142	285	201	109	247	45	45	30	33
Abcc10	11	4	20	21	19	5	21	15	41	9	17	20	15	8	11	9	12	14	15	10	37	26	18	31	25	34	31	42
Abcc12	0	0	0	0	0	0	0	0	0	0	0	1	1	0	0	0	0	1	2	0	3	3	0	0	0	0	0	0
Abcc2	0	0	0	0	0	0	0	0	0	0	0	0	0	0	0	0	0	0	0	0	0	0	0	0	2	1	0	7
Abcc3	46	43	135	104	25	4	27	44	35	8	10	26	80	45	78	84	15	24	16	26	32	17	11	40	1	4	1	2
Abcc4	98	79	648	198	54	24	122	106	106	96	42	135	473	281	620	926	42	114	100	97	124	85	64	102	18	42	26	39
Abcc5	36	32	125	53	19	8	88	59	53	37	28	47	159	110	152	181	66	76	46	59	82	43	26	78	63	93	50	78
Abcc8	101	98	78	59	507	561	1289	1015	2109	952	1333	1608	76	35	23	34	450	638	900	759	1659	910	642	1159	1205	2168	1627	1695
Abcc9	79	37	35	23	0	0	1	2	0	0	0	0	25	14	19	24	1	2	2	0	0	0	0	0	0	0	0	0
Abcd1	13	2	13	9	3	11	5	11	7	4	9	20	9	5	9	6	3	4	15	6	13	8	4	4	30	25	23	17
Abcd2	1	0	0	3	0	0	1	0	0	0	0	0	0	0	0	0	0	0	1	0	0	0	0	0	1	2	6	1
Abcd3	116	97	366	265	62	48	136	79	126	80	52	143	234	150	270	424	75	137	119	106	136	155	77	153	235	260	225	257
Abcd4	29	29	83	38	31	32	36	53	34	30	28	45	35	30	26	38	39	43	33	31	56	51	20	50	10	29	12	4
Abce1	163	197	242	296	123	51	111	102	99	94	65	114	205	184	243	300	134	135	118	80	24	81	101	122	96	103	89	87
Abcf1	308	307	612	382	302	312	363	535	668	223	276	358	724	426	464	915	311	321	296	309	680	362	216	320	96	135	118	123
Abcf2	9	14	19	6	11	6	4	9	6	9	9	13	13	5	8	20	6	5	4	7	11	5	3	8	4	4	2	7
Abcf3	77	55	183	90	66	58	101	108	146	59	57	122	139	99	96	117	79	89	54	77	188	115	50	121	89	118	80	115
Abcg1	75	46	99	59	55	27	160	90	265	161	132	233	134	68	46	65	89	131	100	97	358	319	138	323	129	141	113	171
Abcg2	10	12	33	36	1	0	4	1	3	0	5	0	58	51	63	73	2	6	9	17	0	6	3	0	3	7	8	6
Abcg4	0	2	0	0	0	0	1	0	1	1	0	2	0	0	0	0	1	0	2	1	7	2	4	1	0	0	0	0
Abcg5	0	1	1	1	0	2	1	1	0	0	2	4	0	1	0	0	1	1	5	2	1	1	3	3	2	0	1	0
Abcg8	0	0	0	0	0	0	0	2	0	0	0	0	0	0	0	0	6	2	7	3	3	3	2	5	0	0	0	0
Abhd1	5	3	12	3	5	1	5	7	15	2	5	5	14	8	1	8	1	8	3	6	5	1	4	6	5	2	4	1
Abhd10	24	17	65	37	27	12	31	26	55	26	22	19	63	49	52	82	25	41	32	24	60	56	29	47	21	41	58	45
Abhd11	182	117	321	196	106	86	121	139	114	62	42	118	232	178	200	184	104	78	62	91	155	98	55	90	74	113	80	111
Abhd11os	4	5	2	2	3	5	5	5	5	3	3	6	0	2	0	4	3	1	3	4	11	5	8	4	0	1	0	0
Abhd12	89	91	205	102	141	70	158	147	213	91	77	113	268	167	206	293	115	122	104	74	352	220	83	192	52	97	69	82
Abhd13	63	61	140	109	64	40	111	85	173	58	89	164	121	62	101	208	66	82	76	57	137	159	77	144	49	45	38	33
Abhd14a	66	45	132	79	54	39	61	31	43	15	12	24	127	79	89	79	27	34	29	35	47	32	17	33	42	66	56	58
Abhd14b	96	114	213	136	58	64	113	87	111	40	41	100	139	70	111	115	60	104	89	82	177	136	85	143	226	275	282	267
Abhd15	2	0	0	2	3	0	11	21	26	9	10	24	0	2	1	2	3	5	11	12	23	14	8	13	56	72	62	40
Abhd16a	194	136	449	377	134	98	294	170	408	163	126	312	359	221	286	463	200	307	192	195	620	462	258	528	310	428	364	434
Abhd17a	679	596	1330	648	783	689	650	524	820	341	409	733	2051	1389	1390	1608	434	669	260	409	891	556	368	624	217	319	286	340
Abhd17b	50	32	192	106	41	18	100	35	121	73	33	111	181	65	138	205	24	95	55	70	149	152	84	149	27	38	26	42
Abhd17c	70	47	181	130	24	20	80	47	60	29	20	26	141	92	147	183	24	55	57	39	96	76	22	108	43	58	69	73
Abhd2	31	45	64	30	99	61	54	67	96	32	35	57	48	18	38	49	23	31	18	15	54	55	19	44	24	27	11	24
Abhd3	9	11	6	17	52	39	45	26	161	84	79	157	14	9	8	12	26	37	25	19	124	83	39	85	13	19	15	16
Abhd4	179	165	504	332	177	133	246	230	255	96	98	200	603	333	438	414	208	264	131	181	326	260	147	300	45	69	77	64
Abhd5	155	135	254	187	337	263	301	247	333	141	119	296	235	114	125	210	126	197	84	104	363	260	154	277	38	57	50	37
Abhd6	78	80	104	84	101	105	103	119	174	77	65	130	101	62	85	100	79	113	52	54	174	142	69	136	38	54	55	57
Abhd8	90	56	240	118	136	89	143	99	267	120	172	190	273	129	156	297	65	107	109	66	231	156	75	162	103	202	161	167
Abi1	144	174	418	289	158	94	216	89	277	177	79	256	327	161	290	556	19	175	118	104	317	296	110	339	55	86	82	84
Abi2	47	32	74	41	10	11	39	29	58	32	22	55	48	39	66	47	2	38	25	15	44	42	34	54	37	54	27	38
Abi3	30	17	47	10	2	0	0	0	0	0	0	2	38	18	17	8	0	1	0	0	0	1	0	0	0	0	0	1
Abi3bp	0	2	1	0	0	0	1	0	0	0	0	0	0	0	0	1	0	1	0	0	1	0	0	0	0	0	0	0
Abl1	73	72	286	192	57	42	136	66	105	41	66	72	281	202	209	342	115	81	75	87	178	97	37	140	14	28	16	29
Abl2	104	64	184	132	38	34	90	93	98	53	50	91	160	137	167	196	82	86	49	77	127	112	66	144	40	31	40	34
Ablim1	203	121	300	183	107	98	190	231	280	154	90	229	284	173	225	190	184	200	156	155	275	191	83	214	54	42	31	47
Ablim2	9	4	13	13	0	0	1	1	6	1	1	2	3	4	3	4	0	0	0	4	6	1	4	5	1	9	4	3
Ablim3	7	6	12	4	3	2	1	2	0	0	1	2	28	17	13	16	4	3	2	4	7	3	1	2	1	0	0	0
Abo	0	0	0	0	0	0	0	0	0	0	0	0	0	0	0	0	0	0	0	0	0	0	0	0	0	1	0	0
Abr	73	48	226	131	107	56	207	254	224	92	122	203	169	117	131	218	186	213	146	132	389	210	103	256	103	184	110	104
Abracl	363	267	791	458	1014	640	1160	1045	1483	738	467	1136	1428	1158	948	1698	1079	809	388	379	1236	939	522	909	233	248	272	392
Abt1	42	44	95	43	58	53	54	56	61	31	37	72	79	58	68	103	26	54	35	20	75	54	28	74	18	26	15	42
Abtb1	63	39	59	46	144	122	200	185	416	187	190	291	62	29	38	23	72	107	122	142	324	195	131	206	21	29	27	33
Abtb2	76	57	177	113	101	45	197	197	355	134	178	228	178	122	156	297	126	173	145	129	475	270	116	292	7	14	10	8
Acaa1a	189	171	416	295	160	139	215	189	259	146	144	234	306	218	257	342	122	162	166	159	249	231	152	230	186	207	165	199
Acaa1b	1	0	4	2	1	0	1	0	3	0	0	2	1	0	3	6	1	1	2	0	0	4	1	2	0	0	0	2
Acaa2	161	174	352	246	78	109	154	132	123	87	62	130	259	171	189	216	73	115	75	68	96	62	52	72	29	37	25	29
Acaca	9	6	39	29	8	14	33	17	56	24	30	42	38	19	37	43	20	20	24	31	19	18	14	23	12	24	9	15
Acacb	2	3	4	8	0	2	8	8	5	1	3	1	2	1	3	1	6	9	6	1	7	3	3	1	0	0	0	0
Acad10	12	5	27	16	32	18	27	32	38	17	16	25	35	19	25	32	29	21	17	12	46	24	14	11	3	10	7	7
Acad11	29	21	71	38	25	17	49	27	77	39	36	44	85	75	68	128	51	73	47	43	115	87	38	99	84	92	78	89
Acad12	9	8	8	8	11	5	7	7	8	6	11	3	11	5	12	5	7	7	6	5	12	6	5	7	6	14	12	8
Acad8	36	26	103	52	22	29	43	41	78	33	20	61	91	56	68	90	34	44	27	40	71	67	31	65	24	33	40	39
Acad9	38	42	169	98	25	27	76	70	55	37	18	63	151	62	90	139	55	67	52	40	79	51	48	66	20	22	29	20
Acadl	740	614	2169	1347	466	414	634	473	663	323	254	547	1124	816	1132	1571	310	507	296	264	578	487	263	578	91	98	104	102
Acadm	90	92	292	174	58	52	74	53	63	34	27	81	185	100	140	236	33	83	51	52	94	75	47	88	29	38	34	44
Acads	253	206	331	280	445	324	338	295	405	180	227	340	314	218	290	154	149	115	138	181	296	179	159	145	32	27	26	32
Acadsb	57	62	133	84	137	175	282	290	360	169	139	269	117	108	112	164	293	251	167	129	383	332	154	365	134	164	130	141
Acadvl	251	209	647	318	222	304	385	395	465	222	240	402	432	268	313	392	255	291	167	229	502	379	186	372	155	165	129	147
Acap1	2	1	2	2	4	0	0	2	1	0	0	0	19	6	4	4	1	1	0	1	0	0	0	1	0	0	0	0
Acap2	71	56	224	112	38	17	84	52	88	36	36	64	158	114	142	200	53	74	46	54	125	105	49	100	37	51	37	51
Acap3	76	50	212	96	46	30	97	70	107	35	58	87	150	57	77	147	83	64	55	45	135	98	53	83	52	63	67	61
Acat1	56	55	214	80	48	40	97	67	94	43	37	71	134	104	78	123	64	92	45	50	138	75	54	82	181	275	184	263
Acat2	54	29	205	69	12	12	30	12	38	15	12	16	192	92	133	205	22	38	19	29	37	20	15	24	9	17	9	3
Acat3	29	11	76	73	0	2	1	5	2	2	1	1	14	7	31	29	9	4	2	7	3	2	4	0	0	0	0	0
Acbd3	46	50	155	104	35	12	89	56	116	52	31	91	159	74	129	184	65	64	54	53	140	98	57	133	44	66	44	62
Acbd4	73	58	145	127	43	38	77	62	86	40	36	46	105	80	108	100	40	27	43	69	85	51	39	78	33	32	33	41
Acbd5	29	32	90	60	26	19	39	21	56	21	19	46	64	32	46	67	13	40	37	17	43	56	24	63	59	77	43	69
Acbd6	436	385	736	415	1059	856	729	638	1066	414	366	775	546	426	441	678	324	372	217	261	622	509	311	500	159	144	148	146
Acbd7	0	0	1	2	10	0	5	4	13	7	7	8	0	0	1	1	9	10	2	0	10	11	8	8	1	0	3	0
Accs	12	5	25	10	14	12	23	18	34	6	9	26	22	20	24	33	13	18	7	24	19	18	6	14	7	8	10	9
Acd	120	132	297	198	224	154	291	169	397	192	120	328	220	182	172	259	113	181	101	116	397	326	148	338	207	253	238	256
Ace	13	13	55	39	3	0	10	9	3	6	2	0	25	5	10	7	4	11	7	4	12	8	12	10	0	0	0	0
Ace2	2	3	1	2	0	0	0	0	0	0	0	0	4	0	1	1	0	0	0	0	0	0	0	0	8	12	9	9
Acer2	21	17	34	27	35	13	35	10	39	28	21	25	20	16	32	19	8	16	16	14	11	13	12	15	2	5	3	1
Acer3	37	40	136	93	10	9	46	29	22	13	4	19	113	90	134	199	2	22	14	19	35	39	14	32	12	10	13	6
Ache	0	1	3	2	0	0	0	1	0	0	0	0	1	4	1	0	0	1	1	0	1	0	0	0	2	5	0	2
Acin1	160	101	311	199	90	95	224	200	262	71	146	161	271	165	189	197	101	120	100	139	263	131	66	201	92	122	97	94
Ackr1	0	0	0	2	0	0	1	0	0	0	0	0	2	0	1	0	0	0	0	0	0	0	0	0	0	0	0	0
Ackr2	2	0	2	0	0	0	0	1	1	0	0	0	0	3	1	4	0	0	0	0	0	0	0	0	0	0	0	0
Ackr3	89	50	157	75	3	5	15	11	8	4	1	1	83	41	34	47	11	13	6	6	5	3	2	3	0	0	1	0
Ackr4	0	0	4	1	0	0	1	0	0	0	0	0	2	1	0	3	0	0	2	0	0	0	0	0	0	0	0	0
Acly	281	207	833	431	254	207	1134	692	951	468	238	686	746	445	580	648	301	839	455	589	1330	1019	575	1188	1623	2305	1829	1939
Acnat1	1	1	4	4	0	0	1	0	0	0	2	1	1	0	0	0	0	0	1	0	0	0	1	1	0	0	0	0
Aco1	108	95	398	211	47	38	90	78	93	37	40	70	293	225	268	426	75	81	62	65	144	116	52	113	43	75	44	62
Aco2	299	250	967	507	314	265	567	483	917	326	341	600	970	548	612	1207	451	582	329	359	1242	838	372	842	274	358	288	315
Acot1	437	458	1518	982	94	116	197	153	63	52	25	72	319	225	356	540	85	129	133	128	57	47	34	72	1	1	0	0
Acot10	2	3	5	3	3	0	4	1	2	2	0	4	3	4	4	2	1	0	4	0	1	7	0	0	0	0	0	2
Acot11	12	7	20	16	12	5	25	20	22	7	3	23	18	11	7	20	24	20	20	15	47	31	21	29	30	41	28	45
Acot12	0	0	2	0	0	0	0	0	0	0	0	0	0	1	0	0	0	0	0	0	1	0	1	1	0	4	7	4
Acot13	104	103	262	195	232	154	308	163	444	211	164	349	262	250	236	355	265	255	136	146	374	289	157	291	157	170	175	192
Acot2	15	8	40	30	9	7	11	5	2	12	4	7	16	16	13	31	12	11	13	5	13	4	3	15	5	5	6	2
Acot3	0	2	2	1	0	1	0	0	0	0	0	0	0	0	1	1	0	1	1	0	0	5	0	0	0	0	0	0
Acot4	6	3	19	13	3	1	7	9	6	8	3	11	9	4	10	17	2	7	5	2	4	5	3	7	2	0	1	2
Acot5	0	0	0	0	0	0	0	1	0	0	0	0	3	2	2	3	0	1	0	0	4	0	2	3	0	0	1	0
Acot6	0	1	0	1	0	0	0	1	0	0	0	0	2	0	2	0	0	1	1	0	0	0	0	0	5	3	1	1
Acot7	490	415	1112	581	444	436	407	419	367	190	227	339	1448	1120	1082	1069	415	507	220	257	576	504	195	369	0	0	1	1
Acot8	83	52	109	54	77	105	117	143	132	70	71	117	128	67	120	93	101	77	40	76	130	121	55	124	65	103	65	78
Acot9	189	159	467	295	210	102	262	98	200	111	50	170	492	319	470	741	23	324	108	97	214	307	146	275	11	9	12	11
Acox1	86	73	234	138	69	86	195	210	338	143	107	193	202	160	163	247	268	217	174	123	518	337	160	342	93	132	116	136
Acox2	7	5	29	15	2	0	3	1	1	1	0	1	23	14	21	42	6	9	7	4	2	2	2	1	0	0	0	0
Acox3	43	13	76	46	40	42	101	87	139	72	40	93	87	60	44	109	78	71	49	44	166	97	37	114	15	33	16	33
Acoxl	0	0	0	1	0	0	0	0	0	0	0	1	0	0	0	0	0	0	1	1	1	1	1	0	0	3	0	0
Acp1	260	229	498	301	438	428	365	431	625	259	256	427	490	478	399	803	352	367	240	226	533	476	244	431	146	122	134	201
Acp2	70	47	189	126	50	52	123	151	139	68	46	108	156	102	124	156	92	71	91	90	143	116	50	161	83	112	88	90
Acp5	33	41	67	30	51	40	47	28	60	26	24	33	58	56	50	81	14	17	17	21	42	23	9	22	0	1	1	2
Acp6	96	66	218	106	59	38	101	95	95	43	33	77	222	165	179	256	89	77	55	64	125	82	45	72	32	65	35	34
Acpp	1	5	6	5	20	15	14	14	23	11	9	13	25	17	12	16	7	9	15	6	23	33	9	32	0	0	1	0
Acpt	0	0	0	0	2	0	1	3	2	1	2	3	0	0	0	0	0	0	2	0	0	0	0	0	0	0	0	0
Acr	0	0	1	1	0	0	0	0	0	0	0	0	0	1	0	2	0	0	0	0	0	0	0	0	1	4	0	0
Acrbp	18	12	33	22	5	8	16	28	32	5	9	26	27	14	19	9	18	19	34	24	33	27	17	21	9	14	10	8
Acsbg1	49	25	99	35	27	8	45	18	15	14	8	6	150	85	92	150	45	40	31	22	23	18	11	22	1	1	1	1
Acsf2	8	3	5	1	0	0	2	1	3	3	1	0	1	1	2	1	2	1	1	1	0	0	0	1	0	1	1	1
Acsf3	76	86	96	93	161	168	199	216	252	90	132	222	126	88	75	89	97	141	88	114	233	182	107	224	53	92	104	93
Acsl1	17	21	51	22	13	27	26	41	29	26	24	38	34	27	18	41	15	26	9	11	29	25	10	22	10	18	10	7
Acsl3	29	17	84	42	20	4	46	29	38	21	14	25	79	47	58	138	6	28	23	22	76	50	26	68	4	11	5	13
Acsl4	98	102	469	357	46	23	103	50	58	40	15	42	183	150	252	324	50	99	75	50	37	60	35	43	37	41	24	24
Acsl5	204	132	488	291	108	71	232	173	280	105	111	158	381	238	371	477	98	182	162	173	234	214	118	265	91	112	90	142
Acsl6	13	10	23	14	34	22	58	33	51	31	20	39	8	3	8	16	11	13	22	15	42	46	20	50	13	41	17	19
Acsm3	5	4	4	3	0	0	0	2	1	0	0	0	1	2	2	0	0	0	0	0	2	0	0	3	0	0	0	0
Acss1	5	2	8	5	0	0	2	4	4	1	3	3	3	2	1	9	4	0	4	0	2	3	2	0	0	0	0	0
Acss2	5	2	54	24	4	0	8	13	12	15	5	8	18	4	13	17	6	12	9	4	19	8	9	20	32	70	30	64
Acss3	0	0	0	0	1	6	7	1	8	5	2	5	0	0	0	0	0	4	0	0	3	4	1	2	0	0	0	0
Acta1	48	181	100	75	84	114	134	103	118	83	91	128	2520	1695	1261	1443	738	736	369	472	962	696	356	501	26	10	17	8
Acta2	614	407	1213	832	32	7	145	69	27	21	9	35	6321	2967	1567	2350	610	651	275	274	164	128	111	107	3	0	0	0
Actb	27417	24418	34876	27506	21801	19467	20467	26222	23074	10550	8477	18723	52176	45585	47444	24700	18526	19705	10486	14933	10460	14180	9424	13869	1457	1564	1354	1591
Actc1	0	6	0	8	9	0	0	0	2	1	1	4	2	1	2	2	0	1	2	1	0	0	0	2	2	0	4	1
Actg1	93	29	66	112	104	57	51	114	114	65	16	21	51	123	24	36	72	16	12	30	8	61	10	44	4	2	1	5
Actg2	27	7	42	35	0	0	5	1	0	0	0	0	346	209	201	118	28	20	17	10	2	3	0	1	0	0	0	0
Actl6a	180	146	395	253	99	74	193	113	212	78	51	156	432	311	332	564	123	165	103	88	286	216	132	280	65	95	79	71
Actl6b	2	0	1	0	15	16	26	29	50	27	17	43	0	2	0	1	22	28	33	31	91	49	34	70	74	100	110	81
Actl7b	0	0	5	0	1	0	0	0	0	0	0	0	0	0	0	0	0	0	0	1	1	0	0	0	0	2	0	0
Actn1	3250	2967	6223	4224	2933	1844	3559	3519	4839	2226	2310	3813	9970	7880	9283	11637	4016	3586	2037	2712	4690	3457	1504	3476	170	186	165	191
Actn2	0	0	0	3	2	0	0	0	3	0	1	1	0	0	0	0	0	3	0	3	1	1	0	4	22	22	12	19
Actn3	0	2	0	0	1	5	14	10	13	5	4	26	1	2	2	3	4	6	6	3	19	12	10	9	4	5	5	5
Actn4	2352	2064	4282	3195	2242	1663	2516	2812	3547	1744	1822	2804	6544	4253	5204	6375	2489	2761	1897	2162	3962	2507	1234	2684	369	526	446	430
Actr10	278	190	564	297	191	197	285	207	331	162	126	247	532	318	357	564	176	276	163	165	308	311	191	317	192	262	246	256
Actr1a	265	232	464	282	351	346	262	264	494	201	250	390	567	303	360	337	190	163	155	200	306	277	112	306	98	129	107	119
Actr1b	320	259	790	340	375	275	348	345	531	213	195	424	552	310	455	483	246	337	135	181	490	358	170	370	188	215	227	217
Actr2	351	294	643	425	313	188	245	275	350	267	197	395	581	458	450	813	301	328	199	199	399	333	207	362	174	191	190	177
Actr3	377	344	1094	437	289	225	282	378	310	258	181	373	897	589	719	933	416	414	204	195	363	259	138	293	102	132	127	115
Actr3b	0	0	0	0	0	0	0	1	4	1	3	3	1	1	3	0	0	2	1	0	4	2	0	3	3	5	8	8
Actr5	4	11	24	22	10	8	22	15	32	11	13	11	37	17	20	18	13	4	20	22	25	16	9	16	2	7	5	4
Actr6	6	9	15	21	3	0	6	6	5	7	5	13	2	10	10	9	0	11	9	4	3	3	5	5	5	10	7	5
Actr8	104	71	287	137	57	59	115	100	146	64	68	85	204	127	141	254	89	114	91	86	206	124	67	145	78	130	80	97
Actrt3	1	0	0	0	0	1	10	5	8	3	3	6	0	0	0	0	2	2	3	2	5	4	0	7	4	8	12	3
Acvr1	63	55	225	150	24	10	97	43	132	44	34	54	260	187	223	396	77	107	92	87	151	154	75	156	24	28	28	34
Acvr1b	4	1	8	3	0	1	6	0	1	3	1	3	6	2	4	0	1	0	3	0	3	2	5	5	1	0	0	0
Acvr1c	0	0	0	1	0	0	1	2	2	2	0	1	0	1	1	1	0	3	2	0	5	1	0	6	31	29	24	17
Acvr2a	9	12	20	22	19	7	19	16	20	14	12	29	19	10	17	20	18	17	11	7	19	26	15	21	1	13	8	2
Acvr2b	65	44	73	50	46	29	74	80	131	58	57	107	39	21	49	33	25	42	30	50	72	65	52	85	34	39	17	31
Acvrl1	157	88	284	126	9	7	24	15	3	2	3	5	449	256	217	144	18	19	18	21	8	7	5	1	1	0	0	0
Acy1	48	19	64	37	21	11	25	34	35	20	28	28	58	26	34	47	18	20	15	16	35	24	16	22	27	24	10	18
Acy3	27	24	42	50	23	17	46	27	32	12	15	29	48	18	37	19	24	24	5	14	23	35	28	38	0	0	0	0
Acyp1	70	73	109	68	171	140	144	115	159	94	125	204	149	90	85	182	117	143	80	68	187	163	100	146	113	119	154	157
Acyp2	20	27	62	15	13	21	25	11	27	23	17	17	57	39	41	58	32	44	12	14	23	18	11	20	147	160	155	195
Ada	12	16	63	17	7	16	18	13	14	6	3	6	44	41	27	16	11	9	5	10	8	3	1	10	11	3	3	5
Adal	6	10	59	22	12	5	20	10	31	11	12	17	33	22	37	51	16	10	15	8	21	23	23	36	25	20	25	30
Adam10	93	71	170	188	54	19	123	70	87	73	41	129	123	73	140	266	21	87	78	63	107	95	71	134	26	21	17	25
Adam11	3	3	7	5	2	0	2	0	0	1	0	1	7	7	3	0	1	1	1	2	0	4	0	3	0	0	0	0
Adam12	24	24	246	105	7	8	43	41	13	9	4	20	272	154	155	270	61	71	50	41	43	25	19	35	0	0	0	0
Adam15	119	84	249	164	90	69	98	103	115	67	56	76	282	191	201	230	113	89	101	112	152	75	55	101	10	31	35	25
Adam17	74	74	268	124	63	49	103	99	133	70	51	101	194	145	146	200	90	94	64	66	181	129	60	122	16	27	19	40
Adam19	34	22	104	57	2	3	18	7	1	0	1	0	92	52	55	56	20	12	7	13	1	1	0	0	0	0	0	0
Adam1a	3	3	7	4	0	0	7	4	7	0	3	2	9	8	0	6	7	2	5	4	20	10	3	13	4	6	4	4
Adam22	0	0	1	2	0	0	3	0	0	0	0	0	1	0	0	0	0	0	0	0	0	0	1	0	27	15	16	23
Adam23	2	2	19	3	0	0	0	0	0	0	0	0	3	3	8	5	1	0	0	0	1	0	2	0	2	0	2	3
Adam28	2	1	0	0	0	0	0	0	0	2	0	1	0	1	0	0	0	0	0	0	0	0	0	0	0	0	0	0
Adam3	0	0	1	0	0	0	0	0	0	0	0	4	0	0	0	0	0	1	0	0	0	1	1	1	0	0	0	0
Adam32	0	0	0	0	3	0	8	2	3	0	0	3	0	0	1	1	0	1	3	0	9	1	2	0	44	46	45	44
Adam33	3	0	17	8	0	0	0	2	0	2	0	2	0	0	2	4	1	0	1	0	0	0	0	0	0	0	0	0
Adam4	0	3	2	2	1	0	1	1	1	2	2	0	2	1	3	1	0	6	1	2	2	1	0	0	2	0	0	4
Adam8	93	86	172	180	25	38	107	97	46	25	9	25	301	253	243	560	49	84	72	75	80	41	20	51	1	5	2	3
Adam9	112	96	383	216	88	54	123	72	137	94	57	118	408	228	322	633	20	150	78	92	245	145	68	194	65	78	72	99
Adamts1	217	153	593	398	37	38	111	107	28	22	7	33	153	114	116	190	68	121	62	57	57	52	25	61	0	0	0	0
Adamts10	26	9	41	31	0	2	8	12	9	1	9	2	37	11	23	27	6	10	3	14	8	6	4	7	0	0	1	0
Adamts12	1	1	3	4	0	0	0	0	0	0	0	0	2	0	2	3	1	0	1	0	0	0	0	0	0	0	0	0
Adamts14	11	4	12	22	0	2	3	0	0	0	0	0	49	9	34	32	3	3	2	3	0	0	0	1	0	0	0	0
Adamts15	4	6	15	14	0	1	4	5	4	0	2	2	9	1	5	6	0	1	5	0	0	0	0	3	0	0	0	0
Adamts16	3	2	3	6	1	0	5	0	2	0	0	0	5	4	10	7	3	3	3	2	0	2	1	0	0	0	0	0
Adamts17	0	0	0	0	0	0	0	3	1	0	2	0	0	0	0	0	0	2	0	0	3	4	1	1	3	9	0	3
Adamts2	6	8	108	54	0	0	5	1	0	0	0	0	41	20	24	57	0	2	3	5	0	1	1	0	0	0	0	0
Adamts4	34	21	70	35	10	0	19	6	11	2	6	3	22	13	9	12	3	4	4	1	12	8	7	6	0	0	0	0
Adamts5	7	4	46	34	10	11	30	15	10	18	4	22	36	33	43	63	26	27	38	21	26	58	19	28	0	0	0	0
Adamts6	8	4	10	10	0	0	1	2	1	1	0	0	17	10	16	28	3	2	1	1	1	1	0	0	1	2	3	0
Adamts7	96	59	205	147	23	17	51	51	51	18	18	20	235	130	130	80	38	28	38	43	57	24	15	21	0	0	0	3
Adamts8	5	0	1	6	0	0	0	0	0	0	0	0	2	2	1	4	0	4	1	6	1	0	0	0	0	0	0	0
Adamts9	25	16	60	52	18	9	42	22	41	37	21	42	16	12	18	16	29	23	40	31	36	42	32	74	0	0	0	0
Adamtsl1	0	0	18	8	0	0	1	1	2	0	1	3	2	0	3	3	2	2	5	5	11	8	6	6	2	0	1	0
Adamtsl2	0	0	0	1	5	1	4	2	2	1	2	2	0	0	0	0	0	1	0	3	3	2	0	3	0	0	0	0
Adamtsl3	0	0	9	4	0	0	1	1	1	0	0	0	1	0	0	2	0	0	0	0	0	0	0	0	0	0	0	0
Adamtsl4	47	42	172	124	5	2	14	10	9	2	2	3	109	65	116	79	13	28	16	35	6	6	2	11	2	1	3	1
Adamtsl5	13	13	29	14	1	1	12	7	7	5	5	6	42	19	28	41	2	12	5	2	16	12	6	9	0	0	1	0
Adap1	31	10	46	36	9	9	15	12	8	2	5	2	56	46	51	38	5	7	8	10	2	5	1	8	0	0	0	0
Adap2	26	17	32	21	12	11	28	7	29	23	12	43	23	2	3	11	9	13	12	12	21	14	10	37	0	3	0	0
Adar	66	73	207	104	35	39	163	133	244	113	81	140	186	139	141	249	101	128	109	133	241	142	75	155	57	86	68	75
Adarb1	22	20	95	55	13	9	14	13	52	14	10	22	49	33	32	49	10	11	14	13	24	30	3	21	26	44	42	47
Adarb2	0	0	0	0	0	0	0	0	0	0	0	0	0	0	0	0	0	0	0	0	1	0	0	0	7	34	29	14
Adat1	3	10	22	7	1	1	10	7	10	2	7	8	20	16	23	28	11	10	13	7	20	16	6	9	1	7	2	4
Adat2	38	42	59	39	72	53	88	51	80	34	30	97	81	68	59	102	24	51	31	25	73	51	24	52	4	5	7	13
Adat3	22	32	68	47	19	18	18	30	35	13	24	41	36	34	55	36	19	31	16	19	44	28	20	39	5	20	17	16
Adck1	19	14	78	25	14	12	23	29	50	15	21	23	42	22	38	54	24	28	28	20	72	57	15	36	25	34	31	49
Adck2	17	17	65	41	17	12	44	51	82	32	35	47	48	40	42	72	31	56	36	38	94	61	37	53	37	79	67	76
Adck3	1	6	7	5	21	6	19	26	60	34	26	43	5	4	3	7	12	17	30	31	53	33	16	35	28	29	34	30
Adck4	74	48	102	67	79	64	58	68	78	18	39	62	54	30	33	33	15	31	37	35	45	35	31	22	24	24	21	15
Adck5	141	117	282	177	289	319	627	746	667	317	338	566	148	131	134	165	312	386	328	316	678	420	282	517	167	225	203	223
Adcy1	13	4	22	19	0	0	5	4	1	2	0	1	35	17	59	63	7	7	5	4	2	1	0	0	1	0	0	0
Adcy2	1	0	5	2	0	0	3	4	0	1	1	0	4	3	5	9	6	5	5	4	5	2	1	2	0	0	1	0
Adcy3	36	22	85	35	3	3	6	9	6	3	3	6	95	39	47	74	14	8	13	15	6	7	3	1	4	10	1	5
Adcy4	62	39	99	34	1	4	4	7	5	4	4	0	147	65	63	30	3	1	0	5	4	4	2	9	0	0	0	0
Adcy5	10	3	18	16	0	1	3	2	0	0	3	4	14	6	14	13	1	2	2	1	4	2	0	3	2	0	0	0
Adcy6	107	76	279	183	29	24	110	73	92	34	30	60	200	139	210	207	77	62	82	78	120	75	46	98	64	101	81	76
Adcy7	6	2	102	28	5	0	10	14	4	1	3	11	27	3	7	33	10	12	4	3	4	2	3	6	0	0	0	0
Adcy9	44	26	51	39	21	28	63	84	142	74	65	103	63	45	39	53	58	47	64	46	115	112	42	105	130	184	101	127
Adcyap1	0	0	0	0	1	0	0	0	0	0	1	0	1	0	0	0	0	1	0	0	0	1	1	1	0	0	0	0
Adcyap1r1	17	4	99	55	0	0	2	0	0	0	0	0	16	4	12	40	1	1	2	1	0	2	0	2	0	0	0	0
Add1	217	212	510	298	196	197	236	267	365	145	196	315	504	325	342	655	242	256	161	198	488	237	143	311	93	128	84	73
Add2	0	1	2	1	0	0	3	0	8	2	2	1	4	0	1	0	6	4	2	3	2	4	3	3	0	0	0	0
Add3	85	46	202	158	21	8	49	31	13	15	11	24	120	75	118	136	36	37	34	37	31	23	9	19	33	44	21	42
Adgb	3	0	10	3	0	0	1	1	2	0	0	0	0	0	3	2	3	1	1	4	2	7	1	1	11	18	9	19
Adgra1	3	1	24	16	0	0	2	0	0	1	0	0	102	36	63	120	16	13	8	22	14	3	1	5	0	0	0	0
Adgra2	50	37	122	71	41	25	88	46	113	52	53	99	123	77	98	183	73	72	51	41	151	96	42	102	2	9	5	4
Adgra3	20	7	130	42	1	1	23	12	1	2	2	2	91	42	36	74	7	4	6	8	0	0	2	2	1	0	0	0
Adgrb1	0	0	0	0	2	0	1	2	2	2	0	1	0	0	3	1	0	5	2	3	24	15	5	14	0	0	0	0
Adgrb2	0	0	4	1	0	0	0	0	2	0	0	0	4	0	0	2	2	0	1	1	2	1	0	2	0	0	0	0
Adgrb3	0	0	0	0	0	0	0	0	0	0	0	0	0	1	0	0	0	1	0	0	0	0	1	0	1	2	0	1
Adgrd1	0	2	10	2	0	0	7	4	0	0	0	0	1	0	1	3	0	0	0	0	0	0	0	0	1	9	3	15
Adgre1	1	0	3	1	0	0	1	0	0	0	0	0	6	1	1	0	0	0	0	0	2	0	0	0	0	0	0	0
Adgre5	139	108	453	196	75	55	83	81	67	30	35	50	339	253	271	442	89	77	91	86	85	62	25	53	0	1	0	0
Adgrf4	2	0	0	1	0	0	2	2	0	1	1	1	0	1	0	0	0	0	0	0	1	1	0	0	0	0	0	0
Adgrf5	150	103	241	116	0	3	5	4	0	1	0	0	357	141	105	119	7	6	2	6	5	4	3	5	6	10	4	9
Adgrg1	278	178	699	515	135	102	327	263	479	226	113	285	769	540	644	738	214	177	199	227	441	358	157	407	201	362	255	263
Adgrg2	3	4	5	10	1	0	3	4	0	3	0	1	4	5	9	5	0	2	2	4	0	0	0	1	0	0	0	0
Adgrg3	15	4	42	13	3	0	0	0	0	0	0	0	20	11	13	18	3	0	3	1	3	1	1	1	8	10	4	4
Adgrg5	0	0	2	1	0	0	0	0	0	0	0	0	1	0	0	2	0	0	0	3	2	0	0	0	0	0	0	0
Adgrg6	40	33	77	53	9	7	30	24	3	2	1	4	140	79	95	151	54	30	36	22	7	6	1	8	5	10	24	11
Adgrl1	57	35	252	139	14	3	57	27	49	41	27	35	162	98	156	197	23	58	73	67	62	59	40	59	225	303	198	208
Adgrl2	96	74	315	175	16	15	33	36	8	12	2	7	272	195	209	266	42	47	43	40	16	14	7	12	2	0	1	0
Adgrl3	0	0	0	0	0	0	0	1	1	0	0	0	0	1	2	0	0	0	0	1	1	0	0	0	0	2	0	0
Adgrl4	161	120	286	124	0	1	1	4	4	5	0	0	399	257	158	183	6	3	0	0	0	1	3	0	0	0	0	0
Adgrv1	9	0	21	11	0	0	4	0	0	0	0	0	10	5	3	6	0	1	0	0	0	0	0	0	4	1	2	4
Adh1	10	9	15	9	57	57	170	216	128	83	45	185	7	4	3	4	178	278	77	58	320	289	82	210	272	419	358	342
Adh5	241	259	684	461	200	219	279	219	311	162	116	277	875	563	650	1116	272	381	213	163	516	420	214	352	121	142	139	176
Adh7	1	2	17	3	0	0	0	0	0	0	0	0	4	2	3	2	0	0	1	0	0	0	0	0	1	3	1	5
Adhfe1	3	3	3	6	13	14	27	19	30	20	17	36	1	1	4	2	19	37	15	15	44	51	17	43	0	5	5	4
Adi1	111	105	190	108	132	89	174	162	185	105	123	250	200	119	184	162	160	154	83	81	196	151	118	188	411	523	430	419
Adig	0	0	0	0	0	0	0	0	0	0	0	0	0	0	0	1	0	2	0	0	1	0	0	2	0	2	0	0
Adipor1	680	566	1236	621	1264	882	865	851	1099	514	543	1015	1151	734	709	889	401	614	263	327	786	594	328	616	189	243	197	183
Adipor2	218	206	443	316	272	192	295	290	402	173	137	363	398	231	339	314	144	192	125	159	355	262	157	313	110	158	83	82
Adk	155	124	442	329	93	63	119	70	145	105	54	136	328	214	272	385	59	97	79	64	159	109	70	111	106	110	102	122
Adm	31	37	67	49	4	9	36	32	19	11	17	25	266	183	151	142	64	91	15	23	189	126	80	106	0	0	0	0
Adm2	9	3	6	4	10	4	7	6	6	0	2	4	5	5	3	3	6	3	1	3	1	3	1	4	5	4	2	2
Adnp2	18	5	22	15	9	7	14	14	18	8	5	18	45	26	46	56	2	18	20	12	26	31	10	25	9	8	3	8
Ado	87	67	297	186	73	91	118	72	138	62	46	89	195	120	178	256	42	83	67	94	180	115	68	145	40	33	32	32
Adora1	168	181	424	424	18	14	56	62	24	15	15	14	80	63	115	128	39	30	42	67	19	21	14	24	24	27	20	34
Adora2a	2	4	8	4	0	0	3	0	2	1	2	0	10	2	3	2	1	1	0	2	0	1	3	0	0	0	0	0
Adora2b	13	11	58	26	3	0	9	4	8	0	2	0	56	25	44	76	15	11	9	9	22	20	13	16	23	28	29	58
Adpgk	113	70	343	186	54	27	307	155	314	131	97	155	380	222	276	237	202	160	78	124	472	258	191	331	107	124	91	86
Adprh	212	115	485	246	151	111	226	158	298	103	92	181	427	222	257	325	121	158	74	109	379	324	154	338	159	192	165	205
Adprhl1	0	0	0	0	1	0	0	0	1	0	0	0	13	8	7	5	0	3	0	0	0	0	1	0	0	0	0	0
Adprhl2	15	37	42	29	24	13	35	11	44	10	25	36	34	19	29	35	16	16	47	27	48	23	12	28	9	18	15	12
Adprm	40	52	101	69	66	63	100	73	135	94	61	109	70	85	66	105	54	67	45	44	105	113	60	133	37	53	49	32
Adra1b	3	4	22	12	16	27	59	67	14	5	6	3	81	63	39	89	120	134	54	60	261	194	48	142	1	0	0	0
Adra1d	0	0	1	0	0	0	0	0	0	0	0	0	2	0	2	1	0	0	0	0	0	1	0	0	0	0	0	0
Adra2a	1	2	4	2	7	0	10	9	5	6	3	4	2	4	2	4	2	0	3	2	14	4	10	11	109	143	107	93
Adra2b	0	0	3	1	0	0	3	1	1	0	1	0	0	1	1	0	2	6	3	2	4	0	2	6	0	0	0	0
Adrb1	2	1	3	1	2	0	2	2	3	2	1	2	9	1	3	2	2	0	2	3	5	0	2	2	0	0	0	0
Adrb2	2	5	6	2	6	5	4	2	0	3	0	2	1	0	6	1	1	2	1	3	2	0	0	1	2	1	1	0
Adrbk1	228	176	399	259	289	201	285	261	344	140	154	279	548	192	317	326	155	140	134	165	421	163	129	192	147	217	165	168
Adrbk2	19	15	57	34	47	38	137	116	169	122	74	176	21	15	17	20	99	116	74	64	249	180	72	182	154	189	127	150
Adrm1	73	105	123	112	113	110	87	82	181	78	122	121	105	74	87	153	35	65	69	54	146	99	53	98	21	37	14	37
Adsl	166	122	403	212	91	84	158	139	222	86	107	134	376	287	247	462	145	163	126	106	233	203	93	187	71	88	85	92
Adss	153	144	293	208	232	148	220	150	265	120	92	231	363	235	274	482	60	160	110	113	197	191	103	183	48	30	38	32
Adssl1	17	14	31	19	8	8	7	15	7	2	5	7	40	27	23	37	14	13	15	14	11	11	3	13	5	7	7	2
Adtrp	0	0	0	0	0	0	0	0	0	0	0	0	0	1	1	1	0	0	0	0	0	0	0	0	1	1	1	1
Aebp1	218	136	2014	1003	11	15	94	43	20	20	18	16	541	194	535	534	71	46	71	69	19	10	13	22	1	0	0	0
Aebp2	192	204	999	256	109	98	148	175	177	90	105	129	466	350	342	631	181	300	149	113	211	142	78	156	53	82	52	80
Aen	5	10	32	14	23	13	15	19	23	21	6	12	35	13	36	21	12	6	9	13	20	13	9	15	1	2	6	3
Aes	2581	2172	3391	2488	2975	3079	3240	3302	3350	1512	944	2730	5883	4274	3642	2581	1701	2208	814	1626	3939	2894	1835	3413	2588	3669	2866	2981
Afap1	64	45	219	86	31	6	49	32	47	22	19	37	143	82	89	164	34	66	24	40	66	54	20	67	0	0	1	2
Afap1l1	46	31	121	61	0	0	7	2	4	0	0	1	98	57	27	77	1	4	1	1	1	1	1	0	1	0	0	0
Afap1l2	2	0	8	6	0	0	0	0	0	1	0	0	5	3	0	1	1	0	0	0	0	0	0	0	0	0	0	0
Aff1	109	82	260	130	91	79	157	169	277	135	95	212	209	133	149	232	129	109	74	103	241	163	72	199	54	77	36	68
Aff3	0	3	4	3	0	0	1	0	0	0	0	0	5	0	2	2	3	0	0	1	0	4	1	6	1	5	1	0
Aff4	263	150	551	387	106	52	289	222	354	173	88	265	416	245	357	696	206	234	192	203	413	327	174	360	117	129	107	140
Afg3l1	348	311	643	396	411	335	373	396	630	230	294	474	652	450	490	735	241	277	256	286	607	402	180	400	206	263	199	252
Afg3l2	138	109	390	187	73	76	185	169	234	94	81	162	317	232	232	571	137	151	138	133	355	178	82	207	95	147	118	115
Afm	1	0	1	3	5	5	4	8	12	5	4	4	1	0	3	1	8	6	11	6	12	7	4	8	7	6	14	17
Afmid	16	11	34	29	14	8	22	16	27	12	13	22	43	20	30	29	19	15	14	15	21	17	11	15	5	6	8	8
Afp	1	5	6	4	0	0	0	0	0	1	0	2	10	12	14	20	1	4	6	1	1	1	6	5	0	0	0	0
Aftph	122	70	250	150	65	47	119	114	174	94	88	154	131	72	144	264	68	123	101	84	222	157	96	167	89	120	85	96
Aga	99	76	258	129	139	160	186	153	226	121	107	221	210	177	195	313	139	217	156	119	363	281	143	267	372	476	405	508
Agap1	118	80	216	126	112	83	230	184	354	158	176	330	291	150	192	357	147	171	161	174	374	255	141	288	113	111	82	88
Agap2	1	0	0	2	0	0	0	0	0	0	0	0	0	1	0	0	0	0	1	2	1	1	2	2	2	1	1	0
Agap3	137	124	359	227	140	135	268	195	397	178	186	245	328	213	240	483	162	156	170	217	446	290	138	296	95	127	90	97
Agbl2	1	0	0	1	0	0	1	0	1	0	0	1	3	2	4	1	1	2	1	0	0	1	0	0	0	0	0	0
Agbl3	6	0	18	11	4	5	8	5	15	5	7	15	11	8	5	8	12	12	11	4	13	18	2	5	28	36	20	32
Agbl4	0	0	2	0	0	0	1	0	0	0	0	0	0	0	0	0	0	0	1	1	2	0	0	0	10	3	0	1
Agbl5	21	27	65	43	21	22	44	43	36	32	17	29	30	30	44	52	28	32	31	23	81	37	34	82	24	38	22	21
Ager	11	4	14	5	0	9	9	13	2	2	0	7	12	9	9	9	6	4	5	6	9	6	5	12	7	10	5	6
Agfg1	77	83	312	163	129	70	219	160	272	127	74	189	270	166	174	367	47	180	94	85	323	262	101	301	71	114	102	108
Agfg2	46	27	94	51	6	14	46	51	90	25	16	46	88	62	65	77	61	39	40	42	78	50	31	52	13	30	22	8
Aggf1	69	42	200	121	54	27	100	60	177	89	63	113	161	99	137	185	63	83	77	75	172	144	49	124	64	62	52	57
Agk	14	5	37	30	9	6	13	10	15	4	13	21	28	14	18	37	6	15	18	10	28	15	9	21	10	11	9	4
Agl	18	29	77	58	13	11	22	25	34	20	7	40	92	35	60	86	22	39	32	21	29	40	19	23	77	91	56	74
Agmat	0	0	0	0	0	0	1	0	1	1	0	0	0	0	0	0	1	4	0	0	2	0	2	5	0	0	0	0
Agmo	0	1	1	1	2	0	0	5	0	0	0	0	0	0	1	0	0	0	3	1	1	0	0	0	0	0	0	0
Ago1	74	49	162	110	91	56	148	80	183	102	48	173	174	91	172	148	69	90	61	65	163	128	79	179	34	59	28	44
Ago2	31	32	65	44	71	45	59	42	65	23	27	40	100	39	75	84	30	24	38	34	47	37	26	42	10	10	7	17
Ago3	6	2	10	8	2	0	6	3	5	8	3	18	2	2	8	9	6	9	7	3	9	7	6	11	13	5	3	5
Ago4	3	3	13	8	6	0	10	5	12	7	4	8	6	10	9	14	4	13	4	3	14	12	8	14	5	16	10	8
Agpat1	34	33	108	72	65	50	68	50	108	43	31	36	46	52	58	55	55	51	35	39	47	65	50	47	19	17	22	31
Agpat2	320	239	520	367	252	268	238	250	343	160	153	211	340	224	337	247	166	171	116	161	240	200	153	239	46	55	58	53
Agpat3	463	442	974	524	1987	1841	1775	1703	2068	1056	847	1572	825	537	550	992	648	958	517	574	1690	1365	598	1399	250	302	278	369
Agpat4	65	47	176	75	115	98	91	115	329	128	150	176	180	108	105	156	70	81	88	76	255	175	78	195	0	1	1	3
Agpat5	116	96	269	133	43	51	75	61	76	40	38	79	241	171	166	320	29	64	65	29	104	105	52	83	50	56	57	73
Agpat6	294	272	698	393	323	225	481	570	718	316	323	496	565	380	484	531	351	253	201	258	688	380	191	458	95	125	118	131
Agpat9	6	11	30	17	0	6	14	18	7	5	4	4	12	18	19	32	9	8	7	14	13	10	2	8	1	0	1	0
Agps	98	69	229	136	61	40	82	72	78	60	45	67	202	154	203	285	83	79	80	63	74	79	37	84	36	38	47	44
Agrn	274	203	803	520	87	38	301	261	353	169	109	227	708	550	721	1283	283	298	310	289	662	352	200	368	4	3	3	4
Agrp	0	0	2	0	0	0	4	2	3	1	7	2	0	1	0	0	2	3	1	1	0	2	0	2	0	0	0	0
Agt	1	2	7	6	0	0	2	6	1	1	0	2	0	0	5	0	0	0	0	0	0	1	0	0	16	40	41	22
Agtpbp1	20	10	56	31	15	20	49	36	72	51	24	53	47	22	37	47	29	31	46	25	95	61	39	63	44	85	49	66
Agtr1a	13	12	14	8	0	0	0	0	0	0	0	0	24	7	11	13	0	2	0	0	2	1	0	0	0	0	0	0
Agtrap	143	126	220	183	150	115	168	121	179	88	79	178	181	136	196	218	103	133	100	82	182	158	107	152	67	88	63	84
Ahctf1	89	76	277	127	48	28	117	69	159	77	70	79	231	162	175	286	68	94	96	84	180	126	51	139	41	57	40	44
Ahcy	60	45	100	41	128	69	87	84	106	59	38	125	81	61	53	91	22	42	17	25	70	34	15	57	14	8	5	12
Ahcyl1	204	188	293	398	383	164	392	261	427	284	197	560	303	185	203	489	246	270	231	180	248	269	188	414	106	172	132	137
Ahcyl2	38	42	88	54	159	116	189	138	301	175	144	275	71	40	51	105	111	142	91	71	316	212	89	210	88	109	119	84
Ahdc1	45	34	102	60	7	12	46	43	41	15	11	15	104	75	93	90	61	38	47	51	56	37	15	50	15	18	9	23
Ahi1	20	18	36	17	8	15	32	30	52	21	40	20	35	11	21	25	32	20	32	36	40	18	24	24	66	113	72	72
Ahnak	144	135	319	241	56	50	111	146	51	33	25	33	398	276	323	389	151	73	84	101	53	43	30	56	2	0	2	2
Ahr	46	35	144	97	6	5	11	6	8	11	1	5	63	51	93	169	7	29	18	11	13	6	4	12	2	1	1	1
Ahrr	0	2	19	6	0	1	2	0	0	0	0	0	1	7	10	20	0	2	1	2	1	3	2	0	0	0	0	0
Ahsa1	60	53	101	89	70	75	83	43	157	41	94	98	161	123	115	148	53	64	61	74	152	75	52	96	28	36	28	39
Ahsa2	81	77	236	104	121	123	155	122	223	125	86	218	295	167	188	270	30	153	84	81	212	168	89	199	29	47	36	40
Ahsg	0	1	4	2	0	0	1	1	0	0	0	2	0	0	1	1	0	0	0	0	0	0	0	0	0	0	0	0
Aicda	0	0	0	1	0	0	0	0	0	0	0	0	0	0	0	0	0	0	0	0	0	0	0	0	2	1	3	3
Aida	68	59	198	127	58	49	127	87	159	80	57	142	188	141	137	203	75	85	51	56	175	112	56	130	108	123	133	117
Aif1	8	4	19	11	1	0	0	3	2	0	0	1	11	12	13	13	2	3	1	4	2	0	0	0	0	1	0	0
Aif1l	112	62	230	169	243	197	500	544	166	105	69	212	511	330	441	544	337	365	222	253	198	136	77	169	0	0	1	0
Aifm1	67	38	173	101	35	20	75	44	79	32	23	58	186	115	133	259	58	86	60	50	95	87	46	88	35	46	50	31
Aifm2	42	22	70	54	50	43	52	34	71	30	30	38	56	33	47	57	34	31	32	27	71	47	25	39	10	23	22	24
Aifm3	9	14	21	17	8	6	16	12	8	7	1	11	23	20	34	16	14	20	9	20	16	13	7	23	3	6	1	3
Aig1	59	44	61	46	43	23	46	51	42	21	24	49	32	30	54	25	25	29	16	20	44	18	18	35	15	17	24	28
Aim1	116	81	309	202	153	146	343	508	274	125	138	268	280	230	253	323	383	290	155	182	439	264	142	243	6	8	10	13
Aim1l	5	4	21	9	9	15	16	10	13	8	5	12	10	6	11	7	2	3	6	3	13	14	3	9	7	3	1	15
Aim2	0	0	4	5	0	0	0	0	0	0	0	0	2	1	1	4	0	0	0	0	0	0	0	0	0	0	0	1
Aimp1	460	368	908	494	618	603	649	607	704	337	271	565	837	588	639	768	391	406	233	223	636	429	246	477	124	230	201	265
Aimp2	196	181	380	264	101	94	125	134	84	42	71	89	507	402	454	404	146	167	85	104	181	114	68	131	66	78	101	80
Aip	158	123	259	164	115	147	139	76	158	51	98	108	234	122	176	114	122	96	53	65	161	82	61	99	80	71	69	81
Aipl1	0	0	2	0	0	0	0	0	0	0	0	0	0	0	0	2	0	2	0	1	0	0	0	0	0	2	1	1
Aire	12	5	22	24	2	1	3	4	2	0	1	1	20	9	11	34	2	2	2	4	3	0	0	1	0	0	0	0
Airn	33	27	34	38	21	2	10	23	9	8	5	7	29	15	14	27	19	31	20	14	7	20	24	31	20	18	12	15
Ajap1	1	1	1	1	0	0	0	0	0	0	0	0	4	2	1	1	2	0	0	0	1	1	0	0	0	0	0	0
Ajuba	152	123	444	294	51	31	122	148	69	24	43	47	550	435	594	1337	150	181	147	181	234	190	78	201	0	0	1	0
Ak1	45	26	311	139	81	78	141	84	204	115	112	168	288	121	108	167	92	66	61	67	158	114	56	121	34	40	31	36
Ak2	398	280	1034	500	338	356	515	478	584	211	240	431	1035	777	803	955	413	414	301	282	555	428	204	370	118	188	146	148
Ak3	188	143	424	282	172	135	229	113	215	92	107	164	464	295	472	430	82	185	112	137	129	101	87	141	60	75	52	65
Ak4	36	37	119	71	17	8	18	13	11	7	1	11	164	92	121	180	26	18	15	15	11	9	3	12	0	0	1	0
Ak5	0	2	2	3	1	0	1	3	0	0	2	1	4	5	1	6	7	2	3	0	3	4	4	3	10	10	11	13
Ak6	228	204	379	283	256	245	245	206	243	143	144	290	307	271	299	475	211	172	103	86	182	188	112	192	57	56	60	49
Ak7	1	0	0	1	0	0	1	1	1	2	0	1	1	0	0	0	1	0	2	1	0	0	0	1	1	1	0	2
Ak8	1	2	1	0	0	0	0	0	0	1	0	1	2	2	1	1	1	1	0	0	1	2	0	2	0	3	2	10
Akap1	59	50	109	67	34	51	130	195	88	67	58	86	101	65	79	106	107	63	77	88	111	61	20	57	21	31	23	23
Akap10	40	24	109	52	36	21	34	33	34	25	24	50	69	46	68	91	29	36	19	16	59	33	17	57	16	27	23	17
Akap11	86	36	167	106	86	49	221	196	304	128	108	232	119	92	113	120	162	161	131	96	329	232	154	279	130	134	129	119
Akap12	96	93	282	200	9	7	30	15	13	14	1	5	511	320	500	887	11	75	84	64	17	11	8	17	0	0	0	0
Akap13	202	100	260	168	387	249	901	914	1422	558	741	1067	208	122	140	221	410	339	415	370	1191	814	312	990	116	150	100	104
Akap17b	5	0	1	2	5	0	3	1	1	2	3	5	2	2	7	6	1	8	11	6	5	1	3	9	14	13	18	11
Akap3	0	0	0	0	0	0	0	0	0	0	0	0	0	0	0	0	1	0	0	0	0	0	0	0	0	3	1	0
Akap4	0	0	0	0	0	0	0	1	0	0	0	0	1	3	2	1	0	2	2	0	0	0	0	1	0	0	0	0
Akap5	0	0	0	2	0	5	0	1	1	0	0	0	30	20	19	35	4	4	5	3	0	0	1	0	1	0	0	0
Akap6	0	3	2	0	6	1	17	8	35	19	11	29	2	3	3	2	1	25	16	18	87	92	29	75	3	2	2	4
Akap7	15	7	27	15	10	15	18	13	28	10	3	29	19	9	29	23	8	12	8	11	18	18	10	13	5	9	16	8
Akap8	93	77	349	183	27	35	112	85	131	59	39	91	204	138	190	337	41	124	92	90	229	128	75	173	60	57	52	67
Akap8l	70	68	108	106	63	52	131	95	156	65	65	87	104	68	113	90	74	106	184	162	184	108	87	125	135	197	106	153
Akap9	27	30	95	58	13	0	52	33	71	36	28	60	72	59	72	121	13	46	42	23	138	103	39	100	33	47	31	38
Akip1	124	130	207	142	134	85	142	154	101	57	66	95	190	145	153	234	95	106	70	64	119	111	41	124	39	60	49	52
Akirin1	104	68	237	137	133	100	173	102	252	158	145	306	238	141	202	335	117	152	100	89	290	244	109	235	97	131	104	130
Akirin2	204	113	439	292	251	248	483	178	722	275	124	515	449	286	365	414	27	397	212	217	990	889	388	973	69	105	68	74
Akna	8	1	8	4	2	0	6	3	6	1	5	2	10	6	5	17	4	5	0	3	4	5	4	2	0	0	1	0
Akr1a1	1997	1606	4852	2740	2477	1956	2818	2059	3292	1392	1202	2801	5398	3786	4061	4633	1549	2697	1260	1301	3632	2619	1567	3214	1249	1545	1300	1634
Akr1b10	32	25	93	50	88	45	91	55	128	60	34	101	147	115	100	146	72	101	42	41	143	114	53	110	31	38	46	54
Akr1b7	0	0	4	0	4	1	2	3	1	0	0	5	2	0	0	1	2	1	3	2	10	1	0	0	0	0	0	0
Akr1b8	906	957	2327	1108	403	331	629	456	219	150	134	250	2424	1743	2141	3326	400	542	292	293	263	206	140	263	7	12	9	7
Akr1c12	24	29	24	16	110	68	122	81	119	106	76	155	28	46	26	39	74	76	58	43	120	90	63	127	73	93	95	69
Akr1c13	20	22	28	23	71	58	135	125	197	105	72	157	58	48	32	39	107	122	100	66	220	178	138	219	67	102	109	89
Akr1c14	0	0	2	0	1	0	0	0	0	1	0	0	6	3	2	1	6	3	1	0	1	1	1	0	16	22	19	20
Akr1c18	39	21	314	30	0	5	3	0	0	3	1	1	66	45	59	45	4	12	3	4	0	0	0	0	0	0	0	0
Akr1c19	6	3	9	7	11	8	20	14	28	15	11	30	11	10	11	15	3	8	8	9	7	18	26	38	62	55	47	51
Akr1cl	0	0	1	0	0	0	1	0	1	1	0	0	0	0	0	0	0	1	1	0	0	0	0	0	0	0	0	0
Akr1d1	0	0	0	0	0	0	0	0	1	0	1	0	0	0	0	0	0	0	0	0	0	1	0	0	3	0	0	1
Akr1e1	60	42	180	76	41	39	71	36	61	41	23	44	163	123	133	217	47	76	45	37	78	100	58	97	35	43	46	66
Akr7a5	222	254	311	239	355	223	240	268	350	114	175	271	323	213	317	162	123	160	69	128	170	152	76	132	90	128	92	98
Akt1	759	564	1218	875	821	835	1180	971	1946	705	780	1265	1974	1080	1211	1423	774	836	407	563	2279	1162	713	1405	327	698	416	487
Akt1s1	291	265	589	317	404	421	364	345	443	185	220	353	653	384	416	395	192	194	134	231	519	307	192	355	170	212	160	190
Akt2	40	33	100	83	54	58	97	65	146	55	51	105	101	44	66	85	55	54	54	49	176	95	46	130	26	49	41	50
Akt3	41	17	69	52	80	54	84	58	141	59	62	105	61	38	41	54	41	62	30	39	146	130	63	108	49	54	60	64
Aktip	55	47	109	87	73	61	114	76	156	50	43	113	138	87	101	159	93	106	48	43	118	129	49	155	59	59	77	89
Alad	230	244	528	291	378	278	357	352	431	182	207	388	465	308	376	407	295	299	129	157	556	347	205	298	74	62	81	103
Alas1	129	98	373	187	95	94	146	154	173	88	115	189	343	221	270	310	115	132	63	67	181	128	67	141	56	63	61	66
Alb	3	1	3	1	2	2	3	11	1	2	1	1	1	0	1	0	3	5	6	3	3	1	1	7	0	0	0	0
Alcam	323	289	612	674	211	120	428	163	226	196	100	270	227	131	295	363	109	215	225	194	133	204	106	220	24	47	31	36
Aldh16a1	107	78	165	119	68	95	105	135	195	59	69	95	203	111	134	137	70	69	34	64	170	82	56	99	22	25	24	21
Aldh18a1	19	11	47	20	15	11	24	13	32	17	10	17	32	31	27	40	27	10	12	13	35	16	9	26	26	42	30	29
Aldh1a1	53	42	90	98	39	53	168	220	35	23	18	34	218	179	145	174	92	344	108	99	92	67	61	102	0	0	0	2
Aldh1a2	23	14	160	74	2	0	57	33	1	2	1	2	163	48	48	88	27	19	8	9	1	0	1	0	0	0	0	1
Aldh1a3	1	0	64	28	2	0	9	0	0	0	0	2	5	3	3	9	4	2	0	1	0	0	0	0	0	0	0	0
Aldh1a7	3	4	8	4	9	9	31	26	13	2	3	13	15	8	5	7	22	54	25	16	44	14	7	28	0	0	0	0
Aldh1b1	15	6	46	20	27	17	50	59	94	27	47	52	39	35	38	47	45	65	51	48	159	90	53	98	3	10	11	15
Aldh1l1	47	55	46	63	131	91	96	112	148	47	59	92	42	35	26	31	85	98	51	67	114	90	50	75	3	2	2	5
Aldh1l2	21	13	115	53	12	1	34	24	40	13	12	39	75	21	35	74	31	30	28	15	50	54	20	44	94	103	77	77
Aldh2	582	542	1841	900	396	323	493	523	480	251	197	355	1589	1083	1334	1296	398	474	284	408	394	293	208	248	36	55	59	45
Aldh3a1	1	7	4	0	0	4	0	1	0	1	0	0	1	5	1	2	0	2	0	0	0	0	0	0	0	0	0	0
Aldh3a2	134	103	372	162	83	62	141	129	186	117	102	185	263	198	188	294	160	167	107	86	252	200	66	185	137	190	141	186
Aldh3b1	63	40	136	80	34	24	55	42	64	27	22	36	85	53	43	94	27	37	35	32	48	38	19	55	9	17	15	11
Aldh3b2	0	0	0	0	0	0	0	0	1	0	1	0	0	2	0	0	0	0	0	0	1	1	0	0	0	0	0	0
Aldh4a1	23	20	101	61	11	13	47	41	39	17	31	22	113	64	94	127	30	45	35	39	74	58	43	66	43	53	47	53
Aldh5a1	28	32	58	41	40	49	77	54	93	54	45	64	71	42	67	59	20	24	21	26	40	44	28	46	231	186	181	173
Aldh6a1	5	5	17	19	11	5	19	1	15	16	7	33	19	3	16	32	2	14	18	25	24	31	12	34	20	20	22	8
Aldh7a1	176	123	440	262	160	116	226	162	222	116	130	209	449	342	400	596	175	229	125	121	234	194	86	134	52	71	65	63
Aldh8a1	1	0	1	0	0	0	0	1	1	1	0	1	0	0	2	0	0	0	0	1	0	0	0	1	0	0	0	0
Aldh9a1	139	105	286	187	164	123	225	221	203	158	97	257	233	157	191	219	91	147	90	91	175	128	83	152	255	353	291	303
Aldoa	4820	4065	8630	6383	4615	3697	3908	3244	3247	1295	1480	3422	10998	7064	6843	9310	2043	2544	1357	1320	3249	2399	1131	1791	1315	939	1294	1345
Aldoart1	1	0	0	1	0	1	1	1	1	0	0	0	1	0	0	0	0	0	0	1	1	1	1	0	0	0	1	0
Aldob	7	4	5	5	73	90	168	104	144	164	65	210	5	4	0	2	73	167	61	28	213	204	66	131	5	2	8	4
Aldoc	73	62	186	159	42	29	59	75	18	16	18	37	77	50	60	48	25	27	18	18	29	37	20	27	11	13	31	11
Alg1	100	101	226	160	96	60	122	138	155	47	65	114	180	133	151	170	90	105	71	70	199	133	97	124	106	161	125	122
Alg10b	21	23	35	25	9	9	31	16	21	15	5	26	31	19	27	47	7	23	13	11	15	27	17	38	8	19	13	18
Alg11	36	32	93	52	23	3	32	36	28	26	11	52	67	37	72	63	17	41	18	12	44	26	26	45	23	35	37	28
Alg12	8	11	38	20	1	4	13	8	10	4	6	13	35	13	16	35	10	14	14	11	31	20	8	15	24	40	19	32
Alg13	11	11	43	31	8	7	27	18	24	16	11	16	35	29	27	56	9	15	8	13	16	14	13	14	4	9	7	9
Alg14	99	81	189	114	96	75	116	118	166	75	69	108	241	171	152	322	132	160	67	54	163	154	88	153	49	77	67	76
Alg2	30	17	62	43	12	21	49	37	79	32	54	58	71	55	63	106	45	63	47	36	113	106	49	113	106	153	88	98
Alg3	107	96	183	105	47	53	71	65	71	21	27	75	189	134	139	109	50	61	27	41	83	74	50	93	85	84	91	84
Alg5	226	221	529	298	124	130	206	190	228	84	80	141	431	321	349	539	134	159	134	116	177	167	89	175	134	154	173	178
Alg6	15	23	77	23	14	10	26	22	17	15	14	23	36	30	31	68	5	29	10	11	25	25	5	30	21	33	30	16
Alg8	27	18	69	52	12	12	28	18	15	8	3	14	83	61	86	108	25	28	24	27	28	27	11	17	20	22	24	24
Alg9	70	63	183	106	57	45	93	84	90	36	34	81	151	111	130	187	64	48	34	49	102	84	31	104	35	36	36	29
Alk	0	0	0	0	0	0	0	0	1	0	0	0	0	0	0	0	3	2	1	2	8	6	1	7	1	2	1	0
Alkbh1	42	19	115	61	18	19	58	33	57	23	15	21	87	96	91	88	51	51	33	35	54	30	31	48	20	36	21	28
Alkbh2	69	52	133	78	67	66	91	70	88	39	63	54	136	57	109	103	59	60	50	48	87	55	33	65	22	32	29	26
Alkbh3	137	69	185	118	134	118	141	184	220	108	99	116	231	168	153	221	112	172	66	88	265	218	85	192	42	66	55	52
Alkbh4	15	18	70	55	16	14	31	21	31	16	10	25	55	33	53	48	22	31	19	20	34	28	20	35	7	16	4	20
Alkbh5	81	79	148	157	79	65	134	98	191	80	50	130	157	73	123	140	89	95	81	77	130	95	72	116	68	71	55	48
Alkbh6	201	163	322	231	279	202	292	301	352	153	180	385	280	227	220	292	269	291	156	174	440	273	162	296	361	438	351	392
Alkbh7	103	97	170	80	81	88	96	85	89	30	63	117	128	83	136	124	60	70	63	80	111	99	53	77	104	142	99	132
Alkbh8	6	4	10	13	4	1	11	3	6	9	6	6	13	5	14	6	4	12	2	3	6	6	6	8	3	6	2	0
Alms1	0	0	1	0	0	0	0	0	0	0	0	1	0	2	0	2	0	0	1	0	0	0	0	1	0	0	0	0
Alox12	12	3	23	14	13	7	22	22	30	7	15	22	8	4	7	5	8	11	2	8	24	9	7	13	0	2	0	0
Alox15	0	0	0	0	0	0	0	0	3	0	0	0	1	0	1	0	1	1	0	0	8	6	3	4	0	0	0	2
Alox5	1	1	0	0	0	0	0	0	0	0	0	0	2	0	2	3	0	3	0	0	1	0	0	5	0	0	0	0
Alox5ap	0	2	0	1	0	0	1	1	1	0	0	0	8	5	0	2	2	1	0	0	0	0	0	1	38	49	42	59
Alox8	3	2	6	0	10	4	6	1	4	4	15	11	2	0	1	1	3	2	1	1	8	2	0	7	5	8	7	12
Aloxe3	10	5	18	12	4	1	3	7	2	2	4	0	28	19	28	27	7	10	3	3	19	22	14	16	1	8	7	6
Alpk1	2	2	8	7	0	2	3	1	3	0	2	0	5	5	3	5	0	2	0	2	3	0	2	1	0	2	0	3
Alpk3	0	0	1	0	0	0	1	0	0	0	0	0	0	0	0	1	2	0	0	0	1	0	0	1	0	0	0	0
Alpl	8	8	30	16	1	3	2	7	3	0	1	1	20	9	10	19	4	5	6	7	2	2	0	3	0	0	0	0
Als2	24	19	83	45	27	29	60	64	87	38	48	59	75	61	56	118	75	52	49	60	125	74	42	74	34	43	27	37
Als2cl	87	45	243	166	18	17	94	76	98	41	24	57	190	141	241	235	70	72	72	89	146	74	47	100	2	0	0	0
Als2cr12	0	0	5	3	2	3	5	0	5	2	2	0	6	4	10	5	2	5	2	6	2	0	1	1	0	0	0	0
Alyref	60	59	162	87	53	42	63	70	78	43	37	58	153	125	132	160	70	71	39	69	111	81	33	83	29	31	25	44
Alyref2	5	6	16	9	4	1	4	8	8	1	1	4	4	5	5	9	3	8	10	6	18	8	7	6	3	12	6	6
Amacr	18	21	44	28	14	9	31	19	41	19	14	26	63	49	35	63	16	34	31	23	79	39	26	61	26	43	45	38
Ambp	120	193	407	329	14	9	35	50	22	22	16	46	28	43	35	89	62	87	140	91	99	96	61	86	61	59	99	98
Ambra1	39	27	95	59	33	19	68	58	89	29	42	75	81	58	58	61	38	49	46	22	120	86	35	75	25	50	35	42
Amdhd1	0	0	3	1	3	0	2	2	9	0	7	2	1	2	0	0	3	1	0	2	4	2	2	4	0	2	0	1
Amdhd2	126	114	204	152	283	265	177	196	308	115	136	220	179	116	134	85	105	114	103	129	285	200	123	215	33	52	48	50
Amelx	421	124	242	158	5560	2806	3945	1576	35685	12666	14080	19474	671	495	105	684	6390	4567	3113	2065	29608	17395	12916	19867	0	3	6	1
Amer1	8	9	24	33	11	1	24	19	25	4	5	14	18	14	19	18	15	10	16	5	13	11	7	16	3	2	2	3
Amer2	4	4	13	6	12	9	21	7	41	12	12	35	4	8	5	9	24	14	14	14	59	39	38	62	30	58	34	28
Amfr	227	160	641	345	195	203	351	313	529	222	208	353	553	362	415	608	232	263	208	179	555	401	161	397	194	311	219	267
Amhr2	0	0	2	1	2	0	1	1	0	1	0	0	0	0	1	2	2	0	1	0	0	0	2	2	0	1	0	0
Amica1	10	5	4	4	12	10	21	10	6	6	2	2	7	2	3	3	6	8	1	11	6	4	2	11	0	0	0	0
Amigo1	8	9	29	20	30	33	60	73	76	54	36	60	14	11	11	10	43	64	65	57	153	99	77	123	22	53	30	28
Amigo2	10	3	13	4	0	2	15	8	12	4	7	7	9	8	6	11	4	8	2	7	12	8	6	13	93	148	92	139
Amigo3	9	6	31	21	6	2	12	9	22	3	7	8	12	7	8	12	6	16	7	9	29	19	8	18	52	50	33	39
Ammecr1	0	4	8	3	2	1	2	10	4	1	1	1	9	3	5	3	2	2	6	2	1	2	1	1	1	0	0	0
Ammecr1l	175	111	429	238	91	70	272	223	437	202	140	285	328	269	331	386	175	241	179	187	358	345	182	418	67	49	41	47
Amn	3	3	5	3	4	3	6	7	7	2	1	7	6	2	6	5	1	4	2	0	6	3	2	1	2	7	5	3
Amn1	22	11	61	40	40	18	50	34	56	31	17	51	44	57	45	59	13	33	18	24	42	52	28	63	28	26	43	38
Amot	21	35	28	52	18	6	12	1	22	18	11	26	19	15	64	96	1	13	22	17	11	11	19	19	0	0	0	0
Amotl1	289	187	548	394	98	63	172	170	132	70	68	118	774	448	536	598	243	242	151	195	235	189	96	195	30	51	30	32
Amotl2	265	170	632	453	70	43	157	161	135	87	60	121	855	586	839	1402	211	241	195	195	186	149	71	151	2	9	9	6
Ampd1	3	0	0	2	0	2	3	0	2	1	0	0	0	0	1	0	0	0	0	2	0	0	0	1	2	0	0	0
Ampd2	86	82	327	150	48	29	132	77	125	55	46	78	249	140	187	307	101	97	65	96	200	115	68	107	210	386	242	279
Ampd3	39	32	345	137	15	7	48	43	28	15	21	18	186	109	141	225	44	54	41	30	77	39	32	48	0	0	0	0
Amph	0	0	0	0	0	0	2	2	3	1	3	2	3	1	0	2	0	0	0	2	1	0	0	2	84	77	89	65
Amt	0	0	0	0	0	0	0	0	0	0	0	0	0	0	1	0	0	0	0	1	0	0	0	0	1	0	1	0
Amy1	13	15	11	11	4	9	12	7	8	5	2	9	0	2	2	0	4	6	11	6	8	7	10	7	1	2	1	0
Amy2b	84	110	23	55	76	44	92	103	28	30	22	90	0	1	0	1	0	0	0	0	0	2	16	1	0	0	0	0
Amz1	11	10	15	8	5	6	4	7	18	4	1	2	25	9	14	18	3	10	3	10	34	14	4	16	1	1	2	1
Amz2	98	84	191	119	172	93	164	149	221	97	76	169	198	108	148	212	106	108	93	71	191	148	62	172	112	152	123	123
Anapc1	93	69	277	119	42	18	109	105	163	68	66	139	247	160	205	344	125	115	92	89	197	190	61	164	49	77	39	91
Anapc10	22	17	54	42	17	12	35	19	25	20	8	25	55	77	58	89	42	29	24	20	33	36	15	46	12	6	8	12
Anapc11	407	419	988	569	503	451	649	622	742	272	272	558	1291	992	825	1231	616	590	309	362	978	615	324	667	295	320	293	369
Anapc13	275	269	672	440	473	515	527	403	688	304	346	468	604	527	569	854	360	425	372	378	571	522	335	481	437	544	504	650
Anapc15	76	58	84	59	100	114	73	103	104	39	49	99	133	85	90	59	100	64	22	48	111	32	35	60	18	20	24	26
Anapc16	345	291	597	311	547	454	470	425	397	257	267	611	517	381	358	426	252	342	127	122	360	267	193	297	200	213	214	222
Anapc2	257	207	529	429	235	200	438	416	613	269	253	491	460	293	379	533	279	359	204	221	688	427	259	535	86	98	112	110
Anapc4	126	100	297	236	110	76	205	131	263	116	102	143	283	228	245	372	153	151	125	148	245	204	105	189	111	119	94	128
Anapc5	409	328	874	513	572	498	540	620	758	312	319	584	889	413	542	636	421	372	317	419	827	580	285	502	394	608	420	474
Anapc7	142	109	288	173	124	113	134	189	181	81	101	113	228	146	208	190	120	122	88	77	204	138	79	123	49	66	43	52
Ang	88	90	65	69	204	230	583	252	261	191	117	276	24	15	6	25	134	138	182	163	196	210	152	242	136	146	184	172
Ang4	0	0	2	0	3	1	6	0	6	2	10	1	0	1	1	0	15	16	2	3	33	36	17	36	1	0	0	0
Angel1	28	16	40	18	12	0	22	16	15	8	3	9	31	26	18	10	12	5	11	8	23	11	1	15	19	25	22	31
Angel2	119	80	260	193	65	43	158	129	181	121	84	151	214	142	212	212	140	138	106	87	190	162	100	214	101	108	98	93
Angpt1	0	0	2	0	0	0	0	0	0	0	0	0	0	0	0	2	0	0	1	0	0	0	3	0	0	0	0	0
Angpt2	184	156	343	142	2	0	9	7	3	1	2	2	1166	607	363	423	19	3	2	1	4	0	5	0	6	6	4	4
Angptl1	0	0	0	1	0	0	0	1	1	1	0	0	0	0	0	0	1	0	0	0	3	1	0	1	0	0	0	0
Angptl2	284	188	1699	656	7	2	60	22	4	9	0	4	837	318	508	905	56	44	41	26	5	3	9	5	0	1	6	1
Angptl4	751	622	2427	1395	240	285	712	587	113	58	72	76	1309	766	952	1137	402	360	338	455	152	81	82	138	1	2	0	1
Angptl6	2	3	13	0	7	4	8	5	14	3	9	13	15	7	9	3	9	3	9	5	4	6	5	13	45	55	59	34
Angptl7	5	2	4	1	42	20	74	34	206	64	83	94	3	8	3	41	120	98	64	59	859	353	132	326	17	35	30	30
Ank	60	29	301	148	48	55	130	77	224	105	80	164	80	44	58	135	90	127	127	92	292	200	101	278	358	458	386	405
Ank1	0	1	14	2	1	5	6	5	4	3	1	2	6	2	5	6	2	1	4	4	14	2	1	3	1	0	0	0
Ank2	5	2	14	13	0	0	4	0	0	2	1	3	9	2	3	5	2	0	0	1	4	1	2	1	27	45	37	52
Ank3	63	37	132	81	19	20	80	77	137	56	27	62	60	53	62	85	81	60	54	63	77	86	38	107	28	52	36	39
Ankfy1	73	68	286	135	44	88	170	118	206	79	67	123	261	180	194	265	130	151	100	109	292	179	82	203	29	56	29	58
Ankhd1	10	13	31	11	4	6	18	11	14	10	3	13	13	9	8	17	16	19	13	11	22	7	8	30	8	18	22	16
Ankib1	53	36	160	102	28	18	54	36	87	49	42	56	146	78	134	191	61	49	60	39	138	78	55	107	24	26	29	33
Ankk1	0	0	3	0	1	0	1	1	0	0	0	0	8	11	11	18	0	1	0	0	0	0	0	1	0	0	0	0
Ankle1	0	0	2	1	0	0	0	0	0	0	0	0	5	5	12	17	0	3	0	2	0	1	0	0	0	0	0	0
Ankle2	58	26	130	96	52	24	84	70	115	64	37	79	117	70	109	172	66	71	64	58	153	83	55	116	29	45	23	36
Ankmy2	16	11	54	32	28	5	25	32	35	31	11	36	58	25	53	58	4	43	23	18	60	61	26	42	30	20	26	35
Ankra2	37	26	82	51	40	30	76	56	108	41	41	66	101	49	89	155	60	64	40	39	153	89	39	126	27	47	29	44
Ankrd1	960	916	3249	2163	169	122	510	312	203	145	48	64	5741	4824	7369	10312	1129	1278	1221	1423	475	457	327	501	1	0	0	0
Ankrd10	168	99	379	209	71	58	150	129	157	68	58	123	297	213	273	498	99	135	144	95	235	161	93	133	193	247	219	221
Ankrd11	0	3	3	3	5	0	1	1	3	0	4	3	3	3	1	3	2	0	0	5	4	4	1	2	0	0	0	1
Ankrd12	32	23	70	41	47	15	73	37	138	56	113	118	33	20	43	51	54	43	57	32	105	81	49	107	52	78	46	43
Ankrd13a	146	121	300	200	265	183	269	266	484	197	205	329	405	298	290	305	204	192	113	163	473	308	154	309	92	111	118	121
Ankrd13b	89	75	184	97	78	74	104	118	120	52	40	88	227	165	148	325	46	70	63	82	133	84	40	89	22	31	24	25
Ankrd13c	24	37	81	60	49	19	70	37	78	37	25	56	85	42	67	95	31	47	24	26	94	68	30	71	16	37	36	22
Ankrd13d	9	6	10	22	4	11	15	12	13	1	4	8	16	7	26	24	12	1	8	14	11	8	11	14	22	18	17	11
Ankrd16	48	25	113	72	17	8	68	76	92	37	24	65	84	51	48	111	54	36	59	31	92	69	28	76	42	30	39	31
Ankrd17	72	73	275	154	44	39	109	65	143	103	42	109	237	147	231	396	86	132	112	91	217	192	96	238	71	68	66	75
Ankrd2	0	0	0	0	11	6	6	9	8	11	12	19	0	1	3	0	3	8	1	2	20	11	12	17	1	0	0	0
Ankrd22	9	5	1	1	13	38	33	13	96	35	18	27	1	6	2	4	12	26	16	13	76	65	31	57	0	1	3	0
Ankrd23	2	0	5	2	1	0	4	0	4	0	1	1	5	4	4	1	3	2	1	5	4	3	1	2	1	3	5	3
Ankrd24	30	12	54	41	12	9	34	27	29	16	24	11	34	25	39	31	39	42	38	23	77	36	21	43	97	140	99	102
Ankrd26	0	2	6	7	0	4	7	5	2	1	1	2	10	4	11	6	2	1	3	4	3	7	3	0	1	2	1	2
Ankrd27	51	33	217	80	26	14	43	38	57	29	17	31	135	107	97	183	34	32	33	36	50	42	21	58	27	44	20	31
Ankrd28	39	35	73	76	40	10	35	23	26	18	13	26	80	38	52	84	4	33	13	21	25	19	13	18	10	5	4	4
Ankrd29	1	3	7	5	2	0	8	9	0	0	0	2	7	8	16	13	0	9	0	3	2	0	0	3	1	1	1	0
Ankrd32	14	5	21	18	11	1	9	11	7	4	5	12	27	23	15	54	1	13	16	6	21	14	7	30	10	11	7	8
Ankrd33b	2	4	34	6	0	1	7	3	4	5	2	6	11	6	6	13	6	11	1	3	7	3	6	6	47	54	57	63
Ankrd34a	0	1	4	5	0	0	2	0	0	0	0	1	4	2	1	3	1	2	0	0	0	2	1	0	1	1	1	0
Ankrd34b	0	0	0	0	0	0	1	0	3	0	0	0	0	0	0	0	1	6	0	0	3	5	0	2	1	0	0	0
Ankrd35	0	0	0	1	1	0	1	1	5	0	0	3	0	0	0	1	1	0	1	1	3	1	0	1	1	5	3	4
Ankrd37	65	65	145	92	28	16	44	29	45	24	15	62	107	92	116	119	16	29	35	35	58	30	20	41	35	38	32	49
Ankrd39	42	33	85	43	36	32	36	44	46	29	16	46	94	58	70	85	42	50	26	17	71	53	25	52	40	40	52	66
Ankrd40	220	158	414	269	308	240	314	319	538	203	257	409	419	272	284	466	186	231	165	203	475	268	180	295	111	210	149	199
Ankrd42	10	11	19	27	13	4	16	9	14	11	7	13	18	15	21	35	10	21	7	7	27	19	12	11	5	2	2	5
Ankrd44	8	9	8	23	0	0	3	4	3	8	3	10	20	9	7	16	2	9	11	4	18	7	4	16	31	20	23	21
Ankrd45	2	0	1	0	0	0	1	2	2	1	5	5	1	0	1	0	0	3	2	0	1	2	3	5	1	1	0	0
Ankrd46	63	45	165	87	34	14	62	34	42	36	27	43	129	68	88	127	47	76	47	39	111	77	38	76	39	51	48	40
Ankrd49	15	16	38	30	17	5	15	5	20	7	10	20	30	17	30	32	2	20	21	2	12	18	9	10	8	10	10	1
Ankrd50	167	116	288	163	227	177	423	369	668	222	283	422	432	320	376	630	282	222	213	203	817	455	185	453	9	12	14	13
Ankrd52	14	22	28	17	27	21	31	16	41	23	31	29	32	22	32	23	13	27	16	19	17	15	12	16	0	9	4	1
Ankrd54	139	100	197	118	647	717	828	630	1652	588	644	824	142	118	112	144	271	313	443	531	1037	548	286	532	142	177	117	151
Ankrd6	12	4	2	5	36	32	45	36	103	58	58	86	15	3	4	7	27	61	48	32	184	144	71	175	1	0	0	1
Ankrd61	1	0	1	0	0	0	3	0	0	0	0	0	2	2	0	0	0	2	0	0	1	1	0	0	0	0	0	0
Ankrd66	4	1	1	1	0	0	0	0	0	0	0	0	0	0	0	2	2	0	0	0	0	0	0	0	0	0	0	0
Ankrd7	3	0	1	0	0	0	0	1	0	0	0	0	1	0	0	0	0	0	0	0	0	0	0	0	0	0	1	0
Ankrd9	13	12	63	34	15	4	37	23	23	15	21	10	70	40	69	81	21	14	14	15	34	28	11	28	0	0	0	1
Anks1	56	35	122	74	53	38	106	107	142	49	71	95	101	80	96	138	77	71	58	57	201	120	47	131	61	67	41	39
Anks1b	0	0	1	0	0	0	0	0	1	0	0	0	1	0	0	2	0	0	0	0	0	0	0	3	0	0	0	0
Anks3	100	72	261	211	61	54	155	147	236	85	116	160	238	157	166	240	143	176	166	209	344	221	138	226	70	126	85	86
Anks4b	9	4	26	22	5	0	7	12	5	7	2	6	11	12	4	12	16	9	14	18	16	10	13	12	49	70	62	73
Anks6	12	5	18	11	5	11	38	18	44	15	8	20	21	7	14	24	18	22	22	9	48	26	13	41	4	13	15	15
Ankzf1	43	25	114	74	33	28	61	85	80	33	30	56	80	61	65	86	61	45	43	45	103	70	24	49	37	33	33	29
Anln	4	4	16	22	0	0	9	6	3	3	2	3	53	73	79	110	23	20	22	25	4	6	1	9	5	4	0	1
Ano1	274	246	651	439	96	64	110	94	58	22	22	22	1222	833	1036	1517	230	231	204	282	119	64	40	82	0	0	0	1
Ano10	75	34	172	73	85	58	87	97	135	63	59	104	122	98	94	153	77	54	54	68	128	102	31	87	22	30	22	23
Ano3	0	0	0	0	0	0	0	0	0	1	0	0	0	0	0	1	0	2	0	0	0	0	0	0	0	0	0	0
Ano4	0	0	1	6	0	0	0	0	0	0	0	0	1	0	0	2	0	0	1	1	0	0	0	0	0	0	0	0
Ano6	436	290	961	589	126	47	241	277	246	135	112	204	664	491	665	745	184	214	155	158	231	207	86	183	107	119	82	100
Ano7	2	0	1	0	3	0	0	0	4	2	1	3	1	2	1	7	4	1	4	1	0	4	4	5	1	6	7	1
Ano8	48	42	145	77	73	41	165	93	235	70	73	69	143	79	118	132	68	71	54	86	232	146	63	151	39	75	35	37
Ano9	4	3	17	13	12	8	20	32	40	14	13	22	11	7	13	31	17	10	21	20	41	18	8	24	1	0	5	3
Anp32a	146	139	384	204	79	49	166	123	140	61	55	102	324	186	293	297	125	157	147	129	178	185	110	193	60	89	58	86
Anp32b	626	549	1291	887	640	633	579	514	510	236	223	399	1384	798	838	1179	209	437	225	261	542	343	211	407	126	172	137	177
Anp32e	128	103	384	186	69	64	97	82	101	58	33	68	299	201	225	412	64	156	104	96	146	127	55	130	114	164	93	118
Anpep	11	6	12	7	11	8	19	16	7	3	11	11	4	2	1	3	7	16	14	5	11	8	5	7	10	19	16	13
Antxr1	8	7	105	33	3	0	22	12	8	1	0	0	55	32	44	55	8	6	4	7	3	3	3	2	4	12	4	2
Antxr2	86	78	186	122	71	39	71	66	48	28	22	58	193	140	130	228	76	67	28	42	82	76	17	75	0	0	0	0
Anxa1	542	466	1276	785	442	191	378	305	436	343	320	516	3647	3104	1960	3096	1075	1385	389	386	804	941	508	856	0	0	0	1
Anxa10	80	93	71	20	72	91	73	64	40	56	19	41	58	67	39	54	42	76	39	17	37	49	23	36	0	1	1	1
Anxa13	19	61	69	44	2	12	5	7	5	2	3	5	46	54	41	80	5	13	9	7	1	5	4	5	2	4	1	1
Anxa2	4596	3436	8971	5148	2332	1933	2810	2800	1474	699	822	1630	10534	7567	6798	6868	2835	2631	1048	1614	1920	1410	905	1464	3	6	2	2
Anxa3	1338	1183	3030	1676	500	362	560	475	527	274	177	367	4166	3064	3679	5770	528	1206	725	666	855	807	381	807	0	0	1	2
Anxa4	387	400	793	531	148	162	289	209	225	132	119	196	481	371	508	819	113	232	207	165	235	218	138	333	126	135	109	122
Anxa5	1625	1601	4028	1828	1563	1356	1218	1264	1491	682	853	1617	3352	2606	2201	4365	918	1788	964	1020	1737	1245	724	1461	994	1420	1177	1267
Anxa6	543	371	888	694	255	195	335	324	287	209	204	313	1401	720	1039	1090	261	273	248	281	253	184	113	178	93	148	122	126
Anxa7	407	354	1069	618	278	246	341	290	346	138	148	278	789	461	602	819	268	377	238	233	482	369	182	395	186	263	206	241
Anxa8	235	179	686	486	27	22	74	67	15	13	5	16	359	322	345	419	77	70	78	104	29	16	12	18	0	0	0	0
Anxa9	13	14	47	34	9	5	21	27	12	4	6	14	23	13	19	39	12	21	14	14	18	18	6	19	2	5	1	5
Aoc1	2	3	4	1	0	0	0	0	2	0	0	0	0	0	2	2	1	1	1	0	1	2	0	3	0	0	0	0
Aoc2	19	13	30	21	4	0	12	10	8	4	2	3	44	13	22	18	8	9	10	8	28	18	4	8	15	16	11	10
Aoc3	32	14	67	38	0	0	0	1	1	0	0	0	60	38	22	44	5	5	2	0	1	0	1	0	0	0	0	0
Aox1	2	3	16	11	4	0	4	0	0	1	0	0	6	9	5	6	0	0	1	0	0	0	0	2	23	48	19	50
Ap1ar	32	21	65	39	16	18	41	22	61	29	22	35	79	40	75	123	38	36	25	21	79	59	31	61	25	31	21	24
Ap1b1	230	194	440	262	667	528	904	766	1658	630	782	1011	477	257	305	456	617	650	455	605	1967	1190	582	1129	341	547	443	378
Ap1g1	134	107	374	267	105	41	262	148	262	130	83	211	284	211	269	366	161	198	143	128	336	296	146	300	86	94	86	103
Ap1g2	66	40	130	87	77	44	132	109	157	43	63	104	114	96	116	120	75	80	41	59	166	116	97	161	23	55	50	37
Ap1m1	184	132	321	217	163	125	207	202	292	142	139	296	292	173	239	141	139	164	80	96	317	215	123	265	125	194	114	138
Ap1m2	265	184	310	242	299	302	304	346	540	250	241	438	233	233	237	320	146	212	126	137	493	314	141	318	138	179	152	132
Ap1s1	782	695	1451	821	1015	903	937	957	1210	453	617	924	1720	1182	1244	1498	554	681	559	671	1275	737	433	738	542	631	549	562
Ap1s2	47	20	65	30	14	6	21	6	54	14	9	21	55	23	33	47	2	16	16	15	26	44	14	61	71	78	70	87
Ap1s3	8	5	19	16	3	4	11	12	10	10	12	18	19	39	31	53	11	11	14	8	16	17	7	12	11	14	3	9
Ap2a1	26	27	78	34	57	60	52	72	64	26	58	69	69	43	49	42	38	34	23	27	65	38	26	51	36	46	35	24
Ap2a2	136	134	323	215	189	213	242	298	315	121	112	154	386	266	269	368	209	154	133	162	250	138	87	145	62	100	72	87
Ap2b1	294	178	694	396	350	309	481	515	777	300	259	525	711	504	577	799	427	398	249	326	810	565	229	613	139	194	147	166
Ap2m1	264	219	718	408	403	297	493	363	589	294	197	486	775	457	417	587	256	369	181	219	778	614	337	693	222	284	248	259
Ap2s1	872	831	974	948	2501	1884	1780	1596	1908	1063	1229	1955	1933	1205	1174	1034	1146	1072	482	607	1706	1113	756	1047	374	400	393	317
Ap3b1	126	109	290	176	172	140	217	161	201	137	74	162	271	198	221	347	113	152	67	61	218	190	96	184	70	63	73	95
Ap3b2	9	4	3	3	41	54	89	69	105	57	58	107	9	1	2	10	64	98	78	54	224	110	61	134	275	368	263	327
Ap3d1	216	157	480	351	219	221	383	453	610	226	205	346	461	285	349	583	316	341	292	250	708	432	181	433	296	418	291	350
Ap3m1	72	65	149	99	78	70	66	49	102	59	66	125	139	143	139	227	67	67	78	57	75	83	62	107	122	145	120	100
Ap3m2	10	13	20	26	3	4	11	12	13	3	4	8	30	14	20	23	26	12	15	15	21	22	7	22	15	10	11	23
Ap3s1	15	10	22	21	55	33	35	16	34	25	17	56	33	24	30	32	6	26	11	10	43	33	11	29	5	18	7	8
Ap3s2	140	115	213	138	159	137	169	152	262	88	97	168	181	151	150	183	103	105	66	81	209	132	79	173	89	124	107	93
Ap4b1	19	15	62	33	6	11	51	25	83	26	22	45	65	42	56	105	22	42	41	30	102	89	38	78	20	26	14	17
Ap4e1	34	21	69	32	9	17	45	53	42	37	37	42	71	61	58	56	41	53	37	32	60	54	17	50	34	22	12	18
Ap4m1	35	22	58	38	59	35	67	64	64	39	17	62	31	35	33	40	21	27	24	15	24	28	14	31	9	7	15	4
Ap4s1	72	52	163	110	120	62	115	76	134	71	44	192	158	130	130	152	83	135	52	33	197	156	87	193	96	59	122	99
Ap5b1	19	14	43	19	28	21	43	49	94	35	29	44	42	28	40	35	34	26	21	41	88	62	45	70	10	10	3	12
Ap5m1	18	18	29	21	12	10	26	28	34	23	16	37	22	17	26	32	15	12	15	10	30	21	16	31	19	23	17	16
Ap5s1	62	41	134	66	126	105	167	155	242	82	114	177	78	66	55	91	119	150	65	73	253	178	104	148	51	74	52	70
Ap5z1	37	24	103	64	47	39	100	82	132	56	55	70	105	64	96	123	89	64	61	83	200	97	42	92	26	38	38	44
Apaf1	42	37	115	77	23	11	72	52	74	25	47	50	104	51	94	124	63	49	42	46	58	59	25	59	3	6	2	11
Apba1	4	2	8	2	6	19	12	11	43	17	13	15	5	3	4	3	13	16	13	12	63	27	24	54	54	66	47	57
Apba2	0	0	2	0	0	0	0	0	0	0	0	0	0	0	0	0	0	2	0	1	2	3	1	1	1	1	1	0
Apba3	72	59	155	54	122	99	104	123	190	47	92	92	145	79	75	60	69	83	30	40	158	70	49	111	21	28	19	23
Apbb1	36	20	70	50	41	24	53	34	65	24	41	44	43	32	34	41	35	23	60	47	75	39	39	62	208	278	235	247
Apbb1ip	22	12	303	132	0	4	8	6	3	2	0	0	117	76	84	185	16	11	6	2	2	0	0	1	0	0	0	0
Apbb2	364	245	833	539	34	26	113	104	97	44	9	57	1160	711	977	1266	205	164	204	250	134	89	66	120	31	46	35	47
Apbb3	95	52	173	149	46	33	93	108	203	54	58	136	107	77	126	150	71	73	47	61	196	151	75	157	35	50	56	34
Apc	76	60	153	121	51	31	66	34	91	51	41	114	105	75	100	149	26	78	58	39	89	78	43	82	45	34	42	30
Apc2	0	0	3	2	0	0	1	0	0	2	0	1	0	6	3	0	1	0	0	0	2	1	0	0	0	0	0	0
Apcdd1	1	3	0	2	9	2	9	4	16	8	6	7	0	1	0	3	5	11	12	9	21	13	8	13	1	0	0	0
Apcs	11	7	6	14	44	22	63	33	46	25	10	36	4	2	0	4	37	10	14	9	25	14	13	8	0	0	0	0
Apeh	138	108	269	187	123	121	212	193	230	111	127	194	256	144	269	393	123	138	160	155	258	175	100	221	93	136	121	114
Apex1	161	150	350	233	131	92	161	145	114	68	64	131	294	237	284	263	154	147	95	90	179	167	98	153	58	77	44	73
Apex2	30	29	100	56	5	2	44	25	49	15	11	30	72	47	97	99	26	31	18	29	60	49	16	44	11	12	5	14
Aph1a	48	28	99	70	36	48	55	51	86	31	20	53	97	74	94	107	37	45	35	55	72	59	51	45	23	36	31	35
Aph1b	17	7	10	14	17	11	21	16	31	9	12	20	25	11	19	21	11	15	21	19	30	11	8	31	11	21	9	20
Aph1c	12	3	7	4	10	8	11	11	33	13	4	14	4	4	9	9	12	7	6	2	19	12	13	6	1	5	3	4
Api5	84	45	131	88	105	48	122	67	218	117	92	165	111	61	103	176	120	102	83	58	134	110	84	190	38	47	50	53
Apip	53	48	175	139	41	39	77	51	81	44	41	65	191	152	185	208	85	88	45	60	71	67	35	95	46	65	59	69
Apitd1	9	5	28	19	14	7	2	10	3	7	0	8	26	19	21	31	3	9	4	9	4	5	1	4	15	11	20	18
Aplf	9	5	35	22	9	9	29	30	55	27	17	37	34	22	28	39	26	25	19	12	56	42	32	38	8	9	3	7
Apln	495	396	649	359	10	0	61	19	4	7	0	2	2716	1709	1217	1125	23	10	6	11	6	6	8	5	0	0	1	0
Aplnr	3	0	8	2	0	0	0	0	0	0	0	0	1	0	1	2	0	0	0	1	0	0	0	1	0	0	0	0
Aplp1	103	59	108	95	249	212	338	260	651	283	322	515	159	89	63	108	293	405	328	275	895	645	342	845	738	1362	993	927
Aplp2	662	457	1699	1272	231	161	411	463	517	209	136	322	1966	1298	1781	2961	489	389	432	394	785	492	287	544	49	82	58	56
Apmap	27	39	114	72	39	32	80	42	176	63	43	112	79	63	79	121	38	93	77	48	230	177	87	214	55	69	70	74
Apoa1	0	0	0	1	0	0	0	1	0	0	0	0	0	0	0	1	0	0	1	0	0	0	0	0	0	0	0	2
Apoa1bp	294	188	330	305	351	264	314	237	337	232	148	360	352	296	299	321	214	268	146	126	305	217	158	255	216	210	236	239
Apoa2	4	6	7	0	10	18	3	3	11	6	5	10	8	3	3	10	3	6	10	10	11	12	8	15	20	15	13	24
Apob	1	0	0	0	1	0	0	1	1	0	0	0	5	2	6	14	2	4	2	2	1	0	0	7	1	0	1	0
Apobec1	87	50	171	152	36	16	64	80	34	20	10	62	152	103	121	196	61	86	40	37	72	59	33	58	144	145	165	185
Apobec2	1	0	0	1	11	0	10	13	1	1	1	2	5	0	1	1	3	4	5	2	5	1	2	9	1	0	0	0
Apobec3	340	222	615	513	300	279	588	457	667	309	226	476	561	460	553	664	490	595	293	350	772	558	333	650	20	32	29	38
Apobec4	0	0	0	0	0	0	0	0	0	1	0	0	0	0	0	0	0	0	0	0	0	0	0	0	1	0	2	2
Apobr	35	34	115	75	5	7	13	10	8	4	1	15	98	34	82	96	11	17	13	17	10	3	5	11	0	1	0	1
Apoc1	9	9	22	12	4	3	20	22	1	0	2	9	2	2	5	5	5	2	2	5	3	1	2	2	0	0	0	0
Apod	2	1	2	3	1	8	18	13	10	4	7	2	8	1	0	1	12	7	3	1	10	8	2	4	5	2	2	4
Apoe	108	65	173	152	28	25	41	56	26	11	17	60	61	42	36	63	65	55	29	39	65	26	23	35	8	12	23	10
Apof	0	1	0	0	0	0	0	0	1	0	0	0	0	0	0	0	0	0	0	0	0	0	0	0	1	2	6	6
Apoh	0	1	1	0	0	0	0	0	0	0	0	0	1	1	0	0	0	0	0	0	0	0	0	0	0	0	0	2
Apol10b	1	1	0	2	0	0	0	1	0	0	0	0	2	3	4	0	0	0	0	0	0	0	0	0	0	0	0	0
Apol6	1	0	2	1	0	0	3	0	0	0	0	0	0	1	1	0	0	0	1	0	0	0	0	0	0	0	0	0
Apol7a	6	2	1	2	7	2	1	1	2	5	0	2	4	1	1	2	5	2	1	0	4	4	7	4	0	0	0	0
Apol7d	0	0	0	0	0	0	0	2	0	0	0	0	0	0	1	0	0	0	0	0	1	1	0	0	0	0	0	0
Apol8	1	0	0	1	0	0	0	0	0	0	1	0	0	3	3	0	0	2	0	0	0	0	0	0	0	0	0	0
Apol9a	5	8	35	11	4	12	14	14	13	5	6	11	7	3	9	3	0	10	3	6	6	8	5	13	0	1	0	1
Apol9b	6	6	38	20	11	19	19	20	14	6	6	17	14	19	23	8	13	22	12	7	15	9	4	9	0	1	0	3
Apold1	118	83	127	68	0	1	3	1	1	1	0	0	153	64	68	82	2	5	3	4	1	0	1	3	4	5	3	7
Apom	0	4	1	1	0	4	1	7	0	0	1	0	0	0	1	2	1	2	1	2	3	1	0	2	0	1	0	4
Apon	2	1	3	0	0	0	1	0	0	0	0	2	0	0	0	0	1	0	1	0	1	0	0	0	0	0	0	0
Apoo	3	1	15	7	4	3	10	5	4	8	5	8	6	10	11	8	1	10	4	3	6	8	12	12	1	4	5	3
Apool	28	13	37	31	71	22	36	44	35	22	22	54	14	23	20	7	6	17	9	8	7	21	16	27	1	2	2	0
Apopt1	128	119	258	148	142	116	141	134	161	85	78	150	206	156	164	219	117	123	75	70	157	108	88	97	147	166	137	191
App	909	704	2473	1572	755	449	1147	939	1595	789	630	1413	1589	1022	1426	2488	516	1400	898	685	1972	1530	720	1623	161	187	190	229
Appbp2	83	62	119	118	43	39	84	87	145	68	44	105	177	115	189	139	81	103	31	50	132	105	62	168	70	44	58	45
Appbp2os	6	2	6	5	9	7	8	12	12	6	5	7	5	6	6	2	6	5	3	2	10	7	1	8	2	1	2	2
Appl1	57	39	125	88	78	33	84	63	88	43	32	64	86	51	73	130	42	43	50	31	85	100	40	91	39	28	24	19
Appl2	127	152	422	339	75	42	152	80	145	87	49	94	179	150	208	326	52	111	127	98	216	105	70	157	51	76	47	54
Aprt	580	562	1153	786	366	249	288	320	195	100	146	238	876	788	859	643	323	197	138	228	307	207	132	211	136	153	141	141
Aptx	64	34	95	68	50	78	78	70	98	41	51	65	97	74	67	81	61	66	53	45	97	63	29	65	43	49	53	54
Aqp1	9	4	28	9	2	0	3	0	6	0	0	1	9	4	2	2	2	1	0	0	2	1	0	1	0	0	0	0
Aqp11	52	55	46	51	6	14	21	21	14	17	6	32	15	9	14	20	7	15	9	5	22	12	6	23	57	89	58	76
Aqp12	318	322	114	145	444	327	212	198	104	59	92	108	1	0	0	4	4	0	1	4	1	1	0	2	0	0	0	0
Aqp4	0	0	0	0	2	1	0	0	4	0	3	1	1	0	0	0	1	0	0	0	0	0	2	3	68	89	98	84
Aqp5	0	1	1	0	0	0	1	0	1	0	0	0	0	0	0	2	1	0	0	0	0	0	1	0	0	0	0	0
Aqp7	0	0	0	0	0	0	1	1	1	0	0	1	0	0	0	0	0	0	0	0	0	0	0	0	2	3	2	2
Aqp8	10	1	1	3	9	8	67	17	95	29	24	59	9	1	3	1	28	46	35	27	70	31	13	19	0	0	0	0
Aqp9	0	0	0	0	0	0	0	0	0	0	0	0	3	2	0	0	0	0	1	0	0	0	0	1	0	0	0	1
Aqr	78	63	207	93	17	27	82	76	140	43	71	110	148	131	143	240	69	100	76	61	150	117	34	121	68	101	68	85
Ar	3	0	26	14	0	0	8	2	0	0	0	0	10	12	5	24	0	2	2	3	0	0	1	0	0	0	0	0
Araf	147	112	360	217	128	131	283	217	301	169	110	269	359	222	246	388	152	231	156	156	442	356	169	384	378	453	381	377
Arap1	64	81	207	139	111	51	182	172	323	117	155	235	128	85	114	130	97	90	96	100	235	135	86	157	59	62	62	73
Arap2	20	23	73	62	21	15	29	21	60	35	26	84	50	14	62	69	5	33	20	24	37	45	16	57	0	0	0	0
Arap3	97	58	201	71	0	0	2	1	1	0	0	1	147	83	52	80	8	1	0	1	1	0	3	0	0	0	0	0
Arc	23	10	14	5	9	10	62	18	58	28	16	47	38	16	20	32	18	36	18	37	108	70	33	65	15	10	29	15
Arcn1	309	250	977	510	193	154	365	332	473	267	191	365	669	444	512	1097	375	436	285	206	586	443	210	500	356	502	404	519
Areg	143	119	326	92	47	45	43	20	32	11	1	10	214	119	113	325	22	39	29	27	30	20	9	30	1	5	1	0
Arel1	54	28	177	81	42	27	89	77	181	70	65	137	137	103	110	230	132	103	74	95	327	185	53	180	51	47	50	43
Arf1	727	593	1794	1028	778	596	984	924	1388	432	544	718	2086	1357	1206	1940	854	794	423	517	1670	1196	492	1078	517	605	434	647
Arf2	64	37	152	90	69	52	83	54	117	50	36	100	83	68	101	133	57	110	46	48	160	118	52	124	52	65	61	63
Arf3	132	125	332	249	129	160	214	135	275	99	107	215	380	269	238	435	174	196	133	126	401	285	179	351	174	234	190	165
Arf4	889	682	2266	1580	561	418	874	398	798	406	217	671	2709	1708	2133	3013	89	1066	442	474	1210	1185	512	1231	496	652	596	662
Arf5	359	253	605	416	443	391	549	552	673	249	315	411	589	447	459	485	360	257	226	256	662	444	215	443	181	188	148	173
Arf6	190	177	612	346	182	116	304	220	434	135	105	270	526	295	521	543	192	227	169	143	606	485	192	451	39	66	48	44
Arfgap1	147	117	368	247	135	87	217	246	250	96	95	193	288	205	196	300	175	168	112	144	370	218	120	189	128	166	130	143
Arfgap2	97	88	153	89	101	95	160	110	231	84	126	188	90	85	96	101	52	69	86	98	176	118	80	153	65	104	72	82
Arfgap3	137	104	355	185	103	88	237	180	457	164	109	223	232	133	153	262	145	199	213	167	497	373	149	331	462	584	509	561
Arfgef1	157	80	341	221	68	28	200	185	266	141	79	159	254	188	221	426	171	160	151	149	377	231	123	305	137	129	142	128
Arfgef2	55	37	137	89	35	58	117	99	217	66	55	150	125	89	108	160	96	84	73	75	249	158	60	143	77	116	85	120
Arfgef3	42	13	20	27	80	60	153	106	424	214	144	387	38	22	34	50	72	154	97	88	476	553	142	503	231	240	195	257
Arfip1	33	34	68	86	34	10	45	17	49	45	25	49	65	37	77	88	16	46	35	34	27	39	36	60	21	37	38	35
Arfip2	133	124	288	181	71	111	185	192	273	109	111	173	256	187	238	342	123	164	114	100	317	208	102	249	167	292	195	237
Arfrp1	107	110	223	136	113	85	168	133	193	82	59	130	173	126	155	212	106	106	79	76	188	154	65	165	71	61	69	64
Arg1	6	5	13	5	16	3	19	17	7	17	4	2	35	25	8	21	9	11	8	15	5	18	2	5	11	11	11	26
Arg2	5	7	21	5	10	7	9	12	17	10	6	18	5	3	9	5	8	13	5	5	14	24	5	23	0	0	0	0
Arglu1	151	114	426	276	109	69	282	189	310	165	73	236	355	234	362	351	201	215	189	158	249	310	158	315	121	150	124	134
Arhgap1	151	119	527	298	132	91	231	204	312	128	93	198	590	386	417	460	268	220	101	153	465	282	128	299	148	229	158	223
Arhgap10	31	34	45	23	48	46	49	63	43	21	33	36	87	42	32	43	15	44	22	24	97	45	26	45	0	0	0	1
Arhgap11a	4	0	17	17	3	2	12	8	15	6	6	12	83	44	61	129	4	24	17	12	12	14	3	18	3	4	5	4
Arhgap12	8	13	13	26	13	9	17	2	12	21	25	34	8	5	18	28	5	10	13	10	2	8	22	19	7	13	18	12
Arhgap17	85	56	186	138	82	63	210	145	353	117	122	182	319	156	211	319	133	153	109	103	454	313	127	294	41	39	24	34
Arhgap18	35	31	68	39	12	3	34	19	26	20	10	26	55	52	37	62	11	15	20	16	29	23	8	26	8	6	7	5
Arhgap19	2	2	6	4	6	0	1	0	4	0	1	0	14	9	13	21	6	0	0	5	7	2	4	5	0	1	0	1
Arhgap20	1	0	9	5	0	0	1	1	0	0	0	1	1	0	5	3	0	0	0	0	3	1	0	0	0	0	0	0
Arhgap21	95	60	256	135	33	26	140	70	124	56	54	73	212	134	217	314	7	108	88	59	152	137	45	140	36	68	31	48
Arhgap22	14	16	50	35	10	5	12	9	10	1	1	2	85	54	39	60	7	12	3	4	14	11	10	10	0	0	0	0
Arhgap23	62	46	147	62	20	7	39	45	23	10	13	31	148	94	103	179	18	34	34	25	48	42	14	43	16	18	14	7
Arhgap24	17	11	63	28	20	32	57	37	36	24	29	47	41	22	24	55	46	72	28	14	92	79	22	57	49	69	52	81
Arhgap25	6	5	18	11	0	3	0	0	0	0	0	0	26	17	5	5	2	0	0	0	0	0	0	0	0	0	0	0
Arhgap26	14	15	22	30	4	1	12	7	13	4	1	11	31	14	38	51	9	15	11	9	11	16	11	15	15	19	14	17
Arhgap27	118	77	224	156	40	39	75	48	70	31	21	38	204	118	151	154	47	57	38	47	97	58	48	115	0	2	1	2
Arhgap28	27	21	57	24	33	42	45	78	95	27	51	50	28	16	18	14	27	35	15	18	41	39	20	38	5	2	3	7
Arhgap29	73	87	241	107	16	4	49	14	45	12	14	25	269	143	168	232	14	50	41	16	49	51	34	47	4	1	1	5
Arhgap31	55	48	207	104	8	7	31	14	49	22	9	29	181	92	111	99	37	31	15	19	62	50	19	40	0	0	1	0
Arhgap32	21	9	18	26	25	23	31	37	48	21	36	35	16	17	15	10	24	13	17	22	12	17	6	15	11	17	12	6
Arhgap33	2	1	4	3	0	0	10	2	2	1	8	2	7	0	2	4	2	1	2	4	13	1	0	4	11	6	13	8
Arhgap35	120	94	329	194	118	87	211	186	509	185	165	284	382	213	245	473	178	135	140	143	445	251	118	324	39	74	44	76
Arhgap36	0	0	0	1	2	1	4	2	16	14	9	20	0	0	1	3	0	11	10	4	64	41	33	63	1	1	2	0
Arhgap39	14	6	45	27	20	8	32	13	56	21	36	27	34	22	30	37	21	29	36	37	60	66	44	60	17	46	20	19
Arhgap4	5	2	9	2	1	0	2	5	7	0	0	0	9	4	2	9	4	7	3	1	6	2	1	2	0	0	0	0
Arhgap40	0	0	1	1	0	0	0	0	1	0	0	0	4	0	1	3	0	0	0	0	0	0	0	0	0	0	0	0
Arhgap42	14	11	27	22	0	4	17	5	9	4	3	5	33	10	22	40	6	15	7	12	15	16	7	14	0	0	0	0
Arhgap44	41	35	119	87	39	27	74	81	141	62	35	102	91	55	104	84	42	56	34	49	79	77	37	93	23	51	37	48
Arhgap5	19	9	11	12	23	12	29	3	14	25	20	63	5	2	14	7	4	16	19	9	6	9	17	17	13	13	10	7
Arhgap6	4	15	18	20	8	6	24	14	26	17	14	17	7	12	7	14	3	10	21	13	20	18	14	35	5	3	4	4
Arhgap8	79	55	90	66	47	71	51	86	58	36	53	67	53	48	55	76	45	53	43	36	59	59	28	49	3	5	5	7
Arhgap9	5	9	4	3	12	10	12	14	19	14	10	14	2	3	2	1	3	5	0	2	5	8	1	13	0	0	0	0
Arhgdia	2558	2183	4204	2764	2584	2586	2405	2143	2379	1060	990	2089	5318	3041	3714	2197	1418	1636	703	1133	2490	1817	1084	2053	797	1067	882	817
Arhgdib	229	166	273	122	7	5	64	15	6	5	0	12	799	416	288	407	37	42	13	10	12	4	4	0	0	0	0	1
Arhgdig	123	128	115	114	116	105	124	93	143	61	64	127	205	111	212	126	62	76	113	113	200	95	115	120	91	83	54	55
Arhgef1	168	104	341	271	108	43	174	174	156	72	78	68	416	225	260	146	136	61	57	124	213	83	64	152	70	72	73	65
Arhgef10	27	10	71	43	8	2	13	12	6	7	1	7	76	49	57	83	15	18	12	14	18	9	2	7	3	4	5	2
Arhgef10l	77	44	211	119	37	37	113	128	176	82	93	92	128	103	114	171	98	78	61	73	156	82	47	79	0	3	3	3
Arhgef11	46	32	165	67	25	30	92	76	111	49	48	90	106	85	90	131	74	88	40	52	166	81	66	93	46	84	83	62
Arhgef12	277	210	490	331	207	139	270	253	346	200	264	419	366	221	325	363	187	175	186	186	291	206	139	264	209	256	197	171
Arhgef15	40	10	61	23	0	2	1	3	2	3	0	0	43	24	14	12	0	0	0	1	3	1	2	2	0	0	0	0
Arhgef16	118	96	201	146	121	118	189	162	336	108	117	146	163	165	157	251	133	162	108	115	351	219	86	222	79	129	95	115
Arhgef17	100	75	329	198	65	57	217	213	394	136	150	226	330	213	258	440	230	176	153	183	718	373	176	415	99	149	111	135
Arhgef18	75	65	236	184	62	56	173	176	183	63	80	129	286	216	232	528	157	181	171	157	355	248	132	224	38	66	39	45
Arhgef19	19	19	48	32	4	8	13	13	20	8	6	11	43	19	34	32	20	6	4	16	19	12	16	20	12	18	8	9
Arhgef2	308	238	610	359	263	233	464	409	718	244	272	286	541	317	381	490	227	190	308	405	493	318	157	335	47	76	42	62
Arhgef25	34	19	161	96	18	5	58	51	82	33	18	41	149	85	96	264	51	60	79	61	97	72	45	93	10	28	21	12
Arhgef26	14	7	18	19	35	17	100	52	162	89	59	142	22	8	10	17	36	48	34	22	67	80	50	101	0	0	0	0
Arhgef28	118	69	140	81	188	166	384	379	524	236	243	439	156	87	88	147	177	220	165	148	642	394	167	402	23	41	15	25
Arhgef3	116	59	290	196	30	18	138	137	222	67	60	52	237	202	265	387	102	103	113	135	241	174	79	173	11	15	12	19
Arhgef33	0	0	2	0	2	0	2	1	3	1	0	2	1	2	2	5	3	3	2	2	2	3	2	2	10	12	6	7
Arhgef37	0	1	2	0	2	2	1	3	1	0	0	1	0	0	0	0	0	0	0	0	0	0	1	1	0	0	1	0
Arhgef38	0	0	0	0	0	0	2	2	2	1	0	0	0	1	0	1	0	0	0	0	1	0	1	0	0	0	1	0
Arhgef39	9	4	18	13	0	0	3	2	1	0	0	0	31	31	23	23	8	5	5	8	0	2	1	4	0	0	0	0
Arhgef4	3	4	10	5	3	3	3	7	16	5	19	19	13	19	14	31	6	6	10	15	13	7	14	14	1	0	1	0
Arhgef40	120	58	439	246	15	17	62	41	55	27	25	47	369	235	301	452	75	54	79	88	112	55	33	67	0	1	0	1
Arhgef5	155	123	428	196	98	103	181	183	294	105	55	138	504	329	445	605	153	168	134	101	291	211	82	187	37	44	38	46
Arhgef6	1	1	7	5	0	0	4	1	1	1	1	1	9	6	6	5	0	4	1	2	8	4	4	0	2	2	0	0
Arhgef7	171	119	345	189	109	102	249	155	271	126	153	244	295	195	198	183	157	85	88	85	262	129	111	239	59	68	83	75
Arhgef9	2	2	9	6	2	0	2	1	2	1	2	1	6	5	5	5	1	3	3	3	3	2	2	1	20	19	13	22
Arid1a	188	133	415	294	128	74	326	307	460	254	136	370	311	227	302	248	188	271	198	213	472	422	241	526	136	155	118	137
Arid1b	79	47	242	163	66	29	123	120	139	95	54	141	137	94	118	190	112	75	96	69	168	126	73	121	28	45	24	39
Arid2	185	94	319	235	113	44	181	162	248	145	108	212	198	156	270	272	117	197	130	92	179	228	103	244	75	83	82	98
Arid3a	26	31	36	26	45	30	84	76	218	69	63	121	65	45	31	73	70	107	67	56	246	160	65	174	28	24	29	26
Arid3b	20	20	20	21	24	19	44	28	60	38	53	67	34	31	10	26	35	23	29	32	73	48	34	73	25	37	32	31
Arid4a	18	11	59	43	10	2	10	10	10	8	2	8	41	25	35	65	9	17	11	14	21	17	7	18	14	12	12	8
Arid4b	27	35	80	88	30	10	56	28	79	62	23	61	72	42	77	128	12	65	53	43	80	71	44	93	19	28	27	24
Arid5a	144	110	332	164	65	60	158	144	450	99	145	177	264	143	161	381	80	98	80	102	286	160	62	165	18	37	27	53
Arid5b	9	7	9	8	11	3	17	8	23	8	16	19	15	8	9	12	9	16	8	8	21	20	10	17	0	0	1	0
Arih1	154	84	231	183	156	96	203	132	288	188	132	265	245	121	207	338	91	162	104	106	216	208	132	238	37	59	52	61
Arih2	167	122	473	266	180	143	242	243	419	140	134	243	344	231	224	422	209	192	124	118	426	254	89	240	91	128	101	108
Arl1	72	35	128	64	94	73	84	75	117	33	57	69	68	55	76	90	38	92	37	39	87	90	30	86	68	81	46	69
Arl10	1	1	2	0	1	0	1	0	0	1	0	0	0	0	0	1	0	0	0	0	1	1	0	0	0	0	0	0
Arl11	0	0	1	0	0	0	0	0	0	0	0	0	1	6	1	0	0	0	0	0	0	1	0	0	0	0	0	0
Arl13b	17	17	59	47	9	2	29	14	27	11	6	21	68	25	50	61	4	26	30	21	35	26	19	33	8	10	3	6
Arl14	4	2	11	3	0	0	2	6	0	1	0	1	4	5	10	7	6	1	1	3	1	0	0	2	0	0	0	0
Arl14ep	56	42	173	109	34	39	70	70	98	44	34	91	106	83	107	162	75	76	64	53	135	98	49	99	46	64	50	61
Arl15	16	5	53	20	12	12	17	17	15	12	9	20	36	23	20	31	19	15	1	11	10	12	5	11	5	13	2	11
Arl16	60	30	118	84	46	47	55	57	73	45	32	67	128	93	95	146	32	65	51	50	81	53	37	69	29	56	56	57
Arl2	200	159	353	199	213	158	187	168	198	89	95	229	508	316	368	306	179	148	96	141	257	164	121	133	178	224	185	251
Arl2bp	227	162	509	250	173	152	208	178	344	150	159	240	508	356	330	561	126	210	117	107	336	273	105	262	152	223	176	235
Arl3	260	224	528	328	354	342	364	336	481	179	238	326	531	313	345	471	171	233	188	215	407	273	192	318	311	416	344	391
Arl4a	33	18	51	50	20	29	60	39	79	36	16	49	61	25	31	49	12	21	33	27	70	71	38	73	48	89	67	45
Arl4c	233	135	505	431	56	31	169	172	43	29	37	66	558	407	644	572	238	192	185	253	86	72	32	79	4	4	2	1
Arl4d	1	0	2	2	0	0	4	2	0	0	0	2	1	0	1	1	2	0	1	2	1	0	1	0	1	0	1	1
Arl5a	64	44	82	85	42	24	75	42	53	36	26	89	104	72	91	94	11	51	20	19	51	35	38	50	43	31	54	29
Arl5b	20	10	18	14	63	38	44	30	99	37	31	63	21	4	16	22	24	23	14	11	44	33	26	48	5	4	9	5
Arl5c	6	0	10	2	2	0	2	0	1	2	0	0	10	5	7	7	0	8	0	0	4	4	1	0	2	0	0	0
Arl6	89	70	171	125	86	99	154	118	311	153	132	246	154	124	128	192	133	171	75	70	390	270	198	375	71	97	123	128
Arl6ip1	226	157	418	293	224	136	422	358	428	216	227	449	520	374	523	551	411	516	226	270	680	814	398	763	167	176	194	176
Arl6ip4	320	306	587	357	609	522	522	535	833	328	407	650	548	368	463	547	297	384	256	246	662	523	228	566	164	152	155	158
Arl6ip5	271	216	724	407	160	133	174	220	259	138	95	233	425	340	390	695	190	166	107	118	221	220	80	191	98	68	83	114
Arl6ip6	66	50	203	140	46	27	81	31	92	41	43	97	126	85	151	284	17	96	64	54	96	88	62	132	44	37	43	42
Arl8a	276	216	695	434	161	134	362	320	441	116	202	273	764	534	554	748	199	208	148	211	753	419	197	555	143	225	169	182
Arl8b	88	105	226	174	176	148	179	118	245	116	56	189	179	69	169	263	71	196	128	89	134	216	97	238	154	158	154	121
Armc1	138	122	322	219	206	201	300	194	522	232	170	370	359	223	298	328	172	355	183	175	478	526	243	505	108	112	128	134
Armc10	115	71	227	157	78	100	137	112	165	52	45	110	227	149	178	327	79	107	79	57	172	120	53	148	185	266	237	297
Armc2	2	0	0	0	0	0	0	0	0	0	0	1	1	0	0	0	0	0	0	0	1	0	0	1	0	1	0	0
Armc3	0	0	0	0	0	0	0	0	0	0	0	0	1	0	1	1	0	1	1	1	0	0	0	0	0	0	0	0
Armc4	0	1	1	0	0	0	0	0	0	0	0	0	0	0	0	1	0	0	0	0	0	0	0	0	0	1	2	1
Armc5	121	113	267	156	98	58	223	165	408	117	80	162	280	176	218	474	107	166	167	164	478	263	121	268	116	194	138	154
Armc6	25	31	107	54	19	19	32	37	53	20	19	36	86	28	72	65	16	33	17	34	67	40	33	48	26	29	38	22
Armc7	13	17	33	17	11	10	32	28	38	8	7	23	70	28	20	38	18	19	12	21	51	39	12	38	7	15	12	8
Armc8	70	58	197	93	54	51	105	89	176	80	59	114	145	99	108	163	92	136	101	61	214	175	94	164	129	137	110	127
Armc9	9	10	13	17	17	7	16	9	23	6	5	9	12	20	20	17	8	15	19	20	22	19	15	21	12	25	9	13
Armcx1	26	13	83	72	4	10	38	21	39	25	12	46	57	27	34	90	4	50	27	18	85	67	32	73	75	81	86	107
Armcx2	38	35	179	104	13	8	87	44	63	36	19	55	163	77	142	220	4	83	74	41	99	101	46	113	55	82	63	81
Armcx3	41	36	99	50	74	41	116	34	112	50	41	128	65	34	46	61	4	52	27	32	117	102	56	113	69	44	68	76
Armcx4	11	3	31	18	0	0	5	1	7	1	1	2	11	10	6	18	1	2	6	0	4	5	1	4	21	29	25	31
Armcx5	17	6	23	26	7	11	25	14	46	21	17	27	16	13	15	43	4	28	13	15	23	28	18	48	34	28	22	27
Armcx6	5	4	27	21	7	10	19	17	12	6	4	10	10	8	15	12	13	13	6	10	14	18	11	22	9	19	9	7
Armt1	17	11	43	34	16	23	24	30	34	24	16	31	46	24	31	78	22	33	16	14	44	37	17	44	20	17	12	10
Arnt	19	18	69	25	18	18	40	50	51	19	14	38	51	40	37	58	44	27	23	29	71	48	15	40	21	22	5	22
Arnt2	7	0	3	2	0	2	2	1	7	1	1	2	9	2	4	8	1	4	2	1	12	11	2	6	0	0	1	0
Arntl	24	10	73	35	16	6	36	26	68	16	24	47	34	28	25	50	30	41	19	21	68	41	18	56	8	17	12	15
Arntl2	9	7	30	15	1	2	11	7	8	4	11	6	36	18	25	36	3	8	14	10	14	6	9	7	0	0	3	7
Arpc1a	291	260	600	346	619	672	682	504	793	423	367	710	538	412	400	472	371	372	239	245	553	511	248	489	361	503	401	444
Arpc1b	3783	3340	8550	4360	3278	3091	2593	3144	2197	1284	1425	1916	5422	4134	3791	4452	1754	2107	1171	1311	1822	1432	835	1392	120	186	145	208
Arpc2	1813	1666	3689	2596	1713	1402	1943	1689	2126	894	645	1467	4614	2844	3053	4130	1477	1608	952	1087	1809	1543	821	1693	416	600	443	634
Arpc3	743	568	1447	772	877	734	929	744	1024	485	514	778	1463	1062	932	1609	595	671	392	399	829	694	313	655	250	342	286	380
Arpc4	713	580	922	624	1164	936	689	692	899	333	570	694	1149	709	1015	733	517	495	353	515	693	574	309	444	80	130	116	140
Arpc5	712	594	1555	1010	843	582	1097	845	1142	549	365	1009	1930	1441	1465	1923	870	935	480	514	1172	1163	628	1222	404	411	449	472
Arpc5l	279	266	659	355	290	225	418	345	582	198	193	315	742	540	571	857	272	379	242	302	735	511	246	510	355	432	413	491
Arpin	88	45	145	89	64	70	142	129	165	63	37	109	142	125	127	148	61	113	52	55	177	125	54	144	42	65	51	56
Arpp19	1544	1383	1835	1158	3015	3017	1608	1442	2221	809	1236	1499	1866	1369	1662	1673	842	1251	701	902	1038	1221	700	1055	358	408	412	481
Arpp21	0	0	0	0	0	0	0	0	0	0	0	0	0	0	0	0	0	0	0	1	0	0	0	0	0	0	0	0
Arrb1	50	34	94	78	18	15	24	26	14	9	9	14	63	30	31	36	12	11	6	12	8	5	0	5	7	7	5	1
Arrb2	85	48	129	93	98	55	198	120	289	103	74	138	123	66	110	136	74	114	154	157	265	206	101	208	59	86	56	88
Arrdc1	136	134	233	188	73	80	118	117	135	55	73	86	189	115	217	176	53	61	70	117	95	73	47	90	43	41	36	36
Arrdc2	12	7	50	28	9	5	23	18	20	7	10	15	23	14	18	10	22	15	20	30	34	16	13	23	11	16	10	16
Arrdc3	34	15	73	34	5	5	25	20	23	18	11	16	20	13	17	27	6	14	7	11	30	29	9	33	26	20	18	21
Arrdc4	97	67	246	187	80	70	88	87	83	51	33	76	172	140	101	173	60	62	42	47	66	56	39	60	19	17	22	34
Arsa	63	54	180	64	33	22	53	73	77	31	51	74	156	63	63	121	67	79	37	48	163	84	41	76	41	76	56	64
Arsb	46	30	127	75	103	47	107	73	205	84	67	163	147	93	117	301	98	192	117	90	697	466	179	408	131	181	130	152
Arsg	3	2	12	15	2	5	20	10	39	10	7	40	7	3	9	8	8	8	15	7	39	14	13	28	12	12	10	9
Arsj	0	0	5	3	0	2	3	0	0	0	0	0	0	0	0	0	0	0	0	0	0	0	0	0	0	0	0	0
Arsk	7	10	29	18	1	1	8	0	2	3	1	6	24	4	22	33	1	8	7	5	6	5	9	8	12	14	11	10
Art3	5	6	13	6	1	0	1	0	2	0	0	0	21	10	4	16	0	4	1	1	1	0	0	0	1	0	0	0
Art5	1	2	1	0	0	0	3	3	3	3	1	2	5	3	1	0	0	1	0	0	6	6	1	0	0	0	0	0
Artn	5	6	32	15	0	3	8	3	8	11	5	4	5	2	7	10	1	2	1	3	13	6	2	16	1	2	0	0
Arv1	30	17	44	34	8	13	41	23	36	17	6	24	29	27	20	53	25	25	17	23	41	28	21	24	12	12	10	13
Arvcf	72	55	155	100	45	34	84	75	137	39	42	84	109	82	129	167	78	67	54	73	162	86	48	73	26	24	17	21
Arx	0	0	1	1	0	0	1	0	4	0	3	2	1	0	0	1	2	0	2	1	5	4	1	0	1	1	3	0
Arxes1	1	2	0	1	0	0	0	0	0	0	0	1	0	0	0	0	0	1	0	1	0	2	0	1	12	21	26	35
Arxes2	5	0	10	4	0	3	3	1	1	1	0	0	10	8	6	12	1	5	2	2	4	7	3	6	115	166	151	165
As3mt	57	35	115	80	30	26	49	41	37	25	30	53	69	52	55	121	37	50	24	23	75	46	22	48	106	165	116	165
Asah1	187	190	502	362	151	145	262	185	327	182	88	262	480	357	446	847	37	331	186	161	584	481	195	462	330	439	436	399
Asah2	2	7	21	13	5	6	5	1	11	5	1	6	15	6	12	36	4	2	4	4	4	4	4	7	14	17	13	16
Asap1	88	74	180	96	212	157	298	246	685	370	227	472	169	128	103	130	145	172	106	97	551	370	166	413	23	32	21	28
Asap2	56	29	121	54	18	9	42	49	57	27	20	39	98	68	67	112	21	27	18	17	47	41	21	51	2	3	0	2
Asap3	13	6	31	13	6	2	11	7	8	5	4	3	15	6	8	17	2	4	7	4	12	4	5	5	2	2	1	1
Asb1	4	9	51	28	18	17	29	36	69	23	33	31	48	20	23	37	17	33	22	16	62	38	28	41	22	62	35	35
Asb11	0	0	0	0	0	0	1	1	1	0	0	0	0	0	1	0	3	0	0	3	2	1	1	1	41	40	34	39
Asb13	26	18	59	34	20	17	31	23	39	18	11	31	33	35	27	37	16	21	18	17	48	38	17	32	39	47	37	51
Asb16	0	0	0	0	2	0	0	0	0	0	0	0	0	0	0	0	0	0	0	0	0	0	0	0	0	1	0	0
Asb17os	0	0	0	1	0	0	1	0	4	0	0	0	0	0	0	1	0	1	0	0	0	0	0	0	1	0	0	1
Asb2	1	5	1	0	0	0	0	0	0	0	0	0	6	0	2	2	0	1	0	0	0	0	0	0	0	1	0	0
Asb3	10	11	41	20	11	8	21	9	36	16	5	25	33	6	26	48	3	16	13	7	28	31	19	49	10	16	11	10
Asb4	4	2	12	8	4	1	12	2	3	3	0	0	12	3	13	8	2	3	1	0	3	4	1	2	1	4	2	13
Asb5	0	0	1	0	0	0	0	0	1	1	0	2	2	1	0	0	0	0	1	3	0	0	0	0	6	10	1	3
Asb6	115	107	384	145	100	99	235	183	348	132	138	217	354	188	256	363	155	240	100	155	541	386	165	355	52	142	82	105
Asb7	25	24	66	44	14	13	51	39	65	41	19	31	63	41	58	77	37	36	39	24	66	54	19	51	28	22	18	26
Asb8	36	54	146	66	51	42	64	77	137	61	27	93	89	83	70	124	50	74	42	55	126	113	32	120	26	62	61	54
Ascc1	69	31	117	77	88	71	66	75	63	30	36	83	119	71	92	61	44	45	25	37	88	44	25	42	71	79	69	64
Ascc2	70	59	147	87	140	96	100	133	167	61	73	118	124	83	74	112	62	48	41	49	110	71	41	101	31	27	21	36
Ascc3	18	13	60	34	24	29	35	21	47	31	15	72	22	17	23	43	5	42	35	9	46	49	32	49	51	59	40	30
Ascl1	0	0	0	0	0	0	0	0	0	0	0	0	1	0	0	0	3	0	9	4	1	0	1	1	0	0	2	0
Ascl2	5	5	3	0	0	5	4	3	2	1	0	0	5	3	3	3	0	0	2	1	2	2	2	0	0	0	0	0
Ascl3	0	1	1	0	2	1	1	1	0	0	0	1	1	0	0	0	1	0	0	0	0	0	0	0	0	0	0	1
Ascl4	0	0	0	0	3	0	0	3	2	3	3	13	0	0	0	0	0	1	1	0	0	4	2	0	0	4	0	0
Asf1a	76	86	225	139	68	55	114	74	117	56	31	118	189	167	193	298	69	161	91	58	170	182	58	152	46	61	38	58
Asf1b	5	8	26	23	12	4	17	13	14	7	2	7	69	61	66	91	21	18	5	14	13	12	8	12	0	2	2	1
Ash1l	98	46	221	87	28	23	93	48	90	58	66	61	168	96	107	183	48	85	83	59	164	93	48	150	58	84	60	58
Ash2l	114	75	289	198	97	101	195	194	220	93	91	145	281	192	182	270	139	109	121	120	287	183	86	185	55	48	59	47
Asic1	0	0	1	0	0	0	0	0	0	0	0	0	0	0	0	0	0	1	0	0	1	3	3	1	24	50	40	32
Asic2	0	0	5	0	1	0	0	0	0	0	0	0	0	0	0	0	3	1	6	1	0	0	0	0	0	0	2	0
Asic3	2	0	27	14	2	0	3	2	3	0	0	3	19	7	4	12	2	3	1	4	2	1	1	2	0	3	0	0
Asic4	0	0	0	0	0	0	0	0	0	0	2	0	0	0	0	0	3	1	1	0	1	1	2	2	0	0	0	0
Asl	99	96	136	104	220	171	130	142	189	65	139	178	161	134	134	112	85	99	57	63	156	112	79	111	43	68	27	46
Asna1	350	287	556	336	614	655	533	463	746	352	416	652	625	435	476	413	243	520	202	243	753	468	336	515	251	338	322	358
Asns	600	458	833	454	927	685	955	1035	1374	544	364	1133	1236	725	734	950	523	862	284	312	1437	1159	494	1159	714	842	771	862
Asnsd1	147	132	231	148	433	293	333	300	669	349	246	640	220	131	152	347	103	186	90	94	225	203	86	225	78	82	72	96
Aspa	0	0	2	0	0	0	0	0	0	0	0	2	1	0	1	0	0	0	0	0	0	0	0	0	0	0	0	0
Aspg	3	0	2	2	0	0	0	1	2	0	2	1	3	0	2	6	0	3	1	1	5	0	1	2	0	0	1	0
Asph	45	34	177	97	21	13	55	47	60	36	16	47	102	72	104	173	25	48	62	37	93	92	36	84	28	21	21	33
Asphd1	1	1	1	1	5	5	24	12	44	14	17	28	2	2	2	0	10	14	19	9	26	17	19	32	90	115	85	66
Asphd2	0	0	4	3	0	0	2	1	1	0	0	0	0	1	2	3	0	0	0	1	4	1	0	2	0	0	0	0
Aspm	0	0	3	1	0	0	1	3	1	0	0	1	13	18	15	32	0	1	3	3	1	0	0	0	0	0	1	0
Aspn	3	2	6	7	0	0	0	0	0	0	0	0	0	3	0	1	0	0	0	0	0	0	0	0	0	0	0	0
Asprv1	3	1	0	1	9	12	18	15	14	9	7	10	2	5	1	2	5	5	3	8	21	8	2	10	1	4	2	2
Aspscr1	68	65	79	50	90	107	63	58	83	56	47	92	67	49	55	41	32	30	45	42	58	43	24	52	29	50	25	43
Asrgl1	23	22	57	29	25	16	30	29	33	26	12	33	36	28	18	44	24	29	16	14	28	20	16	31	42	53	52	30
Ass1	5	1	24	8	0	1	2	1	0	1	1	0	19	6	12	7	4	0	4	2	2	3	3	0	0	0	0	0
Aste1	16	15	47	25	29	9	43	32	71	46	14	43	43	26	58	73	44	35	31	29	88	98	41	84	10	11	9	13
Astn2	0	1	1	0	0	3	1	2	0	0	0	0	0	0	0	0	0	2	1	0	0	2	1	0	0	0	0	0
Asun	47	30	140	55	32	26	51	48	60	22	19	63	117	75	78	141	45	57	33	31	82	60	31	64	26	46	24	44
Asxl1	75	37	133	104	26	30	117	103	147	62	51	100	115	84	110	117	74	67	73	79	118	83	50	83	16	15	2	8
Asxl2	120	86	153	161	62	53	143	75	151	98	83	126	112	82	158	161	91	104	147	117	100	159	107	179	105	83	99	92
Asxl3	0	0	1	0	0	0	1	0	2	0	2	4	0	1	1	2	0	1	0	0	0	1	0	0	0	0	0	0
Asz1	3	0	0	0	0	0	0	0	0	0	0	0	0	0	0	0	0	0	0	0	0	0	0	0	0	0	0	0
Atad1	53	61	108	132	56	44	93	77	96	75	58	135	134	58	128	135	22	66	71	38	57	94	61	114	69	75	68	52
Atad2	12	7	61	38	3	2	36	19	24	18	8	11	82	63	79	99	40	25	22	18	35	22	12	23	3	2	5	3
Atad2b	28	9	48	29	14	6	26	14	36	17	3	39	40	11	39	67	11	21	16	11	42	45	17	47	7	13	11	8
Atad3a	198	146	468	257	59	68	134	185	199	57	61	93	404	252	305	570	147	146	126	134	243	141	51	146	50	72	68	57
Atad3aos	4	2	8	5	6	1	9	3	8	4	3	7	0	0	6	4	5	7	2	6	3	10	4	8	3	5	2	5
Atad5	0	0	6	5	0	0	0	0	0	1	0	1	6	0	2	6	0	1	1	0	2	0	0	2	3	0	0	0
Atat1	87	62	143	127	97	76	281	161	241	106	120	189	154	113	123	148	103	165	109	151	313	194	109	274	78	134	77	94
Atcayos	2	0	0	0	0	2	3	3	6	0	0	3	1	0	2	0	4	6	5	4	14	8	4	3	0	0	0	0
Ate1	65	47	149	70	30	33	61	46	92	50	36	61	162	99	124	149	21	74	52	63	143	99	59	113	62	87	70	72
Atf1	86	70	226	129	68	55	83	70	101	61	52	66	131	75	121	225	10	58	50	42	98	89	54	121	32	50	37	39
Atf2	49	44	102	82	53	44	83	32	100	84	62	138	61	30	80	110	19	81	66	42	58	93	53	104	72	76	69	77
Atf3	144	121	290	99	91	68	258	127	377	161	163	234	256	160	206	267	87	147	91	66	391	246	111	286	9	19	26	30
Atf4	1537	1312	4078	2141	1120	880	1972	1507	2379	948	756	1535	3985	2284	2836	5290	1421	1653	1221	1127	3051	2235	1118	2106	1687	1946	1669	2052
Atf5	604	519	1978	962	631	618	1048	796	1523	532	363	991	3104	1611	1310	1996	647	858	464	551	1955	1369	640	1424	2350	2909	2333	2093
Atf6	124	106	315	159	130	67	227	152	291	141	128	217	232	142	188	239	156	150	125	119	383	273	157	318	201	253	204	186
Atf6b	111	80	308	183	73	32	151	95	176	41	41	137	246	153	167	143	78	74	50	79	258	121	73	207	172	249	156	161
Atf7	106	100	250	177	68	41	151	123	108	78	77	138	236	117	187	163	88	112	69	50	129	92	86	123	73	55	42	54
Atf7ip	38	29	94	42	29	22	69	47	86	27	35	56	50	47	63	80	50	39	25	47	111	54	39	72	17	17	16	11
Atg10	18	13	50	24	12	13	23	16	14	16	7	12	40	31	25	42	12	24	19	18	34	22	12	18	31	45	31	53
Atg101	140	115	270	231	206	201	254	246	396	136	180	344	330	245	266	287	183	212	112	156	445	265	142	230	40	54	37	47
Atg12	100	89	226	108	116	71	128	108	144	84	77	157	224	175	174	293	158	196	109	104	217	216	105	216	43	37	27	54
Atg13	128	95	256	172	126	118	252	238	384	123	138	228	263	170	179	271	155	208	124	165	537	315	156	287	231	298	252	223
Atg14	36	19	63	41	22	24	65	61	92	37	37	60	46	48	48	76	49	41	26	36	104	52	21	63	13	17	15	10
Atg16l1	45	57	190	84	51	38	119	138	237	70	75	93	141	114	104	207	112	118	86	103	255	128	65	114	55	68	49	51
Atg16l2	39	20	63	35	23	20	102	55	133	43	45	63	60	52	43	56	41	45	42	32	121	75	43	93	44	75	51	52
Atg2a	54	49	94	64	51	48	91	109	123	64	58	76	101	83	92	68	53	47	48	60	87	72	67	55	14	36	23	18
Atg2b	71	31	163	87	67	34	110	93	214	91	103	134	125	85	99	157	87	78	71	74	217	136	80	140	66	78	60	78
Atg3	110	77	283	200	88	77	182	95	224	116	57	189	223	140	203	318	72	239	150	106	302	295	122	311	89	129	122	143
Atg4a	0	3	0	2	3	0	1	0	3	2	0	1	1	0	1	1	0	0	2	4	0	3	0	1	6	2	2	1
Atg4b	178	145	370	223	238	224	306	295	424	165	190	273	325	243	259	361	184	226	156	197	441	258	151	312	91	120	102	123
Atg4c	17	20	51	28	3	4	17	4	31	9	4	23	51	38	35	68	15	23	14	15	26	18	14	26	19	33	33	40
Atg4d	86	72	142	93	66	114	131	108	184	66	49	97	144	74	100	105	67	71	53	75	144	116	63	105	77	78	65	85
Atg5	168	133	351	194	175	122	164	135	287	106	156	223	285	189	199	270	143	167	110	124	204	194	102	198	117	165	135	141
Atg7	111	88	239	125	197	121	128	133	199	81	86	129	212	127	152	237	73	140	88	76	206	138	79	133	74	101	45	57
Atg9a	115	130	473	206	106	76	206	149	321	112	114	209	320	242	229	435	113	147	115	124	404	272	136	261	85	137	99	127
Atg9b	18	9	13	14	41	16	98	77	79	23	33	47	60	31	32	81	16	13	6	19	33	26	15	31	0	0	0	0
Athl1	61	73	174	121	93	80	152	87	211	82	59	119	157	74	128	130	58	100	110	86	149	127	59	138	32	55	45	33
Atic	145	134	618	181	71	70	112	131	139	52	60	60	673	486	416	649	197	178	106	100	265	106	61	119	59	68	56	58
Atl1	6	2	20	9	1	0	5	6	11	0	4	3	20	8	18	39	3	9	12	8	14	13	8	17	13	16	17	18
Atl2	51	42	120	85	42	20	82	35	117	51	37	63	99	54	119	210	13	49	53	42	97	89	61	113	33	53	42	45
Atl3	63	39	118	93	37	26	49	37	22	12	13	32	93	77	85	106	28	42	33	22	33	45	16	44	22	27	27	24
Atm	20	17	49	43	8	14	25	24	34	23	18	32	39	25	37	64	37	26	28	23	28	21	21	43	48	49	54	48
Atmin	38	39	109	87	36	27	50	67	82	43	40	80	69	62	81	113	43	43	37	57	74	62	27	78	18	40	23	29
Atn1	71	62	200	119	44	51	95	89	101	62	75	100	127	96	114	117	75	78	45	53	124	76	53	87	35	64	34	45
Atoh8	22	29	153	62	2	10	33	20	7	3	1	0	74	36	54	32	32	31	11	14	58	45	10	23	3	2	3	1
Atox1	1306	1077	2392	1442	1727	1535	1308	1311	1509	614	961	1429	2170	1386	1663	1599	1329	1220	587	822	1535	1266	659	1201	547	660	585	750
Atp10a	65	46	164	144	24	31	68	88	27	14	13	14	132	104	144	257	79	77	64	62	125	101	44	106	0	5	0	0
Atp10b	36	29	62	69	22	4	30	20	5	0	4	2	23	22	21	51	16	11	13	15	9	4	4	7	0	0	0	0
Atp10d	4	6	17	6	0	0	4	0	0	2	0	0	4	2	3	11	1	0	1	2	2	1	0	2	0	0	0	0
Atp11a	174	142	520	336	107	55	286	228	402	180	155	373	333	206	349	582	172	284	226	174	574	386	185	458	45	53	58	68
Atp11b	54	31	143	64	35	17	95	69	74	81	52	113	75	53	63	135	6	55	39	28	111	84	47	120	50	50	49	42
Atp11c	7	5	8	11	6	3	6	3	9	9	12	10	2	3	6	13	0	9	4	3	0	3	4	3	1	2	1	1
Atp13a1	202	201	450	241	144	137	322	350	378	156	146	204	395	216	320	488	215	157	166	183	461	238	87	215	103	241	149	123
Atp13a2	140	109	151	115	124	114	196	183	264	116	120	218	147	93	95	165	75	90	88	97	302	152	84	158	50	98	66	62
Atp13a3	206	141	273	271	227	123	315	202	540	253	147	399	332	119	364	518	257	247	153	194	319	342	214	458	38	58	47	43
Atp13a4	0	1	1	0	5	4	7	1	5	3	2	5	3	1	0	1	3	8	2	9	11	18	4	5	0	0	0	0
Atp1a1	824	714	2947	1775	664	469	1020	1155	1126	444	445	572	1526	1163	1309	1815	851	568	571	673	1531	892	426	814	607	996	770	959
Atp1a2	1	1	12	7	0	0	2	2	1	0	0	1	2	1	4	3	0	2	1	1	0	0	0	0	0	0	0	0
Atp1a3	0	0	1	0	1	0	0	0	0	0	1	0	1	1	3	0	0	0	0	0	1	0	0	0	0	1	0	0
Atp1b1	547	473	1798	1260	104	128	443	495	205	105	82	184	1175	855	1379	1948	539	640	435	385	549	505	268	586	614	791	648	852
Atp1b2	15	12	17	15	0	4	0	1	1	0	0	0	6	1	0	0	3	1	1	1	1	2	0	1	9	28	26	17
Atp1b3	326	310	1093	563	278	211	336	228	494	197	199	332	731	477	670	1149	176	285	228	200	491	397	185	467	161	252	208	219
Atp2a1	1	3	1	3	3	1	2	0	1	0	5	1	9	11	9	16	0	4	1	3	10	4	1	2	1	1	0	0
Atp2a2	345	267	1134	618	377	318	1057	767	1625	1083	748	1572	895	567	714	1166	562	604	415	399	1530	1110	598	1256	1114	1265	1001	1179
Atp2a3	6	6	2	1	29	51	59	80	155	58	73	121	2	4	3	7	56	43	67	64	117	83	65	116	232	310	230	199
Atp2b1	101	50	226	128	31	23	112	100	117	66	45	80	163	117	152	208	130	106	103	96	151	134	89	149	85	166	134	122
Atp2b2	0	0	0	0	0	0	1	0	1	1	0	0	0	0	0	0	1	0	0	0	3	1	0	0	22	16	15	9
Atp2b4	44	20	83	38	0	1	4	8	0	7	0	5	137	83	103	114	16	16	23	27	4	8	12	13	7	12	8	26
Atp2c1	49	37	130	72	42	18	85	44	84	47	28	55	82	44	93	131	12	62	39	41	83	99	42	106	62	85	75	109
Atp2c2	10	10	1	0	4	1	8	1	2	0	1	0	1	0	0	0	0	3	2	0	5	0	0	0	0	0	0	0
Atp4a	15	12	16	19	39	51	130	119	260	98	73	157	5	3	4	2	98	94	55	38	283	140	109	209	34	74	39	60
Atp5a1	1266	1024	3583	2052	1173	920	1801	1390	2102	949	655	1702	2942	2179	2120	3536	978	1483	869	892	2180	1792	814	1706	917	1162	961	1171
Atp5b	3443	2944	7750	4825	3265	2743	4168	3412	4838	2225	2221	3654	8399	5832	6101	7888	2984	4051	2440	2629	5292	4263	2405	4133	1766	2045	1786	2239
Atp5c1	739	665	1641	988	1254	950	1173	966	1520	905	690	1270	1411	1144	1008	1771	650	1040	578	552	1186	1137	594	1236	503	639	599	757
Atp5d	2972	2614	4835	3428	5460	4843	4428	4173	5323	2188	2381	4620	5661	4248	4551	3363	2067	2957	1053	1637	3750	3212	1599	3288	1164	1405	1244	1516
Atp5e	1012	959	1605	1095	1448	1773	1063	1253	1580	765	618	1029	1422	1043	1304	1120	990	1008	546	638	964	777	609	915	575	748	747	864
Atp5f1	817	658	2458	1406	1066	754	1472	841	1345	820	483	1302	2305	1545	1675	2306	1010	1463	597	672	1767	1646	808	1745	755	860	818	938
Atp5g1	303	289	657	293	510	377	401	454	419	224	321	496	775	630	547	629	433	427	221	275	609	441	298	418	583	691	687	745
Atp5g2	3	2	10	11	5	4	7	1	9	4	2	1	11	8	8	5	1	8	2	2	2	6	1	5	4	5	1	5
Atp5g3	2327	1951	4526	2184	4557	3315	3051	3097	3610	2185	2671	5616	4068	3348	2783	5891	2221	2908	1367	1193	3725	2906	1412	2785	1296	1467	1487	1793
Atp5h	1523	1383	2433	1626	2921	2225	1984	1414	2471	1214	1540	2182	2279	1465	2029	1865	1261	1598	1042	1146	1609	1763	1035	1552	958	1110	1122	1301
Atp5j	462	390	1242	841	757	522	919	340	1084	658	402	922	834	568	805	592	479	655	440	501	741	748	519	894	311	343	294	312
Atp5j2	1577	1198	2586	1376	2550	2120	1807	1458	2397	1185	1879	2265	2051	1739	1850	2061	1536	1271	910	961	1646	1428	869	1419	1012	1063	1103	1189
Atp5k	676	653	1724	1130	1306	1061	1846	971	2110	973	687	911	1876	1758	1407	2061	1383	1121	620	776	2048	1348	717	1124	443	469	472	588
Atp5l	27	16	33	32	88	59	42	35	85	29	39	76	42	18	29	36	60	40	20	43	42	56	18	43	16	19	25	16
Atp5o	990	805	1771	946	1263	1058	1183	820	1337	726	596	1026	1519	948	1078	1234	742	791	514	561	844	808	532	887	336	439	364	410
Atp5s	23	15	44	23	22	9	7	10	18	14	4	25	31	22	36	38	16	35	9	15	21	24	13	19	22	41	37	45
Atp5sl	87	56	160	102	119	130	163	131	235	64	126	180	167	106	128	175	66	117	79	97	218	167	79	146	54	54	51	53
Atp6ap1	394	357	834	549	407	272	764	549	996	375	267	556	794	567	623	1019	446	544	476	505	1277	1011	480	1154	537	533	524	604
Atp6ap2	140	120	380	237	324	233	559	273	644	392	252	576	271	149	222	419	50	476	355	251	795	953	461	995	440	497	515	509
Atp6v0a1	102	113	316	172	128	102	262	177	329	155	100	239	249	100	156	84	168	127	55	141	390	259	173	373	268	419	329	269
Atp6v0a2	152	105	450	249	61	82	173	111	177	96	78	144	265	217	264	420	156	99	109	98	238	170	74	180	92	125	102	125
Atp6v0a4	7	1	17	10	0	0	0	1	1	0	0	6	2	2	1	1	0	0	1	0	2	0	0	0	0	0	0	0
Atp6v0b	376	287	341	295	927	736	657	520	1112	473	568	889	272	202	265	268	259	392	325	336	770	676	371	640	264	324	292	297
Atp6v0d1	320	286	890	498	383	377	589	458	834	404	250	709	923	546	564	676	451	558	287	331	1174	874	418	818	574	393	649	650
Atp6v0e	429	338	753	506	690	567	850	723	1308	539	423	711	1116	993	796	1340	917	735	427	436	1268	1031	556	1020	366	420	382	504
Atp6v0e2	39	23	75	78	47	40	79	60	89	36	47	74	85	51	81	116	64	71	60	46	131	89	38	103	295	290	332	278
Atp6v1a	170	148	513	311	238	188	449	305	705	408	275	621	591	411	389	476	416	481	331	249	686	692	307	710	322	361	324	334
Atp6v1b2	163	127	244	121	612	546	743	855	1151	583	592	883	177	123	113	162	445	526	358	335	1144	889	461	870	204	271	187	281
Atp6v1c1	222	201	324	170	770	655	881	904	1233	565	598	1095	455	305	322	485	689	796	430	444	1382	1121	491	1139	188	261	243	239
Atp6v1c2	2	3	0	0	15	25	17	2	49	36	49	33	0	0	0	3	3	3	4	2	4	7	6	6	1	1	0	0
Atp6v1d	274	209	700	243	430	373	356	438	529	342	400	776	366	307	337	384	353	544	181	182	660	445	268	476	379	470	459	588
Atp6v1e1	466	403	766	542	1008	1080	1244	1251	1937	994	1068	1674	1085	851	685	1077	996	1080	667	605	2204	1651	844	1545	817	982	864	637
Atp6v1f	762	738	1219	764	1345	1153	1175	1210	1238	584	768	1206	1558	1224	1037	1634	1121	1023	477	504	1580	1127	610	1180	583	712	692	718
Atp6v1g1	377	301	689	371	655	507	563	489	674	319	277	619	714	537	480	700	422	466	238	211	818	621	263	598	176	205	187	231
Atp6v1g2	8	10	12	10	5	5	14	9	17	6	3	18	9	6	9	7	1	16	4	5	9	18	7	13	10	14	9	9
Atp6v1h	172	152	390	169	270	231	302	189	561	295	278	434	291	167	249	403	259	339	226	194	549	513	232	527	287	439	310	321
Atp7a	27	36	113	86	25	12	66	57	120	69	25	68	160	114	114	122	54	83	56	54	135	163	68	149	86	98	93	80
Atp8a1	5	10	13	8	9	6	9	10	15	22	13	29	14	6	15	20	12	25	16	13	48	30	15	34	52	81	87	85
Atp8a2	10	2	7	4	8	4	14	6	16	3	0	9	5	5	7	1	5	1	1	4	7	5	3	7	1	3	2	3
Atp8b1	15	25	53	25	7	10	27	19	49	40	14	41	32	14	16	33	5	19	22	29	48	34	37	48	63	74	60	67
Atp8b2	65	36	171	88	9	3	46	19	18	10	8	35	100	53	69	116	25	33	29	25	31	13	22	26	51	62	62	52
Atp8b5	0	0	0	0	0	1	0	0	0	1	0	0	2	1	1	0	0	3	0	0	1	0	0	0	2	6	1	5
Atp9a	197	200	368	329	112	177	220	193	195	81	90	111	298	150	299	431	152	163	226	272	226	160	104	152	153	233	170	125
Atp9b	92	70	115	102	57	40	83	85	105	46	81	107	130	67	104	89	67	59	73	77	103	82	48	76	28	54	44	54
Atpaf1	0	0	2	0	0	1	2	0	2	4	0	0	4	0	3	3	0	1	0	0	3	1	0	2	1	2	5	0
Atpaf2	80	51	155	81	55	35	59	76	88	60	37	88	168	108	119	162	65	56	43	36	110	74	20	81	43	56	46	62
Atpif1	1562	1031	3049	2086	1978	1300	2016	1684	2041	918	856	1544	3171	2552	2425	3134	1360	1548	646	908	1560	1291	787	1471	821	948	1012	1133
Atr	10	2	29	37	3	2	11	11	9	7	1	9	18	5	20	18	2	12	5	8	3	15	7	10	2	5	6	4
Atraid	160	119	414	235	151	118	190	179	195	115	99	206	246	194	212	291	173	150	82	115	254	213	134	272	378	451	383	394
Atrip	50	21	174	56	40	22	49	90	106	24	35	66	87	78	92	140	55	51	37	48	112	62	32	46	66	52	70	80
Atrn	97	74	230	118	32	20	96	73	133	51	49	100	204	140	162	291	81	84	63	75	149	100	62	119	35	67	38	47
Atrnl1	40	29	102	69	16	14	47	24	74	25	12	21	88	65	76	114	26	39	27	32	64	42	11	37	17	12	16	19
Atrx	41	40	62	86	20	6	24	6	43	27	16	52	52	11	59	100	10	33	32	27	12	36	33	71	28	32	24	33
Atxn1	88	97	167	119	53	33	104	95	121	79	49	88	159	137	149	188	101	108	121	99	97	109	67	148	32	29	26	37
Atxn10	479	377	979	691	767	543	1067	777	1107	511	302	920	1183	876	818	1182	652	937	385	373	1292	1086	476	1112	287	318	376	359
Atxn1l	55	66	152	85	55	34	58	48	71	46	36	109	112	84	106	172	40	39	53	55	147	92	49	117	27	26	17	19
Atxn2	116	104	339	187	105	40	177	110	178	96	59	183	291	175	240	368	134	143	136	111	257	165	69	169	49	91	62	63
Atxn2l	208	209	664	404	205	120	434	283	423	242	295	391	815	446	524	721	225	444	244	225	753	412	198	381	181	306	225	250
Atxn3	71	52	100	74	27	32	52	63	63	18	27	61	75	56	67	62	68	48	45	33	56	72	31	52	18	17	12	11
Atxn7	33	41	119	65	16	22	62	41	59	43	26	56	83	68	84	115	12	34	41	32	50	41	22	58	35	45	36	36
Atxn7l1	29	33	90	65	10	10	37	13	17	6	7	15	142	83	107	155	19	40	18	23	25	31	18	33	8	12	19	14
Atxn7l2	10	8	37	16	25	3	25	25	31	9	24	35	20	17	19	11	18	23	12	22	62	20	26	32	13	12	15	16
Atxn7l3	113	72	302	167	45	41	144	98	206	69	65	79	245	143	209	209	94	101	66	86	223	112	83	114	51	45	48	55
Atxn7l3b	692	501	1132	903	468	435	826	642	1056	536	488	1108	1024	696	1022	960	663	734	568	502	900	1079	616	1082	481	505	453	467
Auh	81	47	140	114	100	96	129	127	139	80	60	135	113	79	97	123	73	123	74	66	205	167	88	160	213	316	277	309
Aunip	1	3	9	7	0	0	3	1	0	0	0	0	30	34	22	59	4	1	3	6	0	1	3	3	0	0	0	0
Aup1	454	465	726	456	1145	1033	673	654	929	357	617	827	584	375	455	493	229	355	254	301	582	371	261	475	154	256	193	157
Aurka	4	3	26	23	15	9	32	28	58	16	20	37	69	56	59	156	30	27	17	20	44	27	3	38	5	4	2	0
Aurkaip1	507	420	883	484	736	611	599	756	794	387	454	706	764	567	685	1016	458	594	317	281	722	506	345	510	277	361	310	398
Aurkb	0	1	22	9	0	0	7	4	0	0	0	3	85	56	84	163	10	19	9	25	5	3	1	7	0	0	0	0
Auts2	40	22	76	51	42	22	84	79	67	32	28	32	74	35	58	54	79	44	38	49	81	50	44	73	20	39	25	22
Aven	95	73	192	104	135	116	121	109	174	89	83	173	226	162	153	233	47	87	48	51	168	98	65	108	29	50	39	51
Avil	5	2	4	2	8	15	22	18	57	34	30	48	4	0	2	4	4	10	5	3	23	9	13	19	1	2	3	2
Avl9	61	28	90	77	45	41	116	73	160	72	45	119	98	61	88	138	14	60	50	52	175	144	60	164	57	64	61	47
Avpi1	170	205	353	219	253	206	225	245	367	143	179	389	252	169	241	233	187	151	124	141	323	260	172	264	125	156	158	158
Avpr1a	9	0	9	6	1	0	4	3	3	0	0	0	8	2	3	3	5	5	4	4	1	10	2	9	0	0	0	0
Avpr1b	0	0	0	3	0	0	0	0	0	1	0	0	0	0	0	0	0	0	0	1	0	0	0	0	0	0	0	0
Awat2	2	0	6	0	1	0	2	6	5	3	1	2	2	2	3	0	1	0	1	3	4	2	0	0	1	1	3	0
Axin1	66	56	204	143	32	31	81	91	119	55	66	81	173	113	120	159	80	56	65	76	158	93	47	122	48	70	69	65
Axin2	4	5	10	5	1	0	5	1	9	2	5	6	13	7	12	15	8	7	13	1	19	7	6	12	5	5	1	4
Axl	277	196	1325	697	22	6	107	26	6	8	3	5	1478	710	1592	2869	80	101	123	149	32	20	21	33	1	2	0	0
Azgp1	4	0	1	1	0	0	2	0	1	0	0	1	0	0	1	0	0	1	0	0	1	0	0	0	0	0	0	0
Azi2	69	54	201	128	101	36	123	69	140	92	56	126	129	56	100	223	52	83	64	53	135	142	68	150	54	59	57	52
Azin1	59	72	154	167	81	25	213	83	168	101	70	143	254	177	273	416	36	184	161	98	217	313	133	293	109	81	78	61
Azin2	5	1	10	5	2	3	2	1	4	1	3	1	32	18	20	20	2	4	6	4	7	4	3	3	0	1	2	0
B130006D01Rik	7	3	5	8	0	0	7	4	1	4	3	6	3	0	4	3	3	7	8	6	4	6	1	7	4	18	8	5
B130024G19Rik	0	0	3	1	0	0	1	1	0	0	0	0	2	1	1	1	0	1	0	0	0	0	0	0	0	0	0	0
B130034C11Rik	0	1	0	2	4	0	0	0	0	0	0	1	1	0	1	0	1	3	0	0	3	1	2	0	0	0	1	1
B230118H07Rik	38	29	78	38	38	41	74	56	106	50	54	72	63	67	40	72	55	57	48	57	78	59	40	77	52	64	64	64
B230208H11Rik	2	3	10	4	1	2	8	3	4	1	0	3	6	8	9	8	1	0	0	1	2	3	1	1	0	0	0	0
B230216N24Rik	2	0	4	1	3	0	2	1	1	0	0	2	2	4	1	1	0	2	6	4	1	3	3	4	0	0	0	2
B230217C12Rik	2	1	12	10	1	1	1	1	2	3	1	1	3	5	5	8	0	4	3	1	3	4	5	1	28	42	26	21
B230217O12Rik	1	1	2	0	0	0	0	0	1	0	3	1	5	4	2	0	0	0	0	0	0	1	0	0	2	13	1	0
B230219D22Rik	187	147	411	339	147	86	264	116	259	161	131	277	447	248	358	375	93	246	153	149	261	295	183	350	106	111	97	78
B230307C23Rik	2	4	11	5	5	1	1	2	4	2	4	9	6	7	12	16	11	9	3	1	4	3	6	9	6	4	6	9
B230319C09Rik	0	0	2	0	0	0	1	0	0	0	0	0	0	1	0	0	0	0	0	0	1	0	0	0	0	0	0	0
B230354K17Rik	18	19	35	48	20	15	29	24	36	28	16	26	36	35	52	65	35	20	24	19	41	35	19	35	23	20	12	16
B2m	1794	1042	3487	1998	1894	987	2546	2233	2577	1604	1245	2310	2153	1936	1837	1901	2294	1655	790	689	1295	1520	886	1382	209	517	504	1214
B330016D10Rik	24	16	53	28	18	4	15	22	36	10	16	32	30	19	27	35	20	31	20	10	57	31	12	13	79	82	46	94
B3galnt1	6	5	26	10	0	4	4	2	2	4	0	2	12	13	12	26	1	5	1	3	3	2	3	8	266	369	327	393
B3galnt2	52	57	140	58	86	56	100	68	202	114	109	205	110	58	107	127	67	84	44	45	137	93	55	106	24	41	22	23
B3galt1	2	0	3	3	0	0	0	0	0	0	0	0	1	0	1	3	0	0	0	0	0	0	1	0	17	27	17	16
B3galt2	0	0	0	0	5	3	7	5	21	11	6	30	0	0	0	1	1	6	6	7	28	28	10	24	7	7	8	2
B3galt4	18	13	51	30	45	30	34	41	94	18	30	38	42	25	29	34	29	20	13	20	57	56	25	63	34	46	33	44
B3galt5	0	0	0	0	0	5	1	4	0	5	1	2	0	0	0	0	4	0	0	2	1	0	1	1	53	73	38	56
B3galt6	28	25	90	37	17	11	26	20	58	21	15	15	60	42	58	71	21	42	30	35	53	55	20	53	26	61	38	49
B3gat2	0	0	1	2	0	0	0	0	1	0	1	0	0	2	0	0	0	0	1	0	0	1	2	0	1	2	1	3
B3gat3	134	129	238	156	158	154	182	139	232	88	108	160	174	112	119	119	87	95	126	148	213	154	93	164	154	167	151	127
B3glct	39	31	100	74	3	9	28	18	17	10	13	16	71	83	99	129	29	29	21	27	26	18	11	28	15	25	20	25
B3gnt2	72	48	151	99	24	26	68	51	85	40	34	66	117	84	119	192	49	56	44	35	97	96	31	103	24	25	30	25
B3gnt3	54	42	80	24	136	123	167	135	248	134	99	220	57	45	32	46	95	121	49	57	272	232	121	295	34	27	21	37
B3gnt4	2	0	0	2	1	0	0	1	0	1	0	1	1	3	4	3	0	0	2	4	2	4	2	3	0	0	1	0
B3gnt5	1	0	1	2	0	1	1	0	2	0	0	0	1	1	1	3	1	0	0	0	2	2	1	1	0	0	0	0
B3gnt6	0	0	0	0	0	0	1	0	1	0	0	1	0	1	1	0	1	1	0	1	0	0	0	1	0	0	0	0
B3gnt7	5	0	1	2	0	0	2	4	0	1	0	0	9	12	8	7	1	4	2	7	8	0	1	2	0	0	0	0
B3gnt8	1	0	7	7	1	1	5	8	10	4	6	1	3	3	0	3	4	9	15	10	12	8	3	8	0	1	0	0
B3gnt9	18	22	116	49	0	2	14	4	6	2	2	4	24	13	7	39	9	8	4	2	10	3	6	8	15	13	22	19
B3gntl1	8	7	24	18	4	6	11	1	6	8	6	8	24	23	26	30	12	12	9	7	16	17	6	15	15	12	11	14
B430010I23Rik	0	0	0	1	2	0	0	1	0	1	0	0	0	0	0	0	0	0	0	0	0	0	0	2	0	0	0	0
B430319G15Rik	6	3	14	1	0	0	3	4	1	1	0	0	4	2	7	11	0	2	2	1	3	3	2	2	0	0	0	0
B4galnt1	242	234	289	331	94	85	100	66	120	68	87	114	147	115	195	182	53	58	110	114	70	40	50	70	1	0	0	2
B4galnt2	0	2	6	4	0	0	1	0	0	0	1	0	3	1	12	3	1	2	1	1	0	0	0	0	0	2	0	0
B4galnt4	0	0	1	0	0	0	2	2	0	0	0	0	1	1	0	0	2	1	0	0	0	0	1	0	0	0	0	0
B4galt1	67	51	249	155	55	34	98	65	186	60	49	84	136	78	101	128	68	58	64	76	124	92	41	101	18	19	14	21
B4galt2	56	45	89	91	13	22	27	37	24	12	14	26	94	60	95	85	26	29	23	36	33	23	12	24	12	12	7	12
B4galt3	246	217	455	285	381	228	431	375	611	211	273	423	346	188	279	274	199	180	191	219	513	347	127	344	201	271	237	217
B4galt4	35	30	75	31	13	10	23	17	29	13	22	16	78	33	51	65	15	26	11	20	59	40	17	34	19	24	8	28
B4galt5	56	41	372	224	28	27	122	154	119	39	69	105	127	66	121	225	91	59	82	85	184	103	50	146	38	53	45	67
B4galt6	204	181	528	371	102	85	235	187	182	113	137	170	159	153	264	249	142	152	190	168	144	152	120	164	150	198	146	150
B4galt7	9	5	25	12	3	3	5	6	9	5	4	8	11	11	11	18	10	4	4	4	6	12	5	8	2	1	2	2
B4gat1	42	30	129	86	22	8	49	20	58	21	13	42	116	52	93	142	25	57	20	33	49	52	18	72	26	57	48	55
B630005N14Rik	32	26	56	85	18	8	67	29	60	32	32	73	44	31	91	141	23	47	44	52	37	55	33	72	13	29	25	22
B630019K06Rik	11	5	30	18	14	11	39	22	42	27	11	59	30	11	26	27	5	24	29	15	47	42	23	53	52	66	58	45
B830017H08Rik	1	0	0	0	5	5	17	28	23	6	4	41	0	0	2	0	10	20	5	4	83	42	23	41	1093	1598	1369	1490
B930018H19Rik	0	0	0	0	0	0	0	2	1	0	0	0	0	0	0	0	0	1	0	1	0	0	0	0	0	1	0	0
B930041F14Rik	8	7	37	13	2	2	23	2	13	7	1	2	31	19	22	29	13	13	16	17	26	26	14	19	57	64	51	38
B930059L03Rik	1	3	1	1	2	0	7	2	4	6	6	5	1	1	0	1	8	5	2	3	8	3	4	2	9	3	6	2
B9d1	153	93	206	113	232	183	153	180	215	86	127	251	210	154	169	169	113	94	84	68	152	108	87	147	111	136	148	162
B9d2	62	44	108	66	97	65	110	71	117	65	77	122	101	65	67	62	73	48	64	52	135	90	49	108	41	62	49	42
BB283400	0	0	0	0	0	0	1	1	2	0	4	6	0	1	1	1	1	0	0	0	2	1	0	1	0	0	0	0
[truncated: 14,252 more rows]
